# Supplementary material for: AAV induces hepatic necroptosis and carcinoma in diabetic and obese mice dependent on Pebp1 pathway
Source: EMBO Mol Med. 2023 Jun 5;15(7):e17230. doi: 10.15252/emmm.202217230 (PMC10331584; doi:10.15252/emmm.202217230)
Supplement: Supplementary file 3 — Source Data for Figure 1 [file EMMM-15-e17230-s007.zip]

Archive with 44 entries (31 files):
- Source Data for Figure 1/
- Source Data for Figure 1/Figure 1/
- Source Data for Figure 1/Figure 1/1C-F/
- Source Data for Figure 1/Figure 1/1C-F/WT-PBS-rAAV-2M.xlsx
- Source Data for Figure 1/Figure 1/1G/
- Source Data for Figure 1/Figure 1/1G/H&E for WT-PBS.tif
- Source Data for Figure 1/Figure 1/1G/H&E for WT-rAAV.tif
- Source Data for Figure 1/Figure 1/1G/Incidence-Fig 1G.xlsx
- Source Data for Figure 1/Figure 1/1G/WT-PBS-Liver.tif
- Source Data for Figure 1/Figure 1/1G/WT-rAAV-Liver.tif
- Source Data for Figure 1/Figure 1/1H-K/
- Source Data for Figure 1/Figure 1/1H-K/DB-PBS-rAAV-2M.xlsx
- Source Data for Figure 1/Figure 1/1L/
- Source Data for Figure 1/Figure 1/1L/DB-PBS-Liver.tif
- Source Data for Figure 1/Figure 1/1L/DB-rAAV-Liver.tif
- Source Data for Figure 1/Figure 1/1L/H&E for DB-PBS liver.tif
- Source Data for Figure 1/Figure 1/1L/H&E for DB-rAAV liver.tif
- Source Data for Figure 1/Figure 1/1L/Incidence-Fig 1L.xlsx
- Source Data for Figure 1/Figure 1/1M/
- Source Data for Figure 1/Figure 1/1M/Western/
- Source Data for Figure 1/Figure 1/1M/Western/GAPDH.tif
- Source Data for Figure 1/Figure 1/1M/Western/MLKL.tif
- Source Data for Figure 1/Figure 1/1M/Western/Statistics of Western.xlsx
- Source Data for Figure 1/Figure 1/1M/Western/p-MLKL.tif
- Source Data for Figure 1/Figure 1/1N/
- Source Data for Figure 1/Figure 1/1N/qPCR for 1N.xlsx
- Source Data for Figure 1/Figure 1/1O/
- Source Data for Figure 1/Figure 1/1O/rAAV-NML vs PBS.xls
- Source Data for Figure 1/Figure 1/1O/rAAV-Ncp vs PBS.xls
- Source Data for Figure 1/Figure 1/1O/rAAV-Ncp vs rAAV-NML.xls
- Source Data for Figure 1/Figure 1/1Q-T/
- Source Data for Figure 1/Figure 1/1Q-T/DB-rAAV-6M.xlsx
- Source Data for Figure 1/Figure 1/1U/
- Source Data for Figure 1/Figure 1/1U/DB-PBS-6M.tif
- Source Data for Figure 1/Figure 1/1U/DB-rAAV-6M.tif
- Source Data for Figure 1/Figure 1/1U/H&E for DB-PBS-6M.tif
- Source Data for Figure 1/Figure 1/1U/H&E for DB-rAAV-6M.tif
- Source Data for Figure 1/Figure 1/1U/IHC-ki67 for DB-PBS-6M.tif
- Source Data for Figure 1/Figure 1/1U/IHC-ki67 for DB-rAAV-6M(Tumor).tif
- Source Data for Figure 1/Figure 1/1U/Incidence-Fig 1U.xlsx
- Source Data for Figure 1/Figure 1/1V/
- Source Data for Figure 1/Figure 1/1V/rAAV-HCC vs PBS.xls
- Source Data for Figure 1/Figure 1/1V/rAAV-HCC vs rAAV-adj.xls
- Source Data for Figure 1/Figure 1/1V/rAAV-adj vs PBS.xls
