# Supplementary material for: AAV induces hepatic necroptosis and carcinoma in diabetic and obese mice dependent on Pebp1 pathway
Source: EMBO Mol Med. 2023 Jun 5;15(7):e17230. doi: 10.15252/emmm.202217230 (PMC10331584; doi:10.15252/emmm.202217230)
Supplement: Supplementary file 3 — Source Data for Figure 1 [file EMMM-15-e17230-s007.zip › Source Data for Figure 1/Figure 1/1C-F/WT-PBS-rAAV-2M.xlsx]

## Sheet: Fig1C
	Body Weight
	WT-PBS	WT-rAAV
	27.32	28.13
	26.18	28.36
	28.12	29.24
	27.65	27.41
	27.86	28.31
	28.32	27.15
	28.49	27.65
	26.78	26.49
		26.45
		28.22
Average	27.59	27.741
SD	0.794391	0.884024
P-Value	0.711642

## Sheet: Fig1D
	Glucose
	WT-PBS	WT-rAAV
	7.2	6.3
	6.5	5.4
	6.3	8.1
	7.2	7.2
	5.4	7.2
	7.3	5.8
	6.5	8.2
	6.6	7.3
		6.6
		7.1
Average	6.625	6.92
SD	0.627353	0.907744
P-Value	0.446762

## Sheet: Fig1E
	ALT
	WT-PBS	WT-rAAV
	10.1	8.41
	13.53	16.94
	13.74	12.29
	12.2	14.66
	8.7	9.1
	7.22	14.66
	14.21	11.08
	12.76	13.09
		8.98
		14.8
Average	11.5575	12.401
SD	2.58159	2.93113
P-Value	0.531973

## Sheet: Fig1F
	AST
	WT-PBS	WT-rAAV
	63.97	56.76
	64.44	48.18
	45.34	45.9
	47.26	53.93
	44.21	83.57
	55.57	48.25
	41.96	46.04
	38.59	48.74
		43.28
		51.77
Average	50.1675	52.642
SD	9.94307	11.5808
P-Value	0.638536
