# Supplementary material for: AAV induces hepatic necroptosis and carcinoma in diabetic and obese mice dependent on Pebp1 pathway
Source: EMBO Mol Med. 2023 Jun 5;15(7):e17230. doi: 10.15252/emmm.202217230 (PMC10331584; doi:10.15252/emmm.202217230)
Supplement: Supplementary file 3 — Source Data for Figure 1 [file EMMM-15-e17230-s007.zip › Source Data for Figure 1/Figure 1/1G/Incidence-Fig 1G.xlsx]

## Sheet: Sheet1
	Incidence
	WT-PBS		WT-rAAV
	Number	Percent	Number	Percent
NML	8	100	10	100
Nec	0	0	0	0
Total	8	100	10	100
