# Supplementary material for: AAV induces hepatic necroptosis and carcinoma in diabetic and obese mice dependent on Pebp1 pathway
Source: EMBO Mol Med. 2023 Jun 5;15(7):e17230. doi: 10.15252/emmm.202217230 (PMC10331584; doi:10.15252/emmm.202217230)
Supplement: Supplementary file 3 — Source Data for Figure 1 [file EMMM-15-e17230-s007.zip › Source Data for Figure 1/Figure 1/1H-K/DB-PBS-rAAV-2M.xlsx]

## Sheet: Fig1H
	Body Weight
	DB-PBS	DB-rAAV
	56.03	51.23
	49.68	48.67
	47.22	52.46
	57.38	48.67
	51.48	49.68
	45.69	54.36
	47.25	47.41
	52.36	53.26
	52.57	53.224
	56.33	56.48
Average	51.599	51.5444
SD	4.132	2.90752
P-Value	0.973115

## Sheet: Fig1I
	Glucose
	DB-PBS	DB-rAAV
	25.7	25.7
	19.4	15.7
	22.3	21.6
	21.6	23.4
	18.5	17.8
	26.4	16.7
	18.2	26.4
	31.4	24.6
	19.9	30.8
	22.4	26.3
Average	22.58	22.9
SD	4.16755	4.88967
P-Value	0.8766

## Sheet: Fig1J
	ALT
	DB-PBS	DB-rAAV
	45.36	235.64
	50.21	124.58
	45.36	86.56
	55.69	128.56
	60.12	75.36
	52.34	94.16
	45.76	236.45
	53.25	158.49
	92.35	140.21
	48.36	90.36
Average	54.88	137.037
SD	14.0237	58.3781
P-Value	0.000405829

## Sheet: Fig1K
	AST
	DB-PBS	DB-rAAV
	60.25	265.25
	70.21	201.36
	65.24	112.45
	68.75	159.12
	71.34	90.36
	66.34	145.25
	65.12	268.32
	78.25	178.24
	98.24	143.26
	58.69	105.36
Average	70.243	166.897
SD	11.3099	62.3371
P-Value	0.000135974
