# Supplementary material for: AAV induces hepatic necroptosis and carcinoma in diabetic and obese mice dependent on Pebp1 pathway
Source: EMBO Mol Med. 2023 Jun 5;15(7):e17230. doi: 10.15252/emmm.202217230 (PMC10331584; doi:10.15252/emmm.202217230)
Supplement: Supplementary file 3 — Source Data for Figure 1 [file EMMM-15-e17230-s007.zip › Source Data for Figure 1/Figure 1/1L/Incidence-Fig 1L.xlsx]

## Sheet: Sheet1
	Incidence
	DB-PBS		DB-rAAV
	Number	Percent	Number	Percent
NML	10	100	3	25
Nec	0	0	7	58.3333
Death	0	0	2	16.6667
Total	10	100	12	100
