# Supplementary material for: AAV induces hepatic necroptosis and carcinoma in diabetic and obese mice dependent on Pebp1 pathway
Source: EMBO Mol Med. 2023 Jun 5;15(7):e17230. doi: 10.15252/emmm.202217230 (PMC10331584; doi:10.15252/emmm.202217230)
Supplement: Supplementary file 3 — Source Data for Figure 1 [file EMMM-15-e17230-s007.zip › Source Data for Figure 1/Figure 1/1M/Western/Statistics of Western.xlsx]

## Sheet: Fig 1M
p-MLKL	DB-PBS	DB-rAAV
	NML	NML	Ncp
	0.655478	1.5717	14.7075
	1.18403	0.785986	13.0755
	1.30323	2.44744	16.7983
	1.71795	1.87547	8.93813
	0.648002	0.918812	25.5206
	0.865393	0.872078	31.6837
	0.625924	2.06569	37.2918
		1.94788	42.3195
Mean	1	1.56063	23.7919
SD	0.416716	0.629835	12.2923
p-value		0.0670016	0.000300707
			0.000159136
