# Supplementary material for: AAV induces hepatic necroptosis and carcinoma in diabetic and obese mice dependent on Pebp1 pathway
Source: EMBO Mol Med. 2023 Jun 5;15(7):e17230. doi: 10.15252/emmm.202217230 (PMC10331584; doi:10.15252/emmm.202217230)
Supplement: Supplementary file 3 — Source Data for Figure 1 [file EMMM-15-e17230-s007.zip › Source Data for Figure 1/Figure 1/1N/qPCR for 1N.xlsx]

## Sheet: Fig 1N
	IL-6			IL-1β			TNF-α			MCP-1
	DB-PBS	DB-rAAV		DB-PBS	DB-rAAV		DB-PBS	DB-rAAV		DB-PBS	DB-rAAV
	NML	NML	Ncp	NML	NML	Ncp	NML	NML	Ncp	NML	NML	Ncp
	0.152111	0.460708	3.66526	0.905255	2.56548	13.2654	0.891867	1.10837	2.91223	1.49471	1.00216	0.826216
	0.904873	0.299494	8.01808	1.60204	1.73716	378.688	1.61578	1.61065	229.417	2.78949	0.87391	7.51748
	0.800877	0.166491	3.41171	0.625569	0.659743	11.186	0.36001	0.950854	3.37863	0.400307	1.52788	0.917367
	1.20204	0.934705	5.06757	0.553462	0.953286	11.2495	1.24519	1.51758	15.0956	1.46219	0.36537	3.64121
	3.11512	0.931283	2.43665	1.10085	0.853789	8.46896	1.36532	1.46022	3.98168	1.0345	1.53864	1.40451
	0.279891	1.02709	4.04658	0.980179	0.839701	139.588	0.352992	0.531527	168.765	0.0662497	1.28484	4.25386
	0.395744	2.30899	4.84697	0.507295	1.2728	174.559	0.402688	2.26457	241.529	0.156728	1.57807	3.38192
	1.14934			1.72535			1.76615			0.595835
Average	1	0.875537	4.49897	1	1.26885	105.286	1	1.34911	95.0113	1	1.16727	3.13465
SD	0.940225	0.717753	1.78716	0.461438	0.674241	139.202	0.580202	0.552602	112.933	0.907728	0.448497	2.38111
P-value (DB-PBS-NML vs DB-rAAV-NML)		0.780399			0.378394			0.255951			0.666294
P-value (DB-PBS-NML vs DB-rAAV-Ncp)			0.000322151			0.0527813			0.0340927			0.0347261
P-value (DB-rAAV-NML vs DB-rAAV-Ncp)			0.000321046			0.0714784			0.0486359			0.0528064
