# Supplementary material for: AAV induces hepatic necroptosis and carcinoma in diabetic and obese mice dependent on Pebp1 pathway
Source: EMBO Mol Med. 2023 Jun 5;15(7):e17230. doi: 10.15252/emmm.202217230 (PMC10331584; doi:10.15252/emmm.202217230)
Supplement: Supplementary file 3 — Source Data for Figure 1 [file EMMM-15-e17230-s007.zip › Source Data for Figure 1/Figure 1/1O/rAAV-NML vs PBS.xls]

id	baseMean	baseMean_PBS	baseMean_rAAV:NML	foldChange(rAAV:NML/PBS)	log2FoldChange	pval	padj	Regulation	Chromosome	Start Site	End Site	Direction	Length	Name	GO	KEGG	EC	eggNOG Class	eggNOG	Description	Entrez_geneID
Mup21	170.9135683	318.9607689	22.8663677	0.07169022	-3.80207987	3.13E-17	5.18E-13	Down Regulation	NC_000070.7	62066069	62069078	-	755	Mup21	GO:0005549;GO:0005550;GO:0005576;GO:0005615;GO:0008150;GO:0036094	-	-	K	0J5XW;1B68X;13YMW;0VIGV;0A7PH;196DB;1D4KI;0DUQH;0UVM6	major urinary protein 26 precursor [Mus musculus]	381531
Cyp2b10	464.8225166	816.2893002	113.355733	0.138867106	-2.848223189	9.18E-13	7.60E-09	Down Regulation	NC_000073.7	25597083	25626049	+	1878	Cyp2b10	GO:0004497;GO:0005506;GO:0016491;GO:0016705;GO:0016712;GO:0020037;GO:0046872;GO:0055114;GO:0070330	K07412	[EC:1.14.14.1]	Q	194T2;1ARR1;12SZU;0DGDQ;KOG0156;1CR8N;09TUB;0V59K;0UICT	cytochrome P450 2B10 precursor [Mus musculus]	13088
Slco1a4	1123.834689	1858.171351	389.4980269	0.209613622	-2.25419562	1.30E-11	7.20E-08	Down Regulation	NC_000072.7	141751164	141802011	-	4088	Slco1a4	GO:0005886;GO:0005887;GO:0006811;GO:0006820;GO:0008514;GO:0009925;GO:0010468;GO:0015125;GO:0015347;GO:0015721;GO:0016020;GO:0016021;GO:0022857;GO:0035690;GO:0038183;GO:0043252;GO:0055085;GO:0120188;GO:1904486	K03460	-	Q;P	0DI86;KOG3626;09WXI;190Z9;0UPGR;13HRA;1AYIR;0V7VT;1CSYI	solute carrier organic anion transporter family member 1A4 [Mus musculus]	28250
Pcp4l1	196.3897536	341.1080878	51.67141939	0.151481074	-2.722790543	2.36E-11	9.79E-08	Down Regulation	NC_000067.7	171000833	171023837	-	1575	Pcp4l1	GO:0003674;GO:0005575;GO:0008150	-	-	T;U	0UWPQ;0VME4;1B6WE;13XGP;0J4T9;19413;0AAF9;1D5GW;0DW74	Purkinje cell protein 4-like protein 1 [Mus musculus]	66425
2010003K11Rik	442.6554529	144.4958626	740.8150433	5.1268945	2.358085211	5.04E-11	1.67E-07	Up Regulation	NC_000085.7	4546816	4548611	-	1167	2010003K11Rik	GO:0003674;GO:0005575;GO:0008150	-	-	S	0A9M2;0J22H;1B675;0VM1A;0DUUB;0UVSY;13UMI;1D47J	uncharacterized protein C11orf86 homolog [Mus musculus]	69861
Egr1	400.1008185	140.9178422	659.2837949	4.678497661	2.226045332	9.93E-10	2.74E-06	Up Regulation	NC_000084.7	34994260	34998009	+	3072	Egr1	GO:0000122;GO:0000785;GO:0000976;GO:0000977;GO:0000978;GO:0000979;GO:0000981;GO:0001228;GO:0001666;GO:0002931;GO:0003677;GO:0003690;GO:0003700;GO:0005634;GO:0005654;GO:0005737;GO:0006355;GO:0006357;GO:0007611;GO:0007616;GO:0008134;GO:0008270;GO:0009749;GO:0010385;GO:0010628;GO:0010942;GO:0014911;GO:0030217;GO:0030509;GO:0032722;GO:0032731;GO:0032868;GO:0032922;GO:0033233;GO:0035035;GO:0035914;GO:…	K09203	-	K	0DG9U;18UMU;09V0E;13IUJ;1CQZ7;KOG1721;0UHZM;0V606;1B13R	early growth response protein 1 [Mus musculus]	13653
Camk1d	634.4864152	1007.296648	261.6761827	0.259780655	-1.944634094	9.40E-09	2.22E-05	Down Regulation	NC_000068.8	5298268	5719665	-	8719	Camk1d	GO:0000166;GO:0003824;GO:0004672;GO:0004674;GO:0004683;GO:0005516;GO:0005524;GO:0005634;GO:0005737;GO:0006468;GO:0006954;GO:0007399;GO:0008152;GO:0010976;GO:0016301;GO:0016310;GO:0016740;GO:0018105;GO:0032793;GO:0043065;GO:0043066;GO:0050766;GO:0050773;GO:0060267;GO:0071622;GO:0090023	-	-	T	1CUAQ;0V83X;0UKNA;1ARY3;KOG0032;09X5B;0DH1M;12N56;1957Z	calcium/calmodulin-dependent protein kinase type 1D isoform a [Mus musculus]	227541
Hes1	171.7515828	61.64027168	281.862894	4.572706873	2.19304844	1.44E-07	0.000298377	Up Regulation	NC_000082.7	29884175	29886614	+	1731	Hes1	GO:0000122;GO:0000785;GO:0000978;GO:0000981;GO:0001085;GO:0001217;GO:0001227;GO:0001701;GO:0001889;GO:0003143;GO:0003151;GO:0003266;GO:0003281;GO:0003677;GO:0003682;GO:0005515;GO:0005634;GO:0005654;GO:0005737;GO:0006355;GO:0006357;GO:0007155;GO:0007219;GO:0007224;GO:0007389;GO:0008134;GO:0008284;GO:0008432;GO:0009952;GO:0010628;GO:0010629;GO:0010977;GO:0016363;GO:0016477;GO:0021537;GO:0021555;GO:…	K06054	-	K	0V5HU;1CQHN;0DFU7;12Q7E;1944J;KOG4304;1ASXV;0UHA6;09UIM	transcription factor HES-1 [Mus musculus]	15205
Bhmt	96557.13518	144427.2821	48686.98824	0.337103818	-1.568735127	4.22E-07	0.000776598	Down Regulation	NC_000079.7	93753399	93774266	-	2071	Bhmt	GO:0005737;GO:0005829;GO:0006479;GO:0006577;GO:0006579;GO:0008168;GO:0008270;GO:0009086;GO:0016740;GO:0032259;GO:0032991;GO:0044877;GO:0046872;GO:0047150;GO:0070062;GO:0071267	K00544	[EC:2.1.1.5]	E	0DIWK;09XJ4;0V8H7;13HAS;1CTMX;18XYS;0UMIR;1AX14;KOG1579	betaine--homocysteine S-methyltransferase 1 [Mus musculus]	12116
Fads1	3699.605989	5550.703686	1848.508292	0.333022333	-1.586309164	5.66E-07	0.000938097	Down Regulation	NC_000085.7	10160245	10174238	+	3541	Fads1	GO:0005634;GO:0005739;GO:0005783;GO:0005789;GO:0006629;GO:0006631;GO:0006633;GO:0006636;GO:0007568;GO:0007584;GO:0009267;GO:0009744;GO:0010033;GO:0014070;GO:0016020;GO:0016021;GO:0016213;GO:0016491;GO:0016717;GO:0019369;GO:0032868;GO:0033189;GO:0035900;GO:0042759;GO:0043231;GO:0055114;GO:0062076	K10224	[EC:1.14.19.44]	I	192IG;1AWUA;KOG4232;0US7W;12SGY;1CSZY;0V91N;0DJHD;09Y46	acyl-CoA (8-3)-desaturase [Mus musculus]	76267
Cyp2c69	648.7509409	1222.269783	75.23209901	0.06155114	-4.022070603	7.41E-07	0.00111654	Down Regulation	NC_000085.7	39831104	39875213	-	1770	Cyp2c69	GO:0004497;GO:0005506;GO:0005737;GO:0006082;GO:0006805;GO:0008392;GO:0008395;GO:0016491;GO:0016705;GO:0016712;GO:0019373;GO:0020037;GO:0042738;GO:0043231;GO:0046872;GO:0055114	-	-	Q	13JPQ;KOG0156	cytochrome P450, family 2, subfamily c, polypeptide 69 precursor [Mus musculus]	100043108
Cyp1a2	4545.825042	7093.961196	1997.688888	0.281604147	-1.828259517	1.40E-06	0.0019339	Down Regulation	NC_000075.7	57584220	57590938	-	1892	Cyp1a2	GO:0004497;GO:0005506;GO:0005783;GO:0005789;GO:0006629;GO:0006631;GO:0006706;GO:0006725;GO:0006778;GO:0008202;GO:0008203;GO:0008210;GO:0009403;GO:0009404;GO:0009791;GO:0009820;GO:0010033;GO:0010468;GO:0014070;GO:0016020;GO:0016098;GO:0016491;GO:0016705;GO:0016712;GO:0016829;GO:0017144;GO:0018894;GO:0019369;GO:0019899;GO:0020037;GO:0030324;GO:0031090;GO:0032355;GO:0032451;GO:0032496;GO:0032787;GO:…	K07409	[EC:1.14.14.1]	Q	0UMBF;12TUJ;1AWQC;1D0FC;0V4F9;09TG8;KOG0156;18XIE;0DET4	cytochrome P450 1A2 [Mus musculus]	13077
Cyp4a10	15512.53622	23880.25627	7144.816174	0.299193446	-1.74084952	1.89E-06	0.002407669	Down Regulation	NC_000070.7	115375484	115390846	+	2086	Cyp4a10	GO:0001822;GO:0004497;GO:0005506;GO:0005737;GO:0005783;GO:0005789;GO:0006629;GO:0006631;GO:0008391;GO:0008392;GO:0016020;GO:0016021;GO:0016324;GO:0016491;GO:0016705;GO:0018685;GO:0019369;GO:0020037;GO:0031090;GO:0036101;GO:0043231;GO:0043651;GO:0046456;GO:0046872;GO:0048252;GO:0050051;GO:0055114;GO:0102033	K07425	[EC:1.14.14.80]	Q	0DIWE;09XIZ;1CUC9;KOG0157;1AVWQ;12PPT;0V8GR;0UKE2;18WW0	cytochrome P450 4A10 [Mus musculus]	13117
Ugt1a5	667.337665	1066.808472	267.8668578	0.251091798	-1.993713189	4.69E-06	0.005549068	Down Regulation	NC_000067.7	88093734	88147724	+	3208	Ugt1a5	GO:0005783;GO:0008194;GO:0015020;GO:0016020;GO:0016021;GO:0016740;GO:0016757;GO:0019899;GO:0042803;GO:0046982;GO:0052695;GO:0052696;GO:0052697	-	-	C;G	1B3CX;0UK1V;09WHA;1958R;1CSGY;12QS3;0DHSN;KOG1192;0V7FS	UDP glucuronosyltransferase 1 family, polypeptide A5 precursor [Mus musculus]	394433
Gstm6	852.5966167	1249.437088	455.7561453	0.364769183	-1.454944246	6.43E-06	0.007103185	Down Regulation	NC_000069.7	107846163	107860957	-	1745	Gstm6	GO:0004364;GO:0005737;GO:0006749;GO:0016740	K00799	[EC:2.5.1.18]	O	0IN5J	glutathione S-transferase Mu 6 isoform 1 [Mus musculus]	14867
Ces2c	463.7321247	686.4144855	241.0497639	0.351172315	-1.509748982	8.48E-06	0.008696658	Down Regulation	NC_000074.7	105573700	105581115	+	1970	Ces2c	GO:0004771;GO:0004806;GO:0005615;GO:0005783;GO:0016042;GO:0016787;GO:0043231;GO:0047619;GO:0052689	K03927	-	Q;T	KOG1516;1318D;09T8E;0V47D	acylcarnitine hydrolase precursor [Mus musculus]	234671
Gale	287.3853871	143.101371	431.6694033	3.016528774	1.592889344	8.92E-06	0.008696658	Up Regulation	NC_000070.7	135690550	135695489	+	2156	Gale	GO:0003974;GO:0003978;GO:0005829;GO:0005975;GO:0006012;GO:0016853;GO:0019388;GO:0033499;GO:0042802;GO:0042803;GO:0061623	K01784	[EC:5.1.3.2]	M	1CX0A;0UMKN;0DNMF;1B208;KOG1371;12RD5;18Z24;0A0ZX;0VBWD	UDP-glucose 4-epimerase [Mus musculus]	74246
Acss2	1673.137068	2430.409928	915.8642081	0.376835281	-1.407994052	1.16E-05	0.010651142	Down Regulation	NC_000068.8	155359963	155404663	+	2833	Acss2	GO:0000166;GO:0003987;GO:0005524;GO:0005654;GO:0005737;GO:0005829;GO:0006085;GO:0008610;GO:0016020;GO:0016021;GO:0016874;GO:0019413;GO:0019542;GO:0043231;GO:0050218	K01895	[EC:6.2.1.1]	I	1CPRT;KOG1175;0V4QZ;09TRN;18XU8;0DF20;12NC2;1B4R4;0UJIP	acetyl-coenzyme A synthetase, cytoplasmic [Mus musculus]	60525
Xbp1	3666.458858	2072.640587	5260.277128	2.537959143	1.343668844	1.25E-05	0.01089987	Up Regulation	NC_000077.7	5470641	5475993	+	2247	Xbp1	GO:0000122;GO:0000976;GO:0000977;GO:0000978;GO:0000981;GO:0000987;GO:0001525;GO:0001558;GO:0001889;GO:0001934;GO:0001935;GO:0002020;GO:0002070;GO:0002639;GO:0003677;GO:0003700;GO:0005634;GO:0005737;GO:0005783;GO:0005789;GO:0005829;GO:0006355;GO:0006366;GO:0006511;GO:0006629;GO:0006914;GO:0006915;GO:0006986;GO:0006990;GO:0007275;GO:0007517;GO:0008284;GO:0010506;GO:0010508;GO:0014065;GO:0015031;GO:…	K09027	-	K	0UIFI;12SIN;1ATZI;0VB0V;0DMQB;KOG4005;1CWJV;0A04K;193U2	X-box-binding protein 1 isoform XBP1(S) [Mus musculus]	22433
B4galt5	419.9390824	222.0169329	617.8612319	2.782946435	1.47661314	1.73E-05	0.014373267	Up Regulation	NC_000068.8	167140364	167191155	-	4262	B4galt5	GO:0003945;GO:0005794;GO:0005975;GO:0006486;GO:0006629;GO:0006665;GO:0008489;GO:0010706;GO:0016020;GO:0016021;GO:0016740;GO:0016757;GO:0021955;GO:0022010;GO:0030311;GO:0031647;GO:0032580;GO:0040019;GO:0042551;GO:0046872	K09905	[EC:2.4.1.-]	G	KOG3916;12SA9;1CW75;0UPSJ;09YB2;0VAQ3;1ARS1;0DMC0;18SIC	beta-1,4-galactosyltransferase 5 [Mus musculus]	56336
Cyp2c40	1029.806118	1869.441941	190.1702942	0.101725702	-3.297243856	1.95E-05	0.015386049	Down Regulation	NC_000085.7	39755517	39801258	-	1801	Cyp2c40	GO:0004497;GO:0005506;GO:0005737;GO:0005783;GO:0005789;GO:0006082;GO:0006629;GO:0006805;GO:0008392;GO:0008395;GO:0008404;GO:0016020;GO:0016491;GO:0016705;GO:0016712;GO:0019369;GO:0019373;GO:0020037;GO:0031090;GO:0042738;GO:0043231;GO:0046872;GO:0055114	K07413	[EC:1.14.14.1]	Q	KOG0156	cytochrome P450 2C40 precursor [Mus musculus]	13099
Csad	661.8368151	317.0123152	1006.661315	3.17546438	1.666967587	3.21E-05	0.02386819	Up Regulation	NC_000081.7	102085432	102113487	-	4163	Csad	GO:0003824;GO:0004068;GO:0004782;GO:0005575;GO:0005737;GO:0016829;GO:0016831;GO:0019449;GO:0019452;GO:0019530;GO:0019752;GO:0030170;GO:0042412	K01594	[EC:4.1.1.29]	E	0UIVX;0DKMI;190ZM;1B2R0;09UKQ;KOG0629;0V5K4;1CUR9;12P8B	cysteine sulfinic acid decarboxylase isoform 1 [Mus musculus]	246277
A4gnt	70.30581539	121.9724732	18.63915758	0.15281446	-2.710147034	3.31E-05	0.02386819	Down Regulation	NC_000075.7	99473233	99504420	+	2998	A4gnt	GO:0000139;GO:0005575;GO:0005794;GO:0006486;GO:0006493;GO:0008375;GO:0009101;GO:0016020;GO:0016021;GO:0016740;GO:0016757;GO:0016758;GO:0050680	K08251	[EC:2.4.1.-]	G	0DPDT;1CUE8;18VRU;12NA9;1B1C0;KOG1928;0UREH;0V8JX;0A1RI	alpha-1,4-N-acetylglucosaminyltransferase isoform X1 [Mus musculus]	333424
Hspb1	36.18777002	9.186664898	63.18887514	6.878325904	2.782057474	3.88E-05	0.024549422	Up Regulation	NC_000071.7	135916773	135918417	+	903	Hspb1	GO:0000502;GO:0001932;GO:0005080;GO:0005634;GO:0005737;GO:0005819;GO:0005856;GO:0005886;GO:0006469;GO:0006986;GO:0008426;GO:0009615;GO:0010976;GO:0019901;GO:0030018;GO:0030424;GO:0030425;GO:0031430;GO:0031674;GO:0032731;GO:0032760;GO:0035556;GO:0035924;GO:0038033;GO:0042802;GO:0042803;GO:0043122;GO:0043130;GO:0043204;GO:0043292;GO:0043536;GO:0044183;GO:0045202;GO:0045590;GO:0045766;GO:0061077;GO:…	K04455	-	O	1CQAZ;1AZ7Y;09UBS;0V5AU;18YXM;KOG3591;0DFMC;0UKIC;13KJ7	heat shock protein beta-1 [Mus musculus]	15507
Fads2	5027.575241	7145.184601	2909.96588	0.407262519	-1.295969047	3.91E-05	0.024549422	Down Regulation	NC_000085.7	10040129	10078867	-	2907	Fads2	GO:0004768;GO:0005783;GO:0005789;GO:0006629;GO:0006631;GO:0006633;GO:0006636;GO:0016020;GO:0016021;GO:0016213;GO:0016491;GO:0055114	K10226	[EC:1.14.19.3]	I	18VCM;KOG4232;1AUAU;12SGY;1CSZY;0UIU2;0V91N;0DJHD;09Y46	acyl-CoA 6-desaturase [Mus musculus]	56473
Armcx4	132.3073558	60.97396616	203.6407454	3.339798249	1.739760955	3.96E-05	0.024549422	Up Regulation	NC_000086.8	133586399	133598524	+	9149	Armcx4	GO:0003674;GO:0005575;GO:0008150;GO:0016020;GO:0016021	-	-	S	0VFFT;0URRW;0DNEP;141N8;18T1A;0JB0F;1CXC0;1B1RP;0A2AT	armadillo repeat-containing X-linked protein 4 [Mus musculus]	100503043
Ccnd1	855.803324	140.9034995	1570.703149	11.14736791	3.4786312	4.00E-05	0.024549422	Up Regulation	NC_000073.7	144483668	144493568	-	3768	Ccnd1	GO:0000079;GO:0000082;GO:0000122;GO:0000307;GO:0000320;GO:0001889;GO:0001934;GO:0003714;GO:0004672;GO:0005515;GO:0005634;GO:0005654;GO:0005737;GO:0005829;GO:0005923;GO:0006468;GO:0006974;GO:0007049;GO:0007595;GO:0008134;GO:0008284;GO:0010033;GO:0010039;GO:0010165;GO:0010243;GO:0010971;GO:0014070;GO:0016020;GO:0016055;GO:0016301;GO:0016538;GO:0017053;GO:0019899;GO:0019901;GO:0030857;GO:0030968;GO:…	K04503	-	D	09WBY;1B38C;18X2W;1CYMJ;0V7AD;12TGV;0DNGX;0USZU;KOG0656	G1/S-specific cyclin-D1 isoform 1 [Mus musculus]	12443
Syt1	133.6232166	204.6417327	62.60470042	0.305923428	-1.7087575	4.72E-05	0.027953868	Down Regulation	NC_000076.7	108333511	108846852	-	5443	Syt1	GO:0000149;GO:0001786;GO:0005509;GO:0005513;GO:0005515;GO:0005516;GO:0005543;GO:0005544;GO:0005546;GO:0005737;GO:0005794;GO:0005886;GO:0007269;GO:0007420;GO:0008021;GO:0008022;GO:0014059;GO:0016020;GO:0016021;GO:0016079;GO:0016192;GO:0017075;GO:0017156;GO:0017158;GO:0019905;GO:0030054;GO:0030141;GO:0030154;GO:0030276;GO:0030285;GO:0030348;GO:0030424;GO:0030658;GO:0030672;GO:0031045;GO:0031340;GO:…	K15290	-	U	197E9;1BBE3;0E99F;0IT3Q;0B61Y;13FMK;0V3Q7;1DG4Y;0WIR5	synaptotagmin-1 isoform 1 [Mus musculus]	20979
Rhbg	665.4544409	977.1116037	353.7972781	0.362084819	-1.465600404	8.81E-05	0.050355825	Down Regulation	NC_000069.7	88150181	88162046	-	1967	Rhbg	GO:0005886;GO:0005887;GO:0008519;GO:0014731;GO:0015696;GO:0016020;GO:0016021;GO:0016323;GO:0030506;GO:0030659;GO:0031410;GO:0046658;GO:0070634;GO:0072488	K06580	-	P	13HXY;18U4G;1CXS8;KOG3796;0A1MC;0DKGU;0VA62;0UJXH;1B1NH	ammonium transporter Rh type B precursor [Mus musculus]	58176
Lnpep	157.4991989	235.7202552	79.27814265	0.336322997	-1.572080665	9.47E-05	0.050835965	Down Regulation	NC_000083.7	17747985	17846303	-	6757	Lnpep	GO:0004177;GO:0005515;GO:0005737;GO:0005886;GO:0005887;GO:0006508;GO:0007165;GO:0008217;GO:0008233;GO:0008237;GO:0008270;GO:0012505;GO:0016020;GO:0016021;GO:0016787;GO:0030163;GO:0030659;GO:0042277;GO:0043171;GO:0046872;GO:0048471;GO:0060395;GO:0070006;GO:0120163	K01257	[EC:3.4.11.3]	O;E	18UX0;KOG1046;09U40;0V532;1CXJY;1B2NK;0DKZP;12P0W;0UTG4	leucyl-cystinyl aminopeptidase [Mus musculus]	240028
Mogat2	66.19998823	106.7560965	25.64387998	0.240209982	-2.057631993	9.51E-05	0.050835965	Down Regulation	NC_000073.7	98868291	98887818	-	1920	Mogat2	GO:0003846;GO:0005737;GO:0005783;GO:0005789;GO:0006071;GO:0006629;GO:0006640;GO:0006651;GO:0008374;GO:0016020;GO:0016021;GO:0016407;GO:0016740;GO:0016746;GO:0016747;GO:0019432;GO:0046462;GO:0048471;GO:0050892;GO:1990578	K14457	[EC:2.3.1.22]	I	09XQ2;12TQI;0V8MS;0UTVU;KOG0831;0DKSG;1D050;18TKD;1AZD2	2-acylglycerol O-acyltransferase 2 isoform X1 [Mus musculus]	233549
Ptges	149.0800965	55.03080398	243.1293891	4.418059914	2.143412983	0.000115614	0.05986285	Up Regulation	NC_000068.8	30779483	30793309	-	3647	Ptges	GO:0001516;GO:0002526;GO:0002544;GO:0004364;GO:0004602;GO:0004667;GO:0005641;GO:0005737;GO:0006629;GO:0006631;GO:0006633;GO:0006693;GO:0008285;GO:0014070;GO:0016020;GO:0016021;GO:0016491;GO:0016740;GO:0016853;GO:0019233;GO:0031620;GO:0032308;GO:0032496;GO:0032526;GO:0034097;GO:0043231;GO:0043295;GO:0048471;GO:0050220;GO:0050727;GO:0051592;GO:0055114;GO:0098869	K15729	[EC:5.3.99.3]	I	0DR0J;1D3D6;0IY81;13RWR;0A6VT;0VHPZ;1B5E2;1934B;0UPHP	prostaglandin E synthase [Mus musculus]	64292
Hcn3	475.9599211	770.9375427	180.9822996	0.234756111	-2.090765379	0.000126832	0.063681244	Down Regulation	NC_000069.7	89054082	89067591	-	3771	Hcn3	GO:0000166;GO:0005216;GO:0005244;GO:0005248;GO:0005249;GO:0005267;GO:0005272;GO:0005515;GO:0005886;GO:0005887;GO:0006811;GO:0006813;GO:0006814;GO:0016020;GO:0016021;GO:0030424;GO:0030425;GO:0030552;GO:0034765;GO:0035725;GO:0042391;GO:0043025;GO:0044316;GO:0045202;GO:0055085;GO:0071805;GO:0072718;GO:1903351	K04956	-	P	0UT7X;1CQH7;190RY;0V5HC;12NSA;1B02W;KOG0498;09UI4;0DFTU	potassium/sodium hyperpolarization-activated cyclic nucleotide-gated channel 3 [Mus musculus]	15168
Bche	2968.58663	4097.335534	1839.837726	0.449032722	-1.155107515	0.000152231	0.072149229	Down Regulation	NC_000069.7	73543138	73615767	-	6288	Bche	GO:0003990;GO:0004104;GO:0005576;GO:0005615;GO:0005641;GO:0005783;GO:0005788;GO:0007584;GO:0007612;GO:0008285;GO:0014016;GO:0016020;GO:0016021;GO:0016787;GO:0019695;GO:0033265;GO:0042493;GO:0042802;GO:0043279;GO:0050805;GO:0051384;GO:0051593;GO:0052689	K01050	[EC:3.1.1.8]	T	0V55F;12TED;1ASNQ;1CQ5T;0UHSZ;KOG4389;09U6E;0DFG2;18TJM	cholinesterase isoform X1 [Mus musculus]	12038
Capn8	25.58640499	5.816181067	45.35662892	7.798352287	2.963169329	0.000152406	0.072149229	Up Regulation	NC_000067.7	182392314	182462021	+	6179	Capn8	GO:0004198;GO:0005509;GO:0005737;GO:0005794;GO:0006508;GO:0007586;GO:0008233;GO:0008234;GO:0016787;GO:0042802;GO:0046872;GO:1990092	K08577	[EC:3.4.22.-]	O;T	0V5ZI;0UPY3;1CZEY;19072;1B4XS;12P1K;KOG0045;0A2R6;0DQD2	calpain-8 isoform 1 [Mus musculus]	170725
Cyp8b1	918.5130398	1465.998201	371.0278782	0.253088904	-1.982283837	0.000162594	0.073332561	Down Regulation	NC_000075.7	121743422	121745371	-	1950	Cyp8b1	GO:0004497;GO:0005506;GO:0005783;GO:0005789;GO:0008397;GO:0016020;GO:0016705;GO:0020037;GO:0031667;GO:0038183;GO:0046872;GO:0055114;GO:0070723	K07431	[EC:1.14.14.139]	Q	18V24;09VQG;0DGZ4;13IZI;KOG0684;0UHN8;1CU0X;0V6PI;1AT8U	7-alpha-hydroxycholest-4-en-3-one 12-alpha-hydroxylase [Mus musculus]	13124
Cdk2ap2	658.7945436	391.2913819	926.2977052	2.367283687	1.243232604	0.000163758	0.073332561	Up Regulation	NC_000085.7	4146204	4149019	+	2286	Cdk2ap2	GO:0005515;GO:0005634;GO:0005737;GO:0005874;GO:0070507;GO:2000035;GO:2000134	-	-	T;D	KOG4713;1B5G6;13Q51;0VHJ6;0UUY1;1D32R;0A6QZ;192QF;0DTQT	cyclin-dependent kinase 2-associated protein 2 [Mus musculus]	52004
G6pc	7723.872111	12540.27894	2907.465286	0.231850129	-2.108735567	0.000189138	0.082468952	Down Regulation	NC_000077.7	101258542	101268729	+	2259	G6pc	GO:0004346;GO:0005783;GO:0005789;GO:0005977;GO:0005980;GO:0006094;GO:0006641;GO:0006796;GO:0008202;GO:0009743;GO:0010468;GO:0015760;GO:0016020;GO:0016021;GO:0016773;GO:0016787;GO:0032094;GO:0032868;GO:0032869;GO:0035264;GO:0042301;GO:0042593;GO:0042632;GO:0043231;GO:0046415;GO:0046838;GO:0051156;GO:0055088;GO:1904638	K01084	[EC:3.1.3.9]	G	18VG1;13I0C;0V9VZ;1AYWD;0UPAS;0DKD8;0IDXG;1CV77;09YY7	glucose-6-phosphatase [Mus musculus]	14377
Lrrc19	14.64320898	27.68094537	1.605472584	0.057999196	-4.107823281	0.000215844	0.091200044	Down Regulation	NC_000070.7	94523958	94538381	-	3966	Lrrc19	GO:0001817;GO:0002224;GO:0005886;GO:0016020;GO:0016021;GO:0038008;GO:0038023;GO:0048874;GO:0050727;GO:1901224	-	-	T	KOG0619;0DJQG;1AUUC;0A1S5;0VCMT;1CUHE;18VWC;12U0I;0UIUK	leucine-rich repeat-containing protein 19 precursor [Mus musculus]	100061
Slc1a2	2251.080652	3115.472396	1386.688908	0.445097479	-1.167806767	0.00022017	0.091200044	Down Regulation	NC_000068.8	102488584	102621129	+	13535	Slc1a2	GO:0005313;GO:0005314;GO:0005886;GO:0005887;GO:0006865;GO:0007399;GO:0007632;GO:0008509;GO:0009416;GO:0009611;GO:0009986;GO:0010259;GO:0015293;GO:0015501;GO:0015813;GO:0016020;GO:0016021;GO:0021537;GO:0030424;GO:0030534;GO:0030673;GO:0031668;GO:0031982;GO:0035264;GO:0042493;GO:0042734;GO:0043005;GO:0043197;GO:0043198;GO:0043200;GO:0044297;GO:0045121;GO:0045202;GO:0046326;GO:0046872;GO:0055085;GO:…	K05613	-	P;E	0UTC2;KOG3787;09UFF;1B1K5;0V5ET;12PFQ;0DGC4;1CR1K;190QZ	excitatory amino acid transporter 2 isoform 1 [Mus musculus]	20511
Cyp2c39	406.3608724	572.7225071	239.9992376	0.419049775	-1.254806477	0.000232465	0.093944308	Down Regulation	NC_000085.7	39335790	39558012	+	3085	Cyp2c39	GO:0004497;GO:0005506;GO:0005737;GO:0005783;GO:0005789;GO:0006082;GO:0006805;GO:0008392;GO:0008395;GO:0008401;GO:0008405;GO:0016020;GO:0016491;GO:0016705;GO:0016712;GO:0019369;GO:0019373;GO:0020037;GO:0031090;GO:0034875;GO:0042738;GO:0043231;GO:0046872;GO:0055114;GO:0070330;GO:0101020	K07413	[EC:1.14.14.1]	Q	0UIKN;1ARRJ;1CRXQ;12SZU;0DGDQ;19513;KOG0156;09TUB;0V59K	cytochrome P450 2C39 isoform 2 precursor [Mus musculus]	13098
Plpp5	383.6503194	224.0609166	543.2397222	2.424517985	1.277697956	0.000258397	0.101937738	Up Regulation	NC_000074.7	26210052	26214914	+	1646	Plpp5	GO:0000810;GO:0005886;GO:0006629;GO:0006644;GO:0008195;GO:0016020;GO:0016021;GO:0016787;GO:0046839	K18693	-	I	1CRV6;09VWU;0V6VB;12RMZ;1AUPF;0DH4Y;18ZHV;KOG3030;0UJ6K	phospholipid phosphatase 5 isoform 1 [Mus musculus]	71910
Fmo3	1971.882188	3526.851916	416.9124597	0.118210934	-3.080564608	0.000284365	0.109573043	Down Regulation	NC_000067.7	162781368	162812097	-	2048	Fmo3	GO:0004497;GO:0004499;GO:0005783;GO:0005789;GO:0016020;GO:0016021;GO:0016491;GO:0016597;GO:0017144;GO:0031090;GO:0034899;GO:0043231;GO:0050660;GO:0050661;GO:0055114	K00485	[EC:1.14.13.8]	Q;C	09Y1K;0UMXY;12SFZ;1AT2V;18U02;KOG1399;1CWF5;0V6D1;0DMJV	dimethylaniline monooxygenase [N-oxide-forming] 3 [Mus musculus]	14262
Dmgdh	10455.11418	14268.35891	6641.869443	0.465496381	-1.103158142	0.000315376	0.118760476	Down Regulation	NC_000079.7	93810944	93889331	+	2979	Dmgdh	GO:0005542;GO:0005737;GO:0005739;GO:0005759;GO:0006579;GO:0016491;GO:0035999;GO:0042426;GO:0047865;GO:0050660;GO:0055114	K00315	[EC:1.5.8.4]	E	0DNX2;0V4E0;1CXUF;1916G;12NRW;1B1ZD;KOG2844;09TEX;0US96	dimethylglycine dehydrogenase, mitochondrial precursor [Mus musculus]	74129
Dynll1	656.7924469	384.2985251	929.2863687	2.418136704	1.273895806	0.000333743	0.122884169	Up Regulation	NC_000071.7	115435169	115439049	-	2021	Dynll1	GO:0000776;GO:0003774;GO:0004857;GO:0005515;GO:0005634;GO:0005737;GO:0005739;GO:0005813;GO:0005829;GO:0005856;GO:0005868;GO:0005874;GO:0005875;GO:0005929;GO:0006915;GO:0007017;GO:0007286;GO:0008022;GO:0008180;GO:0016020;GO:0019899;GO:0019904;GO:0030141;GO:0030235;GO:0030286;GO:0035721;GO:0035774;GO:0042326;GO:0042802;GO:0043086;GO:0044458;GO:0044877;GO:0045019;GO:0045505;GO:0051959;GO:0060271;GO:…	K10418	-	Z	193GJ;0DUW9;1B6GD;KOG3430;13SSA;0UVTS;0VJ64;1D476;0A8AD	dynein light chain 1, cytoplasmic [Mus musculus]	56455
Piga	142.4254528	75.4111539	209.4397517	2.777304694	1.473685462	0.000430394	0.150721395	Up Regulation	NC_000086.8	163202776	163216912	+	5819	Piga	GO:0000506;GO:0005783;GO:0005789;GO:0006506;GO:0016020;GO:0016021;GO:0016740;GO:0016757;GO:0017176;GO:1990830	K03857	[EC:2.4.1.198]	M	12QI0;0VAQQ;1CPTQ;1AS24;190KC;0DF3W;KOG1111;0UG97;09ZUA	N-acetylglucosaminyl-phosphatidylinositol biosynthetic protein [Mus musculus]	18700
Abcc4	333.4901679	465.3617741	201.6185617	0.433251232	-1.206724245	0.000435611	0.150721395	Down Regulation	NC_000080.7	118720104	118945475	-	9135	Abcc4	GO:0000166;GO:0005524;GO:0005886;GO:0006855;GO:0010033;GO:0010243;GO:0014070;GO:0015132;GO:0015216;GO:0015431;GO:0015562;GO:0016020;GO:0016021;GO:0016323;GO:0016324;GO:0016887;GO:0031088;GO:0032310;GO:0038183;GO:0042493;GO:0042626;GO:0042908;GO:0042910;GO:0048661;GO:0055085;GO:0060271;GO:0070730;GO:0071716;GO:0098591;GO:0098656;GO:0140115	K05673	-	Q	KOG0054;0V48M;09T9I;12N3Q;0DI9C;18ZM7;0UKQ2;1CSZU;1B3RQ	multidrug resistance-associated protein 4 isoform 1 [Mus musculus]	239273
Hexb	135.6900799	199.0251492	72.35501067	0.363547074	-1.459785911	0.000436636	0.150721395	Down Regulation	NC_000079.7	97312839	97334865	-	1905	Hexb	GO:0001501;GO:0001669;GO:0004553;GO:0004563;GO:0005615;GO:0005764;GO:0005975;GO:0006044;GO:0006687;GO:0006689;GO:0006874;GO:0007040;GO:0007338;GO:0007341;GO:0007605;GO:0007626;GO:0008049;GO:0008152;GO:0008360;GO:0008375;GO:0008654;GO:0009313;GO:0015929;GO:0016020;GO:0016231;GO:0016787;GO:0016798;GO:0019915;GO:0019953;GO:0030203;GO:0030246;GO:0031323;GO:0042552;GO:0042582;GO:0042802;GO:0043615;GO:…	K12373	[EC:3.2.1.52]	G	09XUT;191PE;1AZCW;12QRR;0DJ7A;0UM12;0V8SG;KOG2499;1CVIM	beta-hexosaminidase subunit beta precursor [Mus musculus]	15212
Cyp2a5	23485.93405	34520.26019	12451.60791	0.360704347	-1.471111285	0.00046221	0.156293047	Down Regulation	NC_000073.7	26534764	26542689	+	1715	Cyp2a5	GO:0004497;GO:0005506;GO:0016020;GO:0016021;GO:0016491;GO:0016705;GO:0016712;GO:0020037;GO:0046872;GO:0055114	K07411	[EC:1.14.14.1]	Q	1AXR9;1CRXQ;12SZU;0DGDQ;18Z31;0UPZU;KOG0156;09TUB;0V59K	cytochrome P450 2A5 [Mus musculus]	13087
Gsta3	25858.66816	37005.50403	14711.8323	0.397557949	-1.330762927	0.000478354	0.158450585	Down Regulation	NC_000067.7	21310789	21335799	+	1630	Gsta3	GO:0001657;GO:0004364;GO:0005737;GO:0005829;GO:0006749;GO:0006805;GO:0016740;GO:0046223	K00799	[EC:2.5.1.18]	O	0UFYS;1310J;0DEYG;KOG1695;1AZGU;0A2JA;1CPN6;0VD1Q;194KW	glutathione S-transferase A3 isoform a [Mus musculus]	14859
F830016B08Rik	771.3617924	1055.269659	487.4539259	0.461923568	-1.114273939	0.000487717	0.158450585	Down Regulation	NC_000084.7	60421811	60438162	+	6500	F830016B08Rik	GO:0003924;GO:0005525;GO:0005789;GO:0006952;GO:0016020;GO:0016021;GO:0035458	-	-	S	194E7;0VBXP;13J01;0DQAB;0USXH;0A2NU;1CZCD;0IJSM;1B4YY	interferon-inducible GTPase-like [Mus musculus]	240328
Slc15a2	44.90676655	78.7916255	11.0219076	0.13988679	-2.83766836	0.000500567	0.159497869	Down Regulation	NC_000082.7	36570523	36605506	-	4466	Slc15a2	GO:0006857;GO:0015293;GO:0015333;GO:0016020;GO:0016021;GO:0022857;GO:0035672;GO:0035673;GO:0055085;GO:0071916;GO:0140206;GO:1902600	K14637	-	P;E	1AZJ1;12QTM;0DM9E;0V9VJ;1CTBE;0UPVU;09VFW;KOG1237;18VS2	solute carrier family 15 member 2 isoform 1 [Mus musculus]	57738
Ankrd33b	457.0275191	722.8528574	191.2021809	0.264510514	-1.918603026	0.000517202	0.161689057	Down Regulation	NC_000081.7	31278328	31370446	-	25012	Ankrd33b	GO:0003674;GO:0003677;GO:0005575;GO:0008150	-	-	S	1B0WR;09W8A;0DHHD;12Q4E;0V76Q;0UJPJ;0IFWP;1CS7P;195QF	ankyrin repeat domain-containing protein 33B isoform 3 [Mus musculus]	67434
Vldlr	134.3563614	195.684218	73.02850478	0.37319568	-1.421995809	0.000528586	0.162187732	Down Regulation	NC_000085.7	27190070	27231631	+	12727	Vldlr	GO:0005509;GO:0005515;GO:0005615;GO:0005634;GO:0005905;GO:0006629;GO:0006869;GO:0006897;GO:0006898;GO:0008202;GO:0008203;GO:0009986;GO:0016020;GO:0016021;GO:0021517;GO:0030229;GO:0034185;GO:0034189;GO:0034361;GO:0034436;GO:0034447;GO:0038024;GO:0038025;GO:0038026;GO:0043235;GO:0045177;GO:0045860;GO:0048306;GO:0048471;GO:0048813;GO:0071456;GO:1900006	K20053	-	T	0V32E;13CPW;1BAYA;0WGPN;0IPT5;1DF4K;0E85M;0B47F;19768	very low-density lipoprotein receptor isoform a precursor [Mus musculus]	22359
Fndc3b	854.332735	444.144629	1264.520841	2.847092497	1.509489365	0.000595469	0.179387768	Up Regulation	NC_000069.7	27470284	27765469	-	7662	Fndc3b	GO:0016020;GO:0016021	K24485	-	S	09UFN;1AUNC;0IE8R;0DFRC;1CR80;18VAN;0UHEV;0V5F0;12NQX	fibronectin type III domain-containing protein 3B [Mus musculus]	72007
Sult3a1	2471.582987	4231.9422	711.2237742	0.168060843	-2.572944468	0.000613471	0.181510659	Down Regulation	NC_000076.7	33727016	33755471	+	1180	Sult3a1	GO:0008146;GO:0016740	K16949	[EC:2.8.2.3]	S;J;O	12RUX;0V874;194XC;09ZAY;0DKTA;KOG1584;0UUBT;1AT3H;1CVN5	amine sulfotransferase [Mus musculus]	57430
Slc10a2	478.2876967	297.1482842	659.4271092	2.219185316	1.150030147	0.000630272	0.183210033	Up Regulation	NC_000074.7	5133219	5155287	-	4088	Slc10a2	GO:0000502;GO:0005634;GO:0005902;GO:0006811;GO:0006814;GO:0008508;GO:0009617;GO:0015293;GO:0015721;GO:0016020;GO:0016021;GO:0016324;GO:0055085	K14342	-	P	0A310;0VDW0;13F9M;18SFP;1AVJ4;1CZRD;0UMUZ;KOG2718;0DP7D	ileal sodium/bile acid cotransporter [Mus musculus]	20494
Sult1b1	712.694972	989.4610536	435.9288904	0.440572056	-1.182550103	0.000740892	0.211153296	Down Regulation	NC_000071.7	87661186	87686054	-	2826	Sult1b1	GO:0004062;GO:0005737;GO:0005829;GO:0006068;GO:0006629;GO:0006805;GO:0008146;GO:0008202;GO:0009812;GO:0016740;GO:0018958;GO:0030855;GO:0042403;GO:0050427;GO:0051923	K01025	[EC:2.8.2.-]	S;J;E	0UKJ1;0DF5W;1ASNW;KOG1584;09TVG;0V4UQ;18XT3;12P7D;1CPVI	sulfotransferase family cytosolic 1B member 1 [Mus musculus]	56362
Foxq1	154.9137454	39.94570489	269.8817859	6.756215383	2.756215321	0.000751889	0.211153296	Up Regulation	NC_000079.7	31742153	31744959	+	2807	Foxq1	GO:0000122;GO:0000785;GO:0000978;GO:0000981;GO:0001227;GO:0003677;GO:0003700;GO:0005634;GO:0006355;GO:0006357;GO:0009653;GO:0030154;GO:0031069;GO:0043524;GO:0043565;GO:1990837	K09410	-	K	0UT3Y;0DT1A;13P8S;1B7QJ;0VGMU;0A5SI;KOG2294;1D2CE	forkhead box protein Q1 [Mus musculus]	15220
Nab2	231.7654258	139.6687258	323.8621258	2.318787716	1.213370748	0.000866199	0.239200889	Up Regulation	NC_000076.7	127496787	127502572	-	2575	Nab2	GO:0001958;GO:0003712;GO:0005634;GO:0006355;GO:0008134;GO:0014037;GO:0016480;GO:0042552;GO:0042802;GO:0045682;GO:0045892;GO:1902949	K22388	-	K	KOG3835;0DIWU;1CTN7;0URVM;12TS4;190NF;1B2MW;09WA2;0V78E	NGFI-A-binding protein 2 isoform 1 [Mus musculus]	17937
Creg1	8005.448436	10775.15156	5235.745307	0.485909203	-1.041241338	0.000928657	0.251066725	Down Regulation	NC_000067.7	165591327	165602878	+	2306	Creg1	GO:0005576;GO:0005615;GO:0005667;GO:0006355;GO:0008134;GO:0040008	-	-	K	13T2Y;1CQDG;KOG3374;0V5DG;1AV2S;1954E;09UE1;0UH3Q;0DFPW	protein CREG1 precursor [Mus musculus]	433375
Akr1c20	1846.282952	2469.876499	1222.689405	0.495040706	-1.014380937	0.000939474	0.251066725	Down Regulation	NC_000079.7	4536855	4573353	-	1339	Akr1c20	GO:0004032;GO:0004033;GO:0005829;GO:0006693;GO:0006694;GO:0008202;GO:0016229;GO:0016491;GO:0032052;GO:0042448;GO:0044597;GO:0044598;GO:0047023;GO:0047086;GO:0055114	-	-	K	KOG1577	aldo-keto reductase family 1, member C20 [Mus musculus]	116852
Jchain	125.3338488	34.59104477	216.0766528	6.246606722	2.643072703	0.00105422	0.273524134	Up Regulation	NC_000071.7	88667668	88675756	-	2102	Jchain	GO:0002250;GO:0003094;GO:0003697;GO:0003823;GO:0005576;GO:0005615;GO:0006959;GO:0019731;GO:0019862;GO:0030674;GO:0031210;GO:0034987;GO:0042803;GO:0042834;GO:0045087;GO:0060267;GO:0065003;GO:0071748;GO:0071750;GO:0071751;GO:0071752;GO:0071756	-	-	O	0A4YQ;192RJ;0UKPD;1B54K;0IYAZ;1D2TD;0VH9H;0DSKI;13RUH	immunoglobulin J chain precursor [Mus musculus]	16069
Pdk1	1713.894717	2359.501336	1068.288097	0.452760115	-1.143181221	0.001056524	0.273524134	Down Regulation	NC_000068.8	71703398	71734202	+	6628	Pdk1	GO:0000166;GO:0004672;GO:0004674;GO:0004740;GO:0005524;GO:0005654;GO:0005730;GO:0005739;GO:0005759;GO:0005886;GO:0005967;GO:0005975;GO:0006006;GO:0006468;GO:0007166;GO:0008283;GO:0008631;GO:0010510;GO:0010906;GO:0016301;GO:0016310;GO:0016740;GO:0018105;GO:0035556;GO:0042593;GO:0042802;GO:0044877;GO:0045254;GO:0097411;GO:1904183	K12077	[EC:2.7.11.2]	T	KOG0787;1B35V;0DJ6E;19298;0V8RW;12NVT;09XCJ;0UQN6;1CTYA	pyruvate dehydrogenase (acetyl-transferring) kinase isozyme 1, mitochondrial isoform X1 [Mus musculus]	228026
Naaladl2	162.2322577	247.1494493	77.31506604	0.312827183	-1.676562214	0.00120693	0.301250628	Down Regulation	NC_000069.7	23852267	25198425	-	10090	Naaladl2	GO:0003674;GO:0005654;GO:0009617;GO:0016020;GO:0016021	K01301	[EC:3.4.17.21]	-	-	inactive N-acetylated-alpha-linked acidic dipeptidase-like protein 2 [Mus musculus]	635702
Ces1g	4821.511227	6395.121041	3247.901414	0.507871766	-0.977463823	0.001207165	0.301250628	Nodiff	NC_000074.7	94028997	94063837	-	2289	Ces1g	GO:0004771;GO:0004806;GO:0005615;GO:0005737;GO:0005783;GO:0005788;GO:0005811;GO:0008203;GO:0009617;GO:0010468;GO:0010875;GO:0010887;GO:0016042;GO:0016787;GO:0034378;GO:0043691;GO:0052689;GO:0070857;GO:0080030;GO:0090205;GO:0090207;GO:0090320;GO:0120188	-	-	Q	KOG1516	liver carboxylesterase 1 precursor [Mus musculus]	12623
Slc25a48	158.4551224	225.6143775	91.29586733	0.404654474	-1.305237548	0.001218166	0.301250628	Down Regulation	NC_000079.7	56585774	56620180	+	2551	Slc25a48	GO:0005739;GO:0005743;GO:0006844;GO:0006865;GO:0015227;GO:0016020;GO:0016021;GO:1902616	K15124	-	C	1AU4K;13I3C;KOG0758;0UPJC;0VAIP;1CP85;18YV4;0DH4A;09ZN0	solute carrier family 25 member 48 [Mus musculus]	328258
Gsta2	3708.413699	5283.717045	2133.110353	0.403713964	-1.308594606	0.001293536	0.315185236	Down Regulation	NC_000075.7	78238300	78254474	-	1015	Gsta2	GO:0004364;GO:0005829;GO:0006749;GO:0006805;GO:0009617;GO:0016740;GO:0035634;GO:0043295	K00799	[EC:2.5.1.18]	O	0UFYS;1310J;0DEYG;KOG1695;1AZGU;0A2JA;1CPN6;0VD1Q	glutathione S-transferase A2 [Mus musculus]	14858
Gas2	903.4290789	1213.856288	593.00187	0.488527247	-1.033489067	0.00133484	0.320285084	Down Regulation	NC_000073.7	51511530	51644753	+	6626	Gas2	GO:0000226;GO:0001544;GO:0001547;GO:0005737;GO:0005856;GO:0005874;GO:0005884;GO:0006915;GO:0007049;GO:0007050;GO:0008017;GO:0008093;GO:0008360;GO:0008593;GO:0016020;GO:0030728;GO:0051015;GO:0051764;GO:0071711	K24627	-	Z	1B9ZG;0B054;14TAH;0WCMN;196SI;0E5MH;0V133;0KD4B;1DCME	growth arrest-specific protein 2 isoform X1 [Mus musculus]	14453
Cyp3a41a	478.8080555	880.2898335	77.32627752	0.087841839	-3.508947938	0.001353127	0.320285084	Down Regulation	NC_000071.7	145630859	145656946	-	2060	Cyp3a41a	GO:0004497;GO:0005506;GO:0005575;GO:0005783;GO:0005789;GO:0008202;GO:0008395;GO:0008401;GO:0009617;GO:0010468;GO:0016020;GO:0016491;GO:0016705;GO:0016712;GO:0020037;GO:0031090;GO:0032451;GO:0043231;GO:0046872;GO:0050649;GO:0055114;GO:0070330;GO:0070989;GO:0101020	K07424	[EC:1.14.14.1]	Q	0DPQR;0V9SY;1CQPA;12P50;0USD4;09VC0;KOG0158	cytochrome P450 3A41 [Mus musculus]	53973
Myh9	2794.78744	1875.093329	3714.481552	1.980958225	0.986198457	0.001447342	0.335975402	Nodiff	NC_000081.7	77644785	77726375	-	7435	Myh9	GO:0000146;GO:0000166;GO:0000212;GO:0000904;GO:0001525;GO:0001701;GO:0001725;GO:0001726;GO:0001768;GO:0001772;GO:0001778;GO:0001931;GO:0003774;GO:0003779;GO:0005178;GO:0005515;GO:0005516;GO:0005524;GO:0005634;GO:0005737;GO:0005819;GO:0005826;GO:0005829;GO:0005856;GO:0005886;GO:0005903;GO:0005912;GO:0005925;GO:0005938;GO:0006509;GO:0006911;GO:0007155;GO:0007520;GO:0008180;GO:0008360;GO:0009898;GO:…	K10352	-	Z	18Y2I;1ASQS;12P08;09T3R;0V42H;1CVD6;KOG0161;0UHE4;0DKJ2	myosin-9 [Mus musculus]	17886
Kmt5c	152.6360219	89.0884487	216.183595	2.426617571	1.278946761	0.001459969	0.335975402	Up Regulation	NC_000073.7	4743091	4750513	+	3070	Kmt5c	GO:0000779;GO:0000792;GO:0003682;GO:0005634;GO:0005654;GO:0005694;GO:0005721;GO:0006281;GO:0006325;GO:0008168;GO:0016571;GO:0016740;GO:0032259;GO:0034773;GO:0042393;GO:0042799;GO:0045830;GO:0046872;GO:1904047;GO:2001034	K11429	[EC:2.1.1.362]	B	0V8HX;09WCX;1CTP2;18ZE9;12QKP;0DIXK;0UHEM;1AS97;KOG2589	histone-lysine N-methyltransferase KMT5C isoform X1 [Mus musculus]	232811
Actb	5606.400208	3743.733417	7469.067	1.995085164	0.996450332	0.001485133	0.336277865	Nodiff	NC_000071.7	142888870	142892509	-	1920	Actb	GO:0000079;GO:0000166;GO:0001725;GO:0001738;GO:0002102;GO:0005515;GO:0005524;GO:0005634;GO:0005737;GO:0005829;GO:0005856;GO:0005884;GO:0005886;GO:0005911;GO:0005912;GO:0005925;GO:0007163;GO:0007409;GO:0014069;GO:0015629;GO:0016020;GO:0019894;GO:0019901;GO:0022898;GO:0030027;GO:0030424;GO:0030863;GO:0030957;GO:0032091;GO:0032991;GO:0034333;GO:0035267;GO:0036464;GO:0042802;GO:0043209;GO:0043296;GO:…	K05692	-	Z	09TDS;12N6D;0DEQX;0V4CV;KOG0676;1CPEN;1B3VH;18V3C;0UR4K	actin, cytoplasmic 1 [Mus musculus]	11461
Gapdhs	42.06411406	17.59363716	66.53459096	3.781741681	1.919050821	0.001501875	0.336277865	Up Regulation	NC_000073.7	30429204	30443106	-	1606	Gapdhs	GO:0004365;GO:0006006;GO:0006096;GO:0016491;GO:0016620;GO:0050661;GO:0051287;GO:0055114	K10705	[EC:1.2.1.12]	C;G	1CSMY;18XFY;0DHX7;0UK8H;1AZ5V;12QVQ;09WMQ;0V7KE;KOG0657	glyceraldehyde-3-phosphate dehydrogenase, testis-specific isoform 1 [Mus musculus]	14447
Rdh16	2688.240793	3798.954652	1577.526935	0.4152529	-1.267937853	0.001538449	0.339874061	Down Regulation	NC_000076.7	127636959	127651715	+	3278	Rdh16	GO:0001523;GO:0004745;GO:0005783;GO:0005788;GO:0005789;GO:0006629;GO:0008202;GO:0016020;GO:0016021;GO:0016491;GO:0031090;GO:0031301;GO:0042572;GO:0042802;GO:0042904;GO:0043231;GO:0047023;GO:0047044;GO:0055114	K11154	[EC:1.1.1.-]	Q	1917Z;1CPJA;13H77;KOG1610;0UJCS;0V4HX;09TJ0;1B0QN;0DEVP	retinol dehydrogenase 16 [Mus musculus]	19683
Selenbp1	4621.018596	6144.415999	3097.621193	0.504135982	-0.988115167	0.001590883	0.34683339	Nodiff	NC_000069.7	94840394	94852069	+	1685	Selenbp1	GO:0001650;GO:0005634;GO:0005730;GO:0005737;GO:0005829;GO:0008430;GO:0015031;GO:0016020;GO:0016491;GO:0018549;GO:0050873;GO:0055114	K17285	[EC:1.8.3.4]	P;U	18UPM;KOG0918;09V4A;1ATQ5;1CR2Y;0UI4I;0DGDF;0V63Y;12P41	methanethiol oxidase [Mus musculus]	20341
Ptgfr	31.63328778	51.64801483	11.61856073	0.224956579	-2.152281534	0.001631408	0.351049341	Down Regulation	NC_000069.7	151504247	151543165	-	4414	Ptgfr	GO:0004930;GO:0004955;GO:0004958;GO:0005576;GO:0005737;GO:0005886;GO:0006954;GO:0007165;GO:0007186;GO:0007189;GO:0007204;GO:0008284;GO:0010628;GO:0016020;GO:0016021;GO:0032355;GO:0032496;GO:0035584;GO:0043066;GO:0071799	K04262	-	T	KOG3656;0UJ5D;0V9Z2;132M5;1CVB1;190NP;09Z1K;0DKH4;1AS5A	prostaglandin F2-alpha receptor [Mus musculus]	19220
Fggy	905.5395758	1223.409598	587.6695534	0.480353885	-1.057830439	0.00181643	0.385851662	Down Regulation	NC_000070.7	95445717	95815176	+	7646	Fggy	GO:0005975;GO:0016301;GO:0016310;GO:0016740;GO:0016773;GO:0019150;GO:0019321;GO:0046835;GO:0070050	-	-	G	13DRS;0V3AJ;1979P;0IR1J;1DFGZ;1BB47;0E8IX;0WHF8;0B4WA	FGGY carbohydrate kinase domain-containing protein isoform X1 [Mus musculus]	75578
Klhdc8b	145.8568276	84.91825019	206.7954049	2.435229229	1.28405758	0.001886399	0.395642274	Up Regulation	NC_000075.7	108324834	108338780	-	4445	Klhdc8b	GO:0005737;GO:0005829;GO:0007049;GO:0030496;GO:0045171;GO:0051301;GO:0098813;GO:0110070;GO:0140014;GO:1902410	-	-	S;J	0UGXM;12SUR;KOG1072;0V4JT;09TKT;0DEXD;1ATSI;18XIP;1CPM1	kelch domain-containing protein 8B [Mus musculus]	78267
Hsp90aa1	3263.065381	1824.724618	4701.406144	2.576501735	1.365413564	0.001959655	0.405868953	Up Regulation	NC_000078.7	110657470	110662829	-	2850	Hsp90aa1	GO:0000166;GO:0001764;GO:0001934;GO:0002134;GO:0002135;GO:0002218;GO:0002230;GO:0003729;GO:0005515;GO:0005524;GO:0005525;GO:0005634;GO:0005737;GO:0005739;GO:0005829;GO:0005886;GO:0006457;GO:0006809;GO:0006986;GO:0007004;GO:0009408;GO:0009409;GO:0009986;GO:0010592;GO:0016020;GO:0016323;GO:0016324;GO:0016887;GO:0017098;GO:0019903;GO:0021955;GO:0030010;GO:0030235;GO:0030911;GO:0031396;GO:0031526;GO:…	K04079	-	O	192IK;KOG0019;1B1MY;12NT4;0DMX6;0UQ3P;1CWSX;KOG0020;0VB6A;0A0AB	heat shock protein HSP 90-alpha [Mus musculus]	15519
Crybg3	309.3214005	422.8289319	195.8138691	0.463104235	-1.110591144	0.00199093	0.406410241	Down Regulation	NC_000082.7	59312451	59421410	-	10522	Crybg3	GO:0032991;GO:0051018	-	-	-	-	beta/gamma crystallin domain-containing protein 3 [Mus musculus]	224273
Tmed9	1038.551771	698.3814822	1378.722059	1.974167549	0.981244438	0.002011325	0.406410241	Nodiff	NC_000079.7	55740948	55745510	+	1454	Tmed9	GO:0000139;GO:0005783;GO:0005789;GO:0005793;GO:0005794;GO:0006886;GO:0006888;GO:0007030;GO:0008021;GO:0010638;GO:0015031;GO:0016020;GO:0016021;GO:0019905;GO:0030134;GO:0033116;GO:0048205	K20346	-	U	1CYZY;09X7A;0UQSS;19525;1B2GZ;KOG1690;0DNQW;0V85X;12QCY	transmembrane emp24 domain-containing protein 9 precursor [Mus musculus]	67511
Dpp7	148.4561076	86.56941977	210.3427955	2.429758639	1.28081301	0.002043186	0.407874181	Up Regulation	NC_000068.8	25242302	25246403	-	1714	Dpp7	GO:0004177;GO:0005576;GO:0005764;GO:0005794;GO:0005829;GO:0006508;GO:0008233;GO:0008236;GO:0008239;GO:0016787;GO:0031410;GO:0031982;GO:0043231;GO:1905146	K01276	[EC:3.4.14.2]	O	1CU2R;09XXG;KOG2183;1B0B4;13DCP;0V8V7;0DI44;0UG9W;191NG	dipeptidyl peptidase 2 precursor [Mus musculus]	83768
Akr1c19	1167.746776	1665.616054	669.8774985	0.40218002	-1.314086683	0.002100288	0.414281824	Down Regulation	NC_000079.7	4283499	4298360	+	3779	Akr1c19	GO:0004032;GO:0005829;GO:0008202;GO:0016229;GO:0016491;GO:0047086;GO:0055114	-	-	C;K	1947V;1B2K4;09V48;0US6Y;0V63V;KOG1577;0DNV7;12P3Z;1CSYT	aldo-keto reductase family 1, member C19 [Mus musculus]	432720
Pls1	256.0825908	350.4161123	161.7490693	0.461591416	-1.115311701	0.002160427	0.421130704	Down Regulation	NC_000075.7	95634695	95727359	-	6348	Pls1	GO:0001951;GO:0003779;GO:0005509;GO:0005515;GO:0005737;GO:0005884;GO:0005903;GO:0032420;GO:0032432;GO:0032532;GO:0040018;GO:0042995;GO:0046872;GO:0051015;GO:0051017;GO:0051639;GO:0060088;GO:0060121;GO:1902896;GO:1903078;GO:1990357	K17275	-	Z	0V55N;12U9H;1CRV4;09VWS;KOG0046;0UP6T;0DH4W;1ARK1;1948C	plastin-1 [Mus musculus]	102502
Gcnt4	36.57776492	13.6699065	59.48562334	4.351574997	2.121537661	0.002343607	0.446924865	Up Regulation	NC_000079.7	97060852	97087422	+	7362	Gcnt4	GO:0000139;GO:0002121;GO:0003829;GO:0005794;GO:0006486;GO:0016020;GO:0016021;GO:0016740;GO:0016757;GO:0018215;GO:0042403;GO:0048729;GO:0048872;GO:0060993	K09663	[EC:2.4.1.-]	G	0V4IF;09TJF;192FZ;1B531;KOG0799;0DEW5;0URU6;1CXDS;12PWM	beta-1,3-galactosyl-O-glycosyl-glycoprotein beta-1,6-N-acetylglucosaminyltransferase 4 [Mus musculus]	218476
Aldh1a7	6793.939113	8898.969685	4688.90854	0.526904654	-0.924386173	0.002346699	0.446924865	Nodiff	NC_000085.7	20670317	20704920	-	2060	Aldh1a7	GO:0004029;GO:0005737;GO:0006068;GO:0016491;GO:0016620;GO:0018479;GO:0043878;GO:0055114	K07249	[EC:1.2.1.36]	C	1CPKC;0V4J5;1AZ0P;09TK5;0DEWU;190XH;12PWF;0UQJ0;KOG2450	aldehyde dehydrogenase, cytosolic 1 [Mus musculus]	26358
Esrrg	102.2670384	153.8948649	50.63921193	0.329050693	-1.603618235	0.002374198	0.447023625	Down Regulation	NC_000067.7	187340707	187947082	+	11211	Esrrg	GO:0000785;GO:0000977;GO:0000978;GO:0001228;GO:0003677;GO:0003700;GO:0003707;GO:0004879;GO:0005496;GO:0005515;GO:0005516;GO:0005634;GO:0006355;GO:0006357;GO:0007275;GO:0008270;GO:0042802;GO:0043401;GO:0043565;GO:0045893;GO:0045944;GO:0046872;GO:0048384;GO:0120162;GO:1990837	K08554	-	K	09U3G;12NI1;1CQKE;0V52K;0UIP3;1B2PM;KOG3575;0DFX2;18T7J	estrogen-related receptor gamma isoform1 [Mus musculus]	26381
Zfp692	121.9592459	70.98962895	172.9288628	2.435973612	1.284498505	0.002415743	0.449735367	Up Regulation	NC_000077.7	58197883	58205971	+	2711	Zfp692	GO:0000122;GO:0000978;GO:0001227;GO:0003677;GO:0005634;GO:0005654;GO:0005694;GO:0005730;GO:0006357;GO:0043035;GO:0046872	-	-	K	18V9X;0DJRZ;0UNJI;KOG1721;09YC4;0V99N;1CUJ1;13D8J;1AY2Q	zinc finger protein 692 [Mus musculus]	103836
Psme1	1343.924278	1771.34861	916.4999472	0.517402358	-0.950641466	0.002496409	0.457284396	Nodiff	NC_000080.7	55815951	55818984	+	977	Psme1	GO:0000502;GO:0005515;GO:0005654;GO:0005737;GO:0008537;GO:0010950;GO:0019884;GO:0061133;GO:0061136;GO:2000045	K06696	-	O	0V93Y;1AYCH;0URKE;12SZR;18WIQ;1CX6R;KOG4470;0A0NH;0DN9X	proteasome activator complex subunit 1 [Mus musculus]	19186
Morf4l2	1761.279909	1205.716038	2316.843779	1.921550104	0.942270595	0.00251149	0.457284396	Nodiff	NC_000086.8	135633691	135644435	-	2494	Morf4l2	GO:0000123;GO:0005634;GO:0005654;GO:0005730;GO:0005886;GO:0006281;GO:0006325;GO:0006342;GO:0006355;GO:0006974;GO:0016573;GO:0016575;GO:0035267;GO:0040008;GO:0043967;GO:0043968;GO:0045944;GO:0051155	K11342	-	K;B	KOG3001;09TDW;0UGR3;12UD9;0DER1;0V4CZ;1AWPR;190X0;1CPEU	mortality factor 4-like protein 2 [Mus musculus]	56397
Pla2g4f	53.4698528	92.69687655	14.24282905	0.153649503	-2.70228499	0.002595807	0.467499153	Down Regulation	NC_000068.8	120130433	120144646	-	3147	Pla2g4f	GO:0001516;GO:0004620;GO:0004622;GO:0004623;GO:0005509;GO:0005544;GO:0005737;GO:0005739;GO:0005829;GO:0005886;GO:0006629;GO:0009395;GO:0015908;GO:0016020;GO:0016042;GO:0016787;GO:0031982;GO:0032587;GO:0046475;GO:0046872;GO:0047498;GO:0050482;GO:0071236;GO:0071407;GO:0102567;GO:0102568	K16342	[EC:3.1.1.4]	T;I;U	0DH2V;0UJ3T;KOG1325;KOG1028;1CRT2;12TZQ;09VUK;1AUKU;0V6TA;18YBC	cytosolic phospholipase A2 zeta isoform 1 [Mus musculus]	271844
Gstm7	712.8497279	946.1020801	479.5973756	0.50691927	-0.980172088	0.00266511	0.474819492	Nodiff	NC_000069.7	107833650	107839193	-	1522	Gstm7	GO:0004364;GO:0004602;GO:0005102;GO:0005504;GO:0005737;GO:0005829;GO:0006749;GO:0010880;GO:0016529;GO:0016740;GO:0018916;GO:0019899;GO:0042178;GO:0042803;GO:0043295;GO:0043651;GO:0045171;GO:0051122;GO:0060315;GO:0060316;GO:0070458;GO:0071313;GO:0098869	K00799	[EC:2.5.1.18]	O	0IN5J;1AUBH;12U5Z;190MM;0UPA5;0VB5V;0A09W;1CWSH;0DIIG	glutathione S-transferase Mu 7 isoform X1 [Mus musculus]	68312
Upp2	3400.702375	5886.565828	914.8389211	0.155411312	-2.685836573	0.002732174	0.481589211	Down Regulation	NC_000068.8	58456329	58685858	+	19577	Upp2	GO:0003824;GO:0004850;GO:0005737;GO:0005829;GO:0006218;GO:0009116;GO:0009166;GO:0016740;GO:0016757;GO:0016763;GO:0042802;GO:0044206;GO:0045098;GO:0046050	K00757	[EC:2.4.2.3]	F	09UGA;18V8D;0UI8B;KOG3728;12PTT;0DFS2;1CQFK;0V5FN;1ATT2	uridine phosphorylase 2 isoform X1 [Mus musculus]	76654
Nqo1	418.4985667	561.8028392	275.1942941	0.489841409	-1.029613358	0.002765091	0.482261001	Down Regulation	NC_000074.7	108114856	108139012	-	3352	Nqo1	GO:0002931;GO:0003955;GO:0004784;GO:0005737;GO:0005829;GO:0006116;GO:0006801;GO:0006979;GO:0007568;GO:0007584;GO:0009410;GO:0009725;GO:0009743;GO:0010033;GO:0014070;GO:0014075;GO:0016491;GO:0019430;GO:0030425;GO:0032355;GO:0033574;GO:0042493;GO:0042802;GO:0043025;GO:0043066;GO:0043086;GO:0043279;GO:0043525;GO:0045454;GO:0045471;GO:0051602;GO:0055114;GO:0070301;GO:0070995;GO:0071248;GO:1901698;GO:…	K00355	[EC:1.6.5.2]	C	0UNSX;0V9KW;1AY9P;0IKWF;1CUR3;18T4Y;0DJXK;09YP6;13PFS	NAD(P)H dehydrogenase [quinone] 1 [Mus musculus]	18104
Trp53inp1	2819.084653	4318.677999	1319.491307	0.305531301	-1.710607907	0.002833966	0.489124884	Down Regulation	NC_000070.7	11156441	11174379	+	5432	Trp53inp1	GO:0000045;GO:0005634;GO:0005737;GO:0005776;GO:0005829;GO:0006355;GO:0006914;GO:0006915;GO:0007050;GO:0008285;GO:0009408;GO:0010506;GO:0010508;GO:0010628;GO:0010629;GO:0016209;GO:0016605;GO:0030336;GO:0031410;GO:0034644;GO:0043065;GO:0045893;GO:0048102;GO:0048147;GO:0071361;GO:0071447;GO:0072703;GO:0098869;GO:1904761	K15310	-	K	1AWTF;0DI9P;13NHP;0UKQI;1CT06;09WZ5;0IJ9V;18XKI;0V7X6	tumor protein p53-inducible nuclear protein 1 isoform 1 [Mus musculus]	60599
Ppp1r3g	19.32911687	33.36810853	5.290125215	0.15853836	-2.657096134	0.002903481	0.49502473	Down Regulation	NC_000079.7	36142816	36154371	+	3351	Ppp1r3g	GO:0000164;GO:0005737;GO:0005979;GO:0008157;GO:0019903;GO:0042593;GO:0045725;GO:2000467;GO:2001069	-	-	O;T	0UFT1;0VBAV;KOG3986;1CWXP;1ARN0;13UJZ;195Y6;0DN1F;0A0EI	protein phosphatase 1 regulatory subunit 3G [Mus musculus]	76487
Tafa2	19.59013906	33.58603051	5.594247614	0.166564715	-2.585845278	0.002944032	0.49502473	Down Regulation	NC_000076.7	123099813	123577109	+	19883	Tafa2	GO:0005615;GO:0005634;GO:0005737;GO:0007165;GO:0007613;GO:0008542;GO:0048018	-	-	S	13S60;0DTZE;0A723;0VHW1;1940U;0IXED;1B5HF;1D3BE;0UV41	chemokine-like protein TAFA-2 isoform X2 [Mus musculus]	268354
Acss3	1364.713701	1997.840559	731.5868442	0.366188804	-1.449340414	0.002957779	0.49502473	Down Regulation	NC_000076.7	106769375	106959622	-	5751	Acss3	GO:0000166;GO:0003987;GO:0005524;GO:0005739;GO:0005759;GO:0008150;GO:0016874;GO:0043231;GO:0047760;GO:0050218	K01908	[EC:6.2.1.17]	I	1CWM2;1AYAU;18Z45;0DMRF;KOG1175;0UMCK;0V4QZ;09TRN;12NC2	acyl-CoA synthetase short-chain family member 3, mitochondrial isoform 1 [Mus musculus]	380660
Alg8	113.2256374	66.65892802	159.7923468	2.397163463	1.26132829	0.003040444	0.5037712	Up Regulation	NC_000073.7	97020774	97041366	+	2294	Alg8	GO:0000033;GO:0005783;GO:0005789;GO:0006486;GO:0006487;GO:0006490;GO:0016020;GO:0016021;GO:0016740;GO:0016757;GO:0016758;GO:0018279;GO:0042283;GO:0097502	K03849	[EC:2.4.1.265]	K;G	0V43I;0DEFZ;0UFDQ;09T4T;1AXDE;KOG2576;12N1Q;18YBP;1CP5N	probable dolichyl pyrophosphate Glc1Man9GlcNAc2 alpha-1,3-glucosyltransferase precursor [Mus musculus]	381903
Nedd4l	866.0734288	592.8500786	1139.296779	1.921728309	0.942404385	0.003096182	0.507927112	Nodiff	NC_000084.7	65017551	65350897	+	18467	Nedd4l	GO:0000209;GO:0003085;GO:0003254;GO:0004842;GO:0005515;GO:0005737;GO:0005768;GO:0005771;GO:0005794;GO:0005886;GO:0006511;GO:0006513;GO:0009651;GO:0010038;GO:0010765;GO:0010766;GO:0015459;GO:0016567;GO:0016740;GO:0017080;GO:0019870;GO:0019871;GO:0030154;GO:0031647;GO:0034765;GO:0042391;GO:0043161;GO:0044325;GO:0045732;GO:0048814;GO:0060306;GO:0061630;GO:0070936;GO:0086005;GO:1901016;GO:1901017;GO:…	K13305	[EC:2.3.2.26]	O	1CXEV;09V5M;KOG0940;194MU;0DMHH;0UUEU;0VBKI;12NJ4;1AW8G	E3 ubiquitin-protein ligase NEDD4-like isoform X1 [Mus musculus]	83814
Gm10639	30.24685037	48.29254128	12.20115947	0.252651013	-1.984782131	0.003183443	0.517122222	Down Regulation	NC_000075.7	78197210	78212807	+	874	Gm10639	GO:0004364;GO:0005829;GO:0006749;GO:0006805;GO:0043295	K00799	[EC:2.5.1.18]	O	0UFYS;1310J;0DEYG;KOG1695;0A2JA;1CPN6;0VD1Q	uncharacterized protein LOC100042314 [Mus musculus]	100042314
Cad	212.8317007	136.5707147	289.0926868	2.116798521	1.081883958	0.003338931	0.534014739	Up Regulation	NC_000071.7	31211964	31235823	+	7348	Cad	GO:0000166;GO:0001889;GO:0002134;GO:0003824;GO:0004070;GO:0004088;GO:0004151;GO:0004672;GO:0005524;GO:0005634;GO:0005654;GO:0005737;GO:0005829;GO:0006207;GO:0006221;GO:0006228;GO:0006520;GO:0006541;GO:0006807;GO:0007507;GO:0007565;GO:0007595;GO:0008152;GO:0008270;GO:0014075;GO:0016363;GO:0016597;GO:0016740;GO:0016743;GO:0016787;GO:0016810;GO:0016812;GO:0016874;GO:0017144;GO:0018107;GO:0019240;GO:…	K11540	-	F;G	09U7R;1B4Q5;0DFHF;18XDP;12NKD;0UGUR;KOG0370;0V56U;1CQ77	CAD protein isoform X1 [Mus musculus]	69719
Cyp2c55	44.17956365	67.81010201	20.54902529	0.303037817	-1.722430251	0.003353833	0.534014739	Down Regulation	NC_000085.7	38995384	39031134	+	2071	Cyp2c55	GO:0004497;GO:0005506;GO:0005737;GO:0005783;GO:0005789;GO:0006082;GO:0006805;GO:0008392;GO:0008395;GO:0008401;GO:0016020;GO:0016491;GO:0016705;GO:0016712;GO:0019369;GO:0019373;GO:0020037;GO:0031090;GO:0042573;GO:0042738;GO:0043231;GO:0043651;GO:0046872;GO:0055114;GO:0070330;GO:0071614	K07413	[EC:1.14.14.1]	Q	0UIKN;1ARRJ;1CRXQ;12SZU;0DGDQ;19513;KOG0156;09TUB;0V59K	cytochrome P450 2C55 precursor [Mus musculus]	72082
4932438A13Rik	1268.504957	1662.084235	874.9256798	0.526402731	-0.925761122	0.003384124	0.534014739	Nodiff	NC_000069.7	36917212	37107182	+	16226	4932438A13Rik	GO:0001558;GO:0003674;GO:0005634;GO:0006113;GO:0006629;GO:0006909;GO:0007283;GO:0016020;GO:0016021;GO:0016197;GO:0019915;GO:0032456;GO:0045444;GO:0048488;GO:0051647;GO:0060612;GO:0098793	K24964	-	S;Z	0V9WG;0DNUW;18TPH;KOG3596;1CXSA;1B4I9;0UKEW;09YYT;12TYP	transmembrane protein KIAA1109 isoform X1 [Mus musculus]	229227
Abcc5	152.063155	92.51580135	211.6105087	2.287290448	1.193639576	0.003524283	0.550885322	Up Regulation	NC_000082.7	20150053	20245178	-	10903	Abcc5	GO:0000166;GO:0005524;GO:0005768;GO:0005794;GO:0005796;GO:0005886;GO:0008514;GO:0009925;GO:0010008;GO:0015216;GO:0015562;GO:0015711;GO:0015865;GO:0016020;GO:0016021;GO:0016323;GO:0016324;GO:0016887;GO:0034634;GO:0034775;GO:0042626;GO:0042908;GO:0042910;GO:0048471;GO:0055085;GO:0140115	K05668	-	Q	KOG0054;1CV0D;0UP3H;18U2M;0V5UG;1AZZB;0DH03;12PGU;09UMJ	multidrug resistance-associated protein 5 isoform 1 [Mus musculus]	27416
Mob1b	309.5379771	415.8849935	203.1909607	0.48857488	-1.033348406	0.003616768	0.560058274	Down Regulation	NC_000071.7	88868730	88906314	+	3171	Mob1b	GO:0005634;GO:0005654;GO:0005730;GO:0005737;GO:0005829;GO:0016301;GO:0016310;GO:0019209;GO:0019900;GO:0031952;GO:0033674;GO:0035329;GO:0046872	K06685	-	D	0DND0;1CXA5;1953F;KOG0440;0A0RR;12T21;1B1AD;0VBN3;0UPH9	MOB kinase activator 1B [Mus musculus]	68473
Fam114a1	491.583729	331.49984	651.667618	1.965815785	0.975128134	0.003723964	0.569875211	Nodiff	NC_000071.7	65127418	65199244	+	2949	Fam114a1	GO:0003674;GO:0005654;GO:0005737;GO:0005794;GO:0005829;GO:0008150	-	-	S	0DEYK;0V4YW;18U39;0IHQB;1AYV3;12R7T;09U02;0UP99;1CV5S	protein Noxp20 [Mus musculus]	68303
Hnmt	630.6028767	830.9859287	430.2198247	0.517722154	-0.949750042	0.003748953	0.569875211	Nodiff	NC_000068.8	23892923	23939756	-	1886	Hnmt	GO:0001505;GO:0001692;GO:0001695;GO:0002347;GO:0005654;GO:0005737;GO:0005813;GO:0005829;GO:0006972;GO:0007420;GO:0008168;GO:0008170;GO:0014075;GO:0016740;GO:0032259;GO:0035902;GO:0042220;GO:0043005;GO:0046539;GO:0051384;GO:0070555	K00546	[EC:2.1.1.8]	Z;S	13K8E;0VCWP;1AX4B;18XNZ;1CTGW;0A21H;0DPPQ;0IGS0;0UJXG	histamine N-methyltransferase isoform X1 [Mus musculus]	140483
Rai1	302.68891	198.9202746	406.4575455	2.043318844	1.030914343	0.003903558	0.587899215	Up Regulation	NC_000077.7	59995743	60090023	+	48298	Rai1	GO:0001501;GO:0005634;GO:0005654;GO:0005737;GO:0006357;GO:0032922;GO:0040015;GO:0045893;GO:0046872;GO:0048511	K19749	-	K	1DF4P;0V32G;0WGPS;1BAYC;0IPTA;0E85Q;0B47J;19769;13CQ1	retinoic acid-induced protein 1 [Mus musculus]	19377
Hr	38.72466759	17.0931379	60.35619729	3.531019152	1.820084646	0.003938488	0.587899215	Up Regulation	NC_000080.7	70789626	70810988	+	6134	Hr	GO:0000118;GO:0000785;GO:0003677;GO:0003712;GO:0003714;GO:0005515;GO:0005634;GO:0005654;GO:0006357;GO:0016491;GO:0016604;GO:0031490;GO:0032454;GO:0033169;GO:0042809;GO:0042826;GO:0043433;GO:0044877;GO:0045892;GO:0046872;GO:0046966;GO:0055114	K00478	[EC:1.14.11.65]	K	0URRH;09VD5;0DQMC;1CZPZ;18SJU;1AWW6;0VDUX;KOG1356;13J34	lysine-specific demethylase hairless [Mus musculus]	15460
Calr	11741.63198	8253.681093	15229.58287	1.845186736	0.883766826	0.003999282	0.591643776	Nodiff	NC_000074.7	85568717	85573560	-	1943	Calr	GO:0000122;GO:0001669;GO:0002502;GO:0003729;GO:0005178;GO:0005506;GO:0005509;GO:0005515;GO:0005576;GO:0005615;GO:0005634;GO:0005635;GO:0005737;GO:0005783;GO:0005788;GO:0005789;GO:0005790;GO:0005794;GO:0005829;GO:0005844;GO:0006457;GO:0006611;GO:0007283;GO:0008284;GO:0009897;GO:0009986;GO:0010033;GO:0010595;GO:0010628;GO:0016020;GO:0016529;GO:0017148;GO:0030246;GO:0030866;GO:0030968;GO:0031625;GO:…	K08057	-	O;K	0DKMX;1902V;12RQM;0UPN6;KOG0674;1CVGA;1AS2R;0V969;09Y8S	calreticulin precursor [Mus musculus]	12317
Ces1b	683.7336508	900.5840161	466.8832856	0.518422798	-0.947798931	0.004042288	0.592713954	Nodiff	NC_000074.7	93783353	93806645	-	2008	Ces1b	GO:0004771;GO:0004806;GO:0005615;GO:0016042;GO:0016787;GO:0052689	-	-	Q;T	0DEJK;KOG1516;1318D;09T8E;0V47D	carboxylesterase 1B isoform 1 precursor [Mus musculus]	382044
Phlda1	341.384446	184.7286415	498.0402506	2.696064056	1.430854774	0.004129398	0.600175451	Up Regulation	NC_000076.7	111342147	111344510	+	1953	Phlda1	GO:0005515;GO:0005634;GO:0005654;GO:0005730;GO:0005737;GO:0006915;GO:0031410;GO:0043065;GO:0045210;GO:1901981	K23793	-	W;T;K	0DPZN;1CUM0;1AVA8;0UKP9;13RAY;190R1;0A2BR;0VBRH;0IXHQ	pleckstrin homology-like domain family A member 1 [Mus musculus]	21664
Crp	7094.563494	9126.780617	5062.346372	0.554669449	-0.850299831	0.004228718	0.609266323	Nodiff	NC_000067.7	172525623	172527533	+	1698	Crp	GO:0001849;GO:0005509;GO:0005576;GO:0005615;GO:0006953;GO:0006958;GO:0010628;GO:0010745;GO:0010888;GO:0010988;GO:0015485;GO:0030169;GO:0030175;GO:0030426;GO:0032677;GO:0032929;GO:0032930;GO:0032945;GO:0042060;GO:0042310;GO:0042802;GO:0044793;GO:0045087;GO:0045429;GO:0046872;GO:0050750;GO:0051258;GO:0071277;GO:0097756;GO:1900006	K16143	-	O;W	0DJQ6;0VB65;0J9V0;1B10B;14186;1CWST;192H4;0A0A7;0UR4Q	C-reactive protein precursor [Mus musculus]	12944
Cyp7b1	315.9703449	421.5319731	210.4087166	0.499152449	-1.002447591	0.004268995	0.609767124	Down Regulation	NC_000069.7	18126108	18298054	-	2437	Cyp7b1	GO:0004497;GO:0005506;GO:0005783;GO:0005789;GO:0006629;GO:0006694;GO:0006699;GO:0007586;GO:0007613;GO:0007623;GO:0008202;GO:0008203;GO:0008395;GO:0008396;GO:0016020;GO:0016021;GO:0016491;GO:0016705;GO:0020037;GO:0031090;GO:0033147;GO:0033783;GO:0035754;GO:0042632;GO:0043231;GO:0046872;GO:0047092;GO:0050679;GO:0055114;GO:0060740	K07430	[EC:1.14.14.29]	Q	1AUFN;09VQG;0DGZ4;13IZI;KOG0684;1CRPA;0V6PI;190D2;0UIYH	cytochrome P450 7B1 [Mus musculus]	13123
Ecm1	893.5254876	1162.318427	624.7325483	0.537488294	-0.895694761	0.004541892	0.640162009	Nodiff	NC_000069.7	95641459	95646915	-	1989	Ecm1	GO:0001503;GO:0001525;GO:0001938;GO:0001960;GO:0002020;GO:0002063;GO:0002828;GO:0003416;GO:0005134;GO:0005201;GO:0005515;GO:0005576;GO:0005615;GO:0006357;GO:0006954;GO:0007165;GO:0008022;GO:0010466;GO:0019899;GO:0030500;GO:0030502;GO:0031214;GO:0043236;GO:0045766;GO:0062023;GO:2000404	K23867	-	W	0USHJ;13MZ1;1CY3M;0A1HP;0DP5M;0VCD6;1B2MZ;18YI5;0IVN8	extracellular matrix protein 1 isoform X1 [Mus musculus]	13601
Sesn3	84.80618938	120.4324424	49.1799364	0.408361198	-1.292082306	0.004576425	0.640162009	Down Regulation	NC_000075.7	14187597	14237430	+	2158	Sesn3	GO:0005515;GO:0005634;GO:0005737;GO:0016239;GO:0016491;GO:0016684;GO:0031932;GO:0032868;GO:0034198;GO:0038203;GO:0042149;GO:0042593;GO:0046626;GO:0051896;GO:0055114;GO:0061700;GO:0070728;GO:0071230;GO:0071233;GO:1901031;GO:1904262;GO:1990253	K10141	-	S;J	KOG3746;1B44J;09WFN;0V7E5;0DH5Z;0URSY;18X8B;12PWZ;1CUY2	sestrin-3 [Mus musculus]	75747
Gcat	1015.402828	1401.383305	629.4223516	0.449143606	-1.154751297	0.004634288	0.640162009	Down Regulation	NC_000081.7	78915074	78926731	+	2977	Gcat	GO:0003824;GO:0006567;GO:0008890;GO:0009058;GO:0016740;GO:0030170	K00639	[EC:2.3.1.29]	-	-	2-amino-3-ketobutyrate coenzyme A ligase, mitochondrial isoform a [Mus musculus]	26912
Gstm2	1175.27323	1647.966339	702.5801203	0.426331596	-1.229952114	0.004671766	0.640162009	Down Regulation	NC_000069.7	107889018	107893736	-	1031	Gstm2	GO:0004364;GO:0005515;GO:0005737;GO:0005829;GO:0005886;GO:0006693;GO:0006749;GO:0016740;GO:0018916;GO:0019899;GO:0032991;GO:0042178;GO:0042802;GO:0042803;GO:0043295;GO:0045171;GO:0051122;GO:0070458;GO:1901687	K00799	[EC:2.5.1.18]	O	0IN5J;0B3CZ;1971J;0E7MK;0V2R9;0WFRM;13BBX;1BAQ3;1DEMV	glutathione S-transferase Mu 2 [Mus musculus]	14863
Nfya	154.1723004	97.30096333	211.0436375	2.168977884	1.117015342	0.004674972	0.640162009	Up Regulation	NC_000083.7	48693913	48716848	-	3711	Nfya	GO:0000785;GO:0000976;GO:0000978;GO:0000981;GO:0001221;GO:0001228;GO:0003677;GO:0003700;GO:0005515;GO:0005634;GO:0005654;GO:0006355;GO:0006357;GO:0008134;GO:0016602;GO:0032993;GO:0043565;GO:0045893;GO:0045944;GO:0048511;GO:0090575;GO:2000036;GO:2000648	K08064	-	K	KOG1561;13IJ0;0VAFQ;0DM1T;09ZIQ;1AZV3;190JZ;1CVWU;0UQ4Q	nuclear transcription factor Y subunit alpha isoform a [Mus musculus]	18044
Sult3a2	245.0039887	386.955752	103.0522253	0.266315269	-1.908792946	0.004756376	0.645970498	Down Regulation	NC_000076.7	33642420	33662700	-	930	Sult3a2	GO:0005737;GO:0008146;GO:0016740;GO:0051923	K16949	[EC:2.8.2.3]	S;J;O	12RUX;0V874;194XC;09ZAY;0DKTA;KOG1584;0UUBT;1AT3H;1CVN5	uncharacterized protein LOC215895 [Mus musculus]	215895
Rasgrp2	306.4818003	205.6887694	407.2748312	1.980053808	0.985539636	0.004807113	0.647553334	Nodiff	NC_000085.7	6449038	6465246	+	8711	Rasgrp2	GO:0005085;GO:0005509;GO:0005737;GO:0005829;GO:0005886;GO:0007264;GO:0016020;GO:0030054;GO:0032587;GO:0035556;GO:0042995;GO:0043005;GO:0043547;GO:0045202;GO:0046872;GO:0050790;GO:0071277	K12361	-	T	13IJ7;09U4T;1CP7Z;0DEI5;1ARF1;0UU9H;18S5I;KOG3417;0V53W	RAS guanyl-releasing protein 2 isoform 1 [Mus musculus]	19395
Aldh1l1	20289.11696	28677.34393	11900.89	0.414992756	-1.268841941	0.004846904	0.647647992	Down Regulation	NC_000072.7	90527751	90576153	+	3274	Aldh1l1	GO:0003824;GO:0004029;GO:0004030;GO:0005515;GO:0005737;GO:0005739;GO:0005829;GO:0006730;GO:0009058;GO:0009258;GO:0016155;GO:0016491;GO:0016620;GO:0016742;GO:0032991;GO:0033721;GO:0044877;GO:0055114	K00289	[EC:1.5.1.6]	F;C	0A1ZP;0VEJ7;18UKV;1AVSJ;0USUX;1CYFK;12PWF;0DPH4;KOG2450	cytosolic 10-formyltetrahydrofolate dehydrogenase [Mus musculus]	107747
Cth	11994.54973	17611.83057	6377.268893	0.362101422	-1.465534253	0.004889732	0.648143795	Down Regulation	NC_000069.7	157599885	157630718	-	1819	Cth	GO:0003824;GO:0004121;GO:0004123;GO:0005515;GO:0005516;GO:0005737;GO:0005829;GO:0006749;GO:0008285;GO:0008652;GO:0016829;GO:0016846;GO:0018272;GO:0019343;GO:0019344;GO:0019346;GO:0030170;GO:0030308;GO:0042802;GO:0043066;GO:0043123;GO:0044524;GO:0044540;GO:0050667;GO:0051092;GO:0051289;GO:0070814;GO:0080146;GO:1904831;GO:1990830;GO:2001234	K01758	[EC:4.4.1.1]	E	KOG0053;0V48D;09Y1B;0DJEC;0URP6;1AX55;18WR3;1CU6T;12N47	cystathionine gamma-lyase [Mus musculus]	107869
Car2	390.3497326	514.4358582	266.263607	0.517583685	-0.950135954	0.00503711	0.661091689	Nodiff	NC_000069.7	14951329	14965830	+	1947	Car2	GO:0001822;GO:0002009;GO:0004064;GO:0004089;GO:0005615;GO:0005737;GO:0005829;GO:0005886;GO:0005902;GO:0006730;GO:0006885;GO:0008270;GO:0009268;GO:0010033;GO:0010043;GO:0015670;GO:0016020;GO:0016323;GO:0016829;GO:0016836;GO:0030424;GO:0032230;GO:0032849;GO:0038166;GO:0042475;GO:0043209;GO:0043627;GO:0044070;GO:0045177;GO:0045672;GO:0045780;GO:0046872;GO:0046903;GO:0048545;GO:0051453;GO:0071498;GO:…	K18245	[EC:4.2.1.1]	P	1CV4N;13HPY;191II;1AT1Z;0VC0Y;KOG0382;0A14P;0UHEY;0DNSM	carbonic anhydrase 2 [Mus musculus]	12349
Sult1a1	6315.661409	8181.252055	4450.070763	0.543935174	-0.878493372	0.00509733	0.661091689	Nodiff	NC_000073.7	126272037	126289615	-	4269	Sult1a1	GO:0004062;GO:0005829;GO:0006584;GO:0006805;GO:0008146;GO:0008210;GO:0008217;GO:0014823;GO:0016740;GO:0017085;GO:0017144;GO:0018960;GO:0042802;GO:0050656;GO:0051384;GO:0051923	K01014	[EC:2.8.2.1]	S;J	0UQ9S;1B00G;0DF5W;194BP;KOG1584;09TVG;0V4UQ;12P7D;1CPVI	sulfotransferase 1A1 [Mus musculus]	20887
Cd36	4253.226488	5455.580183	3050.872793	0.559220595	-0.838510603	0.005137899	0.661091689	Nodiff	NC_000071.7	17986688	18093957	-	4057	Cd36	GO:0000122;GO:0001540;GO:0001676;GO:0001819;GO:0001954;GO:0003085;GO:0005041;GO:0005044;GO:0005324;GO:0005515;GO:0005737;GO:0005739;GO:0005783;GO:0005794;GO:0005886;GO:0005901;GO:0006631;GO:0006641;GO:0006898;GO:0006910;GO:0006955;GO:0007155;GO:0007166;GO:0007204;GO:0007263;GO:0008035;GO:0008289;GO:0009612;GO:0009617;GO:0009897;GO:0009986;GO:0010628;GO:0010629;GO:0010744;GO:0010886;GO:0010942;GO:…	K06259	-	T	0DKNT;12SAC;KOG3776;09Z6W;1AVRK;0V8QD;0URHC;1CVH9;18YIE	platelet glycoprotein 4 [Mus musculus]	12491
Gabrb3	74.57357231	107.4472248	41.69991981	0.38809676	-1.365511706	0.005147011	0.661091689	Down Regulation	NC_000073.7	57240266	57478550	+	5699	Gabrb3	GO:0004888;GO:0004890;GO:0005216;GO:0005230;GO:0005254;GO:0005515;GO:0005886;GO:0005887;GO:0006811;GO:0006821;GO:0007165;GO:0007214;GO:0007268;GO:0007399;GO:0007605;GO:0007612;GO:0007613;GO:0016020;GO:0016021;GO:0019098;GO:0021549;GO:0022851;GO:0030054;GO:0030594;GO:0030659;GO:0031410;GO:0034220;GO:0034707;GO:0035176;GO:0035612;GO:0035640;GO:0042391;GO:0042747;GO:0042802;GO:0043005;GO:0043195;GO:…	K05181	-	W;T	12PJU;1CS2U;0V71Z;195JH;0DHCM;KOG3643;1B4A6;0UQJW;09W3H	gamma-aminobutyric acid receptor subunit beta-3 isoform b precursor [Mus musculus]	14402
Pptc7	270.18869	363.5799236	176.7974563	0.486268479	-1.04017502	0.00522216	0.665584329	Down Regulation	NC_000071.7	122422461	122462344	+	4611	Pptc7	GO:0004721;GO:0004722;GO:0005739;GO:0005759;GO:0010795;GO:0016787;GO:0016791;GO:0046872;GO:0070262;GO:0106306;GO:0106307	K17508	[EC:3.1.3.16]	T	0V6AW;KOG1379;12Q6V;09VBK;18T0W;0UJJS;0DGK3;1CR9Y;1ARGI	protein phosphatase PTC7 homolog [Mus musculus]	320717
Tfdp2	421.7142447	557.3745244	286.0539649	0.513216791	-0.962359722	0.005315283	0.668000187	Nodiff	NC_000075.7	96078299	96205699	+	8657	Tfdp2	GO:0000977;GO:0001228;GO:0003677;GO:0003700;GO:0005634;GO:0005654;GO:0005667;GO:0006355;GO:0007507;GO:0008134;GO:0019904;GO:0045892;GO:0045944;GO:0051726;GO:0072686;GO:0090575	K09392	-	K	0DGF4;09V67;0V65T;1B2KQ;1CR2N;KOG2829;18W5H;0US0M;12UDT	transcription factor Dp-2 isoform X1 [Mus musculus]	211586
Tmem125	116.8473101	69.4951213	164.1994989	2.362748576	1.240466118	0.005356458	0.668000187	Up Regulation	NC_000070.7	118398138	118402110	-	2679	Tmem125	GO:0003674;GO:0005575;GO:0008150;GO:0016020;GO:0016021	-	-	S	1B5KB;0VHJD;0IZE5;192WG;0A6RF;1D32V;0UUZY;0DTQZ;13T1B	transmembrane protein 125 [Mus musculus]	230678
Sult2a3	18.84577961	36.69345543	0.998103786	0.027201139	-5.20018912	0.005362063	0.668000187	Down Regulation	NC_000073.7	13801480	13856973	-	913	Sult2a3	GO:0004027;GO:0005737;GO:0005829;GO:0008146;GO:0016740;GO:0047704;GO:0050294;GO:0050656;GO:0051923	K11822	[EC:2.8.2.14]	S;O;J	1D0CH;0UIDX;13KC1;0A3KF;0DPEQ;KOG1584;18Y4Y;1B0UR;0VEFM	sulfotransferase family 2A member 1 family member [Mus musculus]	629203
Thnsl2	737.8049665	961.9995163	513.6104166	0.53389883	-0.905361706	0.005481171	0.673213044	Nodiff	NC_000072.7	71105150	71121364	-	2086	Thnsl2	GO:0009071;GO:0016311;GO:0016829;GO:0030170;GO:0046360;GO:0070905	K06037	[EC:4.2.3.-]	E	0V60E;18UII;09V0R;0DGA3;1ATJQ;0UI05;KOG2616;12PCD;1CQZG	threonine synthase-like 2 [Mus musculus]	232078
Tdo2	19756.75794	25430.26637	14083.24952	0.553798742	-0.852566319	0.005485169	0.673213044	Nodiff	NC_000069.7	81865719	81883035	-	1635	Tdo2	GO:0004833;GO:0006568;GO:0006569;GO:0016491;GO:0016597;GO:0019441;GO:0019442;GO:0019825;GO:0020037;GO:0042802;GO:0046872;GO:0051213;GO:0051289;GO:0055114;GO:1904842	K00453	[EC:1.13.11.11]	E	12RMM;0DNPS;1CXUD;KOG3906;192FB;1AYV0;09U9Z;0UP9E;0V596	tryptophan 2,3-dioxygenase [Mus musculus]	56720
Kcnc3	90.7729741	53.96006923	127.585879	2.364449875	1.241504558	0.005623646	0.678451696	Up Regulation	NC_000073.7	44236405	44254175	+	7742	Kcnc3	GO:0005216;GO:0005244;GO:0005249;GO:0005251;GO:0005267;GO:0005737;GO:0005856;GO:0005886;GO:0005938;GO:0006811;GO:0006813;GO:0008076;GO:0016020;GO:0016021;GO:0030054;GO:0030424;GO:0030425;GO:0030673;GO:0031594;GO:0032590;GO:0032591;GO:0032809;GO:0034220;GO:0034765;GO:0042734;GO:0042995;GO:0043204;GO:0043679;GO:0045202;GO:0045211;GO:0046928;GO:0051260;GO:0051262;GO:0055085;GO:0071805;GO:0098978;GO:…	K04889	-	P	1CY4W;KOG3713;09X3G;12QY3;1B0F6;0UQP6;190CN;0DP6W;0V820	potassium voltage-gated channel subfamily C member 3 isoform X1 [Mus musculus]	16504
Spcs2	1745.562703	1248.227877	2242.897529	1.796865437	0.845482373	0.005659453	0.678451696	Nodiff	NC_000073.7	99486776	99514143	-	4524	Spcs2	GO:0005783;GO:0005787;GO:0005789;GO:0006465;GO:0006508;GO:0008233;GO:0016020;GO:0016021;GO:0016787;GO:0031090;GO:0043231;GO:0045047	K12947	[EC:3.4.-.-]	U	0UH2F;12U88;09X6Q;1CQCI;0V85C;KOG4072;0DFP2;18YJ7;1ASRA	signal peptidase complex subunit 2 [Mus musculus]	66624
Tmed3	245.7484638	143.7841507	347.7127768	2.418296975	1.273991423	0.00568419	0.678451696	Up Regulation	NC_000075.7	89581256	89587096	-	1324	Tmed3	GO:0003674;GO:0005783;GO:0005789;GO:0005793;GO:0005794;GO:0006886;GO:0006888;GO:0007030;GO:0015031;GO:0016020;GO:0016021;GO:0030126;GO:0030134;GO:0030663;GO:0031410;GO:0032580;GO:0033116	K20350	-	U	0V6XJ;0UN65;1B46K;18S1A;12RUE;09VZ6;0DH7Y;KOG1693;1CRY2	transmembrane emp24 domain-containing protein 3 precursor [Mus musculus]	66111
B2m	23179.85188	30096.19512	16263.50863	0.54038421	-0.887942574	0.00569164	0.678451696	Nodiff	NC_000068.8	121978168	121983563	+	858	B2m	GO:0001916;GO:0002237;GO:0002376;GO:0002474;GO:0002481;GO:0002726;GO:0003254;GO:0005515;GO:0005576;GO:0005615;GO:0005794;GO:0005829;GO:0005886;GO:0006826;GO:0006955;GO:0006968;GO:0007275;GO:0007611;GO:0009897;GO:0010977;GO:0019731;GO:0019885;GO:0030670;GO:0032092;GO:0033077;GO:0034756;GO:0042026;GO:0042493;GO:0042612;GO:0042802;GO:0042803;GO:0042824;GO:0045087;GO:0045646;GO:0046686;GO:0048260;GO:…	K08055	-	W	0UVVF;0VJFS;1D4FT;1B5V8;193TW;0DV5C;0A8NX;0J15A;13UV4	beta-2-microglobulin precursor [Mus musculus]	12010
Slc17a9	161.2733827	88.36607013	234.1806953	2.650120062	1.406057722	0.005746179	0.680060296	Up Regulation	NC_000068.8	180363989	180384073	+	5712	Slc17a9	GO:0001409;GO:0005347;GO:0006887;GO:0015217;GO:0015866;GO:0015867;GO:0016020;GO:0016021;GO:0022857;GO:0030141;GO:0042584;GO:0055085;GO:1903790;GO:1904669	K12303	-	P;G	197B8;0V3EX;13EER;1DFPS;0E8ST;1BB7I;0IRU8;0B59J;0WHW8	solute carrier family 17 member 9 [Mus musculus]	228993
H2-T23	2011.738245	2702.371534	1321.104955	0.488868736	-1.032480951	0.005922433	0.68278726	Down Regulation	NC_000083.7	36340869	36343593	-	1317	H2-T23	GO:0001815;GO:0001916;GO:0002250;GO:0002376;GO:0002474;GO:0002476;GO:0002477;GO:0002489;GO:0002519;GO:0002639;GO:0002715;GO:0002717;GO:0002729;GO:0005102;GO:0005615;GO:0005886;GO:0009897;GO:0009986;GO:0016020;GO:0016021;GO:0019731;GO:0030670;GO:0030881;GO:0032398;GO:0032736;GO:0032753;GO:0032759;GO:0032760;GO:0032819;GO:0036037;GO:0042270;GO:0042288;GO:0042605;GO:0042608;GO:0042612;GO:0045953;GO:…	K06751	-	W;U	09WNN;0US52;0VB3S;1CU56;0II5V;13KER;1B76X;195YP;0DJCZ	H-2 class I histocompatibility antigen, D-37 alpha chain precursor [Mus musculus]	15040
Akr1c13	1400.580702	1799.173878	1001.987526	0.556915337	-0.844470072	0.00596663	0.68278726	Nodiff	NC_000079.7	4241166	4255603	+	1394	Akr1c13	GO:0004032;GO:0004033;GO:0005829;GO:0006805;GO:0008202;GO:0016229;GO:0016491;GO:0047086;GO:0055114	K13374	[EC:1.1.1.218]	C;K	1947V;1B2K4;09V48;0US6Y;0V63V;KOG1577;0DNV7;12P3Z;1CSYT	aldo-keto reductase family 1 member C13 isoform X1 [Mus musculus]	27384
Dusp1	1036.664381	1552.492284	520.8364778	0.335484101	-1.575683699	0.006092958	0.68278726	Down Regulation	NC_000083.7	26724565	26727446	-	1942	Dusp1	GO:0000188;GO:0001706;GO:0004721;GO:0004722;GO:0004725;GO:0005634;GO:0005737;GO:0006470;GO:0007049;GO:0007162;GO:0008138;GO:0008285;GO:0008330;GO:0009416;GO:0010033;GO:0016311;GO:0016787;GO:0016791;GO:0017017;GO:0019838;GO:0032355;GO:0032526;GO:0032870;GO:0033574;GO:0035335;GO:0035556;GO:0035970;GO:0042542;GO:0043065;GO:0043066;GO:0043407;GO:0043409;GO:0051019;GO:0051384;GO:0051447;GO:0051591;GO:…	K21278	-	V	0DIVA;13H9Y;194R8;0V8FX;09XHW;1CTKP;1B37K;KOG1716;0UPHN	dual specificity protein phosphatase 1 [Mus musculus]	19252
Dnajb11	1544.062804	1092.387216	1995.738393	1.826951436	0.869438284	0.006096013	0.68278726	Nodiff	NC_000082.7	22676595	22698384	+	3236	Dnajb11	GO:0005102;GO:0005515;GO:0005615;GO:0005634;GO:0005737;GO:0005783;GO:0005788;GO:0006457;GO:0016556;GO:0032781;GO:0034663;GO:0050768;GO:0051082;GO:0051604	K09517	-	O	1ASJB;09U8B;12Q8R;KOG0713;0DFI5;0V57F;18Z81;0UFMV;1CQ7X	dnaJ homolog subfamily B member 11 precursor [Mus musculus]	67838
Slco1b2	13157.51708	16807.13746	9507.896696	0.565705892	-0.821875897	0.006138701	0.68278726	Nodiff	NC_000072.7	141575178	141632372	+	3373	Slco1b2	GO:0001889;GO:0005886;GO:0005887;GO:0006811;GO:0006857;GO:0008514;GO:0015125;GO:0015347;GO:0015721;GO:0016020;GO:0016021;GO:0016323;GO:0022857;GO:0032496;GO:0033993;GO:0034097;GO:0035672;GO:0035673;GO:0042493;GO:0043252;GO:0043434;GO:0046677;GO:0051384;GO:0055085	K05043	-	Q;P	1D15A;195AJ;0DI86;KOG3626;09WXI;1B4SY;13HRA;0UU5T;0V7VT	solute carrier organic anion transporter family member 1B2 [Mus musculus]	28253
Ttpa	16150.23573	20704.49241	11595.97904	0.560070675	-0.836319203	0.006171655	0.68278726	Nodiff	NC_000070.7	20007867	20030822	+	3403	Ttpa	GO:0001890;GO:0001892;GO:0005546;GO:0005737;GO:0005770;GO:0005829;GO:0007584;GO:0008289;GO:0008431;GO:0009268;GO:0009636;GO:0019842;GO:0032502;GO:0042360;GO:0043325;GO:0051180;GO:0051452;GO:0060548;GO:0090212;GO:0120009;GO:0120013;GO:1900223;GO:1902936	K24455	-	I	0DJ98;135BJ;KOG1471;1AY16;0V8U0;0UMYB;09XWJ;18W4Y;1CU18	alpha-tocopherol transfer protein isoform 1 [Mus musculus]	50500
Arhgap24	116.3299196	159.762903	72.89693623	0.456281996	-1.132002367	0.006231448	0.68278726	Down Regulation	NC_000071.7	102355043	103053743	+	14407	Arhgap24	GO:0001525;GO:0005096;GO:0005737;GO:0005856;GO:0005912;GO:0005925;GO:0007165;GO:0007275;GO:0030054;GO:0030154;GO:0035021;GO:0035313;GO:0042995;GO:0043547;GO:0090630;GO:1900028	K20642	-	T	0DGF5;18V6A;KOG4270;09V69;0V65V;1AXZS;12P56;0UI84;1CR4U	rho GTPase-activating protein 24 isoform X1 [Mus musculus]	231532
Ssr1	1349.267553	962.4968075	1736.038298	1.803682137	0.850945115	0.006241116	0.68278726	Nodiff	NC_000079.7	38155377	38178184	-	9339	Ssr1	GO:0005783;GO:0005789;GO:0016020;GO:0016021	K13249	-	U	0DEJA;12N3I;09T83;18TXB;1ATF2;1CP95;KOG1631;0UFI5;0V472	translocon-associated protein subunit alpha isoform 2 precursor [Mus musculus]	107513
Mlec	2557.982515	1838.657597	3277.307433	1.782445758	0.833858174	0.006282863	0.68278726	Nodiff	NC_000071.7	115281040	115296235	-	6590	Mlec	GO:0005783;GO:0005789;GO:0005975;GO:0016020;GO:0016021;GO:0019899;GO:0030246	-	-	-	-	malectin precursor [Mus musculus]	109154
Leng8	1384.218845	962.1299964	1806.307693	1.877405029	0.908739929	0.006307645	0.68278726	Nodiff	NC_000073.7	4139998	4151176	+	5625	Leng8	GO:0005634;GO:0008150	K23802	-	K	KOG1861;18VCA;0DJFS;0V907;1AWME;09Y2V;0UM65;1CU89;12QWM	leukocyte receptor cluster member 8 homolog isoform X1 [Mus musculus]	232798
Sema4b	94.61368549	56.35493886	132.8724321	2.357777949	1.237427854	0.006325439	0.68278726	Up Regulation	NC_000073.7	79836618	79876394	+	4254	Sema4b	GO:0001755;GO:0005515;GO:0005615;GO:0005886;GO:0005887;GO:0007275;GO:0007399;GO:0007411;GO:0016020;GO:0016021;GO:0030154;GO:0030215;GO:0030335;GO:0045202;GO:0045499;GO:0048843;GO:0050919;GO:0071526	K06521	-	T	139DI;1CUIX;0UTWE;0DJRT;18UV3;09YCD;0V99V;1B1VC;KOG3611	semaphorin-4B precursor [Mus musculus]	20352
Etv5	70.85401308	38.96658995	102.7414362	2.636654538	1.398708557	0.006357763	0.68278726	Up Regulation	NC_000082.7	22200063	22258320	-	4919	Etv5	GO:0000122;GO:0000976;GO:0000977;GO:0000981;GO:0001228;GO:0003677;GO:0003700;GO:0005634;GO:0005654;GO:0005886;GO:0006355;GO:0006357;GO:0007274;GO:0007626;GO:0030154;GO:0034599;GO:0043565;GO:0045202;GO:0045666;GO:0045893;GO:0045944;GO:0048133;GO:0050807;GO:0060252;GO:0060762;GO:0071340;GO:1990837	K15593	-	K	1AUZG;09WFK;1CW0S;0DM5P;KOG3806;0UJGZ;0VAIM;18SC8;12SGW	ETS translocation variant 5 [Mus musculus]	104156
Ces2e	2237.798312	2856.112898	1619.483726	0.567023708	-0.818519038	0.006380475	0.68278726	Nodiff	NC_000074.7	105652892	105661304	+	2699	Ces2e	GO:0004771;GO:0004806;GO:0005615;GO:0005783;GO:0016042;GO:0016787;GO:0043231;GO:0052689;GO:0102209	K03927	-	Q;T;I	0DEJK;KOG1516;1318D;195D2;09T8E;1CP9H;1AYJS;0UFIK;0V47D	pyrethroid hydrolase Ces2e precursor [Mus musculus]	234673
Ugp2	6454.474631	8203.076862	4705.8724	0.573671621	-0.801702944	0.006407988	0.68278726	Nodiff	NC_000077.7	21271126	21321267	-	3100	Ugp2	GO:0003983;GO:0005536;GO:0005737;GO:0005977;GO:0005978;GO:0006011;GO:0007420;GO:0016740;GO:0016779;GO:0019255;GO:0032557;GO:0042802;GO:0046872;GO:0070569	K00963	[EC:2.7.7.9]	G	KOG2638;09VTC;0UPJ6;0V6S3;1CZ9S;12RPI;1B3AE;18XXE;0DH1P	UTP--glucose-1-phosphate uridylyltransferase isoform 1 [Mus musculus]	216558
Midn	447.4963451	311.9422244	583.0504657	1.869097609	0.902341912	0.006427641	0.68278726	Nodiff	NC_000076.7	79981839	79994202	+	6783	Midn	GO:0005634;GO:0005730;GO:0005737;GO:0005829;GO:0019900;GO:0033132;GO:0046676	-	-	S;O	12NPD;18VN5;0UUDX;09UCY;1CQC6;0DFNP;0V5C5;0IE7U;1AWNX	midnolin isoform 1 [Mus musculus]	59090
Cntnap1	97.40153681	49.35311357	145.4499601	2.947128348	1.559309891	0.00642856	0.68278726	Up Regulation	NC_000077.7	101065429	101081550	+	7044	Cntnap1	GO:0002175;GO:0005886;GO:0005918;GO:0007010;GO:0007155;GO:0016020;GO:0016021;GO:0017124;GO:0019227;GO:0022010;GO:0022011;GO:0030054;GO:0030424;GO:0030913;GO:0031175;GO:0033010;GO:0033270;GO:0043209;GO:0048787;GO:0048812;GO:0050884;GO:0050885;GO:0071205	K07379	-	W;T	0DI2H;12Q3Q;0UFSG;KOG3516;0V5DY;1CVRW;1ARMD;18SCU;09VPX	contactin-associated protein 1 precursor [Mus musculus]	53321
Star	79.31276944	112.5331353	46.09240356	0.409589615	-1.287748959	0.00669104	0.701469918	Down Regulation	NC_000074.7	26298502	26306010	+	4046	Star	GO:0005739;GO:0005758;GO:0005829;GO:0006082;GO:0006694;GO:0006699;GO:0006703;GO:0006869;GO:0007420;GO:0007584;GO:0007623;GO:0008203;GO:0008211;GO:0008289;GO:0008584;GO:0009635;GO:0009636;GO:0010033;GO:0010212;GO:0010288;GO:0010628;GO:0014070;GO:0014823;GO:0015485;GO:0015918;GO:0016101;GO:0017085;GO:0017143;GO:0018879;GO:0018894;GO:0018958;GO:0018963;GO:0030061;GO:0031667;GO:0032367;GO:0032869;GO:…	K16931	-	I	0VAN2;1CW4R;0UPBY;0DM9K;KOG3845;18ZUR;12S8F;09ZRK;1AYZ5	steroidogenic acute regulatory protein, mitochondrial precursor [Mus musculus]	20845
Grhpr	1949.571013	1398.831395	2500.310631	1.787428162	0.83788526	0.006736926	0.701469918	Nodiff	NC_000070.7	44981394	44990734	+	1281	Grhpr	GO:0005737;GO:0005829;GO:0007588;GO:0008465;GO:0016491;GO:0016616;GO:0016618;GO:0030267;GO:0031406;GO:0042803;GO:0043648;GO:0046487;GO:0050661;GO:0051287;GO:0055114;GO:0070402;GO:1902494	K00049	-	C;E	1AT0U;0URBI;13H50;190KW;0W1X3;1CU55;0APJZ;0DJCY;KOG0069	glyoxylate reductase/hydroxypyruvate reductase isoform 1 [Mus musculus]	76238
Nr0b2	548.4250363	384.5718537	712.2782189	1.852132994	0.889187697	0.006746501	0.701469918	Nodiff	NC_000070.7	133280687	133283997	+	1282	Nr0b2	GO:0000122;GO:0000785;GO:0003714;GO:0005515;GO:0005634;GO:0005737;GO:0007219;GO:0007623;GO:0008134;GO:0009749;GO:0010628;GO:0010629;GO:0014070;GO:0015721;GO:0019904;GO:0031100;GO:0032024;GO:0032922;GO:0032991;GO:0042803;GO:0042974;GO:0042975;GO:0043433;GO:0044877;GO:0045471;GO:0045892;GO:0045893;GO:0046965;GO:0046966;GO:0048511;GO:0140416	K08563	-	K	18XQ0;1CWQ8;0VB46;0DMUS;13PF8;0UR1W;0A083;KOG3575;1B0X5	nuclear receptor subfamily 0 group B member 2 [Mus musculus]	23957
Slc30a5	797.6793793	564.5197931	1030.838966	1.826045744	0.868722907	0.006773806	0.701469918	Nodiff	NC_000079.7	100939153	100969988	-	3249	Slc30a5	GO:0005385;GO:0005654;GO:0005730;GO:0005794;GO:0006811;GO:0006812;GO:0006824;GO:0006829;GO:0006882;GO:0008324;GO:0010043;GO:0016020;GO:0016021;GO:0016324;GO:0030141;GO:0055085;GO:0071577;GO:0098655	K14692	-	P	0V4A8;KOG1484;18T9Y;09TB3;0DGXE;0UMJF;1AVXZ;12NB2;1CRMP	zinc transporter 5 [Mus musculus]	69048
Foxa3	525.2069448	369.5450391	680.8688505	1.842451605	0.881626725	0.006888059	0.708871115	Nodiff	NC_000073.7	18747208	18757464	-	2039	Foxa3	GO:0000785;GO:0000976;GO:0000978;GO:0000981;GO:0001678;GO:0003677;GO:0003700;GO:0005634;GO:0005654;GO:0005829;GO:0006325;GO:0006355;GO:0006357;GO:0007275;GO:0007283;GO:0008134;GO:0008285;GO:0009267;GO:0009653;GO:0015629;GO:0019904;GO:0030154;GO:0031018;GO:0043565;GO:0045944;GO:0061484;GO:0070368;GO:1990837	K08038	-	K	18VN7;KOG3563;09ZPG;1410H;1CW2D;0DM7A;0VAK7;0UQBU;1AUKT	hepatocyte nuclear factor 3-gamma [Mus musculus]	15377
Sirt3	1257.536512	1623.376972	891.6960527	0.549284651	-0.864374118	0.006974346	0.70897564	Nodiff	NC_000073.7	140443576	140462222	-	1601	Sirt3	GO:0005515;GO:0005634;GO:0005737;GO:0005739;GO:0005743;GO:0005759;GO:0006476;GO:0008270;GO:0009060;GO:0016020;GO:0016575;GO:0016740;GO:0017136;GO:0019899;GO:0032024;GO:0032991;GO:0034979;GO:0034983;GO:0043565;GO:0046872;GO:0070373;GO:0070403;GO:0070932;GO:1901671;GO:1902553;GO:1903109;GO:2000304;GO:2000378;GO:2000757	K11413	[EC:2.3.1.286]	C;K;B	12QDM;0A0W1;1B3X3;0DQHD;190A0;1CXG7;0URQG;0V54J;KOG2682	NAD-dependent protein deacetylase sirtuin-3 isoform 3 [Mus musculus]	64384
Ccdc66	78.71811613	45.51366207	111.9225702	2.459098326	1.298129421	0.006974653	0.70897564	Up Regulation	NC_000080.7	27203047	27230467	-	4432	Ccdc66	GO:0001578;GO:0001750;GO:0001895;GO:0001917;GO:0005737;GO:0005813;GO:0005815;GO:0005829;GO:0005856;GO:0005874;GO:0005929;GO:0008017;GO:0030030;GO:0030054;GO:0034451;GO:0036064;GO:0042803;GO:0042995;GO:0046548;GO:0050908;GO:0060060;GO:0060271;GO:0090543;GO:1903564	-	-	S	18X69;1AUQB;0DS7B;13J11;0A1TN;0USBI;1D18J;0IGGF;0VFK3	coiled-coil domain-containing protein 66 [Mus musculus]	320234
Cyp1a1	25.60387961	42.49689726	8.710861965	0.204976422	-2.286470123	0.0070354	0.709246736	Down Regulation	NC_000075.7	57595211	57611107	+	2787	Cyp1a1	GO:0001666;GO:0001889;GO:0002933;GO:0003824;GO:0004497;GO:0005506;GO:0005737;GO:0005739;GO:0005743;GO:0005783;GO:0005789;GO:0006306;GO:0006629;GO:0006631;GO:0006694;GO:0006778;GO:0007568;GO:0008202;GO:0008210;GO:0008283;GO:0008391;GO:0008395;GO:0009308;GO:0009404;GO:0009410;GO:0009611;GO:0009615;GO:0009624;GO:0009635;GO:0009636;GO:0009804;GO:0009812;GO:0010033;GO:0010041;GO:0014070;GO:0016020;GO:…	K07408	[EC:1.14.14.1]	Q	0UMBF;12TUJ;1D0FC;1AW98;0V4F9;09TG8;KOG0156;18SIF;0DET4	cytochrome P450 1A1 [Mus musculus]	13076
Fgfrl1	461.0684813	602.7029429	319.4340198	0.530002422	-0.915929141	0.007074273	0.709246736	Nodiff	NC_000071.7	108842051	108854816	+	2700	Fgfrl1	GO:0001501;GO:0001571;GO:0003179;GO:0005007;GO:0005794;GO:0005886;GO:0005887;GO:0007166;GO:0008201;GO:0008285;GO:0008543;GO:0016020;GO:0016021;GO:0017134;GO:0030133;GO:0040037;GO:0042802;GO:0044291;GO:0060412;GO:0060539;GO:0098742	-	-	T	0A3G3;KOG0200;0US2A;13HBG;1911I;0DR3B;0VEB2;1B4AZ;1CYBE	fibroblast growth factor receptor-like 1 isoform 1 precursor [Mus musculus]	116701
Fam110c	23.44345338	8.932071395	37.95483537	4.249275861	2.087217006	0.007105737	0.709246736	Up Regulation	NC_000078.7	31123967	31129939	+	2670	Fam110c	GO:0000922;GO:0005634;GO:0005737;GO:0005815;GO:0005856;GO:0005874;GO:0005938;GO:0030335;GO:0043014;GO:0051897;GO:0060491	-	-	Z;O	12N8Y;0VCW3;0IE0E;193E0;0DPNW;1B1Z8;1CUC4;0A20Y;0UT03	protein FAM110C [Mus musculus]	104943
Cyp2j6	1412.492714	1817.915142	1007.070286	0.553969909	-0.852120481	0.007177023	0.709428663	Nodiff	NC_000070.7	96404375	96452513	-	9557	Cyp2j6	GO:0001523;GO:0003958;GO:0004497;GO:0005506;GO:0005737;GO:0005783;GO:0005789;GO:0006082;GO:0006690;GO:0006805;GO:0007565;GO:0008392;GO:0008395;GO:0008404;GO:0008405;GO:0014070;GO:0016020;GO:0016491;GO:0016705;GO:0016712;GO:0016853;GO:0019369;GO:0019373;GO:0020037;GO:0031090;GO:0032760;GO:0032966;GO:0035359;GO:0042738;GO:0043231;GO:0043651;GO:0046872;GO:0055114;GO:0070330;GO:0071614	K07418	-	Q	1AXNV;1CRXQ;12SZU;18Y47;0DGDQ;KOG0156;0USQ4;09TUB;0V59K	cytochrome P450 2J6 [Mus musculus]	13110
Igf2bp2	82.77117849	48.70988557	116.8324714	2.398537177	1.262154801	0.00723	0.709428663	Up Regulation	NC_000082.7	21877759	21982049	-	3899	Igf2bp2	GO:0003676;GO:0003723;GO:0003729;GO:0003730;GO:0005634;GO:0005737;GO:0005829;GO:0005856;GO:0006417;GO:0007399;GO:0010468;GO:0048027;GO:0051028;GO:0051252	K17392	-	A;K	1B09U;12QIR;0UNKW;0V8ED;1CTJ6;KOG2193;09XGB;0DITV;195UX	insulin-like growth factor 2 mRNA-binding protein 2 [Mus musculus]	319765
Preb	1523.555916	1089.904157	1957.207675	1.795761272	0.844595571	0.00723601	0.709428663	Nodiff	NC_000071.7	31109011	31117700	-	5739	Preb	GO:0000139;GO:0000978;GO:0003400;GO:0003677;GO:0003700;GO:0005085;GO:0005096;GO:0005634;GO:0005783;GO:0005789;GO:0006888;GO:0009306;GO:0015031;GO:0016020;GO:0016021;GO:0016192;GO:0030176;GO:0032527;GO:0043547;GO:0045944;GO:0048208;GO:0050790;GO:0051020;GO:0070971	K14003	-	K;U	12SXV;KOG0771;1B35A;0UHNQ;1CQRT;18TX1;0V5S6;0DG2A;09USQ	prolactin regulatory element-binding protein isoform 1 [Mus musculus]	50907
Ttc7b	217.2261461	290.6519813	143.8003108	0.494750836	-1.015225949	0.007324766	0.713906135	Down Regulation	NC_000078.7	100267029	100487134	-	3777	Ttc7b	GO:0003674;GO:0005737;GO:0005829;GO:0005886;GO:0016020;GO:0046854;GO:0072659	K21843	-	T	0DHDG;0UJHT;09W4D;0V72Q;191KR;12PKA;KOG4162;1CS3R;1ATTQ	tetratricopeptide repeat protein 7B isoform X1 [Mus musculus]	104718
Tifab	79.35925169	37.89857093	120.8199324	3.187981222	1.672643131	0.00744021	0.718759517	Up Regulation	NC_000079.7	56318917	56326816	-	6215	Tifab	GO:0003674;GO:0005575;GO:0007249;GO:0007356;GO:0021559;GO:0021650;GO:0030432;GO:0031223;GO:0035112;GO:0042472;GO:0048634;GO:0048806;GO:0048839;GO:0050885;GO:0071626;GO:0090102;GO:0090103;GO:0097094;GO:0098583;GO:1901078;GO:1905747;GO:1905748	K23835	-	T	1D30R;13T3W;1965Z;0UV0R;0VHHA;1B5J4;0DTNZ;0IYRT;0A6PB	TRAF-interacting protein with FHA domain-containing protein B [Mus musculus]	212937
Cd1d1	6536.780932	8336.414998	4737.146865	0.568247486	-0.815408699	0.007461322	0.718759517	Nodiff	NC_000069.7	86903141	86919665	-	2754	Cd1d1	GO:0016020;GO:0016021	K06448	-	W;U	0A3SI;0V65J;1CXUM;1AT9N;12NT3;0ITUC;190N9;0UUB4;0DKGF	antigen-presenting glycoprotein CD1d1 isoform 1 precursor [Mus musculus]	12479
Niban3	42.57676312	21.29318171	63.86034452	2.999098273	1.584528797	0.007664909	0.730711811	Up Regulation	NC_000074.7	72049000	72061599	+	6246	Niban3	GO:0003674;GO:0005575;GO:0008150	-	-	T	1B0VY;0DHPI;18XRF;0IJI8;1CTCH;0VBJV;13MEV;0UN5X;0A0PN	protein Niban 3 isoform X1 [Mus musculus]	100037278
Ticam1	150.936251	97.48052752	204.3919744	2.0967467	1.068152585	0.007673599	0.730711811	Up Regulation	NC_000083.7	56576462	56583767	-	2830	Ticam1	GO:0002281;GO:0002376;GO:0002735;GO:0002756;GO:0005515;GO:0005737;GO:0005739;GO:0005776;GO:0005829;GO:0006915;GO:0006954;GO:0010508;GO:0010628;GO:0019901;GO:0030890;GO:0031398;GO:0031410;GO:0031663;GO:0032092;GO:0032481;GO:0032496;GO:0032722;GO:0032728;GO:0032755;GO:0032760;GO:0032816;GO:0035666;GO:0043123;GO:0043254;GO:0043330;GO:0045087;GO:0045429;GO:0050871;GO:0051092;GO:0051607;GO:0071222;GO:…	K05842	-	T	13P2M;1ARX2;0IJUV;09U0B;0V4Z4;0UG40;1945Q;1CPZT;0DFA3	TIR domain-containing adapter molecule 1 [Mus musculus]	106759
Slc35g1	606.363369	802.4168541	410.3098838	0.511342554	-0.967638002	0.007973953	0.736099434	Nodiff	NC_000085.7	38384428	38394055	+	3471	Slc35g1	GO:0003674;GO:0005783;GO:0005789;GO:0005886;GO:0016020;GO:0016021;GO:0051480;GO:1990034	-	-	G;E	0V5MG;KOG4510;18SUN;0UG80;1AS14;1CQM5;09UMV;12U0G;0DFXQ	solute carrier family 35 member G1 [Mus musculus]	240660
Sec61a1	2601.238244	1884.369801	3318.106687	1.760857495	0.816278157	0.008068697	0.736099434	Nodiff	NC_000072.7	88480589	88495782	-	3039	Sec61a1	GO:0005048;GO:0005262;GO:0005783;GO:0005784;GO:0005789;GO:0005791;GO:0006613;GO:0006614;GO:0006616;GO:0006620;GO:0007029;GO:0007275;GO:0008320;GO:0015031;GO:0016020;GO:0016021;GO:0022857;GO:0030670;GO:0031204;GO:0034341;GO:0039019;GO:0043022;GO:0070588	K10956	-	U	0A07R;0UQZV;0VB3P;1B52J;KOG1373;1927I;0DMUC;1CWPQ;12S5U	protein transport protein Sec61 subunit alpha isoform 1 [Mus musculus]	53421
Plin3	514.6365544	363.9740259	665.299083	1.827875166	0.870167545	0.008177991	0.736099434	Nodiff	NC_000083.7	56585962	56597511	-	2159	Plin3	GO:0005515;GO:0005737;GO:0005768;GO:0005811;GO:0005829;GO:0010008;GO:0010890;GO:0016020;GO:0019915	K20287	-	U	18Y6E;1CWV7;0A0CC;0DMZ6;0VB8H;1B4SP;0UTUB;13HK9;0IJG1	perilipin-3 [Mus musculus]	66905
Hjurp	557.5957277	394.8018895	720.3895659	1.824686216	0.867648391	0.008196497	0.736099434	Nodiff	NC_000067.7	88186578	88205366	-	8504	Hjurp	GO:0003677;GO:0005634;GO:0042393	-	-	S;B	1CZAD;0VD21;0DR1U;0IW66;0A444;18YMR;0UPMG;13QEZ;1AZAE	Holliday junction recognition protein [Mus musculus]	381280
Galm	2204.850937	2809.987512	1599.714362	0.569295897	-0.812749392	0.008213673	0.736099434	Nodiff	NC_000083.7	80434886	80492461	+	2378	Galm	GO:0003824;GO:0004034;GO:0005737;GO:0005975;GO:0006006;GO:0006012;GO:0016853;GO:0019318;GO:0030246;GO:0033499	K01785	[EC:5.1.3.3]	G	12QR4;KOG1604;0UMXF;0V721;0DJ64;09U9Y;1CTY0;194HX;1AX2Y	galactose mutarotase [Mus musculus]	319625
Erlin1	631.2607194	449.4355357	813.0859031	1.809126868	0.855293583	0.00821455	0.736099434	Nodiff	NC_000085.7	44023382	44058580	-	3788	Erlin1	GO:0005783;GO:0005789;GO:0006629;GO:0008202;GO:0008203;GO:0008289;GO:0015485;GO:0016020;GO:0016021;GO:0030433;GO:0031625;GO:0032933;GO:0032991;GO:0045541;GO:0045717	K23341	-	O;B	0V58D;0UIH4;KOG2962;12NIJ;1CQ8S;09U98;0DFJ1;18Z1B;1AU18	erlin-1 [Mus musculus]	226144
Ildr2	1270.185882	1638.715634	901.656129	0.550221228	-0.861916293	0.008223166	0.736099434	Nodiff	NC_000067.7	166081630	166144405	+	8712	Ildr2	GO:0005783;GO:0005789;GO:0009749;GO:0016020;GO:0016021;GO:0030073;GO:0030154;GO:0031016;GO:0048873	-	-	T	0UGBB;09XJH;0DQ4C;13HMY;0IE5P;0VDCU;1ASMJ;1CZ5I;18YM4	immunoglobulin-like domain-containing receptor 2 isoform 1 precursor [Mus musculus]	100039795
Zfp324	74.3111386	42.38920083	106.2330764	2.50613539	1.325464356	0.008230891	0.736099434	Up Regulation	NC_000073.7	12699765	12707749	+	4362	Zfp324	GO:0000978;GO:0000981;GO:0005634;GO:0006355;GO:0006357;GO:0046872	K09228	-	K	191QA;0UM0D;0V840;KOG1721;09X5F;1B1MU;0DIGF;1CT70;13J36	zinc finger protein 324A isoform 1 [Mus musculus]	243834
Srrm2	2550.789129	1850.882476	3250.695783	1.756295078	0.812535255	0.008235104	0.736099434	Nodiff	NC_000083.7	24009501	24043715	+	11992	Srrm2	GO:0000398;GO:0003729;GO:0005634;GO:0005681;GO:0006397;GO:0008150;GO:0008380;GO:0016607;GO:0071005;GO:0071007	K13172	-	A	1B1F7;KOG1869;0UKC3;13TKD;0DIUR;0V8FD;09XHA;18YEY;1CTK2	serine/arginine repetitive matrix protein 2 isoform 1 [Mus musculus]	75956
Gstm4	917.4152182	1173.456753	661.373684	0.563611469	-0.827227126	0.008243543	0.736099434	Nodiff	NC_000069.7	107937887	107952495	-	2235	Gstm4	GO:0004364;GO:0004464;GO:0005737;GO:0005829;GO:0006629;GO:0006749;GO:0016740;GO:0016829;GO:0018916;GO:0019899;GO:0042178;GO:0042759;GO:0042803;GO:0043295;GO:0045171	K00799	[EC:2.5.1.18]	O	0IN5J;0B3CZ;1971I;0E7MK;0V2R9;0WFRM;13BBX;1BAQ2;1DEMV	glutathione S-transferase Mu 4 isoform 1 [Mus musculus]	14865
Ugt2b1	9380.894568	14281.89133	4479.897802	0.313676788	-1.67264932	0.008252619	0.736099434	Down Regulation	NC_000071.7	87064498	87074362	-	2545	Ugt2b1	GO:0008194;GO:0008210;GO:0015020;GO:0016020;GO:0016021;GO:0016740;GO:0016757;GO:0032496;GO:0043231;GO:0052695;GO:0070980;GO:0071361;GO:0071378;GO:0071385;GO:0071394	K00699	[EC:2.4.1.17]	C;G	19527;0UK1V;09WHA;1CSGY;12QS3;1ASCS;0DHSN;KOG1192;0V7FS	UDP-glucuronosyltransferase 2B4 precursor [Mus musculus]	71773
Cyb5b	5394.078224	6876.103341	3912.053107	0.5689346	-0.813665272	0.008301899	0.736099434	Nodiff	NC_000074.7	107877293	107914102	+	4294	Cyb5b	GO:0005739;GO:0005741;GO:0005743;GO:0006809;GO:0008047;GO:0009055;GO:0016020;GO:0016021;GO:0020037;GO:0022900;GO:0043231;GO:0046872;GO:0050421;GO:0050790;GO:0055114;GO:1903958	K23490	-	C	193A0;0UUY7;1D326;0A9DM;1ARKQ;0DTQC;0VKES;13UM3;KOG0537	cytochrome b5 type B precursor [Mus musculus]	66427
Cyp2g1	65.48308508	93.28228682	37.68388334	0.403976839	-1.307655514	0.008370634	0.736099434	Down Regulation	NC_000073.7	26508352	26520622	+	1853	Cyp2g1	GO:0004497;GO:0005506;GO:0005515;GO:0005737;GO:0006082;GO:0006805;GO:0008392;GO:0008395;GO:0016020;GO:0016021;GO:0016491;GO:0016705;GO:0016712;GO:0019373;GO:0020037;GO:0042738;GO:0043231;GO:0046872;GO:0055114	K07417	-	Q	0UTVW;1CRXQ;12SZU;0DGDQ;KOG0156;194VE;1B59J;09TUB;0V59K	cytochrome P450, family 2, subfamily g, polypeptide 1 precursor [Mus musculus]	13108
Sema3e	28.89980321	5.218253906	52.58135251	10.07642661	3.332912203	0.008406321	0.736099434	Up Regulation	NC_000071.7	14075290	14306703	+	6861	Sema3e	GO:0001525;GO:0001569;GO:0001755;GO:0001953;GO:0002040;GO:0005515;GO:0005576;GO:0005615;GO:0005887;GO:0007275;GO:0007399;GO:0007411;GO:0008360;GO:0016525;GO:0030154;GO:0030215;GO:0030335;GO:0045499;GO:0048843;GO:0050808;GO:0050919;GO:0071526;GO:2000249	K06840	-	T	0DF4A;13I35;0V4TB;18V9M;1AS2K;09TU1;1CPU5;KOG3611;0UG9P	semaphorin-3E precursor [Mus musculus]	20349
Hamp2	3317.689296	5863.178709	772.1998842	0.131703283	-2.924636788	0.008480995	0.736099434	Down Regulation	NC_000073.7	30621797	30623606	-	437	Hamp2	GO:0005179;GO:0005576;GO:0005615;GO:0006879;GO:0007165;GO:0031640;GO:0034760;GO:0042742;GO:0050832	K23106	-	O;W	0UWUN;0J3JD;1B6V7;0AB7X;1D5U1;13YBT;0VN8G;0DWJ1	hepcidin-2 preproprotein [Mus musculus]	66438
Sult2a2	1971.195965	3051.74045	890.6514794	0.291850337	-1.77669936	0.008483177	0.736099434	Down Regulation	NC_000073.7	13467431	13513562	+	741	Sult2a2	GO:0008146;GO:0016740	-	-	J	KOG1584	bile salt sulfotransferase 2 [Mus musculus]	100043194
Trp53	320.6546917	220.3603534	420.94903	1.910275708	0.933780876	0.008521163	0.736099434	Nodiff	NC_000077.7	69471174	69482699	+	2291	Trp53	GO:0000122;GO:0000733;GO:0000785;GO:0000976;GO:0000977;GO:0000978;GO:0000981;GO:0000987;GO:0001046;GO:0001085;GO:0001094;GO:0001102;GO:0001216;GO:0001221;GO:0001228;GO:0001701;GO:0001756;GO:0001836;GO:0002020;GO:0002039;GO:0002244;GO:0002309;GO:0002326;GO:0002360;GO:0002687;GO:0002931;GO:0003677;GO:0003682;GO:0003700;GO:0003730;GO:0005507;GO:0005515;GO:0005524;GO:0005634;GO:0005654;GO:0005657;GO:…	K04451	-	K;B	1AVUU;0UKCC;0VDT8;0DI05;1915J;0IITK;09X7G;1CSQW;13B4X	cellular tumor antigen p53 isoform a [Mus musculus]	22059
Ppil1	174.4801451	115.5213543	233.438936	2.020742723	1.014885652	0.00852985	0.736099434	Up Regulation	NC_000083.7	29469809	29482945	-	1215	Ppil1	GO:0000398;GO:0000413;GO:0003755;GO:0005634;GO:0005681;GO:0006397;GO:0006457;GO:0008380;GO:0016018;GO:0016020;GO:0016021;GO:0016853;GO:0071007;GO:0071013;GO:0097718	K12733	[EC:5.2.1.8]	O	KOG0881;0DF5S;0V4UK;0UFG4;09TVC;13PXY;18SHS;1ARCT;1CPVF	peptidyl-prolyl cis-trans isomerase-like 1 [Mus musculus]	68816
Coq8a	3691.397687	4949.883773	2432.911601	0.491508834	-1.024710748	0.008581562	0.736724864	Down Regulation	NC_000067.7	179992803	180023585	-	4557	Coq8a	GO:0000166;GO:0005524;GO:0005739;GO:0006468;GO:0006744;GO:0016020;GO:0016021;GO:0016301;GO:0016310;GO:0016740;GO:0031314;GO:0043531	K08869	-	S	18WGI;0VBIQ;1CUH0;1B3HV;12NR4;0A0NM;0DN9Z;KOG1234;0UQ4N	atypical kinase COQ8A, mitochondrial isoform 1 [Mus musculus]	67426
Cyp3a41b	439.0282016	788.2176031	89.83880021	0.113977155	-3.133183403	0.008772306	0.742410962	Down Regulation	NC_000071.7	145495474	145521542	-	2066	Cyp3a41b	GO:0004497;GO:0005506;GO:0005575;GO:0005783;GO:0005789;GO:0008202;GO:0008395;GO:0008401;GO:0009617;GO:0010468;GO:0016020;GO:0016491;GO:0016705;GO:0016712;GO:0020037;GO:0031090;GO:0032451;GO:0043231;GO:0046872;GO:0050649;GO:0055114;GO:0070330;GO:0070989;GO:0101020	K07424	[EC:1.14.14.1]	Q	0DPQR;0V9SY;1CQPA;12P50;0USD4;09VC0;KOG0158	cytochrome P450 3A41 [Mus musculus]	100041375
Tes	23.14908141	8.804294511	37.4938683	4.258588608	2.090375368	0.008782657	0.742410962	Up Regulation	NC_000072.7	17065148	17105824	+	2442	Tes	GO:0005737;GO:0005925;GO:0008270;GO:0030054;GO:0042127;GO:0046872	K24270	-	Z;T	13BM2;0E7R4;1DER5;1972B;0B3JB;1BARR;0WFYU;0V2TC;0INGJ	testin [Mus musculus]	21753
Pilrb1	22.99086634	8.751546942	37.23018575	4.25412627	2.088862856	0.008849494	0.742410962	Up Regulation	NC_000071.7	137850403	137856687	-	2191	Pilrb1	GO:0001773;GO:0005515;GO:0005886;GO:0016020;GO:0016021;GO:0042288;GO:0045671	K15411	-	T	13Q66;1D2XQ;0A6ZA;0IW80;0VHUD;0DTQH;0UV2T	paired immunoglobulin-like type 2 receptor beta isoform X1 [Mus musculus]	170741
Manf	1425.577429	589.7279479	2261.42691	3.834695165	1.939111897	0.008866094	0.742410962	Up Regulation	NC_000075.7	106765952	106769137	-	868	Manf	GO:0003674;GO:0005575;GO:0005576;GO:0005615;GO:0005783;GO:0005788;GO:0007165;GO:0008083;GO:0048471;GO:0120146;GO:1905897	K22556	-	S;O	13K0K;192EY;1B31P;0VCQC;0URYU;KOG4154;0DPGT;0A1UQ;1CYF7	mesencephalic astrocyte-derived neurotrophic factor precursor [Mus musculus]	74840
Alas2	684.85719	884.5722104	485.1421696	0.54844835	-0.866572332	0.008877088	0.742410962	Nodiff	NC_000086.8	149330413	149353618	+	2018	Alas2	GO:0001666;GO:0003824;GO:0003870;GO:0005739;GO:0005743;GO:0005759;GO:0006778;GO:0006782;GO:0006783;GO:0006879;GO:0009058;GO:0016740;GO:0016746;GO:0030170;GO:0030218;GO:0033014;GO:0042541;GO:0048821;GO:0120225	K00643	[EC:2.3.1.37]	H	1CYAP;0DNU3;KOG1360;0UNMU;12RIT;0A1QQ;1B3VN;0VCK8;19262	5-aminolevulinate synthase, erythroid-specific, mitochondrial isoform X1 [Mus musculus]	11656
Rtn4	2212.416984	2812.14009	1612.693877	0.573475654	-0.802195855	0.008916638	0.742410962	Nodiff	NC_000077.7	29642898	29694414	+	6674	Rtn4	GO:0001825;GO:0002523;GO:0005515;GO:0005635;GO:0005737;GO:0005783;GO:0005789;GO:0005886;GO:0007029;GO:0007399;GO:0007413;GO:0010634;GO:0010977;GO:0014069;GO:0016020;GO:0016021;GO:0021801;GO:0022009;GO:0030054;GO:0030176;GO:0030308;GO:0030334;GO:0030424;GO:0030517;GO:0031625;GO:0032991;GO:0033601;GO:0033603;GO:0034165;GO:0035022;GO:0035441;GO:0042803;GO:0042995;GO:0043005;GO:0043025;GO:0043209;GO:…	K20720	-	U	13BRI;1ASJA;0UQ6Y;0DNKI;0VBVP;0A2IP;1CXHR;KOG1792;18XKU	reticulon-4 isoform A [Mus musculus]	68585
Pgm3	284.7587888	173.1674909	396.3500866	2.288825025	1.194607176	0.009008901	0.744944159	Up Regulation	NC_000075.7	86423997	86453927	-	5358	Pgm3	GO:0000287;GO:0004610;GO:0004614;GO:0005975;GO:0006048;GO:0006487;GO:0006493;GO:0007283;GO:0016853;GO:0016868;GO:0019255;GO:0030097;GO:0046872;GO:0071704	K01836	[EC:5.4.2.3]	G	1CSTZ;1AYEA;0V6Y8;09VZS;18Z1X;KOG2537;12PKN;0UKG4;0DI3K	phosphoacetylglucosamine mutase isoform 1 [Mus musculus]	109785
Erap1	1622.647873	2063.765381	1181.530365	0.572511961	-0.804622261	0.009052033	0.744944159	Nodiff	NC_000079.7	74787692	74841324	+	5747	Erap1	GO:0002250;GO:0002376;GO:0004177;GO:0005138;GO:0005164;GO:0005576;GO:0005737;GO:0005783;GO:0005788;GO:0005789;GO:0005886;GO:0006508;GO:0006509;GO:0007165;GO:0008217;GO:0008233;GO:0008235;GO:0008237;GO:0008270;GO:0016020;GO:0016021;GO:0016787;GO:0019885;GO:0042277;GO:0043171;GO:0043231;GO:0045766;GO:0046872;GO:0070006	K09604	[EC:3.4.11.-]	O;E	KOG1046;09U40;0V532;1CXJY;0DKZP;12P0W;191M4;1AZW3;0UGM8	endoplasmic reticulum aminopeptidase 1 precursor [Mus musculus]	80898
Actg1	2739.094796	1931.057975	3547.131618	1.836885099	0.877261385	0.009081943	0.744944159	Nodiff	NC_000077.7	120236513	120239321	-	1953	Actg1	GO:0000166;GO:0001525;GO:0001738;GO:0005200;GO:0005515;GO:0005522;GO:0005524;GO:0005737;GO:0005829;GO:0005856;GO:0005884;GO:0005886;GO:0005911;GO:0005925;GO:0009612;GO:0010628;GO:0015629;GO:0030016;GO:0030335;GO:0031625;GO:0031941;GO:0042802;GO:0043034;GO:0043209;GO:0043296;GO:0044305;GO:0045177;GO:0045214;GO:0045335;GO:0048488;GO:0051492;GO:0051592;GO:0051893;GO:0070062;GO:0071346;GO:0090303;GO:…	K05692	-	Z	09TDS;12N6D;0DEQX;195P5;1AX31;0V4CV;KOG0676;1CPEN;0UR4K	actin, cytoplasmic 2 isoform 1 [Mus musculus]	11465
Aldh1a1	41825.30474	53371.66969	30278.9398	0.567322326	-0.817759455	0.009288576	0.758139959	Nodiff	NC_000085.7	20469947	20620827	+	3021	Aldh1a1	GO:0001523;GO:0001758;GO:0002072;GO:0002138;GO:0004028;GO:0004029;GO:0005634;GO:0005737;GO:0005829;GO:0006979;GO:0016491;GO:0016620;GO:0018479;GO:0042493;GO:0042572;GO:0042573;GO:0042802;GO:0042904;GO:0042905;GO:0043065;GO:0045471;GO:0048048;GO:0051287;GO:0055114;GO:0120163	K07249	[EC:1.2.1.36]	C	1CPKC;0V4J5;1AZ0P;09TK5;0DEWU;190XH;12PWF;0UQJ0;KOG2450	retinal dehydrogenase 1 [Mus musculus]	11668
Ddx11	86.25899032	51.57422653	120.9437541	2.345042519	1.229614081	0.009388746	0.762114719	Up Regulation	NC_000083.7	66430508	66459169	+	5313	Ddx11	GO:0000166;GO:0000785;GO:0000922;GO:0001650;GO:0003676;GO:0003677;GO:0003678;GO:0003682;GO:0003688;GO:0003690;GO:0003697;GO:0003723;GO:0003727;GO:0004386;GO:0005524;GO:0005634;GO:0005654;GO:0005730;GO:0005737;GO:0005813;GO:0005815;GO:0005856;GO:0006139;GO:0006260;GO:0006281;GO:0006974;GO:0007062;GO:0007275;GO:0008094;GO:0008186;GO:0016787;GO:0016818;GO:0030496;GO:0031297;GO:0031390;GO:0032079;GO:…	K11273	[EC:3.6.4.13]	L	1AUF3;1CUIU;0DJRP;0UNJ3;18T97;09YBX;12PP7;0V99H;KOG1133	ATP-dependent DNA helicase DDX11 isoform 2 [Mus musculus]	320209
Pdia6	3516.550413	2545.745286	4487.355541	1.762688344	0.817777418	0.009429267	0.762114719	Nodiff	NC_000078.7	17316590	17334786	+	2146	Pdia6	GO:0003756;GO:0005615;GO:0005783;GO:0005788;GO:0005793;GO:0005829;GO:0015037;GO:0018215	K09584	[EC:5.3.4.1]	O	0VAY6;0DMM8;13H4F;18Y7C;0A01N;1CWGS;KOG0191;0URYC;1B1ZX	protein disulfide-isomerase A6 precursor [Mus musculus]	71853
Mettl1	131.2575504	84.72327755	177.7918233	2.098500299	1.069358669	0.009536134	0.767010669	Up Regulation	NC_000076.7	126877287	126882234	+	2154	Mettl1	GO:0000049;GO:0003723;GO:0005634;GO:0005654;GO:0005730;GO:0005829;GO:0006400;GO:0008033;GO:0008168;GO:0008176;GO:0016740;GO:0030488;GO:0032259;GO:0036265;GO:0043527;GO:0106004	K03439	[EC:2.1.1.33]	J	12NAP;0DGRM;KOG3115;1CRFM;09VGW;1B3UV;0UIM4;0V6G5;191T5	tRNA (guanine-N(7)-)-methyltransferase isoform X1 [Mus musculus]	17299
Sdhb	3110.258093	3952.198007	2268.318179	0.573938395	-0.801032206	0.009887259	0.791280323	Nodiff	NC_000070.7	140688582	140706509	+	1079	Sdhb	GO:0005654;GO:0005739;GO:0005743;GO:0005749;GO:0005886;GO:0006099;GO:0006105;GO:0008177;GO:0009055;GO:0009060;GO:0016020;GO:0016491;GO:0022904;GO:0031966;GO:0045273;GO:0046872;GO:0048039;GO:0051536;GO:0051537;GO:0051538;GO:0051539;GO:0055114	K00235	[EC:1.3.5.1]	C	0DPQV;KOG3049;0V9G0;1CYQ4;12R8E;18V45;0UPU6;1B1VE;09V8H	succinate dehydrogenase [ubiquinone] iron-sulfur subunit, mitochondrial isoform 1 precursor [Mus musculus]	67680
Mmp12	23.23231576	6.081663606	40.38296791	6.640118645	2.73120902	0.009933388	0.791280323	Up Regulation	NC_000075.7	7344397	7360461	+	3772	Mmp12	GO:0000122;GO:0001046;GO:0004222;GO:0005509;GO:0005518;GO:0005576;GO:0005615;GO:0005634;GO:0005737;GO:0006508;GO:0006606;GO:0008233;GO:0008237;GO:0008270;GO:0010628;GO:0016787;GO:0030198;GO:0030574;GO:0031012;GO:0032727;GO:0035313;GO:0043565;GO:0045944;GO:0046872;GO:0048286;GO:0050691;GO:0060054;GO:0060309;GO:0060339;GO:0060340;GO:0060435;GO:0098586;GO:1901163;GO:1904905	K01413	[EC:3.4.24.65]	O;W	0DGSQ;KOG1565;0V6HA;09U0I;13GUN;1AU6C;1CRGU;1914H;0UINV	macrophage metalloelastase isoform 1 preproprotein [Mus musculus]	17381
Lrrc59	1720.099349	1253.739408	2186.45929	1.743950358	0.802358974	0.010240755	0.810484306	Nodiff	NC_000077.7	94520603	94536049	+	2834	Lrrc59	GO:0005634;GO:0005635;GO:0005783;GO:0005789;GO:0016020;GO:0016021;GO:0031090;GO:0042645;GO:0043231	-	-	S	0URC7;18WT6;0VAC8;0DKXK;12ZPM;KOG0473;1CVSR;1AS5W;09ZF9	leucine-rich repeat-containing protein 59 [Mus musculus]	98238
Akr1d1	5287.848008	7148.280862	3427.415153	0.479474047	-1.060475368	0.010308532	0.810484306	Down Regulation	NC_000072.7	37506913	37551856	+	7113	Akr1d1	GO:0004032;GO:0005737;GO:0005829;GO:0006629;GO:0006699;GO:0006707;GO:0007586;GO:0008202;GO:0008207;GO:0008209;GO:0016042;GO:0016229;GO:0016491;GO:0030573;GO:0047086;GO:0047568;GO:0047787;GO:0055114	K00251	[EC:1.3.1.3]	C;K;E	09V48;0US6Y;0V63V;18YV7;KOG1577;0DNV7;12P3Z;1AY2C;1CSYT	aldo-keto reductase family 1 member D1 isoform X1 [Mus musculus]	208665
Qdpr	4140.352867	5600.095768	2680.609967	0.478672165	-1.062890179	0.010321214	0.810484306	Down Regulation	NC_000071.7	45591374	45607571	-	1394	Qdpr	GO:0001889;GO:0004155;GO:0005737;GO:0005739;GO:0005829;GO:0006559;GO:0006729;GO:0010044;GO:0010288;GO:0016491;GO:0033762;GO:0035690;GO:0042802;GO:0043005;GO:0055114;GO:0070402;GO:0070404	K00357	[EC:1.5.1.34]	Q;E	0DRQ0;KOG4022;19166;1B0KK;0VBR8;0UUGU;0A0UK;12T4N;1D0XE	dihydropteridine reductase [Mus musculus]	110391
Tmem243	776.3892248	993.854698	558.9237515	0.562379745	-0.830383461	0.01058419	0.824039281	Nodiff	NC_000071.7	9150737	9168983	+	988	Tmem243	GO:0003674;GO:0005575;GO:0008150;GO:0016020;GO:0016021	-	-	S	193PH;0DUCG;1B60W;1D3Q5;13RY0;0A7K0;0IXDK;0VIEG;0UVIP	transmembrane protein 243 [Mus musculus]	652925
Plxnb1	988.9729165	671.0850835	1306.860749	1.947384589	0.96153783	0.010661201	0.824039281	Nodiff	NC_000075.7	108922915	108948983	+	11701	Plxnb1	GO:0002116;GO:0005515;GO:0005886;GO:0005887;GO:0007162;GO:0007165;GO:0008360;GO:0014068;GO:0016020;GO:0016021;GO:0017154;GO:0030334;GO:0032794;GO:0033689;GO:0043087;GO:0043547;GO:0043931;GO:0048812;GO:0050772;GO:0051493;GO:0071526;GO:1900220;GO:1902287;GO:1904862	K06821	-	T	1CRZ7;1AZY2;12RMW;18S3F;09UD0;0UJBM;0V5C8;0DFNS;KOG3610	plexin-B1 precursor [Mus musculus]	235611
Ust	33.04297536	15.54464166	50.54130906	3.251365336	1.701045672	0.010723369	0.824039281	Up Regulation	NC_000076.7	8068499	8394701	-	6777	Ust	GO:0000139;GO:0005794;GO:0008146;GO:0016020;GO:0016021;GO:0016740;GO:0030010;GO:0050770	K03193	[EC:2.8.2.-]	O	1ATUV;0DRFP;18UV6;12SVG;0UUIW;0VEQH;0A206;KOG3922;1D0N1	uronyl 2-sulfotransferase [Mus musculus]	338362
Gnmt	29622.51257	42612.38439	16632.64076	0.390324104	-1.357255538	0.010728882	0.824039281	Down Regulation	NC_000083.7	47036590	47040137	-	1078	Gnmt	GO:0005542;GO:0005737;GO:0005829;GO:0005977;GO:0006111;GO:0006555;GO:0006730;GO:0008168;GO:0016594;GO:0016740;GO:0017174;GO:0032259;GO:0042802;GO:0046498;GO:0046500;GO:0051289;GO:1901052;GO:1904047	K00552	[EC:2.1.1.20]	S;E	12NM0;0UIKE;0DGR2;1CRF1;09VGA;1B406;18YR4;0IF1C;0V6FH	glycine N-methyltransferase isoform 1 [Mus musculus]	14711
Abcg2	1584.975975	2008.133292	1161.818658	0.578556544	-0.78947013	0.0107425	0.824039281	Nodiff	NC_000072.7	58561476	58669436	+	3699	Abcg2	GO:0000166;GO:0005524;GO:0005634;GO:0005739;GO:0005886;GO:0007568;GO:0008092;GO:0008514;GO:0008559;GO:0010039;GO:0015562;GO:0015711;GO:0015747;GO:0016020;GO:0016021;GO:0016324;GO:0019389;GO:0031966;GO:0032496;GO:0032868;GO:0042626;GO:0042886;GO:0042887;GO:0042908;GO:0042910;GO:0043278;GO:0051593;GO:0055085;GO:0060136;GO:0065003;GO:0071392;GO:0071549;GO:0097744;GO:0098591;GO:0140115;GO:1904479;GO:…	K05681	-	Q	09T5C;18WYW;1AUES;12NWX;0DMX3;1CWSV;KOG0061;0UKIH;0V442	broad substrate specificity ATP-binding cassette transporter ABCG2 [Mus musculus]	26357
Ccng2	306.8459768	399.8632115	213.8287422	0.534754726	-0.903050767	0.010844378	0.826468997	Nodiff	NC_000071.7	93415432	93424090	+	2494	Ccng2	GO:0000079;GO:0000307;GO:0005634;GO:0005737;GO:0005829;GO:0007049;GO:0016538;GO:0044772;GO:0051301;GO:0051726	K10146	-	D	190E9;0UMSV;0V8PI;13JXF;1CTVW;1AX99;09XRT;0DJ40;KOG0653	cyclin-G2 [Mus musculus]	12452
Colec10	267.1726613	348.0770231	186.2682996	0.535135293	-0.902024416	0.010873936	0.826468997	Nodiff	NC_000081.7	54274170	54329755	+	4793	Colec10	GO:0005537;GO:0005576;GO:0005581;GO:0005615;GO:0005634;GO:0005737;GO:0005794;GO:0005829;GO:0006952;GO:0007157;GO:0009792;GO:0030246;GO:0042056;GO:0050918;GO:1904888	K10065	-	W	0KDF4;0E5V9;1BA3W;196U0;1DCUU;0B0EN;14TMA;0V19M;0WCXT	collectin-10 precursor [Mus musculus]	239447
Krt18	3271.806252	1545.354605	4998.257898	3.234376033	1.693487418	0.011155856	0.844024522	Up Regulation	NC_000081.7	101936651	101940461	+	1400	Krt18	GO:0005198;GO:0005515;GO:0005615;GO:0005634;GO:0005730;GO:0005737;GO:0005815;GO:0005829;GO:0005882;GO:0005886;GO:0009750;GO:0009897;GO:0016363;GO:0031667;GO:0032991;GO:0033209;GO:0034451;GO:0043000;GO:0043066;GO:0045095;GO:0045104;GO:0070365;GO:0071944;GO:0072497;GO:0097110;GO:0097191;GO:0097284;GO:1902488	K07604	-	Z;S	1CRA8;1ATYE;1920W;0IEYR;0DGKD;09VBW;0UIEG;13JSJ;0V64H	keratin, type I cytoskeletal 18 [Mus musculus]	16668
Ptprd	2091.167309	2640.323772	1542.010846	0.584023392	-0.775901939	0.011252094	0.844365448	Nodiff	NC_000070.7	75859474	78132282	-	13535	Ptprd	GO:0004721;GO:0004725;GO:0005102;GO:0005515;GO:0006470;GO:0007157;GO:0016020;GO:0016021;GO:0016311;GO:0016787;GO:0016791;GO:0030182;GO:0035335;GO:0046426;GO:0050775;GO:0050776;GO:0050804;GO:0050839;GO:0051965;GO:0097105;GO:0098685;GO:0098686;GO:0098978;GO:0099056;GO:0099151;GO:0099545;GO:0099560;GO:1905606	K06777	[EC:3.1.3.48]	T	0DJQ1;0V9ZZ;12SQH;KOG4228;09Z2G;1CUGZ;1954W;0UINW;1B0XD	receptor-type tyrosine-protein phosphatase delta isoform X1 [Mus musculus]	19266
Ripor2	88.0638382	38.09849691	138.0291795	3.62295604	1.857167301	0.011262283	0.844365448	Up Regulation	NC_000079.7	24685369	24917789	+	10616	Ripor2	GO:0005515;GO:0005737;GO:0005856;GO:0005886;GO:0006935;GO:0007155;GO:0007162;GO:0007517;GO:0007605;GO:0009968;GO:0016020;GO:0016324;GO:0030154;GO:0030175;GO:0032420;GO:0035024;GO:0042130;GO:0042802;GO:0042995;GO:0045184;GO:0045663;GO:0048741;GO:0051260;GO:0051491;GO:0060088;GO:0060171;GO:0071158;GO:0071260;GO:0071889;GO:0090023;GO:1901673;GO:1901741;GO:1903904;GO:1905872;GO:1990869;GO:2000114;GO:…	K24818	-	S	0V84E;0DP1S;1ARH6;1CXZM;0UQAP;12UCS;0A245;0IEN6;18S16	rho family-interacting cell polarization regulator 2 isoform X1 [Mus musculus]	193385
Gm3776	27.24107256	50.2126357	4.269509422	0.085028586	-3.55590824	0.011334524	0.845953743	Down Regulation	NC_000075.7	78164411	78176448	+	874	Gm3776	GO:0003674;GO:0004364;GO:0005575;GO:0006749;GO:0006805;GO:0008150;GO:0016740	K00799	[EC:2.5.1.18]	-	-	predicted gene 3776 [Mus musculus]	100042295
Ccdc17	56.04835672	31.48772976	80.60898368	2.56001256	1.356150889	0.011392149	0.846441758	Up Regulation	NC_000070.7	116453927	116457463	+	2003	Ccdc17	GO:0003674;GO:0005575;GO:0008150	-	-	S	13S2B;09VDT;0UIGM;0IXRK;1CRC5;0V6CS;18U0R;1AW7B;0DGNA	coiled-coil domain-containing protein 17 [Mus musculus]	622665
Pebp1	6253.809178	7921.197022	4586.421334	0.579006092	-0.788349567	0.011569314	0.850944423	Nodiff	NC_000071.7	117420716	117425629	-	1182	Pebp1	GO:0000165;GO:0000166;GO:0001505;GO:0001933;GO:0002026;GO:0004867;GO:0005102;GO:0005524;GO:0005615;GO:0005737;GO:0005739;GO:0005741;GO:0005791;GO:0005794;GO:0006979;GO:0007286;GO:0007568;GO:0008021;GO:0008289;GO:0009408;GO:0009611;GO:0009636;GO:0009986;GO:0010033;GO:0010243;GO:0010466;GO:0010951;GO:0014070;GO:0014823;GO:0019899;GO:0019900;GO:0019901;GO:0021766;GO:0030414;GO:0033612;GO:0042493;GO:…	K06910	-	Z;J;T	KOG3346;12RCM;18U7V;1B3M0;0V9MK;0UP13;0DFJH;09YPW;1CUY4	phosphatidylethanolamine-binding protein 1 [Mus musculus]	23980
Pdia3	5919.094989	4348.105331	7490.084647	1.722608832	0.784595133	0.011569638	0.850944423	Nodiff	NC_000068.8	121244383	121269168	+	2643	Pdia3	GO:0001669;GO:0003756;GO:0005515;GO:0005576;GO:0005615;GO:0005634;GO:0005737;GO:0005739;GO:0005758;GO:0005783;GO:0005788;GO:0005790;GO:0005886;GO:0006457;GO:0006508;GO:0008233;GO:0009986;GO:0015037;GO:0016324;GO:0016853;GO:0018215;GO:0019153;GO:0034976;GO:0042288;GO:0042470;GO:0042802;GO:0042824;GO:0042825;GO:0043209;GO:0055114;GO:0071305;GO:0098761;GO:1903334;GO:2001238	K08056	[EC:5.3.4.1]	O	1B0WU;09V4G;18TAG;0UIHS;1CRCX;KOG0190;0DGP4;0V644;12P44	protein disulfide-isomerase A3 precursor [Mus musculus]	14827
Gm28802	11.20258303	20.13732439	2.26784168	0.112618818	-3.150480175	0.011606822	0.850944423	Down Regulation	NC_000067.7	58888950	58935864	-	2437	Gm28802	-	-	-	-	-	flagellum-associated coiled-coil domain-containing protein 1 [Mus musculus]	101056017
Ptpn4	235.0971355	307.5214475	162.6728235	0.528980417	-0.918713781	0.01180579	0.861718688	Nodiff	NC_000067.7	119580197	119765281	-	11005	Ptpn4	GO:0004721;GO:0004725;GO:0004726;GO:0005515;GO:0005737;GO:0005856;GO:0005886;GO:0006470;GO:0008092;GO:0009898;GO:0016020;GO:0016311;GO:0016787;GO:0016791;GO:0035335	K18037	[EC:3.1.3.48]	T	1DD6M;0KDUQ;1BAAX;0E67B;14U22;196X4;0B0UJ;0WDC5;0V1JG	tyrosine-protein phosphatase non-receptor type 4 [Mus musculus]	19258
Tnfrsf18	17.66874452	6.221512132	29.11597691	4.679887508	2.226473852	0.012059163	0.876352076	Up Regulation	NC_000070.7	156110779	156113351	+	1030	Tnfrsf18	GO:0002687;GO:0005031;GO:0005515;GO:0005576;GO:0005886;GO:0005887;GO:0006915;GO:0009897;GO:0016020;GO:0016021;GO:0033209;GO:0042531;GO:0043066;GO:0045785	K05154	-	T	1D2RV;193K1;0VG8B;0DTE0;0UURU;0J0PX;13VIA;0A6A8;1B5U5	tumor necrosis factor receptor superfamily member 18 isoform 1 precursor [Mus musculus]	21936
Txndc5	2599.112702	1917.553007	3280.672397	1.710863995	0.774725077	0.012143075	0.878183132	Nodiff	NC_000079.7	38684242	38712800	-	3163	Txndc5	GO:0003756;GO:0005783;GO:0005788;GO:0018215;GO:0043277	K13984	-	O	0DP8E;0VCFV;0A1KA;192B5;1CY6E;KOG0191;1B16P;12TV4;0USM0	thioredoxin domain-containing protein 5 isoform 1 precursor [Mus musculus]	105245
Kdelr2	1098.853751	810.9410097	1386.766492	1.710070739	0.774056005	0.01220038	0.878183132	Nodiff	NC_000071.7	143389575	143407659	+	1850	Kdelr2	GO:0000139;GO:0005046;GO:0005783;GO:0005789;GO:0005794;GO:0005801;GO:0006621;GO:0006888;GO:0006890;GO:0015031;GO:0016020;GO:0016021;GO:0016192;GO:0030663;GO:0031410;GO:0046923	K10949	-	U	09U7S;KOG3106;0DFHG;191CK;12SCW;0V56W;0UT0C;1CQ78;1AZA0	ER lumen protein-retaining receptor 2 [Mus musculus]	66913
H2bc21	37.89856889	15.95860205	59.83853573	3.749610118	1.906740593	0.012243364	0.878183132	Up Regulation	NC_000069.7	96128388	96131054	+	2667	H2bc21	GO:0000786;GO:0001530;GO:0002227;GO:0003677;GO:0005515;GO:0005615;GO:0005634;GO:0005654;GO:0005694;GO:0005829;GO:0005886;GO:0006334;GO:0010804;GO:0019731;GO:0031640;GO:0046982;GO:0050829;GO:0050830;GO:0061844	K11252	-	B	KOG1744	histone H2B type 2-E [Mus musculus]	319190
Adnp2	105.7957224	66.83849221	144.7529526	2.165712418	1.114841682	0.012323735	0.88013775	Up Regulation	NC_000084.7	80169523	80195284	-	5758	Adnp2	GO:0003674;GO:0003677;GO:0005575;GO:0005634;GO:0010468;GO:0030182;GO:0030307;GO:0034599;GO:0046872;GO:0060548;GO:0071300	K24878	-	K	09U7B;13IRS;1CQ6T;0DFH2;0UGBT;1AZFF;0V56E;0IHQQ;18YSJ	activity-dependent neuroprotector homeobox protein 2 [Mus musculus]	240442
Nrbp2	697.5987189	505.2317713	889.9656665	1.761499805	0.816804315	0.012497081	0.88732768	Nodiff	NC_000081.7	75957364	75963539	-	3258	Nrbp2	GO:0003674;GO:0004672;GO:0004674;GO:0005524;GO:0005737;GO:0006468;GO:0006888;GO:0007399;GO:0012505;GO:0016242;GO:0030182;GO:0035556;GO:0043524	K08875	-	T	143QP;KOG1266;196Z6;0E6SB;0WE6Z;1BAGC;0V1XF;1DDQ6;0B1KH	nuclear receptor-binding protein 2 isoform 1 [Mus musculus]	223649
P2ry13	40.83556396	21.34310748	60.32802044	2.826580923	1.499058001	0.012531515	0.88732768	Up Regulation	NC_000069.7	59115313	59118303	-	2528	P2ry13	GO:0004930;GO:0005783;GO:0005886;GO:0007165;GO:0007186;GO:0007194;GO:0016020;GO:0016021;GO:0035589;GO:0045028;GO:0071407	K08388	-	T	1CT99;09X78;1AWBY;0IFYD;18TZF;0DIIP;0V85U;12QCX;0UKVV	P2Y purinoceptor 13 [Mus musculus]	74191
Fbxo21	545.4730827	746.3113331	344.6348324	0.461784268	-1.114709072	0.012640074	0.887611799	Down Regulation	NC_000071.7	118114835	118148263	+	3916	Fbxo21	GO:0003677;GO:0005575;GO:0008150	K10301	-	S	1CRFR;0DGRQ;13A2G;0URB7;0A0FP;0II53;18VXA;0VBBT;1AUV9	F-box only protein 21 isoform 1 [Mus musculus]	231670
Ncoa5	245.0151275	170.8438101	319.186445	1.868293881	0.901721407	0.012642669	0.887611799	Nodiff	NC_000068.8	164842273	164876794	-	4214	Ncoa5	GO:0003682;GO:0005634;GO:0005654;GO:0015629;GO:0042593;GO:0046627	-	-	K;Y;U	1B444;0UTNF;0DPJQ;18YDV;0A17B;13JZR;1CYB3;0VDZ5;KOG0845	nuclear receptor coactivator 5 [Mus musculus]	228869
Prdx3	2312.786788	2916.41845	1709.155127	0.586045918	-0.770914389	0.012698463	0.887767227	Nodiff	NC_000085.7	60852504	60862976	-	1445	Prdx3	GO:0001893;GO:0004601;GO:0005737;GO:0005739;GO:0005768;GO:0005769;GO:0005829;GO:0006915;GO:0006979;GO:0007005;GO:0008022;GO:0008284;GO:0008379;GO:0016209;GO:0016491;GO:0018171;GO:0019900;GO:0019901;GO:0030099;GO:0032496;GO:0032991;GO:0033673;GO:0034599;GO:0034614;GO:0042542;GO:0042744;GO:0042802;GO:0043027;GO:0043066;GO:0043154;GO:0043209;GO:0043524;GO:0045454;GO:0051092;GO:0051881;GO:0051920;GO:…	K20011	-	O	12TFB;1AT9I;0UPWE;0V5GS;0DMUB;KOG0852;18U7F;1CWPP;09UHH	thioredoxin-dependent peroxide reductase, mitochondrial precursor [Mus musculus]	11757
Nrp1	913.7180317	674.3374408	1153.098623	1.709972712	0.773973303	0.012818402	0.889414918	Nodiff	NC_000074.7	129085072	129231957	+	9735	Nrp1	GO:0001525;GO:0001569;GO:0001764;GO:0002040;GO:0002042;GO:0003148;GO:0005021;GO:0005096;GO:0005515;GO:0005737;GO:0005739;GO:0005769;GO:0005829;GO:0005883;GO:0005886;GO:0005925;GO:0006930;GO:0007229;GO:0007275;GO:0007399;GO:0007411;GO:0007413;GO:0007507;GO:0008045;GO:0008201;GO:0009611;GO:0009887;GO:0009986;GO:0010595;GO:0016020;GO:0016021;GO:0016358;GO:0016477;GO:0017154;GO:0019838;GO:0019901;GO:…	K06724	-	T;W	1B17G;0IE8T;1CR6X;0URB4;0DGH8;13GBU;191JF;0V688;09V8T	neuropilin-1 isoform 1 precursor [Mus musculus]	18186
Paics	2449.416096	3102.341997	1796.490195	0.579075484	-0.788176674	0.012855209	0.889414918	Nodiff	NC_000071.7	77099149	77115356	+	2491	Paics	GO:0000166;GO:0003824;GO:0004638;GO:0004639;GO:0005524;GO:0005737;GO:0005829;GO:0006164;GO:0006189;GO:0008152;GO:0016829;GO:0016831;GO:0016874;GO:0042802;GO:0043727	K01587	-	F	1AZJA;KOG2835;0DMRV;12SJN;1CQ1J;0UMD2;0V8CF;09XKN;1910N	multifunctional protein ADE2 isoform a [Mus musculus]	67054
Cyp39a1	329.3598016	425.7482217	232.9713815	0.547204591	-0.86984776	0.01288307	0.889414918	Nodiff	NC_000083.7	43978263	44062322	+	3106	Cyp39a1	GO:0004497;GO:0005506;GO:0005783;GO:0005789;GO:0006629;GO:0006699;GO:0006707;GO:0007586;GO:0008202;GO:0008387;GO:0008395;GO:0008396;GO:0016020;GO:0016021;GO:0016042;GO:0016491;GO:0016705;GO:0020037;GO:0030573;GO:0031090;GO:0042632;GO:0043231;GO:0046872;GO:0055114	K07439	[EC:1.14.14.26]	Q	12RZ4;KOG0684;0A2VC;1CZJK;0DGHP;194CC;1ARNJ;0VACJ;0UHCJ	24-hydroxycholesterol 7-alpha-hydroxylase isoform 1 [Mus musculus]	56050
Etnppl	3711.135742	5722.598793	1699.672691	0.297010633	-1.751413513	0.013041506	0.89661708	Down Regulation	NC_000069.7	130411097	130429399	+	2718	Etnppl	GO:0003824;GO:0005739;GO:0008150;GO:0008483;GO:0016829;GO:0030170;GO:0050459	K14286	[EC:4.2.3.2]	E	0UHKT;1B0RM;0V5QG;0DG0Q;09UQW;195JP;12R3R;1CQQ9;KOG1403	ethanolamine-phosphate phospho-lyase [Mus musculus]	71760
Gbp10	682.2222673	1257.929798	106.5147369	0.084674627	-3.561926456	0.013103784	0.897175996	Down Regulation	NC_000071.7	105363565	105387399	-	3528	Gbp10	GO:0003924;GO:0005525;GO:0005794;GO:0031410;GO:0042832;GO:0050830;GO:0071222;GO:0071346	K20908	-	O;T;D;C;K	0V9BC;134KU;09XSJ;KOG2037;0DJTQ	guanylate-binding protein 10 [Mus musculus]	626578
Cpxm1	14.91405097	4.400145052	25.4279569	5.778890605	2.53079256	0.013244944	0.903108942	Up Regulation	NC_000068.8	130232695	130239549	-	2421	Cpxm1	GO:0004181;GO:0005576;GO:0005615;GO:0006518;GO:0008270;GO:0016485;GO:0016787;GO:0046872	K08638	[EC:3.4.17.-]	O;T;E;U	0UKFK;12P19;1AZVA;0DHEZ;09V9C;190K7;0V6KB;1CUB4;KOG2649	probable carboxypeptidase X1 precursor [Mus musculus]	56264
Sdf2l1	352.5599118	101.6875144	603.4323093	5.934182903	2.569049394	0.013397742	0.909783574	Up Regulation	NC_000082.7	16948002	16950247	-	1108	Sdf2l1	GO:0004169;GO:0005783;GO:0005788;GO:0005789;GO:0016020;GO:0034663;GO:0034976;GO:0035269;GO:0042981;GO:0051085;GO:0051087;GO:0051117;GO:0051787;GO:0071218;GO:0071712;GO:0101031	-	-	O	13Q68;1AS8G;1CQHP;0DFU8;0UGG4;0V71R;191ZP;09UIN;KOG3358	stromal cell-derived factor 2-like protein 1 precursor [Mus musculus]	64136
Sec24d	1447.145842	1068.032111	1826.259574	1.709929464	0.773936814	0.013609827	0.920413153	Nodiff	NC_000069.7	123058451	123159290	+	6670	Sec24d	GO:0000139;GO:0000149;GO:0001701;GO:0005789;GO:0005829;GO:0006886;GO:0006888;GO:0008270;GO:0012507;GO:0015031;GO:0016020;GO:0030127;GO:0031410;GO:0043231;GO:0070971;GO:0090110	K14007	-	U	192I4;12NEV;09WXB;0V7VJ;KOG1985;0UKMZ;0DI7V;1AYYH;1CSY9	protein transport protein Sec24D [Mus musculus]	69608
Tpm1	648.6972161	423.5574798	873.8369524	2.063089413	1.044806348	0.013800475	0.927611378	Up Regulation	NC_000075.7	66929872	66956954	-	5518	Tpm1	GO:0001701;GO:0003065;GO:0003779;GO:0005200;GO:0005515;GO:0005737;GO:0005829;GO:0005856;GO:0005862;GO:0005884;GO:0006936;GO:0007015;GO:0015629;GO:0030016;GO:0030049;GO:0030336;GO:0031529;GO:0032781;GO:0032991;GO:0042060;GO:0042802;GO:0042803;GO:0043462;GO:0045785;GO:0046982;GO:0047485;GO:0051015;GO:0051496;GO:0051693;GO:0055010;GO:0060048;GO:0097718	K10373	-	Z	194A2;0V7TQ;KOG1003;0UMIG;0DJ35;09XR3;1AZIJ;1CTUZ;12RF9	tropomyosin alpha-1 chain isoform X13 [Mus musculus]	22003
Nhsl1	42.93847348	22.93746666	62.93948031	2.743959533	1.456259205	0.013828234	0.927611378	Up Regulation	NC_000076.7	18193419	18409640	+	40747	Nhsl1	GO:0003674;GO:0030154	K24144	-	S	18S6V;0UQTW;13I70;0A011;1CWG2;0IJSF;0DMKP;0VAXP;1B0DP	NHS-like protein 1 isoform X1 [Mus musculus]	215819
Tmem39a	221.0040314	147.7280787	294.2799842	1.992038255	0.994245353	0.013938544	0.931240842	Nodiff	NC_000082.7	38379060	38412524	+	3231	Tmem39a	GO:0003674;GO:0005783;GO:0005789;GO:0006914;GO:0016020;GO:0016021;GO:0045070;GO:1901097;GO:1902902	-	-	S	13N1R;0DJJ5;1AYR4;0VEF6;0UHIQ;KOG3828;1CUBT;0A3JY;18XS2	transmembrane protein 39A isoform 1 [Mus musculus]	67846
Vps13a	471.521748	601.2339251	341.8095709	0.568513446	-0.814733623	0.014038968	0.934183352	Nodiff	NC_000085.7	16592730	16758433	-	14836	Vps13a	GO:0003674;GO:0005739;GO:0005741;GO:0005764;GO:0005765;GO:0005768;GO:0005783;GO:0005789;GO:0005794;GO:0005811;GO:0006623;GO:0006914;GO:0007399;GO:0007626;GO:0010008;GO:0015031;GO:0016020;GO:0019898;GO:0030317;GO:0030382;GO:0031045;GO:0031410;GO:0031966;GO:0035176;GO:0045053;GO:0097225;GO:0098992;GO:0099013;GO:1905146	K19525	-	U	1AXVR;12PEB;1CSIC;0DHTX;09WIM;0V7H5;KOG1809;191VW;0UK3G	vacuolar protein sorting-associated protein 13A [Mus musculus]	271564
Rev3l	327.0222557	422.1677073	231.876804	0.549252821	-0.864457722	0.014161422	0.937390554	Nodiff	NC_000076.7	39607557	39751207	+	11528	Rev3l	GO:0000166;GO:0000724;GO:0003676;GO:0003677;GO:0003887;GO:0005634;GO:0005730;GO:0006260;GO:0006281;GO:0006974;GO:0016035;GO:0016740;GO:0016779;GO:0019985;GO:0042276;GO:0046872;GO:0051536;GO:0051539;GO:0090305	K02350	[EC:2.7.7.7]	L	18ZPX;0V4AU;1CWYU;0DGR8;0URB5;12PQY;0A0FI;KOG0968;1B2AN	DNA polymerase zeta catalytic subunit isoform X1 [Mus musculus]	19714
Akr1c14	4424.726105	5867.615724	2981.836486	0.508185373	-0.976573243	0.014200316	0.937390554	Nodiff	NC_000079.7	4099015	4140569	+	3060	Akr1c14	GO:0004032;GO:0005829;GO:0006693;GO:0008202;GO:0016229;GO:0016491;GO:0021766;GO:0032052;GO:0042448;GO:0044597;GO:0044598;GO:0047023;GO:0047086;GO:0055114	-	-	K	KOG1577	3-alpha-hydroxysteroid dehydrogenase [Mus musculus]	105387
Ptp4a1	1766.626326	2232.935229	1300.317423	0.582335486	-0.780077558	0.014391506	0.941636011	Nodiff	NC_000067.7	30979384	30988846	-	4497	Ptp4a1	GO:0004721;GO:0004725;GO:0004727;GO:0005634;GO:0005737;GO:0005768;GO:0005769;GO:0005783;GO:0005819;GO:0005856;GO:0005886;GO:0006470;GO:0007049;GO:0007275;GO:0008138;GO:0009898;GO:0016020;GO:0016311;GO:0016787;GO:0016791;GO:0030335;GO:0035335	K18041	[EC:3.1.3.48]	T;V	1383X;09U3X;0UGNT;KOG2836;0DFDK;18YSG;0V530;1ASDM;1CQ3C	protein tyrosine phosphatase type IVA 1 [Mus musculus]	19243
Fam126b	288.7980644	372.6238711	204.9722578	0.550078172	-0.86229144	0.01441004	0.941636011	Nodiff	NC_000067.7	58561965	58625492	-	9060	Fam126b	GO:0003674;GO:0005737;GO:0005829;GO:0005886;GO:0016020;GO:0046854;GO:0072659	K21844	-	T	KOG4688;18Y2H;0V87J;1CTB8;1B2UH;12SDM;09X90;0UT0K;0DIKE	protein FAM126B isoform a [Mus musculus]	213056
Sult2a5	239.7903173	375.5259153	104.0547193	0.277090648	-1.851570073	0.014436085	0.941636011	Down Regulation	NC_000073.7	13357892	13404732	+	1046	Sult2a5	GO:0004027;GO:0005737;GO:0005829;GO:0008146;GO:0016740;GO:0047704;GO:0050294;GO:0050656;GO:0051923	K11822	[EC:2.8.2.14]	S;O;J	1D0CH;0UIDX;13KC1;0A3KF;0DPEQ;KOG1584;18Y4Y;1B0UR;0VEFM	sulfotransferase family 2A member 1 family member [Mus musculus]	434264
A1bg	315.8247208	526.2298957	105.4195458	0.200329831	-2.31955083	0.014491954	0.941636011	Down Regulation	NC_000081.7	60789438	60793119	-	1823	A1bg	GO:0003674;GO:0005576;GO:0008150	-	-	S;W	1AVYB;09V53;0V64T;13RVZ;0DGEA;0IY79;1CR3S;0UI5Q;194ZR	alpha-1B-glycoprotein precursor [Mus musculus]	117586
Angptl3	12124.5805	15904.56704	8344.593963	0.524666528	-0.930527342	0.014731282	0.953447688	Nodiff	NC_000070.7	98919191	98926429	+	1609	Angptl3	GO:0001525;GO:0004857;GO:0004859;GO:0005102;GO:0005178;GO:0005576;GO:0005615;GO:0005769;GO:0005794;GO:0006071;GO:0006629;GO:0006631;GO:0006641;GO:0006644;GO:0007155;GO:0007160;GO:0007165;GO:0008083;GO:0008201;GO:0008203;GO:0009395;GO:0009725;GO:0009986;GO:0010519;GO:0019915;GO:0030027;GO:0030335;GO:0042632;GO:0042995;GO:0045766;GO:0045834;GO:0048844;GO:0050996;GO:0051005;GO:0055088;GO:0055090;GO:…	K22288	-	S;T;E	0VDFH;0UTVD;1B1HS;1CZ8J;13J1T;0DQ77;0A2JI;18TC5;KOG2579	angiopoietin-related protein 3 preproprotein [Mus musculus]	30924
Ccdc9b	52.62603571	29.77586222	75.47620919	2.534811876	1.34187868	0.014891277	0.954911416	Up Regulation	NC_000068.8	118584626	118593421	-	5587	Ccdc9b	GO:0005575;GO:0008150	-	-	S	0IKY1;1ARIJ;0UFP4;0A3TU;1CX40;0VEN8;18TCG;12RG7;0DNC3	coiled-coil domain-containing protein 9B [Mus musculus]	214239
Psme2b	217.7952328	283.2667664	152.3236993	0.537739394	-0.89502093	0.014928265	0.954911416	Nodiff	NC_000077.7	48836172	48837237	-	1066	Psme2b	GO:0000502;GO:0005515;GO:0005654;GO:0005737;GO:0008537;GO:0010950;GO:0019884;GO:0042802;GO:0061133;GO:0061136;GO:2000045	K06697	-	O	0A1VR;0US2U;1B22K;18U73;1CYGD;KOG4470;12U3Q;0DPHV;0VCRB	protease (prosome, macropain) 28 subunit beta B [Mus musculus]	621823
Immp2l	276.8993464	358.3926392	195.4060536	0.545228981	-0.875065845	0.015037522	0.954911416	Nodiff	NC_000078.7	41074060	42002371	+	5165	Immp2l	GO:0001541;GO:0004252;GO:0005739;GO:0005743;GO:0006465;GO:0006508;GO:0006627;GO:0006801;GO:0006974;GO:0007283;GO:0007420;GO:0008015;GO:0008104;GO:0008233;GO:0008236;GO:0016020;GO:0016021;GO:0016787;GO:0022904;GO:0030728;GO:0033108;GO:0042720;GO:0061300	K09648	[EC:3.4.21.-]	U	KOG1568;1AZNS;0A5RX;19401;0VG0K;1D229;0DSRQ;0UUBS;13KHY	mitochondrial inner membrane protease subunit 2 [Mus musculus]	93757
Sod1	1328.2577	1677.577924	978.9374761	0.583542178	-0.777091157	0.015074768	0.954911416	Nodiff	NC_000082.7	90017650	90023221	+	637	Sod1	GO:0000187;GO:0000302;GO:0000303;GO:0001541;GO:0001819;GO:0001895;GO:0001975;GO:0002262;GO:0004784;GO:0005507;GO:0005515;GO:0005576;GO:0005615;GO:0005634;GO:0005654;GO:0005737;GO:0005739;GO:0005758;GO:0005764;GO:0005777;GO:0005829;GO:0005886;GO:0006749;GO:0006801;GO:0006879;GO:0006979;GO:0007283;GO:0007566;GO:0007568;GO:0007569;GO:0007605;GO:0007626;GO:0008089;GO:0008090;GO:0008217;GO:0008270;GO:…	K04565	[EC:1.15.1.1]	P	KOG0441;1D2XD;1B5DY;13PTD;0A6JU;0VHDZ;0UUW8;192QG;0DTJY	superoxide dismutase [Cu-Zn] [Mus musculus]	20655
Efemp1	99.53601228	134.617285	64.45473959	0.478799878	-1.062505311	0.015082895	0.954911416	Down Regulation	NC_000077.7	28803154	28876743	+	2190	Efemp1	GO:0005006;GO:0005154;GO:0005201;GO:0005509;GO:0005576;GO:0005604;GO:0005615;GO:0005737;GO:0006355;GO:0007173;GO:0008083;GO:0008284;GO:0010977;GO:0018108;GO:0031346;GO:0032331;GO:0043010;GO:0048048;GO:0048050;GO:0062023;GO:1903975	K18262	-	W	14TG4;0E5S0;0V2FP;0WCT3;0B0AE;1DCRS;0KD9V;1BA25;196TC	EGF-containing fibulin-like extracellular matrix protein 1 precursor [Mus musculus]	216616
Ddc	733.130846	978.8725088	487.3891832	0.497908746	-1.006046738	0.015099692	0.954911416	Down Regulation	NC_000077.7	11764101	11848144	-	2577	Ddc	GO:0003824;GO:0004058;GO:0005737;GO:0006520;GO:0006584;GO:0007623;GO:0008021;GO:0009636;GO:0010259;GO:0015842;GO:0016597;GO:0016829;GO:0016831;GO:0019752;GO:0019899;GO:0019904;GO:0030170;GO:0030424;GO:0033076;GO:0035690;GO:0036468;GO:0042416;GO:0042423;GO:0042427;GO:0043025;GO:0046684;GO:0052314;GO:0071312;GO:0071363	K01593	-	E	0DMI5;1CWDD;1B2RN;0VAVF;0UQQT;KOG0628;18ZD6;09ZYP;12QW1	aromatic-L-amino-acid decarboxylase [Mus musculus]	13195
BC005537	2564.629862	3221.432436	1907.827287	0.59222949	-0.755771765	0.015460693	0.974023685	Nodiff	NC_000079.7	24985640	24996882	+	2551	BC005537	GO:0003674;GO:0008150	-	-	S	12SAA;0IHYG;0DMAT;0VBPP;1AREY;18T59;1CW60;0UNA8;0A0T3	uncharacterized protein C6orf62 homolog [Mus musculus]	79555
Myadm	327.7451337	209.8066883	445.6835791	2.124258205	1.086959137	0.015696361	0.977526224	Up Regulation	NC_000073.7	3337563	3347871	+	3511	Myadm	GO:0001726;GO:0001933;GO:0005886;GO:0005911;GO:0010629;GO:0016020;GO:0016021;GO:0030335;GO:0030837;GO:0030864;GO:0031579;GO:0034115;GO:0045121;GO:0061028;GO:0072659;GO:0090038;GO:1900026	-	-	V	KOG4788;0UKN4;1CXIG;0DNM7;18UME;13HUQ;0A0ZP;1AWGF;0VBW6	myeloid-associated differentiation marker [Mus musculus]	50918
Kcnk5	558.4925573	815.527172	301.4579425	0.369647944	-1.435776205	0.015709133	0.977526224	Down Regulation	NC_000080.7	20190125	20231850	-	4348	Kcnk5	GO:0005249;GO:0005267;GO:0005887;GO:0006811;GO:0006813;GO:0016020;GO:0016021;GO:0022841;GO:0030322;GO:0060075;GO:0071805;GO:0097623;GO:1990573	K04916	-	P	0A11U;0DNPM;0V77Y;13H9T;1CXKY;KOG1418;18XD9;1AVXD;0US0J	potassium channel subfamily K member 5 [Mus musculus]	16529
Akr1c6	9676.80528	12117.05768	7236.552883	0.597220305	-0.743664878	0.015754031	0.977526224	Nodiff	NC_000079.7	4484310	4507529	+	1391	Akr1c6	GO:0001758;GO:0004032;GO:0004033;GO:0004303;GO:0005634;GO:0005737;GO:0005829;GO:0006629;GO:0006693;GO:0006694;GO:0008202;GO:0016229;GO:0016491;GO:0016655;GO:0032052;GO:0042448;GO:0042493;GO:0043627;GO:0044597;GO:0044598;GO:0047006;GO:0047023;GO:0047045;GO:0047086;GO:0047743;GO:0048025;GO:0055114;GO:0071395	-	-	C;K	1947V;1B2K4;09V48;0US6Y;0V63V;KOG1577;0DNV7;12P3Z;1CSYT	estradiol 17 beta-dehydrogenase 5 [Mus musculus]	83702
Rad51b	100.0331171	41.96559243	158.1006418	3.767387344	1.913564372	0.015781427	0.977526224	Up Regulation	NC_000078.7	79344032	79895034	+	8011	Rad51b	GO:0000166;GO:0000400;GO:0000724;GO:0001701;GO:0001832;GO:0003677;GO:0003690;GO:0003697;GO:0005524;GO:0005634;GO:0005657;GO:0006281;GO:0006310;GO:0006974;GO:0008094;GO:0008284;GO:0010971;GO:0033063;GO:0061053	K10869	-	L	1CQT8;09XMR;0DIZG;190WA;1B1AS;KOG1433;0V8JI;13M2F;0UMMX	DNA repair protein RAD51 homolog 2 isoform X1 [Mus musculus]	19363
Adcy9	450.4494849	576.2887957	324.6101742	0.563276914	-0.828083752	0.015916831	0.977526224	Nodiff	NC_000082.7	4102750	4255094	-	9547	Adcy9	GO:0000166;GO:0001701;GO:0004016;GO:0005524;GO:0005886;GO:0005887;GO:0006171;GO:0007189;GO:0009190;GO:0016020;GO:0016021;GO:0016829;GO:0016849;GO:0030424;GO:0030425;GO:0035556;GO:0046872;GO:0071880	K08049	[EC:4.6.1.1]	T	12RI5;1CS2P;0UJGK;1AVRT;0V71T;0DHCH;18ZU9;KOG3618;09W3D	adenylate cyclase type 9 isoform X1 [Mus musculus]	11515
Clec4a3	30.81340445	14.75812281	46.86868609	3.175789136	1.667115124	0.015946043	0.977526224	Up Regulation	NC_000072.7	122929474	122946837	+	1330	Clec4a3	GO:0003674;GO:0004190;GO:0005575;GO:0006508;GO:0008150;GO:0016020;GO:0016021;GO:0030246	K10057	-	T;V	13EP9;0IS3R;0B5F5;1BB8C;1DFSH;0E8VU;0V3GA;0WI2F;197BJ	dendritic cell inhibitory receptor 3 [Mus musculus]	73149
Tmem106b	3354.363087	4175.055272	2533.670902	0.606859248	-0.720566152	0.015995431	0.977526224	Nodiff	NC_000072.7	13069758	13089268	+	6125	Tmem106b	GO:0005764;GO:0005765;GO:0005768;GO:0007040;GO:0007041;GO:0007042;GO:0016020;GO:0016021;GO:0031902;GO:0032418;GO:0048813;GO:0051117;GO:0051345;GO:1900006;GO:1905146;GO:1905671	K25048	-	S	0VAWQ;13FT7;1CWEW;18WPZ;0UHPP;1B23E;0A001;0DMJK;0IEC7	transmembrane protein 106B [Mus musculus]	71900
Mdh1	9102.027218	11438.84012	6765.214311	0.591424851	-0.757733231	0.016023772	0.977526224	Nodiff	NC_000077.7	21506692	21521934	-	1958	Mdh1	GO:0003824;GO:0005737;GO:0005739;GO:0005829;GO:0005975;GO:0006099;GO:0006107;GO:0006108;GO:0006734;GO:0016491;GO:0016615;GO:0016616;GO:0019674;GO:0019752;GO:0030060;GO:0043209;GO:0051287;GO:0055114	K00025	[EC:1.1.1.37]	C	0DMBE;18W23;0USHW;09ZT7;KOG1496;1CW6I;12U35;0VAPH;1B0M9	malate dehydrogenase, peroxisomal isoform Mdh1x [Mus musculus]	17449
Slc16a7	1967.924225	2457.282631	1478.56582	0.601707675	-0.732865335	0.016200513	0.977526224	Nodiff	NC_000076.7	125055139	125225455	-	12233	Slc16a7	GO:0005654;GO:0005737;GO:0005886;GO:0005887;GO:0008028;GO:0015129;GO:0015293;GO:0015718;GO:0016020;GO:0016021;GO:0022857;GO:0035873;GO:0035879;GO:0050833;GO:0055085;GO:0098685;GO:0098686;GO:0098688;GO:0098978;GO:0099061;GO:1901475	K08184	-	P;G	0B385;1DEJC;0V2PM;1BANU;0E7IU;0IMVS;13B46;0WFK7	monocarboxylate transporter 2 [Mus musculus]	20503
Slc25a46	873.0152158	1098.092971	647.9374608	0.590057015	-0.761073731	0.016203118	0.977526224	Nodiff	NC_000084.7	31713217	31743585	-	4503	Slc25a46	GO:0000422;GO:0003674;GO:0005739;GO:0005741;GO:0006839;GO:0007005;GO:0007416;GO:0016020;GO:0016021;GO:0016358;GO:0021554;GO:0021702;GO:0022011;GO:0031987;GO:0048936;GO:0090149	K03454	-	C	1CWV3;KOG2954;0DRAP;12SJ7;09XII;1AS6P;0UGE8;0V8GN;18SX5	solute carrier family 25 member 46 isoform 1 [Mus musculus]	67453
Acmsd	365.2957526	472.3715271	258.2199782	0.546645942	-0.871321382	0.016270305	0.977526224	Nodiff	NC_000067.7	127657150	127695301	+	2303	Acmsd	GO:0001760;GO:0005737;GO:0005829;GO:0006569;GO:0007568;GO:0008270;GO:0016787;GO:0016829;GO:0016831;GO:0019748;GO:0046872;GO:0046874;GO:1904985	K03392	[EC:4.1.1.45]	S;Q;E	12PSN;09UCZ;1CQC7;0V5C7;0UTJ1;0DFNQ;18V3N;KOG4245;1ARCB	2-amino-3-carboxymuconate-6-semialdehyde decarboxylase [Mus musculus]	266645
Pth1r	95.22079377	128.4465534	61.99503416	0.482652376	-1.050943614	0.016274039	0.977526224	Down Regulation	NC_000075.7	110551132	110576213	-	3239	Pth1r	GO:0001501;GO:0001503;GO:0001701;GO:0002062;GO:0002076;GO:0004888;GO:0004930;GO:0004991;GO:0005634;GO:0005737;GO:0005886;GO:0005887;GO:0006874;GO:0007165;GO:0007166;GO:0007186;GO:0007187;GO:0007188;GO:0007189;GO:0007200;GO:0007204;GO:0007568;GO:0008284;GO:0008285;GO:0008528;GO:0016020;GO:0016021;GO:0016323;GO:0016324;GO:0017046;GO:0030282;GO:0031526;GO:0042803;GO:0043235;GO:0043621;GO:0045453;GO:…	K04585	-	W;T	0UGQX;0V7NU;09WQA;KOG4564;1CQJY;0DFWK;18T8H;1B3FG;12TNB	parathyroid hormone/parathyroid hormone-related peptide receptor isoform X1 [Mus musculus]	19228
Ncam1	7.695792643	0.662746371	14.72883891	22.22394502	4.47404303	0.016305093	0.977526224	Up Regulation	NC_000075.7	49413429	49710909	-	10140	Ncam1	GO:0005829;GO:0005886;GO:0007155;GO:0016020;GO:0016021	K06491	-	T	0V37X;0B4PC;0WH7M;1DFD3;0IQJI;1BB29;0E8ET;13DEQ	neural cell adhesion molecule 1 isoform X1 [Mus musculus]	17967
Zfp446	75.72598824	46.49864296	104.9533335	2.257126808	1.174487473	0.016421646	0.977526224	Up Regulation	NC_000073.7	12711726	12719643	+	5977	Zfp446	GO:0000785;GO:0000978;GO:0000981;GO:0003677;GO:0005634;GO:0006355;GO:0006357;GO:0042802;GO:0046872	K09229	-	K	0DS4R;1D1DR;1418T;18Z29;0VG86;KOG1721;0A5D2;0URGB;1AUC7	zinc finger protein 446 isoform 1 [Mus musculus]	269870
Cpeb2	1224.080271	1547.548216	900.6123258	0.581960753	-0.781006232	0.016459397	0.977526224	Nodiff	NC_000071.7	43382692	43447067	+	14970	Cpeb2	GO:0003676;GO:0003723;GO:0003730;GO:0005634;GO:0005737;GO:0006417;GO:0032869;GO:0045182;GO:0071456;GO:2000766	K02602	-	J;K	1AYPU;12RYW;09UGD;1CQFN;18ZMG;0DFS4;KOG0129;0V5FQ;0UNPA	cytoplasmic polyadenylation element-binding protein 2 isoform 3 [Mus musculus]	231207
Cyp2c67	1711.715035	2143.92251	1279.507559	0.596806812	-0.744664092	0.016498448	0.977526224	Nodiff	NC_000085.7	39597288	39637523	-	1758	Cyp2c67	GO:0004497;GO:0005506;GO:0005737;GO:0006082;GO:0006805;GO:0008392;GO:0008395;GO:0016491;GO:0016705;GO:0016712;GO:0019373;GO:0020037;GO:0042738;GO:0043231;GO:0046872;GO:0055114	-	-	Q	KOG0156	cytochrome P450, family 2, subfamily c, polypeptide 67 precursor [Mus musculus]	545288
Mrps6	56.77337071	33.53373953	80.01300188	2.386044712	1.254621078	0.01652505	0.977526224	Up Regulation	NC_000082.7	91855224	91909115	+	780	Mrps6	GO:0003735;GO:0005739;GO:0005763;GO:0005840;GO:0006412;GO:0019843;GO:0032543;GO:0070181	K02990	-	J	0UVC9;13UC2;0DU7H;0A7XR;1B5XS;0VISU;193JI;KOG4708;1D3U2	28S ribosomal protein S6, mitochondrial [Mus musculus]	121022
Nmt2	246.2940382	318.8865711	173.7015053	0.544712512	-0.876433088	0.016603548	0.977526224	Nodiff	NC_000068.8	3285249	3329914	+	4558	Nmt2	GO:0004379;GO:0005737;GO:0005794;GO:0005829;GO:0005886;GO:0006499;GO:0016020;GO:0016740;GO:0016746;GO:0018008;GO:0019898	K00671	[EC:2.3.1.97]	I	0DIWW;18XGP;1CTNB;KOG2779;12PTH;1ARBJ;09WAA;0UFEP;0V78M	glycylpeptide N-tetradecanoyltransferase 2 isoform a [Mus musculus]	18108
Igfbp5	331.3575038	510.2232414	152.4917662	0.298872638	-1.742397271	0.016637238	0.977526224	Down Regulation	NC_000067.7	72897224	72914024	-	5854	Igfbp5	GO:0001558;GO:0001649;GO:0001968;GO:0005520;GO:0005576;GO:0005615;GO:0007565;GO:0007568;GO:0014912;GO:0016942;GO:0017148;GO:0019838;GO:0030336;GO:0031069;GO:0031994;GO:0031995;GO:0035556;GO:0040008;GO:0042567;GO:0042593;GO:0043567;GO:0043568;GO:0043569;GO:0044342;GO:0045668;GO:0045926;GO:0048286;GO:0048662;GO:0051146;GO:0051897;GO:0060056;GO:0060416;GO:0071320;GO:0071407;GO:1901862;GO:1904205;GO:…	K23577	-	T	1CPFJ;0UFSE;09TER;0DERS;1ARMB;18SCQ;13MEM;0V4DV;0IJJ2	insulin-like growth factor-binding protein 5 precursor [Mus musculus]	16011
Psme2	779.2846916	983.2430518	575.3263313	0.585131347	-0.773167586	0.016883252	0.985017991	Nodiff	NC_000080.7	55824897	55828558	-	977	Psme2	GO:0000502;GO:0005515;GO:0005654;GO:0005737;GO:0008537;GO:0010950;GO:0019884;GO:0042802;GO:0061133;GO:0061136;GO:2000045	K06697	-	O	0A1VR;0US2U;1B22K;18U73;1CYGD;KOG4470;12U3Q;0DPHV;0VCRB	proteasome activator complex subunit 2 isoform 1 [Mus musculus]	19188
Fads6	2323.54662	2907.580338	1739.512902	0.598268216	-0.741135675	0.016883645	0.985017991	Nodiff	NC_000077.7	115169453	115188388	-	5994	Fads6	GO:0003674;GO:0005575;GO:0006629;GO:0006631;GO:0006633;GO:0008150;GO:0016020;GO:0016021;GO:0016491;GO:0055114	K12419	[EC:1.14.19.-]	I	18SYT;0DQX7;0V8TC;1CZ5T;1B0F5;0UGS8;13H9R;0IE62;0A39N	fatty acid desaturase 6 [Mus musculus]	328035
Trim68	36.33532047	16.48031729	56.19032364	3.409541372	1.769577691	0.0170055	0.985060976	Up Regulation	NC_000073.7	102326786	102336536	-	2393	Trim68	GO:0004842;GO:0005634;GO:0005654;GO:0005730;GO:0005737;GO:0005794;GO:0005829;GO:0008270;GO:0035035;GO:0042802;GO:0046872;GO:0050681;GO:0051865;GO:0060765	K12033	[EC:2.3.2.27]	O	KOG2177;12QXR;18WSW;09UKA;0DFVY;1B0B8;1CQJA;0USQQ;0V5JK	E3 ubiquitin-protein ligase TRIM68 isoform 1 [Mus musculus]	101700
Rbm33	1050.846614	1319.482389	782.2108402	0.592816431	-0.75434266	0.017020405	0.985060976	Nodiff	NC_000071.7	28521817	28624242	+	9873	Rbm33	GO:0003676;GO:0005575;GO:0008150	-	-	S	0IG08;0DIGW;0UM0X;1B2GR;0V849;18T6Z;09X5T;1CT7G;12TJ4	RNA-binding protein 33 [Mus musculus]	381626
Ugt2b34	8207.778132	10162.65314	6252.903126	0.615282549	-0.700679021	0.017138915	0.985060976	Nodiff	NC_000071.7	87037629	87054796	-	3048	Ugt2b34	GO:0008194;GO:0015020;GO:0016020;GO:0016021;GO:0016740;GO:0016757;GO:0043231	K00699	[EC:2.4.1.17]	C;G	0UK1V;09WHA;1CSGY;12QS3;1ASCS;0DHSN;KOG1192;0V7FS;191N7	UDP-glucuronosyltransferase 2B10 precursor [Mus musculus]	100727
Mreg	565.5831583	712.6413768	418.5249398	0.587286893	-0.767862655	0.017166515	0.985060976	Nodiff	NC_000067.7	72198392	72251473	-	3728	Mreg	GO:0005515;GO:0005764;GO:0005765;GO:0005886;GO:0008289;GO:0016020;GO:0016324;GO:0030318;GO:0030659;GO:0031300;GO:0031410;GO:0031902;GO:0032400;GO:0032402;GO:0032991;GO:0033162;GO:0035091;GO:0042470;GO:0043473;GO:0048066;GO:0072385;GO:0090382	-	-	S;T	1AZ8F;0DP9Y;1CY7Z;0VCHH;0IHII;12TWK;0UGEC;0A1MR;19397	melanoregulin isoform 1 [Mus musculus]	381269
Mgam	2435.949768	3052.959646	1818.939891	0.595795589	-0.747110652	0.017181642	0.985060976	Nodiff	NC_000072.7	40605765	40746057	+	12062	Mgam	GO:0000023;GO:0003824;GO:0004339;GO:0004553;GO:0004558;GO:0005975;GO:0008152;GO:0016020;GO:0016021;GO:0016160;GO:0016787;GO:0016798;GO:0030246;GO:0032450;GO:0090599	K12047	-	G	12Q2U;09TH5;0DETY;0UFVE;KOG1065;0V4G5;19549;1B0A3;1CPHQ	maltase-glucoamylase, intestinal isoform 1 [Mus musculus]	232714
C8a	6033.975383	4262.068652	7805.882113	1.831477329	0.873007843	0.017315981	0.989339641	Nodiff	NC_000070.7	104672876	104733684	-	3715	C8a	GO:0001848;GO:0002376;GO:0005576;GO:0005579;GO:0005615;GO:0005886;GO:0006955;GO:0006956;GO:0006957;GO:0006958;GO:0016020;GO:0016021;GO:0019835;GO:0044877;GO:0045087	K03997	-	O;W	1CVAN;18SA6;0IE8U;0UKQ6;1AZ1F;12TCP;0DKGQ;0VD6P;0A0A3	complement component C8 alpha chain isoform 1 preproprotein [Mus musculus]	230558
Pold1	70.89218586	43.65788318	98.12648854	2.2476236	1.168400453	0.017406831	0.991112641	Up Regulation	NC_000073.7	44182168	44198239	-	4642	Pold1	GO:0000109;GO:0000166;GO:0000731;GO:0000781;GO:0003676;GO:0003677;GO:0003682;GO:0003684;GO:0003887;GO:0004518;GO:0004527;GO:0005634;GO:0005654;GO:0005829;GO:0006260;GO:0006261;GO:0006281;GO:0006287;GO:0006297;GO:0006974;GO:0008296;GO:0008408;GO:0016235;GO:0016740;GO:0016779;GO:0016787;GO:0019899;GO:0034644;GO:0043625;GO:0045004;GO:0046872;GO:0051536;GO:0051539;GO:0055089;GO:0070987;GO:0071897;GO:…	K02327	[EC:2.7.7.7]	L	1CYEA;0V4AU;0DGR8;18X5H;1B4CM;12PQY;0A0FI;KOG0968;0UI5A	DNA polymerase delta catalytic subunit [Mus musculus]	18971
Vipr1	301.1015361	394.0437526	208.1593196	0.528264484	-0.920667676	0.017637666	1	Nodiff	NC_000075.7	121471782	121502020	+	4902	Vipr1	GO:0004888;GO:0004930;GO:0004999;GO:0005886;GO:0007165;GO:0007166;GO:0007186;GO:0007187;GO:0007188;GO:0008528;GO:0016020;GO:0016021;GO:0017046;GO:0043235	K04589	-	T	1CVQ8;0UJCZ;0DKV8;191WM;1AUW2;KOG4564;09ZCX;0VA9Z;13KZH	vasoactive intestinal polypeptide receptor 1 precursor [Mus musculus]	22354
Ndufb8	1287.595302	1615.735383	959.4552209	0.593819527	-0.751903559	0.017705839	1	Nodiff	NC_000085.7	44537010	44543881	-	2332	Ndufb8	GO:0003674;GO:0003954;GO:0005739;GO:0005743;GO:0005747;GO:0005783;GO:0006120;GO:0008137;GO:0016020;GO:0016021;GO:0032981;GO:0055114;GO:0070469	K03964	-	C	0DJYY;0V8QC;09YIH;1CUSP;12QUX;KOG4040;1AYC3;18Z9X;0UNUT	NADH dehydrogenase [ubiquinone] 1 beta subcomplex subunit 8, mitochondrial isoform 1 precursor [Mus musculus]	67264
Arfip2	295.218482	211.4533385	378.9836255	1.79228017	0.841796178	0.01787885	1	Nodiff	NC_000073.7	105283408	105289623	-	3444	Arfip2	GO:0001726;GO:0005515;GO:0005543;GO:0005737;GO:0005794;GO:0005938;GO:0006886;GO:0006914;GO:0016020;GO:0019904;GO:0030036;GO:0030742;GO:0032588;GO:0034315;GO:0042802;GO:0070273;GO:0140090	K20314	-	Z;T	KOG3876;0VCBE;0UKNE;0A1FV;1B2J2;12QVE;18U8Y;0DP3E;1CY1E	arfaptin-2 [Mus musculus]	76932
Itgb2l	31.07306355	14.45078174	47.69534535	3.300537383	1.722700939	0.018112977	1	Up Regulation	NC_000082.7	96223488	96244861	-	3026	Itgb2l	GO:0001540;GO:0005178;GO:0005886;GO:0005925;GO:0006954;GO:0007155;GO:0007160;GO:0007229;GO:0008305;GO:0016020;GO:0016021;GO:0016477;GO:0030141;GO:0033627;GO:0038023	K06464	-	W	KOG1226	integrin beta-2-like protein isoform X1 [Mus musculus]	16415
Ugt1a6a	313.0523175	407.1373455	218.9672895	0.537821676	-0.894800193	0.018127992	1	Nodiff	NC_000067.7	88062531	88147724	+	3302	Ugt1a6a	GO:0005743;GO:0005783;GO:0005789;GO:0008194;GO:0015020;GO:0016020;GO:0016021;GO:0016740;GO:0016757;GO:0019585;GO:0019899;GO:0032991;GO:0042803;GO:0043231;GO:0044877;GO:0046982;GO:0052696;GO:0052697	K00699	[EC:2.4.1.17]	C;G	13QW9;1D135;1B3M6;0VF5A;0UKUI;0A4AK;KOG1192;0DRUP	UDP-glucuronosyltransferase 1-6 precursor [Mus musculus]	94284
Ppp2r5a	2471.993484	3085.492326	1858.494642	0.602333257	-0.731366178	0.018136025	1	Nodiff	NC_000067.7	191084178	191129238	-	3082	Ppp2r5a	GO:0000159;GO:0000775;GO:0004721;GO:0005515;GO:0005634;GO:0005694;GO:0005737;GO:0005813;GO:0005829;GO:0006470;GO:0007165;GO:0016020;GO:0019888;GO:0019900;GO:0030018;GO:0031430;GO:0031952;GO:0035307;GO:0043666;GO:0072542;GO:0090219;GO:1903077	K11584	-	T	194T9;KOG2085;0A17T;0DNVK;12N9U;0USZ8;1AYUY;0V6ZH;1CXT3	serine/threonine-protein phosphatase 2A 56 kDa regulatory subunit alpha isoform [Mus musculus]	226849
Rufy4	8.548831562	1.688965277	15.40869785	9.123158457	3.189533375	0.018202481	1	Up Regulation	NC_000067.7	74163768	74187389	+	3364	Rufy4	GO:0000045;GO:0005776;GO:0006914;GO:0016239;GO:0031410;GO:0032266;GO:0046872;GO:0071353	-	-	S;T	09WFX;18TZ7;0DHRD;0V7EG;13N7X;1CSFR;0UJZZ;1B1Q7;KOG1729	RUN and FYVE domain-containing protein 4 isoform X1 [Mus musculus]	435626
Dnah1	35.78744346	16.0371321	55.53775481	3.463072727	1.792052685	0.018224624	1	Up Regulation	NC_000080.7	30982332	31045926	-	13219	Dnah1	GO:0000166;GO:0003341;GO:0003351;GO:0003774;GO:0003777;GO:0005524;GO:0005576;GO:0005737;GO:0005856;GO:0005874;GO:0005929;GO:0005930;GO:0007018;GO:0007288;GO:0008569;GO:0030286;GO:0030317;GO:0031514;GO:0036126;GO:0036156;GO:0036159;GO:0042995;GO:0045505;GO:0051959;GO:0060294	K10408	-	Z	1AXIG;0DGVY;0UIVZ;0V4YE;1CRK6;09TZJ;KOG3595;12NG3;18YHP	dynein heavy chain 1, axonemal [Mus musculus]	110084
Cdc6	14.33596093	3.847460318	24.82446154	6.452168311	2.689784073	0.018267491	1	Up Regulation	NC_000077.7	98798627	98814768	+	5024	Cdc6	GO:0000166;GO:0000278;GO:0000922;GO:0003682;GO:0003688;GO:0005524;GO:0005634;GO:0005654;GO:0005737;GO:0005819;GO:0005829;GO:0006260;GO:0006270;GO:0007049;GO:0019900;GO:0030071;GO:0032467;GO:0033314;GO:0045171;GO:0045737;GO:0048146;GO:0051233;GO:0051301;GO:0051984;GO:0072686;GO:1904117;GO:1904385	K02213	-	L	12RRP;0DP9X;18WYX;1CY7Y;0VCHG;KOG2227;1AXX2;0UPDT;0A1MQ	cell division control protein 6 homolog isoform a [Mus musculus]	23834
Ppargc1b	75.10105768	104.1008843	46.10123111	0.442851484	-1.175105141	0.018278737	1	Down Regulation	NC_000084.7	61424516	61533846	-	10866	Ppargc1b	GO:0001503;GO:0003676;GO:0003712;GO:0003723;GO:0005515;GO:0005634;GO:0005654;GO:0005739;GO:0005829;GO:0006355;GO:0006390;GO:0007015;GO:0008134;GO:0010694;GO:0016592;GO:0030331;GO:0030374;GO:0030520;GO:0034614;GO:0042327;GO:0045672;GO:0045780;GO:0045892;GO:0045893;GO:0045944;GO:0050682;GO:0051091;GO:0051384;GO:0051591;GO:0060346;GO:0120162	K17962	-	K	13MSU;18W2G;0IIJJ;0VE30;1CZZX;1AZ1A;0A38A;0UMMB;0DQVV	peroxisome proliferator-activated receptor gamma coactivator 1-beta isoform X1 [Mus musculus]	170826
Snrpa	277.8426813	198.2087851	357.4765775	1.803535486	0.85082781	0.018319378	1	Nodiff	NC_000073.7	26886431	26895696	-	1570	Snrpa	GO:0000398;GO:0003676;GO:0003723;GO:0005634;GO:0005654;GO:0005681;GO:0005685;GO:0006397;GO:0008380;GO:0030619;GO:0042802;GO:1900363;GO:1990446	K11091	-	A	12TQP;1AS30;0DIIR;1CW7T;19455;KOG4206;0VAQH;0UREB;09ZU4	U1 small nuclear ribonucleoprotein A [Mus musculus]	53607
Batf3	17.22912652	6.592431389	27.86582164	4.226941472	2.079614136	0.018434179	1	Up Regulation	NC_000067.7	190830611	190841140	+	712	Batf3	GO:0000122;GO:0000978;GO:0000981;GO:0001227;GO:0003677;GO:0003700;GO:0005634;GO:0005654;GO:0005730;GO:0005829;GO:0006355;GO:0006357;GO:0009615;GO:0030154;GO:0043011;GO:0097028;GO:1990837	K09034	-	K	0A8W8;0DV8W;0UW5N;KOG1414;193JS;1B6EI;1D4K9;0VIR3;13RYW	basic leucine zipper transcriptional factor ATF-like 3 [Mus musculus]	381319
Lrp11	35.60058551	18.91850939	52.28266163	2.763571937	1.466534167	0.01854682	1	Up Regulation	NC_000076.7	7465532	7501247	+	3450	Lrp11	GO:0005575;GO:0006897;GO:0009408;GO:0009409;GO:0009414;GO:0009612;GO:0016020;GO:0016021;GO:0033555;GO:0035902;GO:0042594;GO:0051219	-	-	S;T	0A0WY;0DNI7;1CXFI;0VBTC;0IIM4;18WHX;1ARYR;13KBM;0UQYY	low-density lipoprotein receptor-related protein 11 isoform 5 precursor [Mus musculus]	237253
Osgin1	3172.166793	1162.011144	5182.322442	4.459787212	2.156974877	0.018548805	1	Up Regulation	NC_000074.7	120160874	120172996	+	2291	Osgin1	GO:0005575;GO:0007165;GO:0008083;GO:0030154;GO:0030308;GO:0030334;GO:0040008;GO:0042127;GO:0042981;GO:0043065	-	-	T	0DHDJ;12QIZ;18V9P;09W4G;0UQ2D;0V72U;0IF6I;1B0M1;1CS3T	oxidative stress-induced growth inhibitor 1 [Mus musculus]	71839
Cgn	295.2501062	211.6998063	378.8004061	1.789328071	0.839417928	0.018700354	1	Nodiff	NC_000069.7	94667376	94695036	-	5161	Cgn	GO:0003774;GO:0005886;GO:0005923;GO:0016459;GO:0030054	K06102	-	Z	0UTJI;18XVI;1CW3F;0DM8B;1B405;0A1DV;0IGSJ;0V7VC;13K5S	cingulin isoform X1 [Mus musculus]	70737
Zfp871	1199.479475	1492.500898	906.4580512	0.607341712	-0.719419638	0.018770956	1	Nodiff	NC_000083.7	32984470	33007261	-	11116	Zfp871	GO:0000978;GO:0000981;GO:0005634;GO:0006355;GO:0006357;GO:0046872	K09228	-	K	KOG1721	zinc finger protein 871 isoform 1 [Mus musculus]	208292
Acacb	1080.394589	1368.374136	792.415042	0.579092385	-0.78813457	0.01887929	1	Nodiff	NC_000071.7	114284378	114388822	+	9467	Acacb	GO:0000166;GO:0003824;GO:0003989;GO:0005524;GO:0005634;GO:0005739;GO:0006084;GO:0006629;GO:0006631;GO:0006633;GO:0008152;GO:0009374;GO:0010629;GO:0010884;GO:0010906;GO:0014070;GO:0016874;GO:0031667;GO:0031999;GO:0042493;GO:0042802;GO:0043086;GO:0046322;GO:0046872;GO:0050995;GO:0051289;GO:0060421;GO:0097009;GO:2001295	K01946	-	I	KOG0368;1CRKC;0V6KN;12QRJ;0UK2M;09VEU;1B2HI;18T3F;0DGW2	acetyl-CoA carboxylase 2 isoform X1 [Mus musculus]	100705
Lars2	1867.973451	2350.232873	1385.714029	0.589607117	-0.762174155	0.018933481	1	Nodiff	NC_000075.7	123195992	123291740	+	4438	Lars2	GO:0000166;GO:0002161;GO:0004812;GO:0004823;GO:0005524;GO:0005739;GO:0005759;GO:0006412;GO:0006418;GO:0006429;GO:0016874;GO:0032543;GO:0106074	K01869	[EC:6.1.1.4]	J	09W8K;0DHHW;0V770;1CS84;18W80;KOG0435;0UJQ3;12PSI;1AUKM	probable leucine--tRNA ligase, mitochondrial isoform 1 [Mus musculus]	102436
Mcc	412.0755042	551.2626298	272.8883786	0.495024266	-1.014428848	0.019077919	1	Down Regulation	NC_000084.7	44558127	44945573	-	15416	Mcc	GO:0005509;GO:0005634;GO:0005654;GO:0005737;GO:0005829;GO:0005886;GO:0010633;GO:0036464;GO:0045184;GO:0050680;GO:0090090	-	-	S;T	0UPTX;1B1X7;0DPWV;1CYWD;0IESN;12SWT;194DE;0V9DS;0A0IV	colorectal mutant cancer protein isoform 1 [Mus musculus]	328949
C130074G19Rik	3666.811465	4554.238407	2779.384523	0.61028525	-0.712444374	0.019217106	1	Nodiff	NC_000067.7	184604123	184615233	-	2853	C130074G19Rik	GO:0003674;GO:0008150;GO:0016020;GO:0016021;GO:0097731	-	-	U	0J4WE;13Y82;1B6DK;0UVQH;0VIPK;0DUJQ;193R3;0A7UU;1D3XA	uncharacterized protein C1orf115 homolog [Mus musculus]	226777
Clic5	99.69984615	134.2485086	65.15118371	0.485302849	-1.043042765	0.019348434	1	Down Regulation	NC_000083.7	44445671	44591059	+	6749	Clic5	GO:0002021;GO:0002024;GO:0005244;GO:0005254;GO:0005634;GO:0005737;GO:0005794;GO:0005815;GO:0005856;GO:0005886;GO:0005938;GO:0006749;GO:0006811;GO:0006821;GO:0007601;GO:0007605;GO:0008104;GO:0015629;GO:0016020;GO:0016021;GO:0016324;GO:0032420;GO:0032421;GO:0034220;GO:0034707;GO:0034765;GO:0050885;GO:0050896;GO:0060088;GO:1902476	K05025	-	P	KOG1422;190Y5;13HTJ;0DKFR;0V9Y1;1AZ02;1CRYR;0UIAQ;09Z0K	chloride intracellular channel protein 5 isoform X1 [Mus musculus]	224796
Bag4	342.6085464	438.5164191	246.7006737	0.562580243	-0.829869206	0.019443432	1	Nodiff	NC_000074.7	26254566	26275237	-	4798	Bag4	GO:0000774;GO:0005515;GO:0005634;GO:0005737;GO:0005829;GO:0005886;GO:0006915;GO:0010763;GO:0016020;GO:0030838;GO:0031072;GO:0031625;GO:0033138;GO:0042981;GO:0044877;GO:0045785;GO:0050821;GO:0051087;GO:0051496;GO:0051897;GO:0071356;GO:0071364;GO:0072659;GO:0090367;GO:0097178;GO:1903215;GO:2001145	K09558	-	T	KOG4361;0VGFS;0UFS6;0DSX1;18S8H;1B4WN;1D1Q1;13NAK;0A3MZ	BAG family molecular chaperone regulator 4 [Mus musculus]	67384
Fkbp11	92.55588332	59.87960256	125.2321641	2.091399387	1.064468594	0.019454231	1	Up Regulation	NC_000081.7	98622249	98626079	-	946	Fkbp11	GO:0000413;GO:0003755;GO:0016020;GO:0016021;GO:0016853	K09576	[EC:5.2.1.8]	O	0VACK;13PZV;0DKY2;KOG0549;1AWI4;18WMR;0UM2F;09ZFH;1CVT2	peptidyl-prolyl cis-trans isomerase FKBP11 isoform 1 precursor [Mus musculus]	66120
Dhrs7	494.7806748	628.3242981	361.2370514	0.574921346	-0.798563497	0.019534076	1	Nodiff	NC_000078.7	72697127	72711678	-	1436	Dhrs7	GO:0008150;GO:0016491;GO:0055114	K11165	[EC:1.1.-.-]	Q	197IA;0V406;1DGJ2;0IUBT;0B6R4;0WJGP;0E9QK;13GN2;1BBMR	dehydrogenase/reductase SDR family member 7 precursor [Mus musculus]	66375
Mocs2	2538.840932	3161.685021	1915.996844	0.606004972	-0.722598463	0.019857612	1	Nodiff	NC_000079.7	114954707	114965956	+	1955	Mocs2	GO:0000166;GO:0005654;GO:0005737;GO:0005829;GO:0006777;GO:0016607;GO:0016740;GO:0019008;GO:0030366	K03635	[EC:2.8.1.12]	H	12TU5;KOG3307;1AXB9;192NT;1CQW9;0V5X3;09TUQ;0UHV5;0DG6Q	molybdopterin synthase sulfur carrier subunit isoform Mocs2B [Mus musculus]	17434
Mafb	1106.331107	1538.685039	673.9771753	0.43802153	-1.19092631	0.019878528	1	Down Regulation	NC_000068.8	160205597	160208985	-	3389	Mafb	GO:0000978;GO:0000981;GO:0001228;GO:0003677;GO:0003700;GO:0005515;GO:0005634;GO:0005654;GO:0005667;GO:0006355;GO:0006357;GO:0007379;GO:0007585;GO:0008134;GO:0021571;GO:0021572;GO:0021599;GO:0033077;GO:0035284;GO:0042472;GO:0042802;GO:0043565;GO:0044877;GO:0045637;GO:0045647;GO:0045671;GO:0045893;GO:0045944;GO:0048538;GO:1990837	K09036	-	K	1B179;0DM6M;0VAJN;0URB0;1950H;KOG4196;13UZ2;09ZNW;1CW1U	transcription factor MafB [Mus musculus]	16658
Syt11	34.62745348	18.14970579	51.10520117	2.815759207	1.493523965	0.019913097	1	Up Regulation	NC_000069.7	88652006	88682466	-	5783	Syt11	GO:0000149;GO:0001778;GO:0001786;GO:0001818;GO:0001891;GO:0005509;GO:0005515;GO:0005544;GO:0005737;GO:0005764;GO:0005765;GO:0005768;GO:0005794;GO:0005802;GO:0005886;GO:0005887;GO:0006906;GO:0006914;GO:0007612;GO:0007613;GO:0009611;GO:0014059;GO:0014069;GO:0016020;GO:0016021;GO:0016192;GO:0017156;GO:0017158;GO:0030054;GO:0030276;GO:0030285;GO:0030424;GO:0030425;GO:0030659;GO:0030665;GO:0031369;GO:…	K19911	-	T;U	0UKNH;12QMV;09VWJ;0V6V3;1AT0P;KOG1028;0DH4P;18YZY;1CPA1	synaptotagmin-11 [Mus musculus]	229521
Pon1	12429.68446	16298.70241	8560.666514	0.525236077	-0.92896208	0.019938802	1	Nodiff	NC_000072.7	5168090	5193987	-	2142	Pon1	GO:0004063;GO:0004064;GO:0005509;GO:0005543;GO:0005576;GO:0005615;GO:0006629;GO:0008015;GO:0008035;GO:0008203;GO:0009636;GO:0010875;GO:0016311;GO:0016787;GO:0019439;GO:0031667;GO:0032411;GO:0034364;GO:0034366;GO:0042803;GO:0043231;GO:0046395;GO:0046434;GO:0046470;GO:0046872;GO:0051099;GO:0070542;GO:0102007;GO:1902617	K01045	-	F;E	0V9ZC;12TPZ;1CVBD;190FI;0UGKA;0DKHF;0IHDV;09Z1Z;1B2HK	serum paraoxonase/arylesterase 1 precursor [Mus musculus]	18979
Fth1	26199.58301	32390.6071	20008.55893	0.617727197	-0.694958245	0.020054189	1	Nodiff	NC_000085.7	9957964	9962475	+	1511	Fth1	GO:0004322;GO:0005506;GO:0005576;GO:0005737;GO:0005739;GO:0006826;GO:0006879;GO:0006880;GO:0006955;GO:0008198;GO:0008199;GO:0008285;GO:0016491;GO:0044754;GO:0046872;GO:0048147;GO:0055114;GO:0071682	K00522	[EC:1.16.3.2]	P	KOG2332;192J9;1CZ5U;0URA0;0VDD3;13RI4;1B4VG;0DGNE;0A2H2	ferritin heavy chain [Mus musculus]	14319
Pde1a	146.1127834	216.5705356	75.65503116	0.349332059	-1.517329046	0.0200987	1	Down Regulation	NC_000068.8	79664797	80026862	-	6615	Pde1a	GO:0004114;GO:0004117;GO:0005516;GO:0005634;GO:0005737;GO:0007165;GO:0008081;GO:0016787;GO:0034391;GO:0043025;GO:0046069;GO:0046872;GO:0048101;GO:0048660	K13755	[EC:3.1.4.17]	T	09UJP;1ASYW;0DFVA;0UHBE;0V5IU;12QGU;KOG3688;18TW3;1CQIP	calcium/calmodulin-dependent 3',5'-cyclic nucleotide phosphodiesterase 1A isoform 2 [Mus musculus]	18573
Ackr2	32.05872782	47.7615762	16.35587945	0.342448486	-1.546041114	0.020191248	1	Down Regulation	NC_000075.7	121727421	121740177	+	3172	Ackr2	GO:0004930;GO:0004950;GO:0005044;GO:0005515;GO:0005654;GO:0005768;GO:0005769;GO:0005829;GO:0005884;GO:0005886;GO:0005887;GO:0006897;GO:0006935;GO:0006954;GO:0006955;GO:0007165;GO:0007186;GO:0007204;GO:0009897;GO:0016020;GO:0016021;GO:0016493;GO:0019722;GO:0019957;GO:0031965;GO:0043231;GO:0055037;GO:0060326;GO:0070098	K04187	-	T	KOG3656;0DFE8;09U4M;13PAA;0V53Q;1CQ40;0UGPN;190UA;1B1PJ	atypical chemokine receptor 2 [Mus musculus]	59289
Acad10	856.2948696	1079.517072	633.0726672	0.586440626	-0.769943045	0.020195322	1	Nodiff	NC_000071.7	121759089	121798642	-	3894	Acad10	GO:0005739;GO:0016491;GO:0016627;GO:0016787;GO:0050660;GO:0055114	K11729	-	O;I	KOG3085;0DJ9F;09XEP;0UPYI;1AT58;KOG1469;1CU1F;0V8CV;12QHT;18XSE	acyl-CoA dehydrogenase family member 10 [Mus musculus]	71985
Pycr2	83.92413337	54.05247404	113.7957927	2.105283703	1.07401466	0.020349643	1	Up Regulation	NC_000067.7	180731839	180735653	+	1599	Pycr2	GO:0004735;GO:0005737;GO:0005739;GO:0006561;GO:0008652;GO:0016491;GO:0034599;GO:0055114;GO:0055129	K00286	[EC:1.5.1.2]	E	0VC9W;192JS;0DHBX;1CXZQ;KOG3124;0UJ2D;1AVZ6;0A1E9;12T08	pyrroline-5-carboxylate reductase 2 [Mus musculus]	69051
Dnhd1	125.0330533	84.58106381	165.4850427	1.956525908	0.968294215	0.020355594	1	Nodiff	NC_000073.7	105299983	105371007	+	14585	Dnhd1	GO:0000166;GO:0003341;GO:0005524;GO:0007018;GO:0008569;GO:0030286;GO:0036156;GO:0045505;GO:0051959	-	-	Z	1AT0S;0V9CN;09YER;0DJV3;KOG3595;18TXU;13JCJ;0UNPS;1CUNA	dynein heavy chain domain-containing protein 1 [Mus musculus]	77505
Slc39a10	139.951367	96.43473183	183.4680021	1.90250959	0.927903726	0.020398396	1	Nodiff	NC_000067.7	46846704	46964952	-	15974	Slc39a10	GO:0002903;GO:0005385;GO:0005886;GO:0005887;GO:0006811;GO:0006829;GO:0006882;GO:0016020;GO:0016021;GO:0030001;GO:0030890;GO:0046873;GO:0050861;GO:0055085;GO:0071578;GO:1903615	K14716	-	P	09U35;0UJDR;1CQ2I;0V527;1AUWK;KOG2693;0DFCU;18SI3;12S2U	zinc transporter ZIP10 isoform X1 [Mus musculus]	227059
Chrna2	88.27852566	118.5667347	57.99031662	0.489094321	-1.031815381	0.020431503	1	Down Regulation	NC_000080.7	66370685	66390397	+	4172	Chrna2	GO:0004888;GO:0005216;GO:0005230;GO:0005886;GO:0005887;GO:0005892;GO:0006811;GO:0007165;GO:0007268;GO:0007271;GO:0015464;GO:0016020;GO:0016021;GO:0022848;GO:0030054;GO:0030594;GO:0032991;GO:0034220;GO:0035094;GO:0042391;GO:0043005;GO:0045202;GO:0045211;GO:0050877;GO:0060078;GO:0060079;GO:0071944	K04804	-	W;T	0UGNJ;0V4QE;KOG3645;18X1Y;09TR5;1CUCF;0DF1E;12NBU;1AXCP	neuronal acetylcholine receptor subunit alpha-2 precursor [Mus musculus]	110902
Srprb	468.8784667	345.1008173	592.656116	1.717341966	0.780177345	0.020622841	1	Nodiff	NC_000075.7	103065232	103079264	-	2991	Srprb	GO:0000166;GO:0005525;GO:0005737;GO:0005783;GO:0005785;GO:0005789;GO:0005881;GO:0016020;GO:0016021;GO:0031625;GO:0045047	K12272	-	U	0UU6D;13REI;1CZ0H;KOG0090;0DQ06;1B1KK;0A2CH;0VCUC;192Z8	signal recognition particle receptor subunit beta [Mus musculus]	20818
Eif4e3	312.2485457	397.9277664	226.5693251	0.569372997	-0.812554021	0.020882788	1	Nodiff	NC_000072.7	99599008	99669834	-	6854	Eif4e3	GO:0000340;GO:0003723;GO:0003743;GO:0005845;GO:0006412;GO:0006413;GO:0006417;GO:0008150;GO:0016281	-	-	J	1AZ59;13ETM;1CVF6;0UPA1;09Z51;0IHHQ;0DKKR;190DK;0VA26	eukaryotic translation initiation factor 4E type 3 [Mus musculus]	66892
Nme6	170.0668025	119.4844614	220.6491435	1.846676471	0.884931135	0.020913789	1	Nodiff	NC_000075.7	109661788	109672042	+	1364	Nme6	GO:0000166;GO:0004550;GO:0005524;GO:0005739;GO:0006165;GO:0006183;GO:0006228;GO:0006241;GO:0009117;GO:0016301;GO:0016310;GO:0016740;GO:0030308;GO:0045839;GO:0046872	K00940	[EC:2.7.4.6]	F	KOG0888;0V8H4;0UPGW;0DKI5;13NYS;1CVC7;18UGH;0A0JF;1AV4U	nucleoside diphosphate kinase 6 [Mus musculus]	54369
Tbrg1	753.8680113	560.0017528	947.7342699	1.692377328	0.759051263	0.021090157	1	Nodiff	NC_000075.7	37560478	37568608	-	1565	Tbrg1	GO:0003674;GO:0005634;GO:0005654;GO:0006260;GO:0007049;GO:0007050;GO:0008285;GO:0050821;GO:1990173	-	-	K	0WJ5K;13G4S;197GY;0V3WH;0E9IU;0ITPM;0B6F6;1BBJ2;1DGDW	transforming growth factor beta regulator 1 [Mus musculus]	21376
Kcnab1	23.04099504	35.27330951	10.80868058	0.306426608	-1.706386519	0.021171164	1	Down Regulation	NC_000069.7	64856633	65285646	+	4605	Kcnab1	GO:0004033;GO:0005244;GO:0005249;GO:0005515;GO:0005737;GO:0005829;GO:0005886;GO:0006811;GO:0006813;GO:0007420;GO:0007507;GO:0007519;GO:0007611;GO:0008076;GO:0015459;GO:0016020;GO:0016021;GO:0016491;GO:0019904;GO:0030424;GO:0031234;GO:0032839;GO:0034220;GO:0034705;GO:0034765;GO:0043025;GO:0043204;GO:0044224;GO:0044325;GO:0045445;GO:0055085;GO:0055114;GO:0060539;GO:0070402;GO:0071805;GO:1901016;GO:…	K04882	-	C;P	1ASZ5;0V4PH;13808;0DI57;1CSVM;0UHI9;KOG1575;195B6;09WV6	voltage-gated potassium channel subunit beta-1 isoform 3 [Mus musculus]	16497
Dmxl2	947.8360597	1190.150661	705.5214586	0.592800123	-0.754382347	0.021343041	1	Nodiff	NC_000075.7	54272442	54409150	-	10854	Dmxl2	GO:0007035;GO:0008021;GO:0016020;GO:0030054;GO:0030672;GO:0031267;GO:0031410;GO:0043291;GO:0045202;GO:0098992	K24155	-	S;U	18XGI;0V65U;1AU8J;0USPX;12P55;1CTPD;KOG1064;0DIXY;09V68	dmX-like protein 2 [Mus musculus]	235380
Gls2	7032.765942	9858.010472	4207.521413	0.426812431	-1.2283259	0.021407495	1	Down Regulation	NC_000076.7	128030504	128045873	+	2489	Gls2	GO:0004359;GO:0005739;GO:0006537;GO:0006541;GO:0006543;GO:0016787;GO:0042981;GO:0072593	K01425	[EC:3.5.1.2]	E	09TS5;0V4RG;190SK;0UTAC;1CTGR;0DHA3;1B2MG;12NCF;KOG0506	glutaminase liver isoform, mitochondrial isoform 1 precursor [Mus musculus]	216456
Mmab	456.8567427	581.7959851	331.9175003	0.570504969	-0.809688643	0.021424806	1	Nodiff	NC_000071.7	114569095	114582134	-	3033	Mmab	GO:0000166;GO:0005524;GO:0005739;GO:0008817;GO:0009235;GO:0009236;GO:0016740;GO:0031419	K00798	[EC:2.5.1.17]	H	1B3SN;0DHHF;09W8B;0IEUE;1926U;0V76R;0UJPM;12PSB;1CS7Q	corrinoid adenosyltransferase isoform 1 precursor [Mus musculus]	77697
Ei24	2922.408511	3629.079855	2215.737167	0.610550678	-0.711817045	0.021692278	1	Nodiff	NC_000075.7	36690449	36708630	-	2376	Ei24	GO:0005634;GO:0005737;GO:0005783;GO:0005789;GO:0005794;GO:0005829;GO:0006914;GO:0006915;GO:0008630;GO:0016020;GO:0016021;GO:0016236;GO:0030308;GO:0031965;GO:0042308;GO:0042493;GO:0050885;GO:0061676;GO:0071494;GO:2001244	K10134	-	T;V	1CY4Z;0UR3X;12S8W;1AYGP;18T00;0DP6Y;0A1IW;KOG3966;0VCEG	etoposide-induced protein 2.4 [Mus musculus]	13663
Gsn	242.0009684	312.0314092	171.9705276	0.551132106	-0.859529923	0.021767624	1	Nodiff	NC_000068.8	35146371	35197914	+	3075	Gsn	GO:0001726;GO:0002102;GO:0003779;GO:0005509;GO:0005515;GO:0005546;GO:0005576;GO:0005615;GO:0005634;GO:0005737;GO:0005829;GO:0005856;GO:0005886;GO:0005925;GO:0006911;GO:0006915;GO:0007417;GO:0007568;GO:0008154;GO:0010628;GO:0014003;GO:0014891;GO:0015629;GO:0016192;GO:0016528;GO:0030027;GO:0030030;GO:0030031;GO:0030036;GO:0030041;GO:0030042;GO:0030155;GO:0030478;GO:0030864;GO:0031648;GO:0032991;GO:…	K05768	-	Z	190YQ;KOG0443;12NP9;09UCV;0UH1Q;1CQC3;1AYVC;0V56S;0DFNI	gelsolin isoform X1 [Mus musculus]	227753
Pank3	1244.057367	1556.233361	931.8813728	0.598805678	-0.739840194	0.02187772	1	Nodiff	NC_000077.7	35660322	35682112	+	7365	Pank3	GO:0000166;GO:0004594;GO:0005524;GO:0005634;GO:0005737;GO:0005829;GO:0015937;GO:0016301;GO:0016310;GO:0016740;GO:0019842;GO:0042803;GO:1905502	K09680	[EC:2.7.1.33]	H	0UT3U;0V7AK;1CVWN;0DKM8;09WC6;KOG2201;1B3DF;12S95;18W3E	pantothenate kinase 3 [Mus musculus]	211347
Slc41a2	1183.224471	546.1006588	1820.348283	3.333356688	1.736975702	0.021883816	1	Up Regulation	NC_000076.7	83066712	83174657	-	6187	Slc41a2	GO:0005886;GO:0006811;GO:0006812;GO:0008324;GO:0016020;GO:0016021;GO:0070838;GO:0072509;GO:0098655	K15122	-	P	KOG3788;0V48E;09T9D;18YKP;0URZQ;1AV7T;12WX9;0DEKJ;1CPAG	solute carrier family 41 member 2 [Mus musculus]	338365
Oat	28798.63279	38801.38783	18795.87776	0.484412512	-1.045691965	0.021967	1	Down Regulation	NC_000073.7	132159204	132178127	-	2155	Oat	GO:0003824;GO:0004587;GO:0005654;GO:0005737;GO:0005739;GO:0005759;GO:0008483;GO:0010121;GO:0016740;GO:0019544;GO:0030170;GO:0042802;GO:0050155;GO:0055129	K00819	[EC:2.6.1.13]	E	09TM9;KOG1402;18YYS;1B26X;0V4K9;12N9Y;0DEXR;1CPMF;0UG0G	ornithine aminotransferase, mitochondrial precursor [Mus musculus]	18242
Sult1c2	36.01310134	52.37620092	19.65000177	0.375170429	-1.414381976	0.022003231	1	Down Regulation	NC_000083.7	54136665	54152986	-	1465	Sult1c2	GO:0004062;GO:0005737;GO:0005764;GO:0008146;GO:0016740;GO:0051923	K01025	[EC:2.8.2.-]	S;J	0DF5W;KOG1584;1ARE9;09TVG;0V4UQ;12P7D;191Z3;0UH7A;1CPVI	sulfotransferase 1C2 [Mus musculus]	69083
L2hgdh	1014.29232	1259.482234	769.1024053	0.610649666	-0.711583163	0.02220736	1	Nodiff	NC_000078.7	69737210	69771648	-	3338	L2hgdh	GO:0003973;GO:0005739;GO:0016021;GO:0016491;GO:0044267;GO:0047545;GO:0055114	K00109	[EC:1.1.99.2]	C;E;U	09YRJ;KOG2665;18ZMQ;1AU28;12N6P;0UII9;0DGPI;1CRDC;0V4DD	L-2-hydroxyglutarate dehydrogenase, mitochondrial precursor [Mus musculus]	217666
Dnah8	26.07960072	11.46210621	40.69709524	3.550577399	1.828053657	0.02245429	1	Up Regulation	NC_000083.7	30845909	31094736	+	15181	Dnah8	GO:0000166;GO:0003774;GO:0005524;GO:0005737;GO:0005856;GO:0005874;GO:0005929;GO:0005930;GO:0007018;GO:0008569;GO:0030286;GO:0031514;GO:0036126;GO:0036157;GO:0036158;GO:0042995;GO:0045505;GO:0051959;GO:0097228	K10408	-	Z	1CPR2;1ARYK;0UHCR;18SRS;0DF17;KOG3595;09TQZ;12Q5K;0V4Q9	dynein heavy chain 8, axonemal isoform X1 [Mus musculus]	13417
Zfp277	96.89129692	129.7393206	64.04327325	0.493630404	-1.018496838	0.022493304	1	Down Regulation	NC_000078.7	40365045	40495789	-	2454	Zfp277	GO:0000978;GO:0005515;GO:0005575;GO:0070301;GO:2000772	-	-	K	1CV86;0V7JW;0UPKG;KOG2482;1B35Y;12RPN;09WM7;18ZQ7;0DHWW	zinc finger protein 277 isoform 1 [Mus musculus]	246196
Mtarc2	5225.719987	6486.549103	3964.890872	0.611248109	-0.710169999	0.02252559	1	Nodiff	NC_000067.7	184545263	184579266	-	2336	Mtarc2	GO:0003824;GO:0005739;GO:0005741;GO:0005743;GO:0005777;GO:0006809;GO:0008940;GO:0016020;GO:0016491;GO:0016661;GO:0030151;GO:0030170;GO:0042126;GO:0043546;GO:0055114;GO:0070458;GO:0098809	-	-	S;C	0V5MD;1CQM2;18UYT;1B3D7;0UHFF;13K2B;KOG2362;09UMS;0DFXM	mitochondrial amidoxime reducing component 2 isoform 1 precursor [Mus musculus]	67247
Ubr3	2259.109421	2789.832434	1728.386407	0.619530545	-0.690752682	0.022635203	1	Nodiff	NC_000068.8	69727276	69854354	+	9693	Ubr3	GO:0000151;GO:0001701;GO:0001967;GO:0004842;GO:0005515;GO:0005737;GO:0006511;GO:0007608;GO:0008270;GO:0009792;GO:0016020;GO:0016021;GO:0016567;GO:0016740;GO:0042048;GO:0046872;GO:0061630;GO:0071596	K11978	[EC:2.3.2.27]	O	1AU0Q;12NMQ;1CRJ0;KOG1139;18V1E;0DGUW;0UIGI;09U9U;0V590	E3 ubiquitin-protein ligase UBR3 isoform X1 [Mus musculus]	68795
C130050O18Rik	15.49092103	5.101307639	25.88053441	5.073313794	2.342928397	0.022723779	1	Up Regulation	NC_000071.7	139390467	139401847	+	5604	C130050O18Rik	GO:0003674;GO:0005575;GO:0008150;GO:0016020;GO:0016021	-	-	S	1D2NU;13NTA;0VH0R;0A65X;0UUM1;1B7E0;0DTB9;0IUHG	uncharacterized protein LOC319772 isoform X1 [Mus musculus]	319772
Upb1	4430.383388	5610.512089	3250.254687	0.579315156	-0.787579685	0.022847381	1	Nodiff	NC_000076.7	75242745	75277513	+	3042	Upb1	GO:0001889;GO:0003824;GO:0003837;GO:0005737;GO:0005829;GO:0006807;GO:0008152;GO:0008270;GO:0016787;GO:0016811;GO:0019482;GO:0019483;GO:0033396;GO:0042803;GO:0046050;GO:0046079;GO:0046135;GO:0051260;GO:0051289	K01431	[EC:3.5.1.6]	E	KOG0808;1AV91;12Q7F;0V7X0;0DI10;09WYW;18WA6;1CSZX;0UTQT	beta-ureidopropionase [Mus musculus]	103149
Slc34a2	239.6424774	316.0422045	163.2427504	0.516521996	-0.953098307	0.022947348	1	Nodiff	NC_000071.7	53206695	53229006	+	4175	Slc34a2	GO:0001701;GO:0005436;GO:0005886;GO:0005903;GO:0006811;GO:0006814;GO:0006817;GO:0015293;GO:0016020;GO:0016021;GO:0016324;GO:0019904;GO:0030643;GO:0031402;GO:0031526;GO:0031528;GO:0031982;GO:0035725;GO:0042301;GO:0043627;GO:0044341;GO:0055085	K14683	-	P	09XTY;0IE8P;12QR1;1CTXX;0V8RJ;0DJ62;1907W;0URPR;1AZEV	sodium-dependent phosphate transport protein 2B [Mus musculus]	20531
Trmt9b	96.03074029	156.736607	35.32487355	0.225377302	-2.14958587	0.023001842	1	Down Regulation	NC_000074.7	36924643	36981738	+	7125	Trmt9b	GO:0000049;GO:0002098;GO:0005634;GO:0005737;GO:0008033;GO:0008168;GO:0008175;GO:0016300;GO:0016706;GO:0016740;GO:0030488;GO:0032259;GO:0055114	-	-	Q	0DQFG;0VDNV;13M5I;0UMGE;KOG1331;18UNT;0A2T8;1CZHE;1AT82	probable tRNA methyltransferase 9B isoform 1 [Mus musculus]	319582
Pdpr	649.4083117	812.5848018	486.2318217	0.598376712	-0.740874067	0.023047969	1	Nodiff	NC_000074.7	111821232	111866402	+	7748	Pdpr	GO:0005737;GO:0005739;GO:0005759;GO:0016491;GO:0055114	K17509	-	C;E	1CPFQ;0V4E0;12NRW;1AYRB;0UND7;0DERZ;KOG2844;09TEX;190Q8	pyruvate dehydrogenase phosphatase regulatory subunit, mitochondrial precursor [Mus musculus]	319518
Syne2	540.9597717	680.8069766	401.1125668	0.589172233	-0.763238655	0.023051383	1	Nodiff	NC_000078.7	75865092	76157702	+	21718	Syne2	GO:0003779;GO:0005515;GO:0005634;GO:0005635;GO:0005640;GO:0005654;GO:0005737;GO:0005739;GO:0005856;GO:0005886;GO:0005925;GO:0006998;GO:0007097;GO:0007163;GO:0010761;GO:0016020;GO:0016021;GO:0016529;GO:0021817;GO:0030016;GO:0030018;GO:0030335;GO:0031022;GO:0031258;GO:0031527;GO:0031965;GO:0031981;GO:0033017;GO:0034504;GO:0034993;GO:0045111;GO:0051015;GO:0051642;GO:0140444;GO:1902017	K19346	-	Z	1CWVG;09UB4;0UR7S;0V5A9;191MY;1AXTW;12UBG;KOG0516;0DFKT	nesprin-2 [Mus musculus]	319565
Slc4a5	7.22555933	13.11728019	1.333838476	0.101685598	-3.297812738	0.023203605	1	Down Regulation	NC_000072.7	83184561	83281927	+	6180	Slc4a5	GO:0002064;GO:0003014;GO:0003073;GO:0005452;GO:0005886;GO:0006811;GO:0006820;GO:0008509;GO:0008510;GO:0010468;GO:0015698;GO:0015701;GO:0016020;GO:0016021;GO:0016324;GO:0022857;GO:0033326;GO:0035725;GO:0048311;GO:0050801;GO:0051453;GO:0055085;GO:0060041;GO:0098656	K13857	-	P	KOG1172;09VZ2;1AZFP;0UHJM;0DHY5;0V6NE;194ZV;12Q16;1CUNV	electrogenic sodium bicarbonate cotransporter 4 isoform X1 [Mus musculus]	232156
Tchp	46.81091809	26.45874647	67.16308971	2.538407849	1.343923887	0.023203661	1	Up Regulation	NC_000071.7	114845813	114860388	+	3494	Tchp	GO:0003674;GO:0003677;GO:0003700;GO:0005634;GO:0005737;GO:0005739;GO:0005813;GO:0005829;GO:0005856;GO:0005886;GO:0006355;GO:0006915;GO:0016020;GO:0030030;GO:0030057;GO:0030308;GO:0045095;GO:0045179;GO:0097539;GO:1902018	K16811	-	S;Z	1AU06;18RZX;09VD8;0DGMN;0UIG3;1CRBJ;0IIAX;0V6C7;131TM	trichoplein keratin filament-binding protein [Mus musculus]	77832
Hunk	31.46531167	16.12829589	46.80232745	2.901876787	1.536986264	0.023252895	1	Up Regulation	NC_000082.7	90182550	90296443	+	6908	Hunk	GO:0000166;GO:0004672;GO:0004674;GO:0005524;GO:0005634;GO:0005737;GO:0006468;GO:0016301;GO:0016310;GO:0016740;GO:0035556;GO:0106310;GO:0106311	K08797	[EC:2.7.11.1]	T	KOG0583;18ZF1;0V9JT;1CUWC;0DK2J;09YN1;13BQD;0UIA7;1AW8J	hormonally up-regulated neu tumor-associated kinase [Mus musculus]	26559
Cldn3	679.8516761	511.7709169	847.9324354	1.656859363	0.728451149	0.0232586	1	Nodiff	NC_000071.7	135015068	135016330	+	1263	Cldn3	GO:0001666;GO:0001934;GO:0003382;GO:0005198;GO:0005515;GO:0005737;GO:0005886;GO:0005911;GO:0005923;GO:0007155;GO:0008285;GO:0010628;GO:0010629;GO:0014045;GO:0016020;GO:0016021;GO:0016327;GO:0016328;GO:0016338;GO:0022604;GO:0030054;GO:0030335;GO:0030336;GO:0031532;GO:0032991;GO:0034331;GO:0042802;GO:0043296;GO:0045471;GO:0061045;GO:0070160;GO:0070830;GO:0090303;GO:0090559;GO:0150111;GO:1901890;GO:…	K06087	-	W;T;U	0UHDI;0DEJN;0V5SV;09UTA;1AT0R;0IIJR;192GA;1CP9J;13EBH	claudin-3 [Mus musculus]	12739
Cldn1	732.4580279	439.5709133	1025.345142	2.332604618	1.221941788	0.023297294	1	Up Regulation	NC_000082.7	26175395	26190589	-	3242	Cldn1	GO:0001618;GO:0005198;GO:0005515;GO:0005737;GO:0005886;GO:0005887;GO:0005911;GO:0005923;GO:0007155;GO:0007568;GO:0008065;GO:0009636;GO:0016020;GO:0016021;GO:0016323;GO:0016324;GO:0016328;GO:0016338;GO:0030054;GO:0030335;GO:0032496;GO:0032991;GO:0034331;GO:0042538;GO:0042802;GO:0045216;GO:0045471;GO:0046718;GO:0051259;GO:0060054;GO:0061436;GO:0061772;GO:0070160;GO:0070673;GO:0070830;GO:0071284;GO:…	K06087	-	W;T;U	0DF4P;0V4TM;13MY5;0IG63;09TUD;1ASS2;1CPUI;18Y51;0UGAC	claudin-1 [Mus musculus]	12737
Ndfip1	3247.371747	4022.798849	2471.944644	0.61448378	-0.702553164	0.023565039	1	Nodiff	NC_000084.7	38551960	38598250	+	1812	Ndfip1	GO:0000139;GO:0002761;GO:0002829;GO:0005515;GO:0005576;GO:0005768;GO:0005783;GO:0005794;GO:0005938;GO:0006511;GO:0006879;GO:0007034;GO:0010008;GO:0010629;GO:0016020;GO:0016021;GO:0030001;GO:0030054;GO:0030173;GO:0030425;GO:0031398;GO:0032410;GO:0032713;GO:0042130;GO:0042995;GO:0043005;GO:0045202;GO:0045619;GO:0045732;GO:0048294;GO:0048302;GO:0048471;GO:0050699;GO:0050728;GO:0051224	-	-	T;U	0DM9Y;12TWW;0V75G;0UQF1;KOG4812;0A1E0;1CW51;194HH;1B05Z	NEDD4 family-interacting protein 1 [Mus musculus]	65113
Ttc39a	181.6049414	129.1918229	234.0180599	1.811399938	0.857105113	0.023699155	1	Nodiff	NC_000070.7	109251344	109301942	+	3172	Ttc39a	GO:0003674;GO:0005575;GO:0005813;GO:0008150	-	-	S;I;U	KOG3783;0V6UJ;12NMI;1AUN7;18X13;0UFXI;09VVX;0DH42;1CRUA	tetratricopeptide repeat protein 39A isoform X1 [Mus musculus]	230603
Glt8d1	182.3236332	114.5357529	250.1115135	2.183698166	1.126773459	0.0237458	1	Up Regulation	NC_000080.7	30723137	30734398	+	3433	Glt8d1	GO:0005794;GO:0016020;GO:0016021;GO:0016740;GO:0016757	-	-	G	0V8TE;0IEE5;09XVX;12ZDG;18X8S;1CU0D;0UM6Q;1AYNI;0DJ8E	glycosyltransferase 8 domain-containing protein 1 isoform X1 [Mus musculus]	76485
Zfp513	144.5148314	100.1635596	188.8661032	1.88557699	0.915006058	0.02377818	1	Nodiff	NC_000071.7	31356325	31360007	-	2836	Zfp513	GO:0000785;GO:0000976;GO:0000978;GO:0000981;GO:0003677;GO:0005634;GO:0006355;GO:0006357;GO:0046872;GO:0060041	K24373	-	K	1AZGZ;0DGM8;0UHPW;1CRB1;13K3G;09VCT;0V6BV;KOG1721;18TCD	zinc finger protein 513 isoform X1 [Mus musculus]	101023
Papss2	3432.353663	5115.566656	1749.140669	0.341925106	-1.548247739	0.023817882	1	Down Regulation	NC_000085.7	32573072	32644587	+	3839	Papss2	GO:0000103;GO:0000166;GO:0003824;GO:0004020;GO:0004781;GO:0005524;GO:0007596;GO:0008152;GO:0016301;GO:0016310;GO:0016740;GO:0016779;GO:0050428;GO:0060348	K13811	-	F;P	1CQAJ;18ZQ6;09UB6;KOG4238;0V5AB;1AWI9;0UGZF;12SF4;KOG0635;0DFKX	bifunctional 3'-phosphoadenosine 5'-phosphosulfate synthase 2 isoform 1 [Mus musculus]	23972
Camkk2	142.3241639	99.98692272	184.6614051	1.846855569	0.885071047	0.023837975	1	Nodiff	NC_000071.7	122856064	122918295	-	9579	Camkk2	GO:0000166;GO:0001934;GO:0004672;GO:0004674;GO:0004683;GO:0005509;GO:0005515;GO:0005516;GO:0005524;GO:0005634;GO:0005737;GO:0005829;GO:0006468;GO:0016301;GO:0016310;GO:0016740;GO:0032147;GO:0042995;GO:0043005;GO:0046777;GO:0061762	K07359	[EC:2.7.11.17]	T	KOG0585;12RN6;0VCMJ;1B1UX;0DMC4;194GN;1CUFQ;0USKF;0A1RZ	calcium/calmodulin-dependent protein kinase kinase 2 isoform X1 [Mus musculus]	207565
Foxn3	692.4515112	862.2557813	522.6472412	0.606139446	-0.722278363	0.023981236	1	Nodiff	NC_000078.7	99156340	99529926	-	9064	Foxn3	GO:0000987;GO:0003677;GO:0003700;GO:0005634;GO:0006355;GO:0007049;GO:0007095;GO:0008022;GO:0043565;GO:0045892;GO:0097094	K09407	-	K	0UMK1;0DNUT;13MFX;18Y0T;0A172;1CXS7;1AYB3;0VBCG;KOG2294	forkhead box protein N3 isoform X1 [Mus musculus]	71375
Tspyl4	110.2030671	175.691649	44.71448512	0.254505467	-1.97423145	0.023983527	1	Down Regulation	NC_000076.7	34173417	34177316	+	3900	Tspyl4	GO:0003682;GO:0005634;GO:0006334;GO:0008150;GO:0042393	K11287	-	L	0A0XF;0DNIQ;0VBTT;1CXG2;KOG1508;1B3QT;194CI;13PP4;0URW1	testis-specific Y-encoded-like protein 4 [Mus musculus]	72480
Fhl3	44.44630816	25.57982281	63.31279351	2.475106805	1.307490781	0.024061373	1	Up Regulation	NC_000070.7	124589692	124602404	+	2542	Fhl3	GO:0001725;GO:0003712;GO:0003779;GO:0005515;GO:0005634;GO:0005737;GO:0006355;GO:0030018;GO:0030036;GO:0046872	K24414	-	Z;T	KOG1704;12QMN;1AY5M;09VZI;1CRYF;0UHJ7;0DH8A;19206;0V6XY	four and a half LIM domains protein 3 isoform X1 [Mus musculus]	14201
Syt3	73.96413184	100.1526706	47.77559312	0.47702765	-1.067855202	0.024231438	1	Down Regulation	NC_000073.7	44032197	44049454	+	4803	Syt3	GO:0005768;GO:0016020;GO:0016021;GO:0017156;GO:1903861	K19903	-	U	1BA6M;0KDMB;0V1E6;0B0M9;14TU6;196V1;1DD0E;0E613;0WD4H	synaptotagmin-3 [Mus musculus]	20981
Thrsp	9640.686108	16098.17937	3183.192848	0.197736202	-2.338351067	0.024304071	1	Down Regulation	NC_000073.7	97062140	97066757	-	1102	Thrsp	GO:0005515;GO:0005634;GO:0005654;GO:0005737;GO:0005829;GO:0006629;GO:0009617;GO:0010866;GO:0042802;GO:0042803;GO:0046890	-	-	K	13TR5;1932B;0VIGU;0A7TG;0UVIU;1D3WE;1B5IZ;0DUIS;0J34G	thyroid hormone-inducible hepatic protein [Mus musculus]	21835
Dhx34	143.4563735	99.41421594	187.498531	1.886033393	0.915355219	0.024324091	1	Nodiff	NC_000073.7	15931145	15956005	-	5632	Dhx34	GO:0000166;GO:0000956;GO:0004386;GO:0005524;GO:2000623	K20101	[EC:3.6.4.13]	A	0DKFN;0V4AC;18Z7D;1CV9P;KOG0922;1AYVW;09TB8;12QVS;0UPD7	probable ATP-dependent RNA helicase DHX34 [Mus musculus]	71723
Ugt2b5	8761.859841	10768.22691	6755.492774	0.627354237	-0.672647801	0.024393909	1	Nodiff	NC_000071.7	87272805	87288199	-	1894	Ugt2b5	GO:0008194;GO:0015020;GO:0016020;GO:0016021;GO:0016740;GO:0016757	K00699	[EC:2.4.1.17]	C;G	19527;0UK1V;09WHA;1CSGY;12QS3;1ASCS;0DHSN;KOG1192;0V7FS	UDP-glucuronosyltransferase 2B17 precursor [Mus musculus]	22238
Prg4	1098.237534	619.9013667	1576.5737	2.543265405	1.346682024	0.024397394	1	Up Regulation	NC_000067.7	150325163	150341916	-	4297	Prg4	GO:0005044;GO:0005576;GO:0006897;GO:0006955;GO:0030247	-	-	O;W	KOG1565;1CTR3;09W04;0DIZQ;1B0KE;194F9;0V8JR;13A8T;0UHYI	proteoglycan 4 isoform 1 precursor [Mus musculus]	96875
Pm20d1	2622.763215	3502.04732	1743.479109	0.497845674	-1.0062295	0.024401633	1	Down Regulation	NC_000067.7	131725122	131749210	+	4478	Pm20d1	GO:0004046;GO:0005576;GO:0005615;GO:0006508;GO:0006520;GO:0006629;GO:0006631;GO:0006807;GO:0008233;GO:0016787;GO:0016811;GO:0016829;GO:0022904;GO:0043604;GO:0043605;GO:0044255;GO:0046872;GO:0097009;GO:1901215;GO:1990845;GO:2000275	K13049	[EC:3.4.17.-]	E	0V6WZ;0UJ9E;0DH7B;1CRXG;09VYK;18VXF;KOG2275;12QVR;1AUC3	N-fatty-acyl-amino acid synthase/hydrolase PM20D1 precursor [Mus musculus]	212933
6430548M08Rik	118.7960505	55.059233	182.5328681	3.31520906	1.729099851	0.024417667	1	Up Regulation	NC_000074.7	120840891	120892046	+	6381	6430548M08Rik	GO:0003674;GO:0005575;GO:0008150	-	-	S	1AWMT;0VCM8;0UIHK;0IDYE;19114;13IIA;1CUU5;0A1RM;0DK05	uncharacterized protein KIAA0513 isoform a [Mus musculus]	234797
Obsl1	17.58902999	7.176085618	28.00197436	3.902123783	1.964259544	0.024428982	1	Up Regulation	NC_000067.7	75462469	75483143	-	7371	Obsl1	GO:0000226;GO:0005737;GO:0005794;GO:0005813;GO:0007030;GO:0007088;GO:0007156;GO:0007416;GO:0010842;GO:0034067;GO:0045202;GO:0048471;GO:0050775;GO:1990393	K19574	-	Z;T	KOG0613;13J4E;0UJ42;1AUBF;0V728;18X48;0DHCW;1CS34;09W3W	obscurin-like protein 1 isoform X1 [Mus musculus]	98733
Pik3c2g	371.8666095	470.1714543	273.5617648	0.581834057	-0.781320349	0.024429415	1	Nodiff	NC_000072.7	139591070	139915010	+	6468	Pik3c2g	GO:0016301;GO:0016310;GO:0016740;GO:0035004;GO:0035005;GO:0035091;GO:0046854;GO:0048015	K00923	[EC:2.7.1.154]	T	KOG0905;KOG0905;09UNY;12SUT;1AUAG;0UG1Q;0V5NI;1D081;0DR33;195DF	phosphatidylinositol 4-phosphate 3-kinase C2 domain-containing subunit gamma isoform 1 [Mus musculus]	18705
Kynu	2713.880307	3366.107008	2061.653606	0.612474173	-0.707279085	0.024462185	1	Nodiff	NC_000068.8	43445270	43573060	+	5178	Kynu	GO:0003824;GO:0005737;GO:0005829;GO:0006569;GO:0007568;GO:0009435;GO:0016787;GO:0019363;GO:0019442;GO:0019805;GO:0030170;GO:0030429;GO:0034354;GO:0043420;GO:0097053	K01556	[EC:3.7.1.3]	E	1CXXY;0DP07;KOG3846;0VC89;0USMH;09VNG;1B0TS;12PWJ;191BX	kynureninase isoform 1 [Mus musculus]	70789
Mfsd6	175.8091073	117.1783427	234.439872	2.000709914	1.000512004	0.024566249	1	Up Regulation	NC_000067.7	52695445	52766517	-	5850	Mfsd6	GO:0002250;GO:0002376;GO:0005886;GO:0016020;GO:0016021;GO:0032393;GO:0042288;GO:0042590	-	-	G	09YMX;0UK8G;0V9JP;1ATEW;0DK2H;13I7T;KOG3762;1CUW9;18WZR	major facilitator superfamily domain-containing protein 6 isoform 1 [Mus musculus]	98682
Tra2a	368.1879159	273.5138704	462.8619614	1.692279667	0.758968008	0.024608182	1	Nodiff	NC_000072.7	49220855	49241182	-	2698	Tra2a	GO:0000398;GO:0003676;GO:0003723;GO:0005634;GO:0005654;GO:0005730;GO:0043231	K12897	-	A	0B4TJ;19793;13DMK;0IQWZ;0WHCA;0V39D;1BB38;0E8H0;1DFF7	transformer-2 protein homolog alpha isoform X1 [Mus musculus]	101214
Arfgap3	267.2120484	133.1574234	401.2666735	3.013475804	1.591428481	0.024686271	1	Up Regulation	NC_000081.7	83183940	83234576	-	2750	Arfgap3	GO:0000139;GO:0005096;GO:0005737;GO:0005794;GO:0005829;GO:0009306;GO:0015031;GO:0016020;GO:0016192;GO:0043547;GO:0046872;GO:0048205	K12493	-	T;U	KOG0706;0DHXE;0UICN;190WH;1B0JJ;12QCI;1CSN3;09WMX;0V7KI	ADP-ribosylation factor GTPase-activating protein 3 isoform 1 [Mus musculus]	66251
Mmp15	383.4023408	481.7907964	285.0138852	0.591571876	-0.757374628	0.024748972	1	Nodiff	NC_000074.7	96078924	96100921	+	4320	Mmp15	GO:0004222;GO:0005887;GO:0006508;GO:0008233;GO:0008237;GO:0008270;GO:0016020;GO:0016021;GO:0016787;GO:0030198;GO:0030574;GO:0031012;GO:0032355;GO:0035987;GO:0046872	K07995	[EC:3.4.24.-]	O;W	KOG1565;09TSQ;0DEJD;0UU3I;1AS33;0V4S1;18UN9;12PPA;1CS33	matrix metalloproteinase-15 preproprotein [Mus musculus]	17388
Cyp2c54	8300.301159	12231.88022	4368.722094	0.357158672	-1.485362945	0.024755217	1	Down Regulation	NC_000085.7	40026383	40062289	-	1805	Cyp2c54	GO:0004497;GO:0005506;GO:0005737;GO:0005783;GO:0005789;GO:0006082;GO:0006805;GO:0008392;GO:0008395;GO:0016020;GO:0016491;GO:0016705;GO:0016712;GO:0019369;GO:0019373;GO:0020037;GO:0031090;GO:0042738;GO:0043231;GO:0043651;GO:0046872;GO:0055114;GO:0070330;GO:0071614	K07413	[EC:1.14.14.1]	Q	0UIKN;1ARRJ;1CRXQ;12SZU;0DGDQ;19513;KOG0156;09TUB;0V59K	cytochrome P450 2C54 precursor [Mus musculus]	404195
Apol9b	1559.789071	2282.607983	836.9701593	0.366672756	-1.447435019	0.024887225	1	Down Regulation	NC_000081.7	77613248	77620582	+	2604	Apol9b	GO:0005575;GO:0005576;GO:0006869;GO:0008150;GO:0008289;GO:0042157	K14480	-	-	-	apolipoprotein L 9b [Mus musculus]	71898
F13b	3119.948678	3848.703175	2391.194181	0.621298674	-0.686641119	0.02491159	1	Nodiff	NC_000067.7	139429285	139451496	+	2561	F13b	GO:0004857;GO:0005515;GO:0005575;GO:0005576;GO:0007596;GO:0007599;GO:0043086;GO:1903363	K03906	-	S;W	1AYIG;1CYW4;13J4C;18T2K;0A28Q;0IE82;0VD4J;0DPWN;0UKQB	coagulation factor XIII B chain precursor [Mus musculus]	14060
Selenoo	587.1277717	735.5361778	438.7193656	0.596461981	-0.745497913	0.024974619	1	Nodiff	NC_000081.7	88973241	88984542	+	2428	Selenoo	GO:0000166;GO:0005524;GO:0005694;GO:0005739;GO:0016740;GO:0016779;GO:0018117;GO:0046872;GO:0070733	K08997	[EC:2.7.7.-]	H;S	18YH2;09XJA;1AXRH;0V8HC;12SNJ;0URVY;1CWRS;0DMW6;KOG2542	protein adenylyltransferase SelO, mitochondrial [Mus musculus]	223776
Srd5a2	43.6900192	25.48860061	61.8914378	2.428200698	1.27988767	0.025107904	1	Up Regulation	NC_000083.7	74321886	74354855	-	3613	Srd5a2	GO:0003865;GO:0005737;GO:0005783;GO:0005789;GO:0006629;GO:0006694;GO:0006702;GO:0006706;GO:0007548;GO:0008202;GO:0008209;GO:0008584;GO:0009917;GO:0010033;GO:0014070;GO:0016020;GO:0016021;GO:0016491;GO:0016627;GO:0018879;GO:0018894;GO:0018963;GO:0021766;GO:0021854;GO:0030154;GO:0030283;GO:0030539;GO:0030540;GO:0031090;GO:0031667;GO:0032354;GO:0033218;GO:0033574;GO:0042493;GO:0043025;GO:0043231;GO:…	K12344	[EC:1.3.1.22]	I	13FNM;0VAQ4;0DRJU;1B2QZ;18XC5;1CU4B;0A407;KOG1638;0UT0F	3-oxo-5-alpha-steroid 4-dehydrogenase 2 [Mus musculus]	94224
Gsta4	1050.376971	1358.47412	742.2798225	0.54640704	-0.871952024	0.025228397	1	Nodiff	NC_000075.7	78099248	78116631	+	958	Gsta4	GO:0004364;GO:0005737;GO:0005739;GO:0006749;GO:0006805;GO:0008144;GO:0009635;GO:0010043;GO:0016740;GO:0035094;GO:0043295;GO:0071285	K00799	[EC:2.5.1.18]	O	196YU;0WDYV;KOG1695;1BAFD;0V1UQ;0E6MP;1DDJV;0B1DC;13M10	glutathione S-transferase A4 [Mus musculus]	14860
Cd82	817.0211517	1016.52283	617.5194731	0.607482149	-0.71908608	0.025236116	1	Nodiff	NC_000068.8	93249447	93293295	-	2077	Cd82	GO:0005886;GO:0005887;GO:0016020;GO:0016021	K06509	-	S;G	1CPKR;192Z3;KOG3882;0V4JI;09TKH;0DEX6;13ITH;1B0JZ;0UFZJ	CD82 antigen [Mus musculus]	12521
Map1s	92.17233829	61.51175745	122.8329191	1.996901474	0.997763153	0.025329762	1	Nodiff	NC_000074.7	71358618	71370173	+	3769	Map1s	GO:0000226;GO:0001578;GO:0003677;GO:0003779;GO:0005634;GO:0005654;GO:0005730;GO:0005737;GO:0005819;GO:0005829;GO:0005856;GO:0005874;GO:0005875;GO:0006915;GO:0007399;GO:0007409;GO:0007420;GO:0008017;GO:0010848;GO:0015630;GO:0015631;GO:0016358;GO:0030425;GO:0031114;GO:0042802;GO:0042995;GO:0043025;GO:0045202;GO:0048471;GO:0048487;GO:0048812;GO:0051015	K10429	-	Z	12NSV;0V5ID;0DFUV;09UJ5;18WQS;KOG3592;0UHAX;1CQI8;1B051	microtubule-associated protein 1S [Mus musculus]	270058
Ugt1a10	20.37991837	31.55480868	9.205028053	0.29171554	-1.777365853	0.025379303	1	Down Regulation	NC_000067.7	87983133	88147724	+	3242	Ugt1a10	GO:0004857;GO:0005080;GO:0005496;GO:0005504;GO:0005783;GO:0008144;GO:0008194;GO:0015020;GO:0016020;GO:0016021;GO:0016740;GO:0016757;GO:0019899;GO:0042803;GO:0043086;GO:0046982;GO:0052696;GO:0052697	K00699	[EC:2.4.1.17]	C;G	1B3CX;0UK1V;09WHA;1958R;1CSGY;12QS3;0DHSN;KOG1192;0V7FS	UDP glycosyltransferase 1 family, polypeptide A10 precursor [Mus musculus]	394430
Ccl24	30.79826091	15.92481076	45.67171106	2.867959423	1.520024612	0.025388194	1	Up Regulation	NC_000071.7	135598789	135601977	-	1371	Ccl24	GO:0001938;GO:0002548;GO:0005125;GO:0005576;GO:0005615;GO:0006935;GO:0006954;GO:0006955;GO:0007010;GO:0007165;GO:0007186;GO:0008009;GO:0008360;GO:0030335;GO:0030593;GO:0030838;GO:0031728;GO:0043547;GO:0045766;GO:0048018;GO:0048020;GO:0048245;GO:0048247;GO:0050729;GO:0070098;GO:0070374;GO:0071346;GO:0071347;GO:0071356;GO:2000418	K21097	-	T	1B6CU;196GU;0VJU8;0A8UI;14561;0DV64;0UW27;1D4GH;0JCGF	C-C motif chemokine 24 precursor [Mus musculus]	56221
B4galt1	899.0434192	624.4050273	1173.681811	1.879680271	0.910487284	0.025417743	1	Nodiff	NC_000070.7	40804602	40855711	-	6181	B4galt1	GO:0000138;GO:0002064;GO:0002526;GO:0003831;GO:0003945;GO:0004461;GO:0005515;GO:0005576;GO:0005794;GO:0005886;GO:0005975;GO:0005989;GO:0006012;GO:0006486;GO:0006487;GO:0007155;GO:0007160;GO:0007339;GO:0007341;GO:0008092;GO:0008285;GO:0008378;GO:0009101;GO:0009312;GO:0009897;GO:0009986;GO:0016020;GO:0016021;GO:0016323;GO:0016740;GO:0016757;GO:0030057;GO:0030145;GO:0030175;GO:0030198;GO:0030879;GO:…	K07966	-	G	KOG3916;18UT7;12R9Z;0DFYW;0V5NP;09UP5;1AXTT;1CQNB;0UHHV	beta-1,4-galactosyltransferase 1 isoform 1 [Mus musculus]	14595
Atg3	1522.125413	1884.890054	1159.360772	0.615081378	-0.701150796	0.025500045	1	Nodiff	NC_000082.7	44979192	45008901	+	2013	Atg3	GO:0000045;GO:0000153;GO:0000422;GO:0005515;GO:0005737;GO:0005829;GO:0006464;GO:0006914;GO:0015031;GO:0016236;GO:0016567;GO:0016740;GO:0018215;GO:0019776;GO:0019777;GO:0019787;GO:0019899;GO:0043653;GO:0044804;GO:0050765;GO:1902017	K08343	-	O;D;U	0UJKD;1CVMA;09V5B;18ZI2;12PTP;0V96A;0DNJ4;1B4I6;KOG2981	ubiquitin-like-conjugating enzyme ATG3 isoform 1 [Mus musculus]	67841
Dok2	48.22689231	28.44754768	68.00623694	2.39058346	1.257362774	0.025537807	1	Up Regulation	NC_000080.7	71003336	71015934	+	5834	Dok2	GO:0005068;GO:0005515;GO:0007169;GO:0007265;GO:0043409	K20234	-	T	0A23I;12NXF;0DPRN;0VCYY;1AW2W;1CYQX;191GV;KOG4047;0UH9E	docking protein 2 isoform X1 [Mus musculus]	13449
Hint3	450.0430288	564.2742384	335.8118192	0.595121656	-0.748743478	0.025540242	1	Nodiff	NC_000076.7	30479191	30499526	-	10977	Hint3	GO:0000166;GO:0003824;GO:0005634;GO:0005737;GO:0016787;GO:0042802;GO:0043530	-	-	S;U	13R2Z;0DIMA;1CTC5;1ATFB;1938M;09X9W;0UHVA;KOG4359;0VK6Z	histidine triad nucleotide-binding protein 3 isoform X1 [Mus musculus]	66847
A730008H23Rik	460.5422146	341.6661932	579.418236	1.695860602	0.762017587	0.025803084	1	Nodiff	NW_023337852.1	390	7732	-	2213	A730008H23Rik	GO:0003677;GO:0005634;GO:0042393	-	-	S;B	1CZAD;0VD21;0DR1U;0IW66;0A444;18YMR;0UPMG;13QEZ;1AZAE	Holliday junction recognition protein [Mus musculus]	212427
Pir	292.0580872	368.8261607	215.2900138	0.583716766	-0.776659588	0.025835459	1	Nodiff	NC_000086.8	163052427	163156009	+	1601	Pir	GO:0003712;GO:0005634;GO:0005737;GO:0005829;GO:0006355;GO:0008127;GO:0016491;GO:0030099;GO:0030224;GO:0046872;GO:0051213;GO:0055114	K06911	[EC:1.13.11.24]	S;C;K	0UM8B;0DINU;1AW7V;12TT5;18XP9;1CTDQ;0IF52;0V7B7;09XBC	pirin isoform 1 [Mus musculus]	69656
Hsp90b1	12866.72529	8571.940026	17161.51056	2.00205677	1.001482883	0.025876654	1	Up Regulation	NC_000076.7	86526705	86541308	-	2759	Hsp90b1	GO:0000166;GO:0001666;GO:0003723;GO:0005515;GO:0005524;GO:0005576;GO:0005783;GO:0005788;GO:0005789;GO:0005790;GO:0005829;GO:0005886;GO:0006457;GO:0016529;GO:0019903;GO:0030433;GO:0030496;GO:0030970;GO:0031247;GO:0032991;GO:0033018;GO:0034663;GO:0042470;GO:0043066;GO:0043666;GO:0048471;GO:0050750;GO:0051082;GO:0071318	K09487	-	O	0DIBJ;0UKSU;1CT22;12NT4;1AYHG;18ZA3;KOG0020;0V7Z3;09X0X	endoplasmin precursor [Mus musculus]	22027
Hlf	858.5921818	1063.838376	653.3459874	0.61414027	-0.70335989	0.025894349	1	Nodiff	NC_000077.7	90227361	90281743	-	5942	Hlf	GO:0000978;GO:0000981;GO:0001228;GO:0003677;GO:0003700;GO:0005634;GO:0005654;GO:0006355;GO:0006357;GO:0035914;GO:0043565;GO:0045944;GO:0048511;GO:1990837	K09057	-	K	0UJDF;0DJM3;1AWT6;1CUDW;18SBG;0V955;12TD3;09Y7M;KOG3119	hepatic leukemia factor isoform X1 [Mus musculus]	217082
Ugt1a9	554.697172	920.0957516	189.2985925	0.205737927	-2.281120322	0.026014251	1	Down Regulation	NC_000067.7	87998501	88147724	+	3216	Ugt1a9	GO:0004857;GO:0005080;GO:0005496;GO:0005504;GO:0005783;GO:0005789;GO:0008144;GO:0008194;GO:0015020;GO:0016020;GO:0016021;GO:0016740;GO:0016757;GO:0019899;GO:0042803;GO:0043086;GO:0046982;GO:0052696;GO:0052697	K00699	[EC:2.4.1.17]	C;G	1B3CX;0UK1V;09WHA;1958R;1CSGY;12QS3;0DHSN;KOG1192;0V7FS	UDP-glucuronosyltransferase 1A9 precursor [Mus musculus]	394434
Soat2	475.9792271	353.249203	598.7092512	1.6948637	0.761169257	0.026324131	1	Nodiff	NC_000081.7	102058853	102071871	+	2283	Soat2	GO:0000062;GO:0004772;GO:0005783;GO:0005789;GO:0005903;GO:0006629;GO:0008202;GO:0008203;GO:0008374;GO:0015485;GO:0016020;GO:0016021;GO:0016740;GO:0016746;GO:0033344;GO:0034379;GO:0034435;GO:0034736;GO:0042632	K00637	[EC:2.3.1.26]	I	18VGG;0UIRC;09V41;0V63N;KOG0380;1CS30;1B26F;0DHCR;12P3U	sterol O-acyltransferase 2 [Mus musculus]	223920
Lrtm1	854.7232753	1225.260369	484.1861819	0.395170034	-1.339454543	0.026356912	1	Down Regulation	NC_000080.7	28740165	28755599	+	7318	Lrtm1	GO:0007411;GO:0008201;GO:0016020;GO:0016021;GO:0048495;GO:0050919;GO:0051965	-	-	T	0V58C;18XJW;KOG0619;12NMC;0UGWZ;1CQ8R;09U97;0DFJ0;1ASGU	leucine-rich repeat and transmembrane domain-containing protein 1 precursor [Mus musculus]	319476
Slc19a2	1411.389466	1758.941372	1063.837561	0.604816953	-0.725429516	0.026387768	1	Nodiff	NC_000067.7	164076615	164092954	+	3571	Slc19a2	GO:0005886;GO:0015234;GO:0015888;GO:0016020;GO:0016021;GO:0035461;GO:0051180;GO:0055085;GO:0071934;GO:0090482	K14610	-	P	09XUU;1CTIA;12SU3;0UR2V;1AU6S;KOG3810;18SV2;0VATN;0DMFP	thiamine transporter 1 isoform a [Mus musculus]	116914
Zfhx4	478.3097951	598.2623335	358.3572567	0.598996856	-0.739379665	0.026515436	1	Nodiff	NC_000069.7	5276268	5480921	+	16214	Zfhx4	GO:0000981;GO:0003676;GO:0003677;GO:0005634;GO:0006355;GO:0006357;GO:0008270	K09380	-	O;K	KOG1146;1CQHS;18S2A;0DFUB;0V6ER;09VFJ;0UJEA;12PN6;1AWNN	zinc finger homeobox protein 4 isoform 1 [Mus musculus]	80892
Phf14	475.8274045	595.1899987	356.4648103	0.598909274	-0.739590621	0.026592165	1	Nodiff	NC_000072.7	11907728	12100155	+	15997	Phf14	GO:0000122;GO:0005634;GO:0006357;GO:0008285;GO:0042393;GO:0043972;GO:0043994;GO:0044154;GO:0046872;GO:0048286;GO:0070776;GO:0072201;GO:2000584;GO:2000791	-	-	S	0DJM4;KOG0957;190BG;1B32Q;0V956;09UYE;12UCD;0UNVP;1CUDY	PHD finger protein 14 isoform X1 [Mus musculus]	75725
Cyp4v3	6037.072858	7443.197213	4630.948503	0.622171947	-0.684614748	0.026688891	1	Nodiff	NC_000074.7	45758838	45786200	-	2898	Cyp4v3	GO:0004497;GO:0005506;GO:0005783;GO:0005789;GO:0006629;GO:0006631;GO:0010430;GO:0016020;GO:0016021;GO:0016491;GO:0016705;GO:0020037;GO:0046872;GO:0055114;GO:0102033	K07427	[EC:1.14.14.79]	Q	1AWQM;0DGV2;09XIZ;KOG0157;12PPT;18XMT;1CZQG;0V8GR;0UTKA	cytochrome P450 4V2 [Mus musculus]	102294
Zfp93	45.98039595	27.44987464	64.51091727	2.350135224	1.23274377	0.026782971	1	Up Regulation	NC_000073.7	23967406	23977219	+	5670	Zfp93	GO:0000978;GO:0000981;GO:0003677;GO:0005634;GO:0006355;GO:0006357;GO:0046872	K09228	-	K	KOG1721	zinc finger protein 235 isoform 1 [Mus musculus]	22755
Chst11	13.73584227	4.82437397	22.64731056	4.694352201	2.230926086	0.026982895	1	Up Regulation	NC_000076.7	82820274	83031738	+	6915	Chst11	GO:0000139;GO:0001537;GO:0001701;GO:0002063;GO:0005794;GO:0005975;GO:0007585;GO:0008146;GO:0009791;GO:0016020;GO:0016021;GO:0016051;GO:0016740;GO:0030166;GO:0030204;GO:0030206;GO:0030326;GO:0030512;GO:0033037;GO:0036342;GO:0042127;GO:0042733;GO:0043066;GO:0047756;GO:0048589;GO:0048703;GO:0048704;GO:0050659;GO:0051216	K01017	[EC:2.8.2.5]	W;M	0V9SF;09YUJ;1CV36;1AYRU;0DK9A;13PP8;0UHIK;KOG4651;18UWW	carbohydrate sulfotransferase 11 [Mus musculus]	58250
Acat3	1916.71298	2366.846527	1466.579434	0.61963436	-0.690510947	0.026994796	1	Nodiff	NC_000083.7	13142717	13159482	-	2177	Acat3	GO:0003985;GO:0005654;GO:0005730;GO:0005737;GO:0005739;GO:0005829;GO:0006635;GO:0016740;GO:0016746;GO:0016747	K00626	[EC:2.3.1.9]	I	0UM7K;09Y9V;18WCK;0DMUF;12PD1;1CWPU;0V6JX;1AUMX;KOG1391	acetyl-Coenzyme A acetyltransferase 3 [Mus musculus]	224530
Smyd5	252.5929442	182.7656341	322.4202542	1.764118598	0.818947553	0.027086284	1	Nodiff	NC_000072.7	85408958	85423411	+	2493	Smyd5	GO:0003674;GO:0005575;GO:0008150;GO:0008168;GO:0016740;GO:0032259;GO:0046872	K24635	[EC:2.1.1.-]	B	0V5ZU;0DG9J;09V02;1CQYX;13MJM;KOG2084;1959Q;0UHZ7;1ATIS	SET and MYND domain-containing protein 5 [Mus musculus]	232187
Agxt	2327.328322	3037.006222	1617.650422	0.532646397	-0.908749993	0.027157766	1	Nodiff	NC_000067.7	93062962	93073143	+	1553	Agxt	GO:0003824;GO:0004760;GO:0005739;GO:0005759;GO:0005777;GO:0005782;GO:0007219;GO:0008453;GO:0008483;GO:0009436;GO:0016597;GO:0016740;GO:0019265;GO:0019448;GO:0030170;GO:0042802;GO:0042803;GO:0042853;GO:0042866;GO:0043231;GO:0043621;GO:0046487;GO:0046724;GO:0051384;GO:0051591	K00830	-	E	1CRZ5;0V6YI;191EC;1AXWK;09W03;0UGBK;KOG2862;0DH96;12T0Y	serine--pyruvate aminotransferase, mitochondrial isoform 1 precursor [Mus musculus]	11611
Ablim1	493.4700702	324.7237231	662.2164173	2.039322569	1.028089991	0.027403407	1	Up Regulation	NC_000085.7	57021165	57303776	-	10406	Ablim1	GO:0001725;GO:0003779;GO:0005515;GO:0005737;GO:0005856;GO:0007010;GO:0007411;GO:0014069;GO:0015629;GO:0030027;GO:0030032;GO:0045944;GO:0046872;GO:0051015;GO:0060271	K07520	-	Z;T	1CSI6;KOG1044;0DHTS;1AZ44;09WDG;18ZYM;12R3S;0V7BU;0UK3C	actin-binding LIM protein 1 isoform 1 [Mus musculus]	226251
Klf13	630.2079285	787.5040262	472.9118309	0.60051989	-0.735716065	0.027523088	1	Nodiff	NC_000073.7	63536099	63588663	-	6396	Klf13	GO:0000785;GO:0000978;GO:0000981;GO:0001228;GO:0003677;GO:0005634;GO:0006357;GO:0006366;GO:0008285;GO:0045647;GO:0045944;GO:0046872;GO:1990837	K09208	-	K	0V8PH;1B3DV;13MUN;KOG1721;0UUMM;1CTVV;0DJ3Z;09XRS;194HE	Krueppel-like factor 13 [Mus musculus]	50794
Cerkl	49.41400331	29.23062421	69.5973824	2.380974895	1.251552409	0.02757457	1	Up Regulation	NC_000068.8	79162835	79259332	-	1759	Cerkl	GO:0001727;GO:0001750;GO:0001917;GO:0003951;GO:0005634;GO:0005654;GO:0005730;GO:0005737;GO:0005783;GO:0005794;GO:0005829;GO:0006665;GO:0016301;GO:0016310;GO:0030148;GO:0043066;GO:0046625;GO:0046834;GO:0048471	K19602	-	T;I	0UQUS;13MCF;18UJS;0VB0E;1B4JW;1CV1N;0DMPS;0A047;KOG1115	ceramide kinase-like protein [Mus musculus]	228094
Pou2af1	7.946637335	1.533602794	14.35967188	9.363357929	3.227026008	0.02760149	1	Up Regulation	NC_000075.7	51124990	51151379	+	2566	Pou2af1	GO:0002314;GO:0003677;GO:0003713;GO:0005515;GO:0005634;GO:0032755;GO:0045944;GO:0090575;GO:0098586	-	-	K	1B30D;09ZPY;0DM1E;1CW30;0UQCF;0IJXZ;190X2;13P2B;0VAKN	POU domain class 2-associating factor 1 [Mus musculus]	18985
Rpl12	1921.945773	1476.68759	2367.203956	1.603049942	0.680819372	0.027606205	1	Nodiff	NC_000068.8	32851724	32854057	+	638	Rpl12	GO:0000027;GO:0003723;GO:0003735;GO:0005634;GO:0005730;GO:0005737;GO:0005840;GO:0006412;GO:0014069;GO:0015934;GO:0022625;GO:0070180	K02870	-	J	KOG0886;13PRV;0V486;192Q5;09T96;0UFJD;1ARND;0DEKB;1CPA9	60S ribosomal protein L12 [Mus musculus]	269261
Rac3	27.82686228	41.63116943	14.02255513	0.336828278	-1.56991483	0.02760668	1	Down Regulation	NC_000077.7	120612294	120614795	+	1078	Rac3	GO:0000166;GO:0003924;GO:0005515;GO:0005525;GO:0005737;GO:0005829;GO:0005856;GO:0005886;GO:0005938;GO:0007015;GO:0007163;GO:0007264;GO:0008360;GO:0012505;GO:0014041;GO:0016020;GO:0016055;GO:0016787;GO:0019901;GO:0021894;GO:0022604;GO:0030027;GO:0030031;GO:0030036;GO:0030426;GO:0030865;GO:0031175;GO:0031410;GO:0031941;GO:0032956;GO:0033630;GO:0042995;GO:0043005;GO:0043025;GO:0043231;GO:0045202;GO:…	K07861	-	Z;S;T	0V62F;1CTM0;0DIVP;09V2T;18YU7;0UK54;1AXKB;KOG0393;12N5X	ras-related C3 botulinum toxin substrate 3 [Mus musculus]	170758
Megf9	270.7976427	364.030636	177.5646493	0.487773917	-1.03571548	0.027686341	1	Down Regulation	NC_000070.7	70350164	70453165	-	3062	Megf9	GO:0005604;GO:0009887;GO:0009888;GO:0016020;GO:0016021;GO:0016477;GO:0034446	K24334	-	W	09WKC;12PZR;KOG0994;1AXBV;0V7IZ;1CSKF;18VP6;0DHVS;0URDZ	multiple epidermal growth factor-like domains protein 9 precursor [Mus musculus]	230316
Rrbp1	3887.376767	2968.339445	4806.41409	1.619226567	0.695304866	0.027688363	1	Nodiff	NC_000068.8	143789315	143853216	-	8017	Rrbp1	GO:0005515;GO:0005783;GO:0005789;GO:0007165;GO:0015031;GO:0016020;GO:0016021;GO:0030176	K14000	-	T;U	0IFNK;0UNK0;1ATNB;0DJSA;09YCF;12R31;0V99X;1CUJC;18SXV	ribosome-binding protein 1 isoform a [Mus musculus]	81910
Wdr91	374.534612	473.3154571	275.7537668	0.582600383	-0.779421444	0.027728333	1	Nodiff	NC_000072.7	34857361	34887766	-	2637	Wdr91	GO:0005768;GO:0005829;GO:0010008;GO:0016020;GO:0031313;GO:0031901;GO:0031902;GO:0035014;GO:0043551;GO:0045022;GO:1903362	K24760	-	S	0DF04;1B0WK;0UG42;18XR7;0V4NX;KOG1333;12NB5;1CPPW;09TPR	WD repeat-containing protein 91 [Mus musculus]	101240
Gm4841	49.43956438	90.16098656	8.718142192	0.096695284	-3.370410663	0.02773253	1	Down Regulation	NC_000084.7	60401373	60406339	-	2838	Gm4841	GO:0003924;GO:0005525;GO:0005789;GO:0006952;GO:0016020;GO:0035458	-	-	S	194E7;0VBXP;13J01;0DQAB;0USXH;0A2NU;1CZCD;0IJSM;1B4YY	interferon-inducible GTPase-like [Mus musculus]	225594
Fubp1	759.5026027	532.0835203	986.9216852	1.854824755	0.891282887	0.027736143	1	Nodiff	NC_000069.7	151916059	151942467	+	6965	Fubp1	GO:0000978;GO:0003676;GO:0003677;GO:0003723;GO:0003729;GO:0005515;GO:0005634;GO:0005654;GO:0005737;GO:0006355;GO:0006357;GO:0010468;GO:0010628;GO:0016020;GO:0016021;GO:0045202;GO:0048103;GO:0048588;GO:0071425;GO:1900149	K13210	-	A;K	0DGVS;1CRJZ;1B4CG;12PDC;0UITN;0V6KG;KOG1676;09VMC;19102	far upstream element-binding protein 1 isoform X1 [Mus musculus]	51886
Epm2a	103.1749363	136.657312	69.69256056	0.509980473	-0.971486088	0.027766182	1	Nodiff	NC_000076.7	11218435	11335408	+	4079	Epm2a	GO:0000045;GO:0001558;GO:0001932;GO:0004373;GO:0004721;GO:0004722;GO:0004725;GO:0005515;GO:0005634;GO:0005654;GO:0005737;GO:0005783;GO:0005789;GO:0005829;GO:0005844;GO:0005886;GO:0005975;GO:0005977;GO:0005978;GO:0006470;GO:0006816;GO:0006914;GO:0007005;GO:0007399;GO:0008138;GO:0010468;GO:0010629;GO:0010923;GO:0014009;GO:0015813;GO:0016020;GO:0016055;GO:0016239;GO:0016311;GO:0016787;GO:0016791;GO:…	K14165	-	V	18ZYG;0DPA2;1CY82;0UR6V;0A4MJ;13IPA;1B12R;KOG1716;0VFGU	laforin [Mus musculus]	13853
Serpina11	507.3665025	349.4959983	665.2370066	1.903418093	0.92859249	0.027864759	1	Nodiff	NC_000078.7	103946502	103956227	-	1500	Serpina11	GO:0005615	K04525	-	V	1B007;0UM4R;09U5H;KOG2392;18XBI;12R4F;0V54I;1CQ4S;0DFF0	serpin A11 isoform 1 precursor [Mus musculus]	380780
Ubap1l	33.18665669	55.82103513	10.55227825	0.189037667	-2.403254365	0.027891039	1	Down Regulation	NC_000075.7	65268311	65287659	+	11984	Ubap1l	GO:0000813;GO:0043130;GO:0043162	-	-	O	0UTW9;0IVA6;1D1X2;1B4F2;0VGD9;1950K;13MEJ;0DSKV;0A5I8	ubiquitin-associated protein 1-like isoform 1 [Mus musculus]	208080
Lypla1	3683.196436	4541.350087	2825.042784	0.622071131	-0.68484854	0.028121323	1	Nodiff	NC_000067.7	4878046	4916958	+	2503	Lypla1	GO:0002084;GO:0004620;GO:0004622;GO:0005634;GO:0005737;GO:0005739;GO:0005783;GO:0005829;GO:0005886;GO:0006629;GO:0006631;GO:0008474;GO:0016020;GO:0016298;GO:0016787;GO:0018215;GO:0031965;GO:0042997;GO:0052689	K06128	[EC:3.1.1.5]	I	09XEB;18VV3;0DPBK;1CSV8;KOG2112;1AVWK;0V8CE;13J66;0USPV	acyl-protein thioesterase 1 isoform 1 [Mus musculus]	18777
Gnat1	529.3045911	381.4841099	677.1250724	1.774975824	0.827799375	0.028129773	1	Nodiff	NC_000075.7	107551636	107556833	-	2287	Gnat1	GO:0000166;GO:0001580;GO:0001664;GO:0001750;GO:0001917;GO:0001973;GO:0003924;GO:0005515;GO:0005525;GO:0005737;GO:0005834;GO:0007165;GO:0007186;GO:0007188;GO:0007193;GO:0007199;GO:0007601;GO:0007602;GO:0007603;GO:0008283;GO:0009642;GO:0016020;GO:0016021;GO:0016056;GO:0016324;GO:0019001;GO:0031683;GO:0032391;GO:0042462;GO:0042995;GO:0043025;GO:0046872;GO:0050896;GO:0050908;GO:0050917;GO:0051343;GO:…	K04631	-	T	1AVQZ;0DMET;0V44R;KOG0082;12N3X;18WQ1;09T5Y;0UK26;1CVX2	guanine nucleotide-binding protein G(t) subunit alpha-1 [Mus musculus]	14685
Helz2	1540.455708	1176.854776	1904.05664	1.617919796	0.694140092	0.028219327	1	Nodiff	NC_000068.8	180869408	180883851	-	10294	Helz2	GO:0000166;GO:0000184;GO:0003677;GO:0003723;GO:0003724;GO:0004386;GO:0004540;GO:0005524;GO:0005634;GO:0005654;GO:0005737;GO:0016787;GO:0030374;GO:0045893;GO:0045944;GO:0046872;GO:0090501	-	-	A;J;K	12N6M;KOG1804;18VCR;1CPF2;KOG2102;0UFRU;0V4D9;1B371;0DER9;09TE5	helicase with zinc finger domain 2 isoform X2 [Mus musculus]	229003
Hmgcr	1608.470532	2398.822938	818.1181252	0.341049817	-1.551945604	0.028388656	1	Down Regulation	NC_000079.7	96785470	96807444	-	5458	Hmgcr	GO:0000139;GO:0004420;GO:0005777;GO:0005778;GO:0005783;GO:0005789;GO:0006629;GO:0006694;GO:0006695;GO:0006743;GO:0007568;GO:0007584;GO:0008202;GO:0008203;GO:0008284;GO:0008299;GO:0008542;GO:0010664;GO:0010666;GO:0015936;GO:0016020;GO:0016021;GO:0016126;GO:0016491;GO:0016616;GO:0031667;GO:0032874;GO:0032933;GO:0032934;GO:0038183;GO:0042177;GO:0042282;GO:0042632;GO:0042802;GO:0043066;GO:0043231;GO:…	K00021	[EC:1.1.1.34]	I	12RVD;0DKU1;KOG2480;1CVNY;0V8UA;18Y05;0UNT4;1B51M;09ZBN	3-hydroxy-3-methylglutaryl-coenzyme A reductase isoform 2 [Mus musculus]	15357
Asah2	490.6810717	617.1504712	364.2116722	0.590150521	-0.760845126	0.02839722	1	Nodiff	NC_000085.7	31962046	32080540	-	4823	Asah2	GO:0000139;GO:0005509;GO:0005515;GO:0005576;GO:0005615;GO:0005739;GO:0005794;GO:0005886;GO:0005887;GO:0005901;GO:0006629;GO:0006665;GO:0006670;GO:0006672;GO:0006915;GO:0007346;GO:0008270;GO:0010033;GO:0016020;GO:0016021;GO:0016787;GO:0017040;GO:0042759;GO:0044241;GO:0045121;GO:0046512;GO:0046513;GO:0046514;GO:0046872;GO:0070062;GO:0070774;GO:0071345;GO:0071633;GO:0102121;GO:2001234	K12349	[EC:3.5.1.23]	T	1AZIY;12NAT;1921G;0USXV;0DPK9;0A1YC;KOG2232;0VCGF;1CYJ5	neutral ceramidase [Mus musculus]	54447
Fignl1	23.15406826	5.074342553	41.23379396	8.125938195	3.022534392	0.028479797	1	Up Regulation	NC_000077.7	11750288	11758983	-	3422	Fignl1	GO:0000166;GO:0000228;GO:0000287;GO:0001649;GO:0005524;GO:0005634;GO:0005737;GO:0007140;GO:0008568;GO:0010569;GO:0016787;GO:0016887;GO:0031122;GO:0033687;GO:0043066;GO:0046034;GO:0046872;GO:0048471;GO:0051013;GO:0051726;GO:0071479;GO:2001243	K22766	[EC:3.6.4.-]	O	09VC2;KOG0740;12N7J;0UNU2;0V6II;0DK9X;1CV3X;1AVTN;18WSF	fidgetin-like protein 1 isoform X1 [Mus musculus]	60530
Srsf3	889.7845025	681.6183426	1097.950662	1.61079976	0.687777162	0.02849631	1	Nodiff	NC_000083.7	29251634	29262346	+	3041	Srsf3	GO:0000381;GO:0003676;GO:0003723;GO:0005634;GO:0005737;GO:0006397;GO:0006406;GO:0008286;GO:0008380;GO:0016607;GO:0043274;GO:0045292;GO:0048024;GO:0051028;GO:1990825;GO:1990830	K12892	-	A	09W7N;12PRW;18W7D;0V760;KOG0107;0UJNP;0DHGQ;1AV6B;1CS71	serine/arginine-rich splicing factor 3 [Mus musculus]	20383
Gm39469	98.32427243	57.5858255	139.0627194	2.414877588	1.271950059	0.028500384	1	Up Regulation	NC_000075.7	124030514	124046047	-	2942	Gm39469	-	K09228	-	-	-	zinc finger protein 431-like [Mus musculus]	105243585
Arrdc2	413.9652164	518.709363	309.2210698	0.596135508	-0.746287786	0.02853549	1	Nodiff	NC_000074.7	71287773	71293173	-	3350	Arrdc2	GO:0003674;GO:0005737;GO:0005886;GO:0015031;GO:0031410	-	-	S;T;C	KOG3780;13HFT;1AUBB;0DEJ1;0UFHT;18SUK;09Z9K;1CP8W;0VA6T	arrestin domain-containing protein 2 [Mus musculus]	70807
Mus81	100.9548774	68.59441957	133.3153352	1.943530335	0.958679626	0.028564231	1	Nodiff	NC_000085.7	5532589	5538461	-	2475	Mus81	GO:0000712;GO:0000727;GO:0000737;GO:0003677;GO:0004518;GO:0004519;GO:0005634;GO:0005730;GO:0006281;GO:0006310;GO:0006974;GO:0016787;GO:0031573;GO:0033687;GO:0046872;GO:0048257;GO:0048476;GO:0072429;GO:0090305	K08991	[EC:3.1.22.-]	L	12UUK;KOG2379;1CS5X;0DHFR;1AZTB;09W6I;18WBQ;0V74W;0URKF	crossover junction endonuclease MUS81 [Mus musculus]	71711
Tpcn2	33.72170532	17.16258203	50.28082862	2.929677395	1.550741809	0.028696948	1	Up Regulation	NC_000073.7	144735370	144837748	-	9905	Tpcn2	GO:0005216;GO:0005244;GO:0005245;GO:0005262;GO:0005764;GO:0005765;GO:0006811;GO:0006816;GO:0006874;GO:0006939;GO:0007040;GO:0010008;GO:0010506;GO:0016020;GO:0016021;GO:0019065;GO:0019722;GO:0019901;GO:0033280;GO:0034220;GO:0034765;GO:0042802;GO:0051209;GO:0055085;GO:0070588;GO:0072345	K14077	-	P	14SZH;1B9UA;0WCB7;0E5CM;196QM;1DCCP;0V0VP;0KCTV;0AZUT	two pore calcium channel protein 2 isoform X1 [Mus musculus]	233979
Slco1a1	79.67132717	107.7357735	51.60688081	0.479013415	-1.061862035	0.028767112	1	Down Regulation	NC_000072.7	141853007	141892688	-	3967	Slco1a1	GO:0005886;GO:0005887;GO:0006811;GO:0008514;GO:0015125;GO:0015347;GO:0015711;GO:0015721;GO:0016020;GO:0016021;GO:0016323;GO:0022857;GO:0033574;GO:0035634;GO:0043252;GO:0055085	K03460	-	Q;P	0DI86;KOG3626;09WXI;0UPGR;13HRA;1AYIR;0V7VT;1CSYI	solute carrier organic anion transporter family member 1A1 [Mus musculus]	28248
Mgst3	260.2640513	327.8572226	192.6708801	0.587667029	-0.766929136	0.028826853	1	Nodiff	NC_000067.7	167199535	167221410	-	1097	Mgst3	GO:0004364;GO:0004464;GO:0004602;GO:0005635;GO:0005783;GO:0005789;GO:0006629;GO:0010243;GO:0016020;GO:0016021;GO:0016491;GO:0016740;GO:0019370;GO:0031090;GO:0042802;GO:0043231;GO:0055114;GO:0098869	K00799	[EC:2.5.1.18]	O;U	1B38P;0DRM4;18ZJH;0A41F;1D0JX;13URT;0VEWD;0UUFE;0J29S	microsomal glutathione S-transferase 3 [Mus musculus]	66447
Car1	119.5740452	174.9082327	64.23985778	0.367277496	-1.445057593	0.02899452	1	Down Regulation	NC_000069.7	14831274	14873425	-	1461	Car1	GO:0004064;GO:0004089;GO:0005737;GO:0006730;GO:0008270;GO:0016829;GO:0016836;GO:0046872	K01672	[EC:4.2.1.1]	P	1905F;13HPY;1CV06;0UP3B;0VC0Y;0DK68;1AZCZ;KOG0382;0A14P	carbonic anhydrase 1 [Mus musculus]	12346
Bhmt2	4618.027065	5669.39002	3566.664111	0.629108969	-0.668618164	0.029065659	1	Nodiff	NC_000079.7	93792605	93810810	-	2090	Bhmt2	GO:0008168;GO:0008270;GO:0008898;GO:0009086;GO:0016740;GO:0032259;GO:0033477;GO:0046500;GO:0046872;GO:0047150;GO:0061627;GO:0071267	K00547	[EC:2.1.1.10]	E	0UK7Z;0DIWK;09XJ4;0V8H7;13HAS;1CTMX;1B2B6;18W7A;KOG1579	S-methylmethionine--homocysteine S-methyltransferase BHMT2 [Mus musculus]	64918
Dxo	284.8948193	211.3115116	358.478127	1.696443911	0.762513731	0.02912878	1	Nodiff	NC_000083.7	35055972	35058162	+	1782	Dxo	GO:0000166;GO:0003723;GO:0004518;GO:0004527;GO:0005634;GO:0005654;GO:0005829;GO:0005886;GO:0006402;GO:0016787;GO:0046872;GO:0090305;GO:0110155	K14845	-	L	0V94B;1AX7Z;13I8C;0DKDZ;18U0F;0UTU6;1D1UD;09VUQ;KOG1982	decapping and exoribonuclease protein [Mus musculus]	112403
Lnx1	15.93923882	5.725637794	26.15283985	4.567672771	2.191459299	0.029186399	1	Up Regulation	NC_000071.7	74753108	74865203	-	12118	Lnx1	GO:0004842;GO:0005515;GO:0005737;GO:0006511;GO:0016567;GO:0016740;GO:0030165;GO:0042802;GO:0046872	K10692	[EC:2.3.2.27]	O	0V9SA;09YUD;KOG3528;18YQY;1CV2X;0DK93;1AVNG;0UK6H;13K9Z	E3 ubiquitin-protein ligase LNX isoform 1 [Mus musculus]	16924
Nars2	432.1613229	541.785976	322.5366698	0.595321186	-0.748259858	0.029201373	1	Nodiff	NC_000073.7	96600698	96725606	+	15898	Nars2	GO:0000166;GO:0003676;GO:0004812;GO:0004816;GO:0005524;GO:0005654;GO:0005739;GO:0005759;GO:0005829;GO:0006412;GO:0006418;GO:0006421;GO:0016874	K01893	[EC:6.1.1.22]	J	0DMBB;12RRX;09ZT3;1B2VJ;KOG0554;0UPV1;1CZNG;195CY;0VAPD	probable asparagine--tRNA ligase, mitochondrial precursor [Mus musculus]	244141
Ephb6	9.908033434	2.730077627	17.08598924	6.25842616	2.6457999	0.029207493	1	Up Regulation	NC_000072.7	41580768	41597445	+	5713	Ephb6	GO:0000166;GO:0001806;GO:0002456;GO:0004672;GO:0004714;GO:0005003;GO:0005005;GO:0005524;GO:0005576;GO:0005886;GO:0005887;GO:0006468;GO:0007169;GO:0007275;GO:0007411;GO:0009986;GO:0016020;GO:0016021;GO:0018108;GO:0021952;GO:0032092;GO:0033674;GO:0043005;GO:0043235;GO:0048013;GO:0050798;GO:2000525	K05114	[EC:2.7.10.1]	T	0V514;191AC;0UGKX;1CQ1Q;0DFBY;1B1I7;13PEA;KOG0196;09U27	ephrin type-B receptor 6 isoform X1 [Mus musculus]	13848
Parp12	788.2649232	983.2448771	593.2849694	0.603394926	-0.728825531	0.029288362	1	Nodiff	NC_000072.7	39063346	39095283	-	3229	Parp12	GO:0003950;GO:0005575;GO:0005634;GO:0016740;GO:0046872;GO:0070213;GO:0140289;GO:1990404	K15259	[EC:2.4.2.30]	S	1CRAF;09VC4;0V6BA;18SQ4;1AV62;0IEI4;12P7S;0DGKK;0UIER	protein mono-ADP-ribosyltransferase PARP12 [Mus musculus]	243771
Dhdds	494.9052267	372.6352405	617.1752128	1.656244889	0.727916003	0.029308852	1	Nodiff	NC_000070.7	133696339	133728267	-	3414	Dhdds	GO:0002094;GO:0005783;GO:0005789;GO:0006486;GO:0006489;GO:0006629;GO:0016020;GO:0016094;GO:0016740;GO:0016765;GO:0045547;GO:0046872;GO:1904423	K11778	[EC:2.5.1.87]	I	0V98V;KOG1602;0UIF2;1AYWZ;18V59;09YB8;1CVDW;12RNX;0DKJM	dehydrodolichyl diphosphate synthase complex subunit Dhdds isoform 2 [Mus musculus]	67422
Brd8	301.3676211	218.0202795	384.7149627	1.764583385	0.819327606	0.029314405	1	Nodiff	NC_000084.7	34731668	34757916	-	5758	Brd8	GO:0000812;GO:0005634;GO:0005654;GO:0005739;GO:0006325;GO:0016573;GO:0030374;GO:0035267;GO:0040008;GO:0043967;GO:0043968;GO:0045944;GO:0046966;GO:0097067	K11321	-	K;B	1AW31;12Q29;0V7NT;0IF07;194XE;0UKC6;0DI00;09WQ9;1CSQP	bromodomain-containing protein 8 isoform 4 [Mus musculus]	78656
Gm38664	11.21787833	3.555633204	18.88012346	5.309918761	2.408689789	0.029436513	1	Up Regulation	NC_000067.7	181039001	181063934	+	3084	Gm38664	-	-	-	-	-	uncharacterized protein Gm38664 [Mus musculus]	102643210
Rnd2	498.2503157	623.7761426	372.7244887	0.597529247	-0.742918765	0.029455392	1	Nodiff	NC_000077.7	101359001	101362679	+	1394	Rnd2	GO:0000166;GO:0002080;GO:0003924;GO:0005515;GO:0005525;GO:0005769;GO:0005856;GO:0005886;GO:0005938;GO:0007015;GO:0007163;GO:0007264;GO:0008360;GO:0016020;GO:0016477;GO:0019901;GO:0030865;GO:0031410;GO:0032956;GO:0042995;GO:0043231;GO:0047485;GO:0048672	K07858	-	Z;S	0A27X;1925V;1AXJA;0VB41;0DEP0;KOG0393;0UUJE;1CYVI;138RW	rho-related GTP-binding protein RhoN [Mus musculus]	11858
Crbn	217.000691	274.8634707	159.1379113	0.578970756	-0.788437617	0.029494113	1	Nodiff	NC_000072.7	106755205	106777060	-	4122	Crbn	GO:0005634;GO:0005737;GO:0016020;GO:0016567;GO:0031333;GO:0031334;GO:0031464;GO:0034766;GO:0035641;GO:0043161;GO:0044325;GO:0046872;GO:0048471;GO:1902607	K11793	-	-	-	protein cereblon isoform 2 [Mus musculus]	58799
Armcx3	27.39600933	13.82126458	40.97075408	2.964327458	1.567704825	0.029522033	1	Up Regulation	NC_000086.8	133657301	133662206	+	3935	Armcx3	GO:0005515;GO:0005634;GO:0005737;GO:0005739;GO:0005741;GO:0005829;GO:0007005;GO:0016020;GO:0016021;GO:0019896;GO:0031307;GO:0034613;GO:0045944;GO:1904115	-	-	S;U	0DF0P;13M8U;1ARXT;0V4PM;18SQV;0UG4T;0IVCU;09TQD;1CPQF	armadillo repeat-containing X-linked protein 3 [Mus musculus]	71703
Angptl2	115.2429978	152.9381485	77.54784703	0.507053654	-0.979789681	0.029607548	1	Nodiff	NC_000068.8	33105963	33137737	+	3524	Angptl2	GO:0001525;GO:0005102;GO:0005576;GO:0005615;GO:0062023	-	-	S;T;E	0DH5X;1B35P;1CRW5;13DWM;0V6W2;0UNZ8;KOG2579;09VXJ;18XZR	angiopoietin-related protein 2 precursor [Mus musculus]	26360
Rnf26	198.5053318	142.0603284	254.9503353	1.794662438	0.84371251	0.029756687	1	Nodiff	NC_000075.7	44022078	44024348	-	2271	Rnf26	GO:0005783;GO:0005789;GO:0007032;GO:0016020;GO:0016021;GO:0016567;GO:0016740;GO:0032479;GO:0046872;GO:0050687;GO:0061630;GO:0070979;GO:1905719	K15693	-	O	0ITZ8;197HI;1BBKF;13GCC;1DGGE;0B6JX;0V3YD;0E9MQ;0WJAS	E3 ubiquitin-protein ligase RNF26 [Mus musculus]	213211
Entpd5	7480.412692	9121.961877	5838.863507	0.640088567	-0.643656555	0.02976412	1	Nodiff	NC_000078.7	84420649	84455803	-	6594	Entpd5	GO:0000166;GO:0004382;GO:0005524;GO:0005576;GO:0005783;GO:0006486;GO:0006487;GO:0009134;GO:0014066;GO:0016020;GO:0016021;GO:0016787;GO:0017110;GO:0045134;GO:0045821;GO:0046034;GO:0051084	K01511	[EC:3.6.1.6]	F	18ZKI;12RMD;0UP32;0DMRC;1CYDY;1AYHQ;09TVW;0V4V2;KOG1385	ectonucleoside triphosphate diphosphohydrolase 5 isoform a [Mus musculus]	12499
Orm3	1529.384242	1011.859744	2046.908739	2.022917455	1.016437452	0.029909108	1	Up Regulation	NC_000070.7	63274107	63277748	+	2491	Orm3	GO:0002682;GO:0005576;GO:0005615;GO:0006953	K17308	-	W;G	0A6MS;0VHFW;13QCS;0IWZI;1ATJ1;0DSRG;0UP4B;193FT;1D3GW	alpha-1-acid glycoprotein 3 isoform X1 [Mus musculus]	18407
Cat	35001.21298	44799.2424	25203.18356	0.562580575	-0.829868355	0.029927715	1	Nodiff	NC_000068.8	103284249	103315498	-	2551	Cat	GO:0000268;GO:0000302;GO:0001657;GO:0001666;GO:0001822;GO:0004046;GO:0004096;GO:0004601;GO:0005615;GO:0005737;GO:0005739;GO:0005758;GO:0005764;GO:0005777;GO:0005778;GO:0005783;GO:0005794;GO:0005829;GO:0005886;GO:0006641;GO:0006979;GO:0007568;GO:0008203;GO:0009060;GO:0009314;GO:0009411;GO:0009636;GO:0009642;GO:0009650;GO:0010193;GO:0010288;GO:0014068;GO:0014823;GO:0014854;GO:0016209;GO:0016491;GO:…	K03781	[EC:1.11.1.6]	P	0VEEY;KOG0047;1D0BR;12Q4B;0DR6C;1AY9V;0A3JP;18YJ4;0UPPA	catalase [Mus musculus]	12359
Glrx	817.5509555	1015.33419	619.7677215	0.610407615	-0.712155134	0.02993523	1	Nodiff	NC_000079.7	75988004	75998270	+	1328	Glrx	GO:0005634;GO:0005737;GO:0005739;GO:0005758;GO:0005829;GO:0009055;GO:0015035;GO:0015038;GO:0019153;GO:0022900;GO:0030425;GO:0032024;GO:0043025;GO:0045838;GO:0045921;GO:0047485;GO:0055114;GO:0060355;GO:0071392;GO:1901224;GO:1901299;GO:2000587;GO:2000651	K03676	-	O	193P6;0VJ4D;1D45U;0A88Q;1B67R;13W1I;0DUUX;0UVST;KOG1752	glutaredoxin-1 [Mus musculus]	93692
Ccn6	4.826782312	0.356025812	9.297538812	26.11478856	4.706795118	0.0300254	1	Up Regulation	NC_000076.7	39026966	39049484	-	8276	Ccn6	GO:0005178;GO:0005520;GO:0005576;GO:0005615;GO:0005739;GO:0005783;GO:0007155;GO:0007165;GO:0008083;GO:0008201;GO:0008285;GO:0016525;GO:0031012;GO:0051881;GO:0060548;GO:1903426	K23090	-	W;T	12U16;0DGIH;0V8IQ;0UPGZ;18XQ5;1AZ41;1CTPV;0IJZE;09XKY	cellular communication network factor 6 precursor [Mus musculus]	327743
Dera	1118.357436	1382.654932	854.0599396	0.617695652	-0.69503192	0.03024221	1	Nodiff	NC_000072.7	137731093	137814894	+	2194	Dera	GO:0003824;GO:0004139;GO:0005634;GO:0005654;GO:0005737;GO:0009264;GO:0016052;GO:0016829;GO:0046121;GO:0046386	K01619	[EC:4.1.2.4]	F	0VCBP;12XRP;KOG3981;0A1G6;1B0UQ;0UR02;0DP3T;1CY1S;1919R	deoxyribose-phosphate aldolase [Mus musculus]	232449
Pcdh18	12.73648846	4.581852109	20.89112481	4.559537128	2.188887373	0.030312771	1	Up Regulation	NC_000069.7	49697740	49711992	-	5403	Pcdh18	GO:0005509;GO:0005515;GO:0005886;GO:0005887;GO:0007155;GO:0007156;GO:0007399;GO:0007420;GO:0016020;GO:0016021;GO:0016339	K16499	-	Z;U	09XNN;1AUA8;1CW7A;190WG;KOG3594;0URHE;0V8KB;0DJ0D;12TJ7	protocadherin 18 isoform X1 [Mus musculus]	73173
Ndufc2	404.3359007	507.9407271	300.7310742	0.592059384	-0.756186207	0.030343118	1	Nodiff	NC_000073.7	97049210	97057007	+	681	Ndufc2	GO:0005737;GO:0005739;GO:0005743;GO:0005747;GO:0006120;GO:0008137;GO:0010918;GO:0016020;GO:0016021;GO:0032981;GO:0050727;GO:0055114;GO:0060547;GO:0070469;GO:1901223;GO:1903427;GO:2001171	K03968	-	C	1B61B;13VSH;KOG4516;0A7SZ;0UVID;0DUIE;193NS;1D3W3;0VIMH	NADH dehydrogenase [ubiquinone] 1 subunit C2 [Mus musculus]	68197
Bhlha15	15.43257674	0.670193093	30.19496039	45.0541205	5.493587151	0.030439422	1	Up Regulation	NC_000071.7	144127104	144131259	+	3494	Bhlha15	GO:0000977;GO:0000978;GO:0000981;GO:0001228;GO:0003677;GO:0005634;GO:0006355;GO:0006357;GO:0006851;GO:0007030;GO:0007186;GO:0007267;GO:0010832;GO:0019722;GO:0030182;GO:0030968;GO:0042149;GO:0042593;GO:0042802;GO:0045944;GO:0046983;GO:0048312;GO:0048469;GO:1990837	K08040	-	K	0WCJZ;0B03E;0E5K1;1DCJY;0KD2P;0V11R;14T8S	class A basic helix-loop-helix protein 15 [Mus musculus]	17341
Mbl2	3569.592871	4373.143523	2766.042219	0.632506618	-0.66084752	0.030524838	1	Nodiff	NC_000085.7	30210306	30217087	+	1211	Mbl2	GO:0001867;GO:0002020;GO:0002376;GO:0005102;GO:0005509;GO:0005534;GO:0005537;GO:0005576;GO:0005581;GO:0005615;GO:0006958;GO:0030246;GO:0032991;GO:0042802;GO:0043621;GO:0045087;GO:0048306;GO:0048525;GO:0050766;GO:0050830;GO:0051873;GO:0062023;GO:0070273	K03991	-	T;W;V	192Z0;0VCG1;0A1KF;0DP8K;0UP6D;1B1H2;13TW7;KOG4297;1CY6K	mannose-binding protein C precursor [Mus musculus]	17195
Yod1	160.5838074	207.9795608	113.188054	0.544226815	-0.877720052	0.030606439	1	Nodiff	NC_000067.7	130645064	130649810	+	3843	Yod1	GO:0004843;GO:0005737;GO:0005829;GO:0006508;GO:0006986;GO:0008233;GO:0008234;GO:0016236;GO:0016579;GO:0016787;GO:0018215;GO:0030433;GO:0030968;GO:0031625;GO:0035523;GO:0035871;GO:0046872;GO:0070536;GO:0071108;GO:0101005;GO:1904153;GO:1990167;GO:1990168;GO:1990380	K13719	[EC:3.1.2.-]	O	0UPG1;0V9ZS;KOG3288;13J02;1CVBR;1AWPX;09Z2A;18XM4;0DKHP	ubiquitin thioesterase OTU1 [Mus musculus]	226418
Pgrmc1	22358.51352	27341.6788	17375.34824	0.635489443	-0.654059936	0.030677329	1	Nodiff	NC_000086.8	35861846	35869732	+	1870	Pgrmc1	GO:0005496;GO:0005515;GO:0005739;GO:0005741;GO:0005783;GO:0005789;GO:0006783;GO:0007613;GO:0008289;GO:0008306;GO:0012505;GO:0016020;GO:0016021;GO:0020037;GO:0031090;GO:0042803;GO:0043005;GO:0043025;GO:0043231;GO:0044297;GO:0045202;GO:0046872;GO:0099563;GO:1903078;GO:1905809	K17278	-	H;S	13RBR;0DPI0;KOG1110;18WP1;0VCRH;1B4NF;1CYGJ;0A1IB;0USVP	membrane-associated progesterone receptor component 1 [Mus musculus]	53328
Hopx	601.5119487	746.5207091	456.5031882	0.611507735	-0.709557347	0.03090102	1	Nodiff	NC_000071.7	77234831	77262970	-	1531	Hopx	GO:0000122;GO:0001829;GO:0003677;GO:0005515;GO:0005634;GO:0005737;GO:0006357;GO:0007275;GO:0007507;GO:0008016;GO:0016575;GO:0030154;GO:0043393;GO:0043415;GO:0045596;GO:0048286;GO:0051131;GO:0051155	K24897	-	K;B	0A9CG;193WC;1D55B;0DVPU;0UWF2;0VKF2;1B6PC;13XH5;KOG0490	homeodomain-only protein [Mus musculus]	74318
Psmb10	676.1782367	911.9329433	440.4235301	0.482956048	-1.050036195	0.030903889	1	Down Regulation	NC_000074.7	106662360	106665024	-	1270	Psmb10	GO:0000502;GO:0000902;GO:0002376;GO:0004175;GO:0004298;GO:0005634;GO:0005654;GO:0005737;GO:0005829;GO:0005839;GO:0006508;GO:0008233;GO:0010499;GO:0016787;GO:0019774;GO:0042098;GO:0043161;GO:0051603;GO:1990111	K02733	[EC:3.4.25.1]	O	1B4QV;KOG0173;09UF2;18UXV;12SP3;0DFQT;0UNHW;0V5EB;1CQEF	proteasome subunit beta type-10 [Mus musculus]	19171
Echdc1	164.9356055	212.8760254	116.9951856	0.549593057	-0.863564316	0.031141504	1	Nodiff	NC_000076.7	29174140	29222657	+	18269	Echdc1	GO:0003824;GO:0004300;GO:0005737;GO:0005829;GO:0006635;GO:0016829;GO:0016831	K18426	-	I	0V83K;KOG1680;0DHP9;1AWPJ;1CT6Q;09VBP;13IGD;18WRK;0UKZX	ethylmalonyl-CoA decarboxylase isoform X1 [Mus musculus]	52665
Cyp4f39	16.25042234	25.88598128	6.614863407	0.255538445	-1.968387737	0.031206217	1	Down Regulation	NC_000083.7	32671670	32712294	+	2645	Cyp4f39	GO:0004497;GO:0005506;GO:0005789;GO:0016020;GO:0016021;GO:0016491;GO:0016705;GO:0020037;GO:0046513;GO:0046872;GO:0055114	K17731	[EC:1.14.14.177]	Q	0DIWE;1B18R;1CTMR;09XIZ;KOG0157;12PPT;0UMIJ;0V8GR;18XS0	cytochrome P450, family 2, subfamily E, polypeptide 2 homolog [Mus musculus]	320997
Maob	3955.747476	5064.715922	2846.77903	0.562080692	-0.831150837	0.031239516	1	Nodiff	NC_000086.8	16575520	16683605	-	2412	Maob	GO:0005739;GO:0005741;GO:0005743;GO:0008131;GO:0009636;GO:0010044;GO:0010269;GO:0014063;GO:0016020;GO:0016021;GO:0016491;GO:0032496;GO:0042135;GO:0042493;GO:0042802;GO:0045471;GO:0045964;GO:0048545;GO:0050660;GO:0051412;GO:0055114	K00274	[EC:1.4.3.4]	Q	09WFI;0V7E2;1AXJI;13HYU;0DHQZ;1CSFB;190X7;KOG0029;0UI12	amine oxidase [flavin-containing] B [Mus musculus]	109731
Pknox1	186.8012728	135.1890905	238.4134551	1.763555434	0.818486925	0.03147486	1	Nodiff	NC_000083.7	31783688	31826667	+	4519	Pknox1	GO:0000785;GO:0000978;GO:0000981;GO:0001525;GO:0003677;GO:0003682;GO:0005515;GO:0005634;GO:0005654;GO:0005667;GO:0005737;GO:0006355;GO:0006357;GO:0030097;GO:0030217;GO:0030218;GO:0043010;GO:0043565;GO:0045893;GO:0045944;GO:1990837	K24891	-	K	KOG0773;12U92;18ZS2;0V5PI;0A0NF;1B1I8;0DN9U;1CWZT;0URKC	homeobox protein PKNOX1 [Mus musculus]	18771
Usp25	577.4143969	715.765509	439.0632847	0.613417773	-0.705058127	0.031497265	1	Nodiff	NC_000082.7	76810573	76913671	+	5038	Usp25	GO:0000502;GO:0004197;GO:0004843;GO:0005634;GO:0005737;GO:0005783;GO:0005829;GO:0006508;GO:0006511;GO:0008233;GO:0008234;GO:0016579;GO:0016787;GO:0018215;GO:0031625;GO:0032183;GO:0051117;GO:0070536;GO:0071108;GO:1904293	K11849	[EC:3.4.19.12]	O	KOG1863;0UP7E;1CQUB;1AZ8I;0DG4S;0V5UX;12NZ2;194WI;09UVA	ubiquitin carboxyl-terminal hydrolase 25 isoform X1 [Mus musculus]	30940
Nek6	1021.075742	713.5370775	1328.614407	1.862011729	0.89686216	0.031516173	1	Nodiff	NC_000068.8	38314052	38477502	+	4341	Nek6	GO:0000166;GO:0000287;GO:0000922;GO:0001222;GO:0004672;GO:0004674;GO:0005524;GO:0005634;GO:0005654;GO:0005737;GO:0005813;GO:0005815;GO:0005829;GO:0005856;GO:0006468;GO:0006915;GO:0007049;GO:0007059;GO:0016301;GO:0016310;GO:0016607;GO:0016740;GO:0018105;GO:0019894;GO:0019901;GO:0030071;GO:0031625;GO:0032991;GO:0033613;GO:0034451;GO:0043231;GO:0046777;GO:0046872;GO:0051301;GO:0106310;GO:0106311	K20875	[EC:2.7.11.1]	T;D	0UMFJ;12QIW;1CTJB;0V8EI;KOG0591;0DIU0;18XAC;1AYVS;09XGG	serine/threonine-protein kinase Nek6 isoform X1 [Mus musculus]	59126
Pdia5	828.3211846	639.0520602	1017.590309	1.592343367	0.671151467	0.031558074	1	Nodiff	NC_000082.7	35217678	35311289	-	1859	Pdia5	GO:0003756;GO:0005783;GO:0005788;GO:0015037;GO:0016853;GO:0018215;GO:0055114	K09583	[EC:5.3.4.1]	O	1B4PB;0DN72;KOG0191;0UG41;0A0JS;13JZ6;0VBG4;1CX3N;18SI9	protein disulfide-isomerase A5 precursor [Mus musculus]	72599
Atp6v0d2	114.6300101	159.3521399	69.90788037	0.438700606	-1.188691395	0.031663182	1	Down Regulation	NC_000070.7	19876838	19922566	-	4069	Atp6v0d2	GO:0005765;GO:0005768;GO:0005769;GO:0006811;GO:0007034;GO:0007035;GO:0015078;GO:0016020;GO:0016324;GO:0016471;GO:0033179;GO:0033181;GO:0046961;GO:1902600	K02146	-	C	KOG2957;0V4MU;1AU0D;12PVN;1CPNV;194JM;09TNQ;0UQ0K;0DEZ4	V-type proton ATPase subunit d 2 [Mus musculus]	242341
Slc43a3	399.86217	500.9154363	298.8089036	0.596525645	-0.745343934	0.031687947	1	Nodiff	NC_000068.8	84766889	84788853	+	3370	Slc43a3	GO:0016020;GO:0016021;GO:0022857;GO:0055085	K08230	-	P	1DCT0;0B0C1;14TI5;0KDBX;0WCV0;0V180;0E5TA;1BA2U;196TP	solute carrier family 43 member 3 [Mus musculus]	58207
Apol7c	4.580865958	8.827817283	0.333914633	0.037825277	-4.724505546	0.031692002	1	Down Regulation	NC_000081.7	77409052	77417540	-	2084	Apol7c	GO:0005575;GO:0005576;GO:0006869;GO:0008289;GO:0042157	K14480	-	S	0UKBI;0VAS1;0IWES;1CSM0;13Q1H;0DMDZ;09ZVH	apolipoprotein L 7c [Mus musculus]	108956
Mcf2l	17.58146072	7.099815277	28.06310615	3.952653	1.982821308	0.03175047	1	Up Regulation	NC_000074.7	12923806	13070502	+	6987	Mcf2l	GO:0005085;GO:0005737;GO:0035091;GO:0035556;GO:0050790	K20685	-	T	1DF2B;0E835;0V30Y;0WGJR;1975F;0B43P;13CJC;0IPNH;1BAX6	guanine nucleotide exchange factor DBS isoform 10 [Mus musculus]	17207
Ctsj	5.12377595	0.306720559	9.940831341	32.41005879	5.018369733	0.031785454	1	Up Regulation	NC_000079.7	61147993	61153739	-	1387	Ctsj	GO:0004197;GO:0005615;GO:0005764;GO:0006508;GO:0006955;GO:0008233;GO:0008234;GO:0016787;GO:0048471;GO:0051603	K09599	[EC:3.4.22.-]	O	KOG1543	cathepsin J isoform 1 precursor [Mus musculus]	26898
Hpd	25178.03978	34165.21501	16190.86456	0.473899097	-1.077348182	0.03192642	1	Down Regulation	NC_000071.7	123309870	123320786	-	1400	Hpd	GO:0000139;GO:0003868;GO:0005515;GO:0005737;GO:0005783;GO:0005789;GO:0005794;GO:0006559;GO:0006572;GO:0009072;GO:0016020;GO:0016491;GO:0016701;GO:0046872;GO:0051213;GO:0055114	K00457	[EC:1.13.11.27]	E	1AXVI;12P5H;0V66E;0UNC4;1CUD3;18YU3;09Y6X;KOG0638;0DJKB	4-hydroxyphenylpyruvate dioxygenase [Mus musculus]	15445
Myc	102.8408493	57.25163618	148.4300625	2.592590752	1.374394491	0.03196787	1	Up Regulation	NC_000081.7	61857190	61862210	+	2399	Myc	GO:0000122;GO:0000165;GO:0000320;GO:0000785;GO:0000791;GO:0000978;GO:0000981;GO:0000987;GO:0001046;GO:0001227;GO:0001228;GO:0001541;GO:0001658;GO:0001701;GO:0001783;GO:0002053;GO:0002082;GO:0002904;GO:0003677;GO:0003690;GO:0003700;GO:0005515;GO:0005634;GO:0005654;GO:0005730;GO:0005737;GO:0005739;GO:0005819;GO:0006006;GO:0006338;GO:0006351;GO:0006352;GO:0006355;GO:0006357;GO:0006366;GO:0006848;GO:…	K04377	-	K	0VABW;18XVH;09ZEU;12RYD;1AWEN;0DKX3;0UKYJ;1CVSB;0IFSM	myc proto-oncogene protein isoform a [Mus musculus]	17869
Eef2k	87.98236102	56.44378451	119.5209375	2.117521682	1.082376742	0.031970595	1	Up Regulation	NC_000073.7	120441961	120506442	+	6935	Eef2k	GO:0000166;GO:0002931;GO:0004674;GO:0004686;GO:0005509;GO:0005516;GO:0005524;GO:0006414;GO:0006468;GO:0008135;GO:0014069;GO:0016301;GO:0016310;GO:0016740;GO:0031952;GO:0032869;GO:0043066;GO:0043197;GO:0045807;GO:0046777;GO:0051965;GO:0061003;GO:0071277;GO:0071320;GO:0071454;GO:1990416;GO:1990637	K08292	[EC:2.7.11.20]	S;J	0IFRY;0UNHI;0DIW4;18UXQ;1CTMI;13J4R;09XIQ;0V8GV;1ATX1	eukaryotic elongation factor 2 kinase [Mus musculus]	13631
Srsf1	1372.431515	1063.371261	1681.49177	1.581283821	0.661096337	0.031990558	1	Nodiff	NC_000077.7	87937325	87944583	+	6434	Srsf1	GO:0000380;GO:0000381;GO:0000395;GO:0001701;GO:0003676;GO:0003723;GO:0003729;GO:0005515;GO:0005634;GO:0005654;GO:0005681;GO:0005737;GO:0006397;GO:0008380;GO:0016607;GO:0033120;GO:0035145;GO:0043422;GO:0044547;GO:0045292;GO:0048709;GO:0050733;GO:0051028;GO:0060048;GO:0071013;GO:0097421	K12890	-	A	0DKYT;1B1FA;18ZGK;KOG0105;12PH7;0UPJ8;09VU3;0V6SU;1CVTR	serine/arginine-rich splicing factor 1 isoform 1 [Mus musculus]	110809
Cyp3a25	18553.57195	23405.11315	13702.03076	0.585428947	-0.772434011	0.032021219	1	Nodiff	NC_000071.7	145914002	145946454	-	2183	Cyp3a25	GO:0004497;GO:0005506;GO:0005783;GO:0005789;GO:0008202;GO:0008390;GO:0008395;GO:0009617;GO:0016020;GO:0016021;GO:0016491;GO:0016705;GO:0016712;GO:0020037;GO:0031090;GO:0043231;GO:0046872;GO:0050649;GO:0055114;GO:0070330;GO:0070989	K07424	[EC:1.14.14.1]	Q	0DPQR;0V9SY;1CQPA;12P50;0USD4;09VC0;KOG0158	cytochrome P450 3A25 [Mus musculus]	56388
Gm39701	7.330219482	1.424103249	13.23633571	9.294505662	3.216378136	0.032170873	1	Up Regulation	NC_000067.7	170772677	170777332	+	2905	Gm39701	-	-	-	-	-	uncharacterized protein Gm39701 [Mus musculus]	105244006
Dpp4	1843.522552	2279.483647	1407.561456	0.617491359	-0.695509146	0.032219641	1	Nodiff	NC_000068.8	62160417	62242635	-	7308	Dpp4	GO:0001618;GO:0001662;GO:0001666;GO:0002020;GO:0002709;GO:0004177;GO:0004252;GO:0005102;GO:0005518;GO:0005576;GO:0005783;GO:0005794;GO:0005886;GO:0006508;GO:0007155;GO:0008233;GO:0008236;GO:0008239;GO:0008284;GO:0009986;GO:0010716;GO:0016020;GO:0016021;GO:0016324;GO:0016787;GO:0030027;GO:0030054;GO:0030139;GO:0031258;GO:0031295;GO:0033632;GO:0035641;GO:0036343;GO:0042110;GO:0042277;GO:0042802;GO:…	K01278	[EC:3.4.14.5]	O;W	0DG1A;1AZS2;0UHPT;KOG2100;09URM;0V52H;12P87;18VXM;1CQQX	dipeptidyl peptidase 4 isoform 1 [Mus musculus]	13482
Dgat2	6964.612158	8487.090011	5442.134306	0.641225002	-0.641097417	0.032242633	1	Nodiff	NC_000073.7	98802870	98831920	-	2251	Dgat2	GO:0003846;GO:0004144;GO:0005737;GO:0005739;GO:0005783;GO:0005789;GO:0005811;GO:0005829;GO:0006071;GO:0006629;GO:0006640;GO:0006651;GO:0008374;GO:0010867;GO:0016020;GO:0016021;GO:0016740;GO:0016746;GO:0016747;GO:0019432;GO:0019915;GO:0030176;GO:0034383;GO:0035336;GO:0035356;GO:0038183;GO:0042572;GO:0042632;GO:0042803;GO:0043231;GO:0045722;GO:0046322;GO:0046339;GO:0048471;GO:0050252;GO:0050746;GO:…	K11160	-	I	09XQ2;0UQCG;12TQI;0V8MS;0DJ1T;191I9;KOG0831;1B3Y3;1CTTC	diacylglycerol O-acyltransferase 2 [Mus musculus]	67800
Cyb5r3	4230.949252	5176.152907	3285.745597	0.634785265	-0.655659454	0.032289177	1	Nodiff	NC_000081.7	83037696	83060641	-	4864	Cyb5r3	GO:0004128;GO:0005515;GO:0005737;GO:0005739;GO:0005741;GO:0005743;GO:0005783;GO:0005789;GO:0005811;GO:0006629;GO:0006694;GO:0006695;GO:0006809;GO:0008202;GO:0008203;GO:0016020;GO:0016126;GO:0016208;GO:0016491;GO:0043531;GO:0050421;GO:0050660;GO:0051287;GO:0055114;GO:0071949;GO:1903958	K00326	[EC:1.6.2.2]	H;C	12N8U;0V4I2;0DF8U;1CVKV;1AVJY;09TJ4;0UK3M;KOG0534;18T7S	NADH-cytochrome b5 reductase 3 isoform X1 [Mus musculus]	109754
Gbp3	228.5834012	385.7173454	71.44945705	0.185237864	-2.432549071	0.032311333	1	Down Regulation	NC_000069.7	142265781	142278974	+	3175	Gbp3	GO:0000139;GO:0000166;GO:0003924;GO:0005525;GO:0005634;GO:0005737;GO:0005794;GO:0005829;GO:0005886;GO:0016020;GO:0016787;GO:0020005;GO:0031410;GO:0035458;GO:0042803;GO:0042832;GO:0044406;GO:0048471;GO:0050830;GO:0071346	K20899	-	S;O;T;D;C;K	191WI;0V9BC;134KU;09XSJ;1AYRV;KOG2037;1CUKV;0UNNF;0DJTQ	guanylate-binding protein 4 isoform X1 [Mus musculus]	55932
Pdia4	3238.316794	1922.185872	4554.447717	2.369410671	1.244528271	0.032437323	1	Up Regulation	NC_000072.7	47773075	47790446	-	2655	Pdia4	GO:0003756;GO:0005783;GO:0005788;GO:0016853;GO:0018215;GO:0042470	K09582	[EC:5.3.4.1]	O	09V4G;1AXFC;1CR33;0DGDJ;0UI4W;KOG0190;18TKY;0V644;12P44	protein disulfide-isomerase A4 isoform 1 precursor [Mus musculus]	12304
Atg7	641.5047475	792.9598259	490.049669	0.618000626	-0.694319795	0.032473897	1	Nodiff	NC_000072.7	114620075	114837565	+	4357	Atg7	GO:0000045;GO:0000407;GO:0000422;GO:0001889;GO:0005515;GO:0005737;GO:0005829;GO:0005930;GO:0006497;GO:0006501;GO:0006914;GO:0006995;GO:0006996;GO:0007005;GO:0007568;GO:0007628;GO:0008134;GO:0008641;GO:0009267;GO:0009749;GO:0009791;GO:0010508;GO:0015031;GO:0016236;GO:0018215;GO:0019778;GO:0019779;GO:0021680;GO:0021860;GO:0021955;GO:0021987;GO:0030163;GO:0030424;GO:0031175;GO:0031396;GO:0031401;GO:…	K08337	-	H;O	KOG2337;18TA3;09ZPD;12NWB;1CW29;0UITG;1B127;0DM76;0VAK3	ubiquitin-like modifier-activating enzyme ATG7 isoform 1 [Mus musculus]	74244
Igtp	3025.836685	5265.478451	786.19492	0.149311203	-2.743605682	0.032587714	1	Down Regulation	NC_000077.7	58090382	58098418	+	2023	Igtp	GO:0003924;GO:0005525;GO:0005789;GO:0005829;GO:0006952;GO:0016020;GO:0035458	K14140	-	-	-	interferon gamma induced GTPase [Mus musculus]	16145
Heca	655.9126238	811.1120365	500.7132112	0.617316953	-0.695916682	0.032604768	1	Nodiff	NC_000076.7	17774788	17823815	-	5244	Heca	GO:0003674;GO:0005634;GO:0005737;GO:0045930	K23049	-	T	18U3F;0UM5R;KOG3816;0VB5R;12XK2;1CWSA;1AVGF;0A09T;0DMWM	headcase protein homolog [Mus musculus]	380629
Nans	277.2003424	206.7521635	347.6485212	1.681474647	0.749727026	0.032736036	1	Nodiff	NC_000070.7	46489255	46503440	+	2014	Nans	GO:0003824;GO:0005737;GO:0005829;GO:0016051;GO:0016740;GO:0047444;GO:0070085	K05304	-	H	0DRE1;0IHMI;1AVMR;0UHS8;0A3U2;0VENH;190KK;13KDI;1D0JS	sialic acid synthase [Mus musculus]	94181
Lilra6	4.33736678	0	8.674733561	Inf	Inf	0.033095512	1	Up Regulation	NC_000073.7	3911276	3918569	-	2701	Lilra6	GO:0003674;GO:0005575;GO:0008150	K06512	-	T	13KS9;18SY1;1AU75;0DIAQ;1CRSY;0IKJD;0UIPQ;0A2BJ;0VB6S	paired-Ig-like receptor A3 isoform X3 [Mus musculus]	18726
Fam186b	56.46630288	33.79978417	79.13282159	2.34122269	1.227262165	0.033124559	1	Up Regulation	NC_000081.7	99168899	99199656	-	9412	Fam186b	GO:0003674;GO:0008150;GO:0032991	-	-	S	0DR2Z;0A3SN;1ATDU;18XRG;13JB5;1D0II;0UTYF;0VEM5;0IKH1	protein FAM186B [Mus musculus]	545136
Il18	186.5772988	238.5674317	134.5871659	0.564147273	-0.825856262	0.033183658	1	Nodiff	NC_000075.7	50466000	50493141	+	2593	Il18	GO:0000165;GO:0001525;GO:0001666;GO:0005125;GO:0005576;GO:0005615;GO:0005737;GO:0006954;GO:0006955;GO:0007165;GO:0008283;GO:0008625;GO:0010628;GO:0010744;GO:0014068;GO:0014911;GO:0016324;GO:0030101;GO:0030155;GO:0030431;GO:0031663;GO:0032148;GO:0032609;GO:0032616;GO:0032722;GO:0032725;GO:0032729;GO:0032740;GO:0032757;GO:0032760;GO:0032819;GO:0032930;GO:0032967;GO:0033030;GO:0035655;GO:0042088;GO:…	K05482	-	T	1D280;13WDN;0VGFJ;1B0CH;0A5KI;0DSWY;0UQM1;193C9;0J3U9	interleukin-18 isoform X1 [Mus musculus]	16173
Cxadr	1561.558304	1219.342389	1903.774219	1.561312258	0.642759101	0.033197068	1	Nodiff	NC_000082.7	78098114	78156673	+	10178	Cxadr	GO:0001669;GO:0005102;GO:0005178;GO:0005515;GO:0005576;GO:0005615;GO:0005634;GO:0005654;GO:0005737;GO:0005886;GO:0005911;GO:0005912;GO:0005923;GO:0007005;GO:0007155;GO:0007157;GO:0007507;GO:0008013;GO:0008354;GO:0010669;GO:0014704;GO:0016020;GO:0016021;GO:0016323;GO:0016327;GO:0030054;GO:0030165;GO:0030175;GO:0030426;GO:0030593;GO:0031532;GO:0031594;GO:0032991;GO:0034109;GO:0042802;GO:0043005;GO:…	K06788	-	T	1CW8U;190YA;0IGDG;12SBB;0DMDJ;1B0B3;09ZV3;0VARP;0UQJT	coxsackievirus and adenovirus receptor homolog isoform a precursor [Mus musculus]	13052
Cd163	176.9611351	89.27088177	264.6513884	2.96458804	1.567831641	0.033308449	1	Up Regulation	NC_000072.7	124281596	124307488	+	4508	Cd163	GO:0005044;GO:0005576;GO:0005886;GO:0006897;GO:0006953;GO:0006954;GO:0009897;GO:0016020;GO:0016021	K06545	-	S;T	0IHBC;1AXFF;0V8QG;09XSX;0DEP1;12TK3;19047;1CSUG;0UJ6I	scavenger receptor cysteine-rich type 1 protein M130 isoform 1 precursor [Mus musculus]	93671
Phf21b	11.70441017	3.029351463	20.37946888	6.72733723	2.75003558	0.033310617	1	Up Regulation	NC_000081.7	84669577	84740330	-	6165	Phf21b	GO:0046872	-	-	K;B;L	09USX;1CQS2;1B2F2;KOG0383;13M9D;0UUFG;0V5SH;0DG2J;18Z4K	PHD finger protein 21B isoform 1 [Mus musculus]	271305
Pah	15731.74135	21126.53769	10336.94501	0.489287226	-1.031246478	0.033530834	1	Down Regulation	NC_000076.7	87357657	87419999	+	2143	Pah	GO:0003824;GO:0004497;GO:0004505;GO:0005506;GO:0006558;GO:0006559;GO:0006571;GO:0008152;GO:0009072;GO:0016491;GO:0016597;GO:0016714;GO:0018126;GO:0019293;GO:0042802;GO:0046872;GO:0055114	K00500	[EC:1.14.16.1]	E	12SID;0UR74;1AZCM;0DJJ7;0V93G;KOG3820;18ZUX;1CUBV;09V2Z	phenylalanine-4-hydroxylase [Mus musculus]	18478
Lrp2bp	21.36769326	32.41133375	10.32405278	0.318532179	-1.650488968	0.033532232	1	Down Regulation	NC_000074.7	46463639	46482515	+	3422	Lrp2bp	GO:0005515;GO:0005737;GO:0008150	-	-	O;T;M	0UGJH;KOG1550;1ASBB;18YPM;12U6G;09U1C;0V505;0DFB1;1CQ0T	LRP2-binding protein [Mus musculus]	67620
Rnf169	1174.320617	1448.700417	899.9408165	0.621205603	-0.686857252	0.033555055	1	Nodiff	NC_000073.7	99569461	99630537	-	30338	Rnf169	GO:0005634;GO:0005654;GO:0005730;GO:0005829;GO:0006974;GO:0016567;GO:0016604;GO:0016740;GO:0031491;GO:0035861;GO:0046872;GO:0070530;GO:2000780	K20805	[EC:2.3.2.31]	O;B	12TIW;0V6HN;1ASP3;1CRH8;0DGT6;0UIPM;09VIF;0IGCB;18TJV	E3 ubiquitin-protein ligase RNF169 [Mus musculus]	108937
Cps1	36980.95331	45267.58977	28694.31685	0.633882144	-0.657713466	0.033586097	1	Nodiff	NC_000067.7	67151294	67270426	+	5646	Cps1	GO:0000050;GO:0000166;GO:0001889;GO:0003824;GO:0004087;GO:0004088;GO:0004175;GO:0005509;GO:0005515;GO:0005524;GO:0005543;GO:0005634;GO:0005730;GO:0005737;GO:0005739;GO:0005743;GO:0006207;GO:0006508;GO:0006541;GO:0006807;GO:0007494;GO:0008152;GO:0009636;GO:0010043;GO:0014075;GO:0016595;GO:0016874;GO:0019433;GO:0032094;GO:0032496;GO:0032991;GO:0033762;GO:0034201;GO:0042311;GO:0042493;GO:0042594;GO:…	K01948	[EC:6.3.4.16]	F;C;G	09U7R;1AVUR;0DFHF;12NKD;0UKX2;18XWJ;KOG0370;0V56U;1CQ77	carbamoyl-phosphate synthase [ammonia], mitochondrial precursor [Mus musculus]	227231
Uros	268.8095164	200.6536865	336.9653462	1.679337928	0.747892569	0.03367753	1	Nodiff	NC_000073.7	133287871	133312176	-	10726	Uros	GO:0004852;GO:0005542;GO:0005739;GO:0005829;GO:0006779;GO:0006780;GO:0006782;GO:0006783;GO:0016829;GO:0033014;GO:0046677;GO:0070541;GO:0071243;GO:0071418	K01719	[EC:4.2.1.75]	H	1D03S;0A3BQ;KOG4132;13AD3;0UMHA;0DQGP;0VE6J;18VDP;1AX6P	uroporphyrinogen-III synthase isoform 1 [Mus musculus]	22276
Hmgxb4	114.8247271	75.73491077	153.9145433	2.032279985	1.023099174	0.033754492	1	Up Regulation	NC_000074.7	75720262	75758606	+	4219	Hmgxb4	GO:0003677;GO:0005634;GO:0016589;GO:0042802	K11298	-	B	1B2SB;1CZIT;0IE16;0DQ4F;0A2UQ;0VDQ8;0UNEQ;18XA1;13JS3	HMG domain-containing protein 4 isoform 1 [Mus musculus]	70823
Fgr	108.2109948	31.37834705	185.0436425	5.897176235	2.560024309	0.034589797	1	Up Regulation	NC_000070.7	132701406	132729204	+	4030	Fgr	GO:0000166;GO:0001784;GO:0001819;GO:0002376;GO:0004672;GO:0004713;GO:0004715;GO:0005102;GO:0005515;GO:0005524;GO:0005737;GO:0005739;GO:0005743;GO:0005758;GO:0005829;GO:0005856;GO:0005886;GO:0006468;GO:0007169;GO:0007229;GO:0008360;GO:0014068;GO:0015629;GO:0016020;GO:0016235;GO:0016301;GO:0016310;GO:0016740;GO:0018108;GO:0019901;GO:0030154;GO:0030282;GO:0030335;GO:0031234;GO:0032587;GO:0032815;GO:…	K08891	[EC:2.7.10.2]	T	09UFI;1CY48;1B3P8;190WU;0DFI9;12R0Y;0UHW7;KOG0197;0V649	tyrosine-protein kinase Fgr [Mus musculus]	14191
Dclre1a	533.3224819	679.2885729	387.3563908	0.570238344	-0.810363043	0.034629822	1	Nodiff	NC_000085.7	56517593	56536716	-	4349	Dclre1a	GO:0001650;GO:0003677;GO:0005634;GO:0005654;GO:0006281;GO:0006974;GO:0035312;GO:0046872;GO:0090305	K15340	-	-	-	DNA cross-link repair 1A protein isoform 1 [Mus musculus]	55947
Slc29a1	2004.234863	2463.659452	1544.810274	0.627038884	-0.673373184	0.034674088	1	Nodiff	NC_000083.7	45896126	45910544	-	4723	Slc29a1	GO:0001504;GO:0005326;GO:0005337;GO:0005886;GO:0005887;GO:0006836;GO:0007595;GO:0015211;GO:0015213;GO:0015858;GO:0015860;GO:0015862;GO:0016020;GO:0016021;GO:0016323;GO:0016324;GO:0030431;GO:0032238;GO:0060079;GO:0071333;GO:0071456;GO:0072531;GO:0098793;GO:0098794;GO:0098810;GO:1901642	K15014	-	F;P	09X8T;KOG1479;1CTB3;18WDU;0UM55;12UBZ;0V5GZ;0DIKA;1ARG2	equilibrative nucleoside transporter 1 isoform 1 [Mus musculus]	63959
Gm4737	5741.598089	7566.965306	3916.230873	0.517543125	-0.950249012	0.034742716	1	Nodiff	NC_000082.7	45973348	45975440	-	2093	Gm4737	GO:0002439;GO:0004013;GO:0005507;GO:0005515;GO:0005634;GO:0005737;GO:0005829;GO:0006730;GO:0007584;GO:0016787;GO:0019510;GO:0030554;GO:0033353;GO:0042470;GO:0042745;GO:0042802;GO:0043005;GO:0043621;GO:0051287	K01251	[EC:3.3.1.1]	H	0V7XN;KOG1370;1AYPM;1CWCJ;0DQSE;19194;09WZP;12NN6;0UP4F	predicted gene 4737 [Mus musculus]	11615
Il13ra1	951.3386518	638.3017313	1264.375572	1.980843088	0.986114602	0.034866975	1	Nodiff	NC_000086.8	35375761	35434915	+	3717	Il13ra1	GO:0004896;GO:0004923;GO:0004924;GO:0005127;GO:0008284;GO:0009897;GO:0016020;GO:0016021;GO:0016515;GO:0019221;GO:0019955;GO:0035772;GO:0038165;GO:0043235;GO:0048861	K05076	-	W;T	0IH4K;0UPWG;1CYDQ;18ZBP;1AYWF;0DPFH;0A1TB;0VCP3;13MHI	interleukin-13 receptor subunit alpha-1 precursor [Mus musculus]	16164
Gmppb	267.7225597	134.4103581	401.0347613	2.983659645	1.577082972	0.03486893	1	Up Regulation	NC_000075.7	107926438	107929120	+	1825	Gmppb	GO:0000166;GO:0004475;GO:0005525;GO:0005737;GO:0005739;GO:0009058;GO:0009298;GO:0016740;GO:0016779	K00966	[EC:2.7.7.13]	M	0V6HR;18SF0;0DPB6;0UTAT;KOG1322;09VII;1AS5K;12PBS;1CY95	mannose-1-phosphate guanyltransferase beta [Mus musculus]	331026
Me1	2278.809471	2806.376759	1751.242182	0.624022479	-0.680330095	0.034891802	1	Nodiff	NC_000075.7	86463416	86577967	-	3654	Me1	GO:0004470;GO:0004471;GO:0004473;GO:0005515;GO:0005737;GO:0005739;GO:0005829;GO:0006090;GO:0006108;GO:0008948;GO:0009725;GO:0016491;GO:0030145;GO:0042802;GO:0046872;GO:0050661;GO:0051287;GO:0055114;GO:1902031	K00029	[EC:1.1.1.40]	C	09TMB;KOG1257;1ARYU;0V4KB;0UG0J;0DEXT;1CPMH;18YBX;12QS5	NADP-dependent malic enzyme isoform 1 [Mus musculus]	17436
Atl2	2559.564916	3151.60124	1967.528591	0.624294903	-0.679700407	0.034988346	1	Nodiff	NC_000083.7	80155819	80203633	-	11267	Atl2	GO:0000166;GO:0003924;GO:0005515;GO:0005525;GO:0005783;GO:0005789;GO:0007029;GO:0007030;GO:0016020;GO:0016021;GO:0016787;GO:0042802;GO:0051260;GO:0098826;GO:1990809	K17339	[EC:3.6.5.-]	K	KOG2037	atlastin-2 isoform 5 [Mus musculus]	56298
Gtf2f1	341.2166188	256.5937632	425.8394745	1.659586224	0.730823587	0.034990404	1	Nodiff	NC_000083.7	57310401	57318393	-	1826	Gtf2f1	GO:0001096;GO:0003677;GO:0005515;GO:0005634;GO:0005654;GO:0005669;GO:0005674;GO:0006367;GO:0006368;GO:0008134;GO:0009615;GO:0016251;GO:0019211;GO:0019903;GO:0019904;GO:0030054;GO:0032091;GO:0032968;GO:0032991;GO:0043231;GO:0045944;GO:0050790;GO:1990841	K03138	-	K	1CRN2;KOG2393;0V6NA;12RTB;1AUD6;18VEP;0DGXU;0UIWE;09VPE	general transcription factor IIF subunit 1 [Mus musculus]	98053
Hspa13	708.3697631	544.3162916	872.4232345	1.602787291	0.680582975	0.035179701	1	Nodiff	NC_000082.7	75552078	75564575	-	5032	Hspa13	GO:0000166;GO:0005524;GO:0005737;GO:0005739;GO:0005783;GO:0016887;GO:0031072;GO:0034620;GO:0042026;GO:0043231;GO:0044183;GO:0051082;GO:0051085;GO:0051787	K09491	-	O	KOG0101;1AUAT;1CRKB;12XGP;0V6KM;09VMI;0UIU1;0DGW1;18XH4	heat shock 70 kDa protein 13 precursor [Mus musculus]	110920
Apol9a	736.6939053	1111.288029	362.0997817	0.325837922	-1.617773577	0.035741103	1	Down Regulation	NC_000081.7	77287989	77295280	-	1940	Apol9a	GO:0005575;GO:0005576;GO:0006869;GO:0008150;GO:0008289;GO:0042157	K14480	-	-	-	apolipoprotein L 9a [Mus musculus]	223672
Irf4	8.926173522	2.415910346	15.4364367	6.389490704	2.675700941	0.035980697	1	Up Regulation	NC_000079.7	30933191	30950965	+	4788	Irf4	GO:0000786;GO:0000976;GO:0000978;GO:0000981;GO:0001228;GO:0002376;GO:0003677;GO:0003700;GO:0005515;GO:0005634;GO:0005654;GO:0005829;GO:0006355;GO:0006357;GO:0032733;GO:0032736;GO:0032743;GO:0032753;GO:0034122;GO:0042832;GO:0043011;GO:0043388;GO:0043565;GO:0043966;GO:0043967;GO:0045893;GO:0045944;GO:0072540;GO:0120162;GO:1990837	K09445	-	K	0DNW7;18VZS;13I3X;0UJDN;1CSXP;0VC45;1AUXN;0A18F;0IES5	interferon regulatory factor 4 isoform a [Mus musculus]	16364
Sord	25843.61508	32699.11938	18988.11079	0.580691809	-0.784155411	0.036031845	1	Nodiff	NC_000068.8	122065320	122095818	+	2259	Sord	GO:0003939;GO:0005739;GO:0005929;GO:0006060;GO:0006062;GO:0006970;GO:0008270;GO:0009725;GO:0016020;GO:0016491;GO:0030317;GO:0031514;GO:0031667;GO:0031966;GO:0042493;GO:0042802;GO:0042995;GO:0046370;GO:0046526;GO:0046686;GO:0046688;GO:0046872;GO:0051160;GO:0051164;GO:0051287;GO:0055114;GO:0070062	K00008	[EC:1.1.1.14]	Q	09V8K;1ATUS;1CR6S;0DGH4;190JM;12NS6;0UIAP;KOG0024;0V683	sorbitol dehydrogenase [Mus musculus]	20322
Pik3cb	377.7776385	473.074212	282.4810649	0.597117868	-0.743912355	0.036081251	1	Nodiff	NC_000075.7	98920455	99022264	-	5260	Pik3cb	GO:0000166;GO:0001935;GO:0001952;GO:0002931;GO:0003376;GO:0005515;GO:0005524;GO:0005634;GO:0005654;GO:0005730;GO:0005737;GO:0005829;GO:0005886;GO:0005942;GO:0006874;GO:0006897;GO:0006914;GO:0007155;GO:0007156;GO:0009611;GO:0010595;GO:0010628;GO:0014065;GO:0016020;GO:0016301;GO:0016303;GO:0016310;GO:0016477;GO:0016740;GO:0030168;GO:0030496;GO:0031526;GO:0033031;GO:0035004;GO:0035005;GO:0035022;GO:…	K00922	[EC:2.7.1.153]	T	KOG0904;1914Y;0DIAB;1AY73;1CXD8;09WZX;0UQ40;12QH0;0V7XY	phosphatidylinositol 4,5-bisphosphate 3-kinase catalytic subunit beta isoform [Mus musculus]	74769
Gys1	47.5751013	19.49009197	75.66011063	3.881978122	1.956791987	0.036147616	1	Up Regulation	NC_000073.7	45084263	45106041	+	3681	Gys1	GO:0003824;GO:0004373;GO:0005515;GO:0005536;GO:0005737;GO:0005977;GO:0005978;GO:0007507;GO:0008152;GO:0016234;GO:0016740;GO:0016757;GO:0019901;GO:0061547	K00693	[EC:2.4.1.11]	G	KOG3742;0V7YK;1ASFG;12QED;1CSWJ;18ZBD;0DIM8;0UGGI;09X9T	glycogen [starch] synthase, muscle [Mus musculus]	14936
Prodh	4379.600021	5627.600707	3131.599335	0.556471487	-0.845620327	0.036278494	1	Nodiff	NC_000082.7	17889590	17907148	-	2580	Prodh	GO:0004657;GO:0005739;GO:0005743;GO:0005759;GO:0006560;GO:0006562;GO:0010133;GO:0016491;GO:0016597;GO:0055114;GO:0071949	K00318	[EC:1.5.5.2]	E	0DF0Q;18SNH;KOG0186;1B1HY;0UG4V;09TQE;1CPQH;0V4PN;12S69	proline dehydrogenase 1, mitochondrial precursor [Mus musculus]	19125
Nxt2	573.0170584	711.3243154	434.7098014	0.611127431	-0.710454856	0.036281047	1	Nodiff	NC_000086.8	141009766	141022696	+	3124	Nxt2	GO:0005515;GO:0005634;GO:0005654;GO:0005737;GO:0005829;GO:0006606;GO:0006913;GO:0015031;GO:0044613;GO:0048471;GO:0051028	K14285	-	A;U	13QPS;192QI;1AVVZ;1D040;0UKDC;0DPG1;KOG4353;0A3C3;0VE6T	NTF2-related export protein 2 isoform b [Mus musculus]	237082
Mipep	687.5714069	847.006809	528.1360048	0.623532183	-0.681464069	0.036334294	1	Nodiff	NC_000080.7	61022011	61142930	+	3679	Mipep	GO:0004175;GO:0004222;GO:0005739;GO:0005759;GO:0006508;GO:0006518;GO:0006627;GO:0008233;GO:0008237;GO:0016787;GO:0046872	K01410	[EC:3.4.24.59]	O	18S2Q;KOG2090;0V8AP;12QG5;1AS7I;1D0MN;0DS21;09XCG;0UJ6N	mitochondrial intermediate peptidase precursor [Mus musculus]	70478
Zfp429	25.21849882	37.8303094	12.60668824	0.333243064	-1.585353245	0.036347609	1	Down Regulation	NC_000079.7	67537043	67547963	-	3432	Zfp429	GO:0000978;GO:0000981;GO:0005634;GO:0006355;GO:0006357;GO:0046872	-	-	K	KOG1721	zinc finger protein 429 [Mus musculus]	72807
Atxn2l	886.0218212	680.4856666	1091.557976	1.604086654	0.681752079	0.036538496	1	Nodiff	NC_000073.7	126090880	126106991	-	9253	Atxn2l	GO:0003723;GO:0005634;GO:0005737;GO:0005829;GO:0010494;GO:0010603;GO:0016020;GO:0016607;GO:0034063	K23625	-	A	KOG2375;0UMWJ;0DKMT;18Z3T;1CVG5;12NMN;1B250;0VA2Z;09W3Q	ataxin-2-like protein isoform X1 [Mus musculus]	233871
Hspa5	8317.917701	4389.086336	12246.74907	2.790272993	1.480406278	0.036572414	1	Up Regulation	NC_000068.8	34662102	34666541	+	2616	Hspa5	GO:0000166;GO:0001554;GO:0005515;GO:0005524;GO:0005576;GO:0005634;GO:0005737;GO:0005739;GO:0005783;GO:0005788;GO:0005789;GO:0005790;GO:0005793;GO:0005829;GO:0005886;GO:0006983;GO:0008180;GO:0009314;GO:0009986;GO:0010976;GO:0016020;GO:0016787;GO:0016887;GO:0019899;GO:0019904;GO:0021589;GO:0021680;GO:0030176;GO:0030182;GO:0030335;GO:0030433;GO:0030496;GO:0030512;GO:0030968;GO:0031072;GO:0031204;GO:…	K09490	[EC:3.6.4.10]	O	0DNDC;1CXAH;0A1W7;0UKC7;KOG0101;12PIY;0VCRV;191JV;1B1P4	endoplasmic reticulum chaperone BiP precursor [Mus musculus]	14828
Amy1	4127.111674	5184.450205	3069.773143	0.592111607	-0.75605896	0.036633974	1	Nodiff	NC_000069.7	113349601	113371399	-	1822	Amy1	GO:0003824;GO:0004556;GO:0005509;GO:0005576;GO:0005615;GO:0005975;GO:0008152;GO:0009617;GO:0016052;GO:0016160;GO:0016787;GO:0016798;GO:0031404;GO:0043169;GO:0046872;GO:0103025	K01176	[EC:3.2.1.1]	G	18W68;KOG2212;12SA5;0DNP0;0VBFA;1CXK7;0URDQ;1B4AF;09W3Y	alpha-amylase 1 precursor [Mus musculus]	11722
Pcca	1733.381157	2230.48998	1236.272335	0.55426043	-0.851364082	0.036678934	1	Nodiff	NC_000080.7	122721752	123127356	+	7491	Pcca	GO:0000166;GO:0004658;GO:0005524;GO:0005739;GO:0005759;GO:0006629;GO:0016042;GO:0016421;GO:0016874;GO:0019899;GO:0046872	K01965	[EC:6.4.1.3]	C;I;E	0VB7S;1AZ7S;0DSAI;09Z3F;12N20;0UJNH;KOG0238;18XSV;1D1G5	propionyl-CoA carboxylase alpha chain, mitochondrial precursor [Mus musculus]	110821
Acsl5	4717.345997	5751.963171	3682.728824	0.640255981	-0.64327927	0.036689166	1	Nodiff	NC_000085.7	55240298	55285060	+	3362	Acsl5	GO:0000166;GO:0001676;GO:0004467;GO:0005524;GO:0005654;GO:0005730;GO:0005739;GO:0005741;GO:0005743;GO:0005783;GO:0005789;GO:0005886;GO:0006629;GO:0006631;GO:0008610;GO:0008654;GO:0009758;GO:0010747;GO:0010867;GO:0015908;GO:0016020;GO:0016021;GO:0016874;GO:0032000;GO:0035338;GO:0047676;GO:0050053;GO:0102391;GO:2001236	K01897	[EC:6.2.1.3]	I	1B4QD;0V4XT;1CPJ2;KOG1256;18XUN;0UGR1;0DJJS;12PYZ;09TYX	long-chain-fatty-acid--CoA ligase 5 [Mus musculus]	433256
Siglece	90.45007802	32.54441448	148.3557415	4.558562319	2.188578898	0.036944361	1	Up Regulation	NC_000073.7	43300494	43309585	-	2060	Siglece	GO:0005515;GO:0005886;GO:0007155;GO:0009897;GO:0016020;GO:0016021;GO:0030246;GO:0033691;GO:0048029;GO:0050728;GO:0060101	K10079	-	T	09W1I;0V6ZT;0IJT6;0DHAK;18VUR;1AUWN;0UJDS;13N43;1CS0N	sialic acid-binding Ig-like lectin 12 isoform X1 [Mus musculus]	83382
Ddx17	4020.682387	2916.413631	5124.951143	1.757278559	0.813342902	0.037074804	1	Nodiff	NC_000081.7	79411897	79430976	-	8791	Ddx17	GO:0000166;GO:0000380;GO:0000381;GO:0001837;GO:0002376;GO:0003676;GO:0003713;GO:0003723;GO:0003724;GO:0004386;GO:0005515;GO:0005524;GO:0005634;GO:0005730;GO:0005737;GO:0005829;GO:0006357;GO:0006364;GO:0006397;GO:0008380;GO:0010586;GO:0016607;GO:0016787;GO:0030520;GO:0030521;GO:0031047;GO:0045445;GO:0045944;GO:0051607;GO:0061614;GO:1990904;GO:2001014	K13178	[EC:3.6.4.13]	A;K	1CQAK;09T47;18XDC;KOG0331;0USQN;1ASWN;0V42W;12N1A;0DFKY	probable ATP-dependent RNA helicase DDX17 isoform 1 [Mus musculus]	67040
Sdha	8035.458782	9785.839103	6285.078462	0.6422626	-0.638764807	0.037118169	1	Nodiff	NC_000079.7	74470374	74498359	-	2859	Sdha	GO:0000104;GO:0005730;GO:0005739;GO:0005743;GO:0005749;GO:0006099;GO:0006105;GO:0006121;GO:0007399;GO:0008177;GO:0009055;GO:0016020;GO:0016491;GO:0016627;GO:0022900;GO:0022904;GO:0043209;GO:0050660;GO:0055114	K00234	[EC:1.3.5.1]	C	1B0WZ;12PRC;1CTBI;KOG2403;0UM5S;0V6GN;09X96;0DIKM;192EW	succinate dehydrogenase [ubiquinone] flavoprotein subunit, mitochondrial precursor [Mus musculus]	66945
Pck1	46029.62088	61271.16722	30788.07453	0.502488788	-0.99283669	0.037130375	1	Nodiff	NC_000068.8	172994866	173001067	+	2637	Pck1	GO:0000166;GO:0000287;GO:0004550;GO:0004611;GO:0004613;GO:0005525;GO:0005737;GO:0005739;GO:0005783;GO:0005829;GO:0006006;GO:0006094;GO:0006107;GO:0006165;GO:0006629;GO:0007568;GO:0009617;GO:0014823;GO:0016301;GO:0016310;GO:0016740;GO:0016829;GO:0016831;GO:0017076;GO:0018105;GO:0019003;GO:0019543;GO:0030145;GO:0031406;GO:0032496;GO:0032868;GO:0032869;GO:0033993;GO:0042593;GO:0042594;GO:0043382;GO:…	K01596	[EC:4.1.1.32]	C	KOG3749;12NTG;192F3;09UKD;0UMQI;1B1IW;0DFW4;0V5JS;1CRUF	phosphoenolpyruvate carboxykinase, cytosolic [GTP] [Mus musculus]	18534
Tcf24	6.795965861	1.276187488	12.31574423	9.650419194	3.270591611	0.037418488	1	Up Regulation	NC_000067.7	10030388	10038207	-	4059	Tcf24	GO:0000785;GO:0000977;GO:0000981;GO:0006357;GO:0032502;GO:0046983	-	-	-	-	transcription factor 24 [Mus musculus]	100039596
Ly6k	6.2332328	0.920161676	11.54630392	12.54812521	3.649399925	0.037489525	1	Up Regulation	NC_000081.7	74668723	74671817	-	773	Ly6k	GO:0001669;GO:0005515;GO:0005576;GO:0005737;GO:0005886;GO:0007339;GO:0009986;GO:0016020;GO:0030317;GO:0031225;GO:0031410;GO:0045121	-	-	S	0UWTF;0AAW9;1B6W8;0JG7H;1D5P7;0DWDX;196J9;148RC;0VMVV	lymphocyte antigen 6K precursor [Mus musculus]	76486
Rad51c	16.45804259	7.104440197	25.81164499	3.633170844	1.861229208	0.037539412	1	Up Regulation	NC_000077.7	87267471	87295780	-	4471	Rad51c	GO:0000166;GO:0000400;GO:0000707;GO:0000722;GO:0000724;GO:0003677;GO:0005515;GO:0005524;GO:0005634;GO:0005654;GO:0005657;GO:0005694;GO:0005737;GO:0005739;GO:0005829;GO:0006281;GO:0006310;GO:0006974;GO:0007066;GO:0007131;GO:0007141;GO:0007283;GO:0008094;GO:0008821;GO:0010971;GO:0030054;GO:0033063;GO:0033065;GO:0043231;GO:0048471;GO:0048476	K10870	-	L	KOG1434;0DQE7;13HBQ;0UQH6;0A0R3;1B3DB;0VEGF;1CZG4;18V7Q	DNA repair protein RAD51 homolog 3 isoform X1 [Mus musculus]	114714
Pithd1	369.3510895	460.0321478	278.6700312	0.605762081	-0.723176822	0.037581867	1	Nodiff	NC_000070.7	135702913	135714555	-	1538	Pithd1	GO:0005515;GO:0005634;GO:0005737;GO:0007286;GO:0007341;GO:0045654;GO:0045893;GO:0061136;GO:0061956;GO:0097598	-	-	O	0A1BP;1AYDG;194BF;KOG1730;0DNZ8;0VC77;1CXWS;0USBA;12S8C	PITH domain-containing protein 1 [Mus musculus]	66193
Ncam2	77.5047962	117.5587234	37.45086902	0.318571587	-1.650310497	0.037600418	1	Down Regulation	NC_000082.7	80997501	81425549	+	17565	Ncam2	GO:0005886;GO:0007155;GO:0007413;GO:0007608;GO:0016020;GO:0016021;GO:0016604;GO:0030424;GO:0031225;GO:0042802;GO:0043005	K06491	-	T	0V37P;0B4P1;13DEB;0IQJD;1978F;0WH7B;1DFCV;0E8EJ;1BB23	neural cell adhesion molecule 2 isoform a precursor [Mus musculus]	17968
Cyp2c37	6333.143436	8737.485966	3928.800905	0.449648894	-1.153129173	0.037606162	1	Down Regulation	NC_000085.7	39980868	40000687	+	1824	Cyp2c37	GO:0004497;GO:0005506;GO:0005737;GO:0005783;GO:0005789;GO:0006082;GO:0006805;GO:0008391;GO:0008392;GO:0008395;GO:0016020;GO:0016491;GO:0016705;GO:0016712;GO:0019369;GO:0019373;GO:0020037;GO:0031090;GO:0042738;GO:0043231;GO:0046872;GO:0055114;GO:0070330	K07413	[EC:1.14.14.1]	Q	0UIKN;1ARRJ;1CRXQ;12SZU;0DGDQ;19513;KOG0156;09TUB;0V59K	cytochrome P450 2C37 precursor [Mus musculus]	13096
Gpatch4	170.8724713	124.5353396	217.2096029	1.744160361	0.80253269	0.037630056	1	Nodiff	NC_000069.7	87950413	87963301	+	2250	Gpatch4	GO:0002244;GO:0003676;GO:0005575	-	-	A;D	13QPN;1CWQ3;0DMUN;0VB40;0UR1P;1AT1N;KOG2809;18SKE;09V4U	G patch domain-containing protein 4 [Mus musculus]	66614
Akr1c12	921.717734	1128.21704	715.218428	0.633936913	-0.657588818	0.037691096	1	Nodiff	NC_000079.7	4318171	4329398	-	1231	Akr1c12	GO:0004032;GO:0004033;GO:0005829;GO:0006805;GO:0008202;GO:0016229;GO:0016491;GO:0047086;GO:0055114	K13374	[EC:1.1.1.218]	C;K	1947V;1B2K4;09V48;0US6Y;0V63V;KOG1577;0DNV7;12P3Z;1CSYT	aldo-keto reductase family 1, member C12 [Mus musculus]	622402
Id3	936.135298	666.8476427	1205.422953	1.807643719	0.854110355	0.037696621	1	Nodiff	NC_000070.7	135871133	135872703	+	953	Id3	GO:0000122;GO:0001656;GO:0005515;GO:0005634;GO:0005737;GO:0006275;GO:0007275;GO:0007417;GO:0007507;GO:0007517;GO:0007623;GO:0008134;GO:0009611;GO:0010628;GO:0010629;GO:0019904;GO:0030154;GO:0030182;GO:0030855;GO:0030903;GO:0032922;GO:0042476;GO:0043065;GO:0043433;GO:0045662;GO:0045668;GO:0045892;GO:0046983;GO:0048511;GO:0051726;GO:0072750;GO:0140416;GO:1901707	K17694	-	K	1D3MD;0DU9M;0UVFC;19310;0A7GQ;0VIBM;13VVH;1B5X9;0IYKY	DNA-binding protein inhibitor ID-3 [Mus musculus]	15903
Agmo	1208.300886	1474.014453	942.5873192	0.639469523	-0.645052493	0.037708284	1	Nodiff	NC_000078.7	37291638	37632201	+	2673	Agmo	GO:0005506;GO:0005783;GO:0005789;GO:0006643;GO:0008610;GO:0016020;GO:0016021;GO:0016491;GO:0046485;GO:0050479;GO:0055114	K15537	[EC:1.14.16.5]	I	13ITV;0VBPQ;1CT7A;18UGF;0UIP0;KOG0872;1AWGS;0DIGS;0A0T4	alkylglycerol monooxygenase [Mus musculus]	319660
Ankrd28	600.6403858	741.2473311	460.0334405	0.620620704	-0.688216269	0.03771583	1	Nodiff	NC_000080.7	31418687	31552372	-	10493	Ankrd28	GO:0005575;GO:0005634;GO:0005654;GO:0008150	K15502	-	S;Z;O;M;E	0V7QW;1CZWD;09WSM;0DJ9R;KOG0504;12Q3M;1AXTR;0UNAS;195QH	serine/threonine-protein phosphatase 6 regulatory ankyrin repeat subunit A isoform X1 [Mus musculus]	105522
Otc	4120.640339	5771.271792	2470.008886	0.427983463	-1.224373043	0.037890639	1	Down Regulation	NC_000086.8	10118500	10187263	+	4757	Otc	GO:0000050;GO:0001889;GO:0004585;GO:0005543;GO:0005737;GO:0005739;GO:0005743;GO:0005759;GO:0006520;GO:0006526;GO:0006591;GO:0006593;GO:0007494;GO:0008652;GO:0010043;GO:0016597;GO:0016740;GO:0016743;GO:0019240;GO:0031667;GO:0032868;GO:0042301;GO:0042450;GO:0042493;GO:0042802;GO:0043231;GO:0055081;GO:0070781;GO:0097272	K00611	[EC:2.1.3.3]	E	0E3CY;0UJWX;09XTZ;1AWXW;0VD0V;18T4J;12PK2;1CZHA;KOG1504	ornithine carbamoyltransferase, mitochondrial precursor [Mus musculus]	18416
Kat2b	1223.518171	1491.91434	955.1220014	0.640198955	-0.643407773	0.037911213	1	Nodiff	NC_000083.7	53873802	53979749	+	5418	Kat2b	GO:0000123;GO:0000776;GO:0000785;GO:0000977;GO:0003682;GO:0003712;GO:0003713;GO:0004145;GO:0004402;GO:0004468;GO:0004861;GO:0005515;GO:0005634;GO:0005654;GO:0005671;GO:0005737;GO:0005813;GO:0005815;GO:0005829;GO:0005856;GO:0006338;GO:0006355;GO:0006473;GO:0007049;GO:0007507;GO:0008080;GO:0008134;GO:0008285;GO:0010835;GO:0010976;GO:0016407;GO:0016573;GO:0016740;GO:0016746;GO:0018076;GO:0018215;GO:…	K06062	[EC:2.3.1.48]	K;B	0DJU7;1CUMB;18WPU;KOG1472;1AY5I;09YE2;0V9BR;0UNP0;12NNQ	histone acetyltransferase KAT2B isoform 1 [Mus musculus]	18519
Sult2a1	1355.338861	2196.522473	514.1552496	0.234076936	-2.094945307	0.037914802	1	Down Regulation	NC_000073.7	13530171	13571335	-	1021	Sult2a1	GO:0004027;GO:0005737;GO:0005829;GO:0006629;GO:0008146;GO:0008202;GO:0008203;GO:0016740;GO:0047704;GO:0050294;GO:0050656;GO:0051923	K11822	[EC:2.8.2.14]	S;O;J	1D0CH;0UIDX;13KC1;0A3KF;0DPEQ;KOG1584;18Y4Y;1B0UR;0VEFM	bile salt sulfotransferase 1 [Mus musculus]	20859
Chic1	103.4137241	138.2486854	68.57876268	0.496053633	-1.011431982	0.037919534	1	Down Regulation	NC_000086.8	102400009	102452698	+	12980	Chic1	GO:0003674;GO:0005886;GO:0016020;GO:0016021;GO:0031410	-	-	U	193I1;13Q2H;0A4PQ;KOG4101;0DS61;1D1F0;1B2PD;0UKVX;0VEMF	cysteine-rich hydrophobic domain-containing protein 1 [Mus musculus]	12212
Neil1	89.29316812	61.16836537	117.4179709	1.919586541	0.940795603	0.038313705	1	Nodiff	NC_000075.7	57050072	57055973	-	2599	Neil1	GO:0003676;GO:0003677;GO:0003684;GO:0003824;GO:0003906;GO:0005634;GO:0005654;GO:0005694;GO:0005737;GO:0005815;GO:0005856;GO:0006281;GO:0006284;GO:0006974;GO:0006979;GO:0008022;GO:0008152;GO:0008270;GO:0016787;GO:0016798;GO:0016799;GO:0016829;GO:0019104;GO:0032074;GO:0140078	K10567	-	L	0VCJQ;13I4C;1B1CC;18WHR;0IEAW;0UREN;1D04P;0DR0D;0A35P	endonuclease 8-like 1 isoform 1 [Mus musculus]	72774
Nt5e	411.1529404	520.6868288	301.6190521	0.579271522	-0.787688352	0.038315513	1	Nodiff	NC_000075.7	88209662	88254142	+	3580	Nt5e	GO:0000166;GO:0005654;GO:0005829;GO:0005886;GO:0006196;GO:0007159;GO:0008198;GO:0008253;GO:0009166;GO:0009897;GO:0009986;GO:0016020;GO:0016021;GO:0016311;GO:0016787;GO:0016788;GO:0031225;GO:0046085;GO:0046086;GO:0046872;GO:0050728;GO:0097060	K19970	[EC:3.1.3.5]	F	0V4XY;0DF8Z;0UGGB;09TZ1;1927Z;1AUS8;KOG4419;1CPYK;12NQ2	5'-nucleotidase preproprotein [Mus musculus]	23959
Ar	371.334155	476.589462	266.0788479	0.5582978	-0.840893225	0.038331804	1	Nodiff	NC_000086.8	97192363	97366824	+	10063	Ar	GO:0000122;GO:0000785;GO:0000976;GO:0000978;GO:0001085;GO:0001091;GO:0001225;GO:0001228;GO:0001701;GO:0003073;GO:0003382;GO:0003677;GO:0003682;GO:0003700;GO:0004879;GO:0005102;GO:0005496;GO:0005497;GO:0005515;GO:0005634;GO:0005737;GO:0005829;GO:0005886;GO:0006355;GO:0006357;GO:0007283;GO:0007338;GO:0007620;GO:0008013;GO:0008049;GO:0008134;GO:0008270;GO:0008284;GO:0008285;GO:0008289;GO:0008584;GO:…	K08557	-	K	0A0XC;0DIFP;1CXFZ;18XKM;0VBTN;13MJD;0UNES;1AXYM;KOG3575	androgen receptor [Mus musculus]	11835
Dpyd	9414.621679	11695.15139	7134.091971	0.610004243	-0.713108817	0.03860026	1	Nodiff	NC_000069.7	118355758	119226573	+	6495	Dpyd	GO:0000166;GO:0002058;GO:0003824;GO:0004159;GO:0005506;GO:0005737;GO:0005829;GO:0006145;GO:0006208;GO:0006210;GO:0006212;GO:0006214;GO:0007584;GO:0007623;GO:0014070;GO:0016491;GO:0016627;GO:0017113;GO:0019483;GO:0019860;GO:0042493;GO:0042802;GO:0042803;GO:0046050;GO:0046079;GO:0046872;GO:0050661;GO:0051536;GO:0051539;GO:0055114;GO:0071949	K00207	[EC:1.3.1.2]	F;E	1CRR5;18ZN9;12P5M;0VACY;1AUI0;0UJ0Z;0DH0V;KOG0399;09ZFV	dihydropyrimidine dehydrogenase [NADP(+)] [Mus musculus]	99586
Ptma	2378.123894	1850.444614	2905.803175	1.570327019	0.651065031	0.038601001	1	Nodiff	NC_000067.7	86454279	86458434	+	1389	Ptma	GO:0005634;GO:0042393;GO:0043066;GO:0043486	K13784	-	S	0J563;13ZX5;0AAFD;1B6ZK;0UWM8;1D5JJ;0VMKJ;1943C;0DW9V	prothymosin alpha isoform 1 [Mus musculus]	19231
Pdxk	1491.137196	1828.416858	1153.857535	0.631069184	-0.664129919	0.038660897	1	Nodiff	NC_000076.7	78272581	78300782	-	5094	Pdxk	GO:0000166;GO:0000287;GO:0005524;GO:0005654;GO:0005737;GO:0005829;GO:0008270;GO:0008478;GO:0009443;GO:0016301;GO:0016310;GO:0016740;GO:0030170;GO:0030955;GO:0031402;GO:0031403;GO:0036094;GO:0042803;GO:0042823;GO:0043066;GO:0046872;GO:0070280	K00868	[EC:2.7.1.35]	H	09X8K;1CTAX;0V879;12QTC;KOG2599;0UM4Y;0DIK4;1ARR7;18UV0	pyridoxal kinase [Mus musculus]	216134
Jak3	312.4108528	235.8177302	389.0039754	1.649595962	0.722112706	0.0387461	1	Nodiff	NC_000074.7	72129027	72143221	+	4085	Jak3	GO:0000166;GO:0004672;GO:0004713;GO:0004715;GO:0005524;GO:0005856;GO:0006468;GO:0016020;GO:0016301;GO:0016310;GO:0016740;GO:0018108;GO:0035556	K11218	[EC:2.7.10.2]	T	12TI0;190VX;1B535;0UM1R;0V7H4;KOG0197;09WIK;1CT85;0DG6K	tyrosine-protein kinase JAK3 [Mus musculus]	16453
Gpat4	2924.113824	3799.602823	2048.624826	0.53916815	-0.891192819	0.038856204	1	Nodiff	NC_000074.7	23661281	23698469	-	5643	Gpat4	GO:0002071;GO:0004366;GO:0005515;GO:0005783;GO:0005789;GO:0006629;GO:0006631;GO:0006637;GO:0006641;GO:0006656;GO:0007595;GO:0008610;GO:0008654;GO:0016020;GO:0016021;GO:0016024;GO:0016740;GO:0016746;GO:0019432;GO:0030176;GO:0030879;GO:0040014;GO:0046339;GO:0102420	K13506	[EC:2.3.1.15]	I	1AUYK;0V5QH;0DG0R;12PYI;KOG2898;09UQX;191GI;0UIE5;1CQQB	glycerol-3-phosphate acyltransferase 6 isoform X1 [Mus musculus]	102247
Tmc5	92.40547574	15.12785947	169.683092	11.21659627	3.487563044	0.038900912	1	Up Regulation	NC_000073.7	118196520	118274308	+	5076	Tmc5	GO:0005887;GO:0006811;GO:0008381;GO:0016020;GO:0016021;GO:0034220	K21988	-	P;U	18XPZ;0IH09;09VEI;1AU21;0UII3;0DGPD;1CRD6;0V6DR;12T46	transmembrane channel-like protein 5 isoform a [Mus musculus]	74424
Cchcr1	40.40660302	24.05366674	56.7595393	2.359704236	1.238606044	0.038980342	1	Up Regulation	NC_000083.7	35827914	35841912	+	4861	Cchcr1	GO:0005515;GO:0005634;GO:0005737;GO:0005814;GO:0005829;GO:0006611;GO:0007275;GO:0030154;GO:0042802	K16760	-	U	0IGTY;0DQUC;18WPK;0VBEY;0URFF;1CZY4;0A375;12QFK;1B4B4	coiled-coil alpha-helical rod protein 1 isoform X1 [Mus musculus]	240084
Prob1	174.0284407	222.549443	125.5074383	0.563953055	-0.826353021	0.039070038	1	Nodiff	NC_000084.7	35783400	35788274	-	4875	Prob1	GO:0003674;GO:0005575;GO:0005654;GO:0008150	-	-	S	0VDFK;1926R;13TKQ;0URZW;0IZ44;0DQ79;0A2JM;1CYGQ;1B16X	proline-rich basic protein 1 [Mus musculus]	381148
Casq1	5.312101416	0.670193093	9.954009738	14.85245049	3.892629074	0.039292304	1	Up Regulation	NC_000067.7	172037461	172047462	-	1874	Casq1	GO:0005509;GO:0005737;GO:0005739;GO:0005759;GO:0005783;GO:0005794;GO:0006937;GO:0007029;GO:0007519;GO:0009408;GO:0010033;GO:0010880;GO:0014802;GO:0014804;GO:0014809;GO:0014870;GO:0014894;GO:0016020;GO:0016529;GO:0030016;GO:0030018;GO:0030315;GO:0031674;GO:0033017;GO:0033018;GO:0042383;GO:0042802;GO:0043231;GO:0045214;GO:0046872;GO:0051258;GO:0051279;GO:0051281;GO:0051282;GO:1901341;GO:2001256	K23468	-	O;W	0DF47;0IGY5;18T27;13NA1;0UH5H;0V4T8;1ASU3;1CPU2;09TTX	calsequestrin-1 precursor [Mus musculus]	12372
Ptgir	10.09646042	2.658432206	17.53448864	6.595800561	2.721547776	0.039300267	1	Up Regulation	NC_000073.7	16640415	16644830	+	3334	Ptgir	GO:0004930;GO:0005829;GO:0005886;GO:0006954;GO:0007165;GO:0007186;GO:0007189;GO:0007204;GO:0010642;GO:0016020;GO:0016021;GO:0016501;GO:0032496;GO:0048662	K04263	-	T	KOG3656;0V9VD;18V5R;13HYN;1B15B;0UU8X;1CV6N;09YXQ;0DKCR	prostacyclin receptor [Mus musculus]	19222
Lmna	792.4190438	614.1974706	970.6406169	1.580339652	0.660234661	0.039313423	1	Nodiff	NC_000069.7	88388455	88413842	-	4155	Lmna	GO:0005515;GO:0005634;GO:0005635;GO:0005638;GO:0005652;GO:0005654;GO:0005829;GO:0005882;GO:0006606;GO:0006997;GO:0006998;GO:0007517;GO:0008157;GO:0008285;GO:0010628;GO:0016363;GO:0016604;GO:0030010;GO:0030334;GO:0030951;GO:0031647;GO:0031965;GO:0032204;GO:0034504;GO:0034613;GO:0035861;GO:0042802;GO:0045669;GO:0048471;GO:0055015;GO:0071456;GO:0072201;GO:0090201;GO:0090343;GO:1900114;GO:1900180;GO:…	K12641	-	Z;D;B;Y	1CRS3;0V6SA;0UHSX;12PTX;09VTI;18S9T;0DH1W;KOG0977;1ARIZ	prelamin-A/C isoform A precursor [Mus musculus]	16905
Cpeb4	1186.938767	1439.767218	934.1103148	0.648792599	-0.624170734	0.039380786	1	Nodiff	NC_000077.7	31820911	31885635	+	7670	Cpeb4	GO:0000900;GO:0002931;GO:0003676;GO:0003723;GO:0003730;GO:0005634;GO:0005737;GO:0005783;GO:0006412;GO:0006417;GO:0008135;GO:0014069;GO:0030054;GO:0030424;GO:0030425;GO:0030426;GO:0035235;GO:0036294;GO:0042149;GO:0042995;GO:0043005;GO:0043022;GO:0043197;GO:0043524;GO:0045182;GO:0045202;GO:0046872;GO:0048471;GO:0071230;GO:0098794;GO:1990124;GO:2000766	K02602	-	J	195IC;12RYW;09UGD;1CQFN;0DFS4;KOG0129;0V5FQ;1B4EA;0UH7E	cytoplasmic polyadenylation element-binding protein 4 isoform 1 [Mus musculus]	67579
Anxa9	35.61911673	20.82765636	50.41057711	2.420367239	1.275225962	0.039501355	1	Up Regulation	NC_000069.7	95203404	95222491	-	6542	Anxa9	GO:0001786;GO:0002020;GO:0005262;GO:0005509;GO:0005543;GO:0005544;GO:0005546;GO:0005615;GO:0005634;GO:0005737;GO:0005829;GO:0005886;GO:0007271;GO:0009986;GO:0015464;GO:0019834;GO:0031267;GO:0031982;GO:0043086;GO:0045202;GO:0046790;GO:0062023;GO:0070588;GO:0098609	K17090	-	U	0DSJN;18TEX;0VESX;0UPNK;0A5CY;13NV6;KOG0819;1D1VK;1AZAM	annexin A9 isoform a [Mus musculus]	71790
Hsd11b1	9392.99972	11950.25981	6835.739627	0.572015984	-0.805872633	0.039549114	1	Nodiff	NC_000067.7	192903948	192946353	-	1651	Hsd11b1	GO:0003845;GO:0005496;GO:0005737;GO:0005783;GO:0005789;GO:0005791;GO:0006629;GO:0006704;GO:0006706;GO:0006713;GO:0008202;GO:0016020;GO:0016021;GO:0016491;GO:0030176;GO:0030324;GO:0031965;GO:0042803;GO:0043231;GO:0043456;GO:0045177;GO:0050661;GO:0055114;GO:0070524	K15680	[EC:1.1.1.146]	Q	1CYRT;KOG1205;0UQB3;1AWQ0;0V90S;0DPSN;0A24H;13NBT;18VID	corticosteroid 11-beta-dehydrogenase isozyme 1 isoform X1 [Mus musculus]	15483
Pop7	75.38721974	50.27671756	100.4977219	1.998891869	0.999200431	0.039653701	1	Nodiff	NC_000071.7	137499701	137500691	-	792	Pop7	GO:0000172;GO:0001682;GO:0003676;GO:0004526;GO:0005634;GO:0005730;GO:0005737;GO:0006364;GO:0008033;GO:0016787;GO:0030681;GO:0033204;GO:0043231;GO:0090502	K14527	[EC:3.1.26.5]	A	13RKV;1AU00;0IXMT;0UUAR;194R2;0A4FM;0VMS5;0DRC1;1D0HJ	ribonuclease P protein subunit p20 [Mus musculus]	74097
Rarg	68.66703041	45.13010908	92.20395174	2.043069552	1.030738318	0.039814122	1	Up Regulation	NC_000081.7	102143373	102165957	-	3399	Rarg	GO:0000122;GO:0000785;GO:0000977;GO:0000978;GO:0001843;GO:0002063;GO:0002068;GO:0003406;GO:0003417;GO:0003430;GO:0003677;GO:0003682;GO:0003700;GO:0004879;GO:0005515;GO:0005634;GO:0005654;GO:0005667;GO:0005737;GO:0006355;GO:0008270;GO:0008284;GO:0008285;GO:0009755;GO:0009952;GO:0010468;GO:0010628;GO:0030154;GO:0031076;GO:0031641;GO:0032331;GO:0032526;GO:0035116;GO:0035264;GO:0043010;GO:0043065;GO:…	K08529	-	K	1B3S3;0A2S1;0VCMW;1CUZC;18VB6;13J5G;0DK5J;KOG3575;0UIJW	retinoic acid receptor gamma isoform 1 [Mus musculus]	19411
Lpgat1	5701.337041	4535.777495	6866.896588	1.513940354	0.598308368	0.039852633	1	Nodiff	NC_000067.7	191449666	191516367	+	8502	Lpgat1	GO:0003846;GO:0005737;GO:0005783;GO:0005789;GO:0006629;GO:0008654;GO:0012505;GO:0016020;GO:0016021;GO:0016740;GO:0016746;GO:0019432;GO:0036149;GO:0045723;GO:0071617	K13514	[EC:2.3.1.-]	I	0UR71;0VE55;0DMYR;13FFC;1CWUN;1920Y;0A3AD;1B131;KOG1505	acyl-CoA:lysophosphatidylglycerol acyltransferase 1 isoform 1 [Mus musculus]	226856
Mycl	196.6348985	247.6582608	145.6115363	0.58795348	-0.766226084	0.040008839	1	Nodiff	NC_000070.7	122889381	122896283	+	3898	Mycl	GO:0000785;GO:0000978;GO:0000981;GO:0003677;GO:0003700;GO:0005515;GO:0005634;GO:0005654;GO:0005694;GO:0006355;GO:0006357;GO:0045607;GO:0046983	K09110	-	K	0DKBP;13I0A;1CV5G;0IFII;0UKXG;1B117;0V9U4;09YWD;18SDJ	protein L-Myc isoform 2 [Mus musculus]	16918
Dynll2	2351.064164	2870.80572	1831.322608	0.637912414	-0.648569741	0.040097865	1	Nodiff	NC_000077.7	87870351	87892746	-	2908	Dynll2	GO:0003774;GO:0005515;GO:0005737;GO:0005813;GO:0005856;GO:0005868;GO:0005874;GO:0005875;GO:0007017;GO:0014069;GO:0030286;GO:0031475;GO:0042802;GO:0044877;GO:0045505;GO:0051959;GO:0060271;GO:0097110;GO:0097731;GO:0098794;GO:0098978;GO:2000582	K10418	-	Z	0DUW9;193DS;KOG3430;13SSA;0UVTS;1B69G;0VJ64;1D476;0A8AD	dynein light chain 2, cytoplasmic [Mus musculus]	68097
Rnaset2a	824.6712055	1012.472963	636.8694485	0.62902366	-0.668813811	0.040219752	1	Nodiff	NC_000083.7	8347412	8367078	-	1154	Rnaset2a	GO:0002376;GO:0003723;GO:0004518;GO:0004519;GO:0004521;GO:0004540;GO:0005576;GO:0005615;GO:0005739;GO:0005758;GO:0005764;GO:0005783;GO:0005788;GO:0006401;GO:0016020;GO:0016021;GO:0016787;GO:0016829;GO:0033897;GO:0043202;GO:0045087;GO:0090305;GO:0090501;GO:0090502	K01166	[EC:4.6.1.19]	A	1CZ0P;KOG1642;0DQ0B;12SY4;1B3PG;18XUU;0UTAR;0A442;0VEYU	ribonuclease T2-A isoform 1 precursor [Mus musculus]	100037283
Abca1	3342.83291	2299.095342	4386.570477	1.90795501	0.932027153	0.040233519	1	Nodiff	NC_000070.7	53030789	53159988	-	10432	Abca1	GO:0000166;GO:0002790;GO:0005102;GO:0005319;GO:0005515;GO:0005524;GO:0005548;GO:0005768;GO:0005794;GO:0005886;GO:0005887;GO:0006497;GO:0006869;GO:0006911;GO:0007040;GO:0007186;GO:0007189;GO:0007584;GO:0008035;GO:0008203;GO:0008320;GO:0009306;GO:0009897;GO:0009986;GO:0010875;GO:0015914;GO:0016020;GO:0016021;GO:0016197;GO:0016323;GO:0016887;GO:0019905;GO:0023061;GO:0030139;GO:0030301;GO:0031210;GO:…	K05641	-	Q	0V4GH;12P2M;1CWAS;KOG0059;18X2V;09THI;1AUWY;0DMFG;0UJE3	phospholipid-transporting ATPase ABCA1 isoform X1 [Mus musculus]	11303
H2-T22	735.4560702	898.4866262	572.4255142	0.637099649	-0.650409052	0.040248958	1	Nodiff	NC_000083.7	36348020	36353634	-	3079	H2-T22	GO:0002476;GO:0005615;GO:0009897;GO:0016020;GO:0016021	K06751	-	-	-	histocompatibility 2, T region locus 22 isoform 1 precursor [Mus musculus]	15039
Lhpp	1573.664938	1931.141773	1216.188102	0.629776705	-0.667087701	0.040322375	1	Nodiff	NC_000073.7	132212344	132308149	+	1636	Lhpp	GO:0000287;GO:0004427;GO:0005634;GO:0005737;GO:0005829;GO:0006470;GO:0006796;GO:0016311;GO:0016607;GO:0016787;GO:0016791;GO:0042803;GO:0046872;GO:0101006	K11725	-	G	09XJ3;KOG3040;1AXZB;0V979;0UNFS;18YY7;1CUG8;0DJPA;13JS5	phospholysine phosphohistidine inorganic pyrophosphate phosphatase [Mus musculus]	76429
Ahsg	59148.84232	46169.16574	72128.51891	1.562266022	0.643640136	0.040344359	1	Nodiff	NC_000082.7	22710765	22718201	+	1514	Ahsg	GO:0001503;GO:0004866;GO:0004869;GO:0005576;GO:0005615;GO:0005794;GO:0006953;GO:0008584;GO:0010951;GO:0030294;GO:0030308;GO:0030502;GO:0031012;GO:0032991;GO:0045780;GO:0046627;GO:0050727;GO:0050766;GO:0061099;GO:0062023;GO:0065003	K23409	-	O;T;W	18T24;0DG1W;1CZ7B;0UI4J;0A2IK;13MGQ;1AYJZ;0VDEF;0IK8F	alpha-2-HS-glycoprotein isoform 1 precursor [Mus musculus]	11625
Olfm3	90.87537471	126.7963327	54.95441669	0.433406988	-1.206205679	0.040523576	1	Down Regulation	NC_000069.7	114697727	114919413	+	5093	Olfm3	GO:0005515;GO:0005576;GO:0005615;GO:0005794;GO:0030054;GO:0032281;GO:0042462;GO:0045202	-	-	W	1DCE0;196QX;1B9VB;0KCV8;0WCCJ;0E5DX;0AZW5;0V0WY;14T0X	noelin-3 isoform B precursor [Mus musculus]	229759
Spdl1	14.19627708	5.786394177	22.60615999	3.906778435	1.965979438	0.040564958	1	Up Regulation	NC_000077.7	34700012	34724492	-	3254	Spdl1	GO:0000132;GO:0000775;GO:0000776;GO:0000777;GO:0000922;GO:0000940;GO:0005634;GO:0005694;GO:0005737;GO:0005815;GO:0005856;GO:0007049;GO:0007080;GO:0007094;GO:0016477;GO:0019899;GO:0034501;GO:0043515;GO:0051301	-	-	Z	0UQ17;1AS8J;1CP6K;09T5S;194EV;0V44H;0IDXF;12N28;0DEGY	protein Spindly [Mus musculus]	70385
H3c15	28.78776393	10.05407901	47.52144885	4.726583989	2.240797891	0.040598976	1	Up Regulation	NC_000069.7	96145795	96146443	-	649	H3c15	GO:0000122;GO:0000228;GO:0000785;GO:0000786;GO:0003677;GO:0003682;GO:0005515;GO:0005634;GO:0005654;GO:0005694;GO:0006334;GO:0006335;GO:0032991;GO:0046982;GO:0060968	K11253	-	B	KOG1745	histone H3.2 [Mus musculus]	97114
Acot12	1932.270248	2360.478482	1504.062014	0.637185226	-0.65021528	0.040711354	1	Nodiff	NC_000079.7	91889445	91934267	+	3244	Acot12	GO:0003986;GO:0005524;GO:0005737;GO:0005829;GO:0006084;GO:0006629;GO:0006631;GO:0006637;GO:0008289;GO:0016787;GO:0016790;GO:0036042;GO:0042802;GO:0047617;GO:0052689	K01067	[EC:3.1.2.1]	I	KOG2763;09YAC;0V97T;0DEY2;18VMC;1CUGR;0UJJY;1AU5H;12RBZ	acetyl-coenzyme A thioesterase [Mus musculus]	74156
Ppp2r3d	118.0444636	83.23328932	152.8556378	1.83647239	0.876937207	0.040744315	1	Nodiff	NC_000075.7	124195310	124204755	+	5895	Ppp2r3d	GO:0005509	K11583	-	A	KOG2562	serine/threonine-protein phosphatase 2A regulatory subunit B'' subunit delta isoform 1 [Mus musculus]	19054
Pkdrej	42.76291844	16.30543645	69.22040043	4.245234444	2.085844229	0.040744933	1	Up Regulation	NC_000081.7	85698877	85705934	-	7058	Pkdrej	GO:0005509;GO:0016020;GO:0016021	K19921	-	P	0IQ5F	polycystic kidney disease and receptor for egg jelly-related protein precursor [Mus musculus]	18766
Gabarapl1	3669.162257	4438.229659	2900.094854	0.653435058	-0.613884235	0.040795693	1	Nodiff	NC_000072.7	129510155	129519294	+	1773	Gabarapl1	GO:0000045;GO:0000421;GO:0000422;GO:0005515;GO:0005737;GO:0005739;GO:0005776;GO:0005783;GO:0005794;GO:0005829;GO:0005856;GO:0005874;GO:0006914;GO:0006995;GO:0008092;GO:0016020;GO:0016236;GO:0030659;GO:0030957;GO:0031410;GO:0031625;GO:0032590;GO:0032839;GO:0044297;GO:0050811	K08341	-	Z	KOG1654;0VICF;1D3N4;0DUAF;0A7HM;19398;13R5H;1B5YB;0UVGF	gamma-aminobutyric acid receptor-associated protein-like 1 [Mus musculus]	57436
Slc10a3	55.40577118	35.41834505	75.39319731	2.128648225	1.089937553	0.040890018	1	Up Regulation	NC_000086.8	73412823	73416955	-	2023	Slc10a3	GO:0008508;GO:0010033;GO:0015293;GO:0015721;GO:0016020;GO:0016021;GO:0032526;GO:0055085	K14343	-	P	09W7P;0VDW0;13F9M;18UGM;KOG2718;0DHGR;1ATHP;1CS73;0UHY0	P3 protein [Mus musculus]	214601
Plce1	193.3968742	140.6227843	246.1709641	1.75057666	0.807830241	0.040945607	1	Nodiff	NC_000085.7	38469438	38773549	+	10696	Plce1	GO:0000139;GO:0000187;GO:0004435;GO:0004629;GO:0005085;GO:0005515;GO:0005737;GO:0005794;GO:0005829;GO:0005886;GO:0006629;GO:0006651;GO:0007165;GO:0007173;GO:0007186;GO:0007200;GO:0007264;GO:0007265;GO:0008081;GO:0008277;GO:0010592;GO:0016020;GO:0016042;GO:0016787;GO:0019899;GO:0030027;GO:0031267;GO:0032835;GO:0035556;GO:0042995;GO:0045859;GO:0046578;GO:0046872;GO:0048015;GO:0050790	K05860	[EC:3.1.4.11]	T;I	18ZP2;12NH2;0UQ66;0V5XZ;1CSZ9;0DI8T;09UY1;1AZWI;KOG0169	1-phosphatidylinositol 4,5-bisphosphate phosphodiesterase epsilon-1 isoform X1 [Mus musculus]	74055
Prkg2	4.192149494	8.050384355	0.333914633	0.041478098	-4.591506441	0.040992399	1	Down Regulation	NC_000071.7	99077632	99185042	-	5098	Prkg2	GO:0000166;GO:0004672;GO:0004674;GO:0004692;GO:0005524;GO:0006468;GO:0016020;GO:0016301;GO:0016310;GO:0016740;GO:0030553;GO:0031965;GO:0036289;GO:0042802;GO:0072659;GO:2001226	K19477	[EC:2.7.11.12]	T	KOG0616;09V14;0V60R;191EH;1CV9T;0DGAH;1B2N1;0UPDE;12QSF	cGMP-dependent protein kinase 2 [Mus musculus]	19092
Tmem135	1574.895484	1925.693818	1224.09715	0.635665514	-0.653660274	0.041091905	1	Nodiff	NC_000073.7	88789230	89053911	-	10397	Tmem135	GO:0003674;GO:0005737;GO:0005739;GO:0005777;GO:0005778;GO:0005811;GO:0007031;GO:0008340;GO:0009409;GO:0010628;GO:0010884;GO:0010918;GO:0016020;GO:0016021;GO:0031966;GO:0032094;GO:0090140	-	-	S;K;U	1ATHJ;0UHXT;12QAB;0V5YR;0DG8D;18VQ9;09UYX;KOG1398;1CQXV	transmembrane protein 135 isoform X1 [Mus musculus]	72759
Bin2	68.89906346	30.26316565	107.5349613	3.553328244	1.829170966	0.04118629	1	Up Regulation	NC_000081.7	100538963	100567384	-	2323	Bin2	GO:0001891;GO:0002102;GO:0005543;GO:0005737;GO:0006911;GO:0060326;GO:0071800;GO:0097320	K20119	-	-	-	bridging integrator 2 isoform 1 [Mus musculus]	668218
Eml6	18.16337841	8.081353849	28.24540296	3.49513256	1.805347174	0.041198632	1	Up Regulation	NC_000077.7	29693044	29976044	-	8198	Eml6	GO:0005737;GO:0005856;GO:0005874;GO:0008017;GO:0008150	K18598	-	S;Z;T;D	1BB9W;0WI8M;0V3IH;KOG2106;1DFW3;0E8ZV;13EWX;0B5KW	echinoderm microtubule-associated protein-like 6 isoform X1 [Mus musculus]	237711
Ehd4	196.6889595	144.5484463	248.8294727	1.721426132	0.783604275	0.041318179	1	Nodiff	NC_000068.8	119919958	119985056	-	3593	Ehd4	GO:0000166;GO:0005509;GO:0005515;GO:0005524;GO:0005525;GO:0005768;GO:0005769;GO:0005783;GO:0005886;GO:0006897;GO:0006907;GO:0010008;GO:0016020;GO:0016197;GO:0030100;GO:0030139;GO:0031901;GO:0032456;GO:0043231;GO:0046872;GO:0048471;GO:0050731;GO:0051260;GO:0055038;GO:0060271;GO:0071363;GO:0072659	K12477	-	T;U	1ASKS;0V6UU;1CTEH;0USGH;09XC5;12N3T;KOG1954;0DIPJ;18U9Z	EH domain-containing protein 4 [Mus musculus]	98878
Rnf13	2569.659217	3122.957898	2016.360536	0.645657291	-0.631159497	0.04134297	1	Nodiff	NC_000069.7	57643468	57742846	+	5148	Rnf13	GO:0004842;GO:0005634;GO:0005637;GO:0005654;GO:0005737;GO:0005764;GO:0005765;GO:0005768;GO:0005783;GO:0005789;GO:0005829;GO:0006511;GO:0008432;GO:0016020;GO:0016021;GO:0016567;GO:0016740;GO:0031902;GO:0043231;GO:0046872;GO:0051865;GO:0061630;GO:0070304	K15692	[EC:2.3.2.27]	O	1AYI7;1CWHP;0UNC8;18ZFY;0VCAA;KOG4628;13H6Y;0DMN3;0A1EU	E3 ubiquitin-protein ligase RNF13 isoform a precursor [Mus musculus]	24017
Ptpmt1	724.5944139	887.0247554	562.1640725	0.633763679	-0.657983113	0.041478734	1	Nodiff	NC_000068.8	90741057	90748395	-	1322	Ptpmt1	GO:0004439;GO:0004721;GO:0004722;GO:0004725;GO:0005739;GO:0005743;GO:0006470;GO:0006629;GO:0006655;GO:0008138;GO:0008654;GO:0008962;GO:0016020;GO:0016311;GO:0016787;GO:0016791;GO:0031305;GO:0032049;GO:0035335;GO:0046488;GO:0061179;GO:0106306;GO:0106307;GO:2001242	K14165	-	-	-	phosphatidylglycerophosphatase and protein-tyrosine phosphatase 1 [Mus musculus]	66461
Zfp672	197.8267579	146.5941049	249.0594108	1.698972894	0.764662836	0.04150317	1	Nodiff	NC_000077.7	58205940	58221197	-	13583	Zfp672	GO:0000977;GO:0000981;GO:0003677;GO:0005634;GO:0005654;GO:0006357;GO:0046872	-	-	K	0A5Q3;1B56U;0UUHV;0VG85;1961V;KOG1721;1D1UE;13MTD;0DQYU	zinc finger protein 672 [Mus musculus]	319475
Hgd	8155.67732	10081.37527	6229.979365	0.617969195	-0.694393171	0.041569017	1	Nodiff	NC_000082.7	37400104	37452388	+	1793	Hgd	GO:0004411;GO:0005737;GO:0006520;GO:0006559;GO:0006570;GO:0006572;GO:0016491;GO:0042802;GO:0046872;GO:0051213;GO:0055114	K00451	[EC:1.13.11.5]	E	1B340;0DK77;1CV12;09YSK;0V9QI;12PPI;KOG1417;18ZBW;0UP44	homogentisate 1,2-dioxygenase [Mus musculus]	15233
Rab38	26.92747549	14.71220145	39.14274952	2.660563726	1.411731959	0.041644711	1	Up Regulation	NC_000073.7	88079481	88140780	+	1577	Rab38	GO:0000166;GO:0003924;GO:0005515;GO:0005525;GO:0005737;GO:0005739;GO:0005764;GO:0005769;GO:0005783;GO:0005794;GO:0005802;GO:0005829;GO:0005886;GO:0006886;GO:0007005;GO:0012505;GO:0015031;GO:0016020;GO:0016192;GO:0030670;GO:0030742;GO:0031410;GO:0031982;GO:0032438;GO:0033162;GO:0035646;GO:0035650;GO:0035651;GO:0036461;GO:0042470;GO:0044233;GO:0045335;GO:0060155;GO:0072657;GO:0090383;GO:1903232;GO:…	K07923	-	U	0DMV7;1CWQU;12SMZ;18S69;0VB4K;0UR2I;KOG4423;1B1A8;0A08N	ras-related protein Rab-38 [Mus musculus]	72433
Nhlrc2	1100.047944	1348.525759	851.5701288	0.631482286	-0.66318583	0.04174015	1	Nodiff	NC_000085.7	56536682	56591935	+	8729	Nhlrc2	GO:0003674;GO:0005737;GO:0005829;GO:0008150	-	-	O	0WJ14;0E9G0;1BBHB;1DGB9;13FZ7;197G1;0B6B9;0ITFZ;0V3UC	NHL repeat-containing protein 2 [Mus musculus]	66866
Arsa	757.4541907	545.9829865	968.925395	1.774643934	0.82752959	0.041745749	1	Nodiff	NC_000081.7	89356679	89361627	-	3491	Arsa	GO:0001669;GO:0003824;GO:0004065;GO:0004098;GO:0005509;GO:0005615;GO:0005737;GO:0005764;GO:0005768;GO:0005783;GO:0005886;GO:0006914;GO:0007339;GO:0007417;GO:0007584;GO:0008484;GO:0009268;GO:0016021;GO:0016787;GO:0031232;GO:0043627;GO:0045471;GO:0046872;GO:0051597	K01134	[EC:3.1.6.8]	P;G	0UIVT;12T1I;18VNB;0V6MV;09VNZ;0DGXA;KOG3867;1AUCH;1CRMJ	arylsulfatase A precursor [Mus musculus]	11883
Dmpk	346.4484839	261.3422644	431.5547034	1.65130085	0.723602989	0.041768075	1	Nodiff	NC_000073.7	18817571	18827746	+	3089	Dmpk	GO:0000166;GO:0002028;GO:0004672;GO:0004674;GO:0005515;GO:0005524;GO:0005634;GO:0005640;GO:0005737;GO:0005739;GO:0005741;GO:0005783;GO:0005789;GO:0005829;GO:0005886;GO:0006468;GO:0006874;GO:0006998;GO:0008016;GO:0010657;GO:0010830;GO:0014722;GO:0014853;GO:0016020;GO:0016021;GO:0016301;GO:0016310;GO:0016529;GO:0016740;GO:0017020;GO:0018105;GO:0031307;GO:0031965;GO:0033017;GO:0035556;GO:0043666;GO:…	K08788	[EC:2.7.11.1]	T	0URRI;09XPW;1D02W;0IT50;1B4NI;18WI2;12S9B;0VC66;0DQYP	myotonin-protein kinase isoform X1 [Mus musculus]	13400
Frzb	52.72562145	31.0440409	74.407202	2.396827212	1.261125909	0.04178532	1	Up Regulation	NC_000068.8	80242314	80277740	-	2920	Frzb	GO:0005515;GO:0005576;GO:0005615;GO:0005737;GO:0007275;GO:0008285;GO:0010721;GO:0014033;GO:0016055;GO:0017147;GO:0030154;GO:0030178;GO:0030308;GO:0042472;GO:0043065;GO:0045600;GO:0060029;GO:0060070;GO:0061037;GO:0061053;GO:0070367;GO:0090090;GO:0090103	-	-	T	1AV04;09Y9P;0UN66;12Q4Y;0V8JF;1CUG3;194JF;0DJP3;KOG3577	secreted frizzled-related protein 3 precursor [Mus musculus]	20378
Nucb2	41.35628323	24.17868024	58.53388622	2.420888387	1.275536567	0.041830985	1	Up Regulation	NC_000073.7	116103579	116139823	+	1938	Nucb2	GO:0001965;GO:0003677;GO:0005085;GO:0005164;GO:0005509;GO:0005576;GO:0005615;GO:0005634;GO:0005635;GO:0005640;GO:0005737;GO:0005783;GO:0005793;GO:0005794;GO:0005797;GO:0006874;GO:0007264;GO:0016020;GO:0032099;GO:0043204;GO:0043951;GO:0045599;GO:0046321;GO:0046627;GO:0046872;GO:0050790;GO:0070093;GO:1901142;GO:2000845	K20371	-	U	12NID;0V5I3;1CQHW;0DFUG;18TQ8;1AST8;KOG3866;0UHAH;09UIW	nucleobindin-2 precursor [Mus musculus]	53322
Bbox1	2257.945123	2783.15808	1732.732167	0.622577704	-0.683674184	0.041910543	1	Nodiff	NC_000068.8	110094401	110145158	-	3527	Bbox1	GO:0005506;GO:0005737;GO:0005739;GO:0008270;GO:0008336;GO:0016491;GO:0042802;GO:0045329;GO:0046872;GO:0051213;GO:0055114	K00471	[EC:1.14.11.1]	I	1D0GT;0VF3N;0A0GG;KOG3888;0DRFQ;1B039;0USYV;1920J;13INN	gamma-butyrobetaine dioxygenase [Mus musculus]	170442
Gm3435	15.5016068	6.505892524	24.49732108	3.765405129	1.912805096	0.04204404	1	Up Regulation	NC_000083.7	15230102	15242711	+	4800	Gm3435	GO:0003674;GO:0005575;GO:0008150	-	-	S	0UH86;0A2UY;0VDQJ;1CZJ2;0DQGZ;13K9K;0IHQ8	uncharacterized protein LOC100041621 isoform X1 [Mus musculus]	100041621
Kctd11	16.82697413	7.278138439	26.37580983	3.623977483	1.857573992	0.04224807	1	Up Regulation	NC_000077.7	69769090	69771811	-	2722	Kctd11	GO:0005737;GO:0007049;GO:0007275;GO:0007399;GO:0007406;GO:0016567;GO:0016740;GO:0030154;GO:0040008;GO:0042127;GO:0042802;GO:0045666;GO:0045879;GO:0051260	K21920	[EC:2.3.2.27]	S;G	18SMH;1AW4H;0UKNI;09WXQ;KOG2723;12S82;0V7W0;0DI8C;1CSYS	BTB/POZ domain-containing protein KCTD11 [Mus musculus]	216858
Sugp2	206.8743508	152.6188527	261.129849	1.710993396	0.774834192	0.04225523	1	Nodiff	NC_000074.7	70686838	70715755	+	6651	Sugp2	GO:0003676;GO:0003723;GO:0005634;GO:0005654;GO:0006396;GO:0006397;GO:0008150;GO:0008380;GO:0016604	K13166	-	A;S	1CS60;18W6C;0DHFU;KOG0965;0UG2E;09W6K;0V74X;1B2HX;13BU5	SURP and G-patch domain-containing protein 2 [Mus musculus]	234373
Vsig4	293.434783	219.3081291	367.5614369	1.676004617	0.745026124	0.042288504	1	Nodiff	NC_000086.8	95290807	95337044	-	1434	Vsig4	GO:0001851;GO:0016020;GO:0016021;GO:0032703;GO:0032991;GO:0042130;GO:0043031;GO:0045957	K19822	-	U	196YV;0B1DN;0WDZ6;0JGUM;1497I;1DDJY;1BAFE;0E6MS;0V1UT	V-set and immunoglobulin domain-containing protein 4 precursor [Mus musculus]	278180
Tha1	108.188229	52.20588657	164.1705714	3.14467548	1.652911144	0.042383172	1	Up Regulation	NC_000077.7	117758775	117764352	-	1840	Tha1	GO:0003824;GO:0005829;GO:0006520;GO:0006545;GO:0006567;GO:0008732;GO:0016829	K01620	[EC:4.1.2.48]	E	0A2DD;1D03H;1B1CK;18WUZ;KOG1368;12SK4;0VA2R;0DQZ2;0UNXR	threonine aldolase 1 [Mus musculus]	71776
Ak2	3523.663759	4310.08461	2737.242909	0.635078695	-0.654992723	0.042482959	1	Nodiff	NC_000070.7	128887017	128905322	+	3339	Ak2	GO:0000166;GO:0004017;GO:0004550;GO:0005524;GO:0005634;GO:0005737;GO:0005739;GO:0005743;GO:0005758;GO:0005829;GO:0006139;GO:0006163;GO:0006165;GO:0006172;GO:0009132;GO:0016301;GO:0016310;GO:0016740;GO:0016776;GO:0019205;GO:0036126;GO:0046033;GO:0046034;GO:0046060;GO:0046940;GO:0097226	K00939	[EC:2.7.4.3]	F	18XC0;0DEP7;1CPCX;0V4B1;09TBV;0UFNY;KOG3078;12N5Q;1AZ6X	adenylate kinase 2, mitochondrial isoform a [Mus musculus]	11637
Slc38a1	36.90010757	17.75306247	56.04715268	3.157041371	1.658573167	0.042558872	1	Up Regulation	NC_000081.7	96469299	96541396	-	11789	Slc38a1	GO:0003333;GO:0005295;GO:0005886;GO:0005887;GO:0006811;GO:0006814;GO:0006865;GO:0006868;GO:0007565;GO:0015171;GO:0015179;GO:0015186;GO:0015293;GO:0015804;GO:0015807;GO:0016020;GO:0016021;GO:0016323;GO:0030424;GO:0043025;GO:0098591;GO:1902475	K14990	-	P;E	09XQM;KOG1305;1AX7V;0UIK3;0DJ2K;12WYG;190CA;0V8ND;1CTU9	sodium-coupled neutral amino acid transporter 1 [Mus musculus]	105727
L1cam	7.26571536	1.681518554	12.84991217	7.641849763	2.933921895	0.042596678	1	Up Regulation	NC_000086.8	72897384	72924843	-	5693	L1cam	GO:0005886;GO:0007160;GO:0007411;GO:0009986;GO:0016020;GO:0016021;GO:0016477;GO:0019904;GO:0030424;GO:0031175;GO:0043025;GO:0050808;GO:0061564	K06550	-	T	1B3C3;0DGEG;12P91;1CR3Y;KOG3513;09V5A;18WZE;0USBQ;0V64Z	neural cell adhesion molecule L1 isoform 1 precursor [Mus musculus]	16728
Anxa3	94.33283923	56.25694886	132.4087296	2.353642213	1.234895027	0.042671589	1	Up Regulation	NC_000071.7	96941244	96993827	+	2213	Anxa3	GO:0004859;GO:0005509;GO:0005544;GO:0005737;GO:0005829;GO:0005886;GO:0006909;GO:0010595;GO:0016020;GO:0019834;GO:0021766;GO:0030424;GO:0030425;GO:0030670;GO:0031100;GO:0042581;GO:0042742;GO:0043025;GO:0043086;GO:0043312;GO:0045766;GO:0048306;GO:0051054;GO:0051091;GO:0051384;GO:0062023;GO:0070848	K17089	-	U	12TQB;1CS2A;09W30;18TTS;1AVSC;0UJYA;0DHC6;0V71D;KOG0819	annexin A3 [Mus musculus]	11745
Aifm3	86.4508506	112.6289825	60.27271876	0.535143952	-0.902001071	0.042786192	1	Nodiff	NC_000082.7	17307418	17325349	+	4150	Aifm3	GO:0005739;GO:0005743;GO:0005783;GO:0005829;GO:0006915;GO:0016491;GO:0046872;GO:0050660;GO:0051536;GO:0051537;GO:0055114;GO:0097194	K22747	-	Q;C;P	18Y27;KOG1336;09UFR;0DFRE;1AYZ0;12NZZ;1CQF0;0UTGA;0V5F4	apoptosis-inducing factor 3 isoform X1 [Mus musculus]	72168
Robo1	408.8808104	504.3578588	313.4037619	0.62139165	-0.68642524	0.043107698	1	Nodiff	NC_000082.7	71824406	72844379	+	17899	Robo1	GO:0002042;GO:0005737;GO:0005886;GO:0006919;GO:0007156;GO:0007411;GO:0008046;GO:0009986;GO:0016199;GO:0021836;GO:0030275;GO:0030336;GO:0033600;GO:0035025;GO:0035385;GO:0042802;GO:0043406;GO:0050772;GO:0050925;GO:0070100;GO:1900748	K06753	-	T	12QAY;1B49H;18SF4;KOG4222;0DHE9;0UMHK;0V82Z;1CRQK;09X4G	roundabout homolog 1 isoform X1 [Mus musculus]	19876
Ropn1l	161.034179	205.3009313	116.7674268	0.568762285	-0.814102293	0.043364548	1	Nodiff	NC_000081.7	31441356	31453835	-	910	Ropn1l	GO:0001932;GO:0003341;GO:0005515;GO:0005737;GO:0005929;GO:0030317;GO:0031514;GO:0042802;GO:0042995;GO:0048240	-	-	T	0B5C7;0E8UD;1BB82;1DFR7;0IRZH;0WHZ8;197BE;0V3FP;13EJ2	ropporin-1-like protein [Mus musculus]	252967
Hip1	102.8265392	71.49024504	134.1628333	1.876659301	0.908166759	0.043389901	1	Nodiff	NC_000071.7	135435350	135574167	-	25858	Hip1	GO:0003779;GO:0005515;GO:0005543;GO:0005634;GO:0005737;GO:0005794;GO:0006897;GO:0006915;GO:0006919;GO:0007015;GO:0012505;GO:0016020;GO:0030136;GO:0030154;GO:0030276;GO:0030665;GO:0031234;GO:0031410;GO:0032051;GO:0032266;GO:0035091;GO:0035612;GO:0035615;GO:0042803;GO:0042981;GO:0043231;GO:0043325;GO:0045211;GO:0045742;GO:0046982;GO:0048260;GO:0048268;GO:0050821;GO:0051015;GO:0072583;GO:0080025;GO:…	K04559	-	Z;K	KOG0980;0V94Q;18ZSA;1CUDE;0UU01;09Y76;0DHKB;130S5;1AS9S	huntingtin-interacting protein 1 isoform X1 [Mus musculus]	215114
Naa80	472.3302804	365.6959753	578.9645855	1.583185555	0.662830354	0.043473943	1	Nodiff	NC_000075.7	107457868	107461247	+	1499	Naa80	GO:0004596;GO:0005737;GO:0005829;GO:0006473;GO:0008064;GO:0008080;GO:0016740;GO:0016746;GO:0017190;GO:0018002;GO:0030047;GO:1905502	-	-	S	0DKP5;09Z74;1AV58;0VA4F;13MX6;1CVHN;18TBK;0UPPH;KOG3397	N-alpha-acetyltransferase 80 [Mus musculus]	56441
Prok1	36.30805498	12.60983788	60.00627209	4.75868704	2.250563577	0.043479096	1	Up Regulation	NC_000069.7	107139232	107147023	-	4196	Prok1	GO:0000187;GO:0001525;GO:0001664;GO:0005576;GO:0007165;GO:0007623;GO:0008083;GO:0008284;GO:0045765;GO:0051781	K24191	-	T	0UVRG;13TCH;0A8GX;193D9;0DV1I;0IYYQ;0VJD8;1B667;1D4C8	prokineticin-1 isoform X1 [Mus musculus]	246691
Cmbl	2594.590602	3307.031199	1882.150005	0.569135848	-0.813155043	0.043500464	1	Nodiff	NC_000081.7	31565314	31590266	+	2470	Cmbl	GO:0003674;GO:0005737;GO:0005829;GO:0008150;GO:0016787	K01061	[EC:3.1.1.45]	H;Q	1AYEM;0UTJK;KOG3043;18XVU;0DQA4;0V9YR;1CZC3;0A2QB;12PSA	carboxymethylenebutenolidase homolog [Mus musculus]	69574
Cyp4f14	2019.163348	2846.82436	1191.502336	0.418537354	-1.256571707	0.043687925	1	Down Regulation	NC_000083.7	33122331	33136353	-	4156	Cyp4f14	GO:0004497;GO:0005506;GO:0005783;GO:0005789;GO:0006690;GO:0008391;GO:0016020;GO:0016021;GO:0016491;GO:0016705;GO:0019369;GO:0020037;GO:0031090;GO:0036101;GO:0042361;GO:0042376;GO:0042377;GO:0043231;GO:0046872;GO:0050051;GO:0050544;GO:0055114;GO:0097267	K00490	[EC:1.14.14.1]	Q	0DIWE;1AVU8;1CTMR;09XIZ;KOG0157;12PPT;0UMIJ;0V8GR	leukotriene-B4 omega-hydroxylase 3 [Mus musculus]	64385
Serpinh1	146.2281658	97.32860735	195.1277242	2.004834236	1.003482957	0.043773639	1	Up Regulation	NC_000073.7	98994582	99002480	-	2478	Serpinh1	GO:0003433;GO:0004867;GO:0005515;GO:0005518;GO:0005615;GO:0005737;GO:0005783;GO:0005788;GO:0005793;GO:0010951;GO:0030199;GO:0032964;GO:0045121;GO:0051082;GO:0051604;GO:0062023	K09501	-	V	1CR23;18WD6;0V62T;KOG2392;09V38;12TWY;0UG8R;0DGCK;1ATP0	serpin H1 precursor [Mus musculus]	12406
Kif5a	57.5029542	37.45284527	77.55306313	2.070685486	1.050108441	0.043858267	1	Up Regulation	NC_000076.7	127061564	127102217	-	8366	Kif5a	GO:0000166;GO:0000932;GO:0003777;GO:0005515;GO:0005524;GO:0005737;GO:0005829;GO:0005856;GO:0005871;GO:0005874;GO:0007018;GO:0007411;GO:0008017;GO:0008574;GO:0016192;GO:0016887;GO:0019894;GO:0030424;GO:0030425;GO:0030705;GO:0032839;GO:0035253;GO:0043005;GO:0043025;GO:0043204;GO:0044877;GO:0048471;GO:0048489;GO:0090724;GO:0097110;GO:0097440;GO:0098971;GO:0099641;GO:1904115;GO:1990049	K10396	-	Z	1CPBT;12NHW;KOG0240;0UPNZ;0V8BE;0DGQU;18Y4G;09XKH;1B3WN	kinesin heavy chain isoform 5A [Mus musculus]	16572
Fam126a	602.9998188	741.2985932	464.7010444	0.62687431	-0.673751886	0.043986912	1	Nodiff	NC_000071.7	24120274	24235723	-	6789	Fam126a	GO:0003674;GO:0005737;GO:0005829;GO:0005886;GO:0016020;GO:0042552;GO:0043005;GO:0046854;GO:0072659	K21844	-	T	KOG4688;0V87J;18U4Z;1CTB8;12SDM;0UM2V;09X90;1AWKZ;0DIKE	hyccin isoform 1 [Mus musculus]	84652
Syde2	111.5666773	144.7087734	78.42458113	0.54194766	-0.883774569	0.043994651	1	Nodiff	NC_000069.7	145693160	145727475	+	6035	Syde2	GO:0003674;GO:0007165;GO:0016477	K20655	-	T	18VZM;0UHUI;KOG1452;0V9R8;12SFJ;1ATEM;1CQVV;0DG67;09YTC	rho GTPase-activating protein SYDE2 isoform X1 [Mus musculus]	214804
Kif1b	2830.479323	3420.318457	2240.640189	0.65509695	-0.610219663	0.044040421	1	Nodiff	NC_000070.7	149260776	149392762	-	17153	Kif1b	GO:0000166;GO:0003774;GO:0003777;GO:0005515;GO:0005524;GO:0005737;GO:0005739;GO:0005856;GO:0005871;GO:0005874;GO:0005875;GO:0007018;GO:0007270;GO:0007274;GO:0008017;GO:0008021;GO:0008089;GO:0008574;GO:0009792;GO:0010628;GO:0010970;GO:0016020;GO:0016192;GO:0016887;GO:0019900;GO:0030054;GO:0030424;GO:0030425;GO:0030659;GO:0030705;GO:0031410;GO:0032418;GO:0043005;GO:0045202;GO:0047497;GO:0097110;GO:…	K10392	-	Z	0V8TH;KOG0245;1CX9X;09Y8U;0DFGB;194GM;12QSJ;0URPM;1B1NP	kinesin-like protein KIF1B isoform c [Mus musculus]	16561
Ints2	122.2778343	86.62667542	157.9289931	1.823098859	0.866392795	0.044057313	1	Nodiff	NC_000077.7	86101507	86148912	-	7385	Ints2	GO:0003674;GO:0005634;GO:0005737;GO:0016020;GO:0016021;GO:0016180;GO:0031965;GO:0032039;GO:0034472	K13139	-	S	1CZ2B;1AUFU;18W4Z;09X7J;0VBX9;0IH4R;12TAT;0UTAQ;0DQBW	integrator complex subunit 2 isoform 1 [Mus musculus]	70422
Ubox5	81.4792995	55.53919521	107.4194038	1.934118839	0.951676442	0.044077411	1	Nodiff	NC_000068.8	130431916	130471958	-	3884	Ubox5	GO:0000209;GO:0004842;GO:0005634;GO:0005654;GO:0005925;GO:0016567;GO:0016604;GO:0016740;GO:0031625;GO:0034450;GO:0044528;GO:0046872;GO:0061630	K10600	-	O	1CWV9;0DMZ8;1AZBY;13JEF;0VC8U;KOG2042;0UNJ0;192GN;0A1D8	RING finger protein 37 [Mus musculus]	140629
Cyp2d9	2984.872065	1196.422614	4773.321516	3.989661731	1.996266431	0.044228548	1	Up Regulation	NC_000081.7	82336578	82341028	+	1651	Cyp2d9	GO:0004497;GO:0005506;GO:0005737;GO:0005783;GO:0005789;GO:0006082;GO:0006805;GO:0008395;GO:0016020;GO:0016021;GO:0016491;GO:0016705;GO:0016712;GO:0019369;GO:0020037;GO:0031090;GO:0042738;GO:0043231;GO:0046872;GO:0055114;GO:0070330	K07414	[EC:1.14.14.1]	Q	0UPWU;1CRXQ;12SZU;0DGDQ;KOG0156;09TUB;0V59K	cytochrome P450 2D9 [Mus musculus]	13105
Prss41	6.634805152	1.226882235	12.04272807	9.815716396	3.295093566	0.044382777	1	Up Regulation	NC_000083.7	24055759	24063190	-	1265	Prss41	GO:0004252;GO:0005886;GO:0006508;GO:0008233;GO:0008236;GO:0016020;GO:0016787;GO:0017080;GO:0031225;GO:0043229	-	-	O	1AXIA;0DKFD;KOG3627;1CV9F;13IXU;0V9XV;19301;0UN1Z;09Z0D	serine protease 41 isoform X1 [Mus musculus]	71003
Ggcx	825.9552071	622.9273819	1028.983032	1.651850701	0.724083298	0.044393704	1	Nodiff	NC_000072.7	72391262	72408089	+	6581	Ggcx	GO:0005783;GO:0005789;GO:0008488;GO:0016020;GO:0016021;GO:0016829;GO:0017187;GO:0019842;GO:0043231	K10106	[EC:4.1.1.90]	S;O	1CY4K;0UKW7;1AUQZ;0VCE4;18VT0;0DP6N;0A1IM;0IHG2;12QHC	vitamin K-dependent gamma-carboxylase [Mus musculus]	56316
Abcb1a	165.6526071	219.6194638	111.6857505	0.508542133	-0.975560789	0.044426894	1	Nodiff	NC_000071.7	8617091	8798575	+	5177	Abcb1a	GO:0000086;GO:0000166;GO:0005524;GO:0005886;GO:0008559;GO:0009914;GO:0009986;GO:0015562;GO:0016020;GO:0016021;GO:0016324;GO:0016887;GO:0022857;GO:0031526;GO:0031625;GO:0033231;GO:0035633;GO:0042626;GO:0042910;GO:0043215;GO:0045177;GO:0045332;GO:0046581;GO:0046865;GO:0047484;GO:0050892;GO:0055085;GO:0060548;GO:0060856;GO:0070633;GO:0072089;GO:0090554;GO:0090555;GO:0099038;GO:0099040;GO:0140115;GO:…	K05658	[EC:7.6.2.2]	Q	0UK7P;1CSME;KOG0055;18XVT;09U89;0V57E;1B0NZ;12P5Z;0DHWU	ATP-dependent translocase ABCB1 [Mus musculus]	18671
Zfp653	92.8185886	64.63751813	120.9996591	1.871972541	0.904559273	0.044718613	1	Nodiff	NC_000075.7	21966707	21982692	-	2246	Zfp653	GO:0003677;GO:0003712;GO:0003714;GO:0005576;GO:0005634;GO:0006357;GO:0008134;GO:0045892;GO:0046872;GO:0050682;GO:1900116;GO:1903507	-	-	K	12QTP;1CU2U;09XXJ;1AREM;KOG1721;0V8VB;0UMZX;1920I;0DJAP	zinc finger protein 653 isoform 1 [Mus musculus]	319601
Tmem80	132.1570613	93.87434803	170.4397745	1.815616067	0.86045916	0.044782377	1	Nodiff	NC_000073.7	140908043	140917069	+	2198	Tmem80	GO:0003674;GO:0005929;GO:0016020;GO:0016021;GO:0035869;GO:0042995;GO:1905515	-	-	S	0J0JJ;0A8U0;0DV8J;1D4IY;13YBV;0VJQD;193VS;0UW3P;1B6IQ	transmembrane protein 80 isoform 2 [Mus musculus]	71448
Gpld1	2175.346091	2633.710804	1716.981378	0.651924796	-0.617222546	0.044828182	1	Nodiff	NC_000079.7	25127135	25175919	+	4868	Gpld1	GO:0002042;GO:0002430;GO:0004621;GO:0004630;GO:0005576;GO:0005615;GO:0005737;GO:0006507;GO:0008285;GO:0008286;GO:0009749;GO:0010595;GO:0032869;GO:0035690;GO:0043065;GO:0043231;GO:0051044;GO:0071277;GO:0071397;GO:0071401;GO:0071467;GO:1900076	K01127	[EC:3.1.4.50]	W	1DEZC;0WGDK;13CAW;0E7ZX;1974G;0B3YH;1BAVM;0IPB3;0V2YX	phosphatidylinositol-glycan-specific phospholipase D precursor [Mus musculus]	14756
Ric1	496.1529201	609.0680624	383.2377778	0.629219953	-0.668363674	0.044840521	1	Nodiff	NC_000085.7	29499637	29583909	+	6980	Ric1	GO:0003330;GO:0005085;GO:0005829;GO:0006886;GO:0016020;GO:0031267;GO:0032991;GO:0034066;GO:0042147;GO:0043547;GO:1903363;GO:1904888	K20476	-	S;T;D;K	0DJ5S;09XTN;12R1C;190N1;KOG2006;0UUAM;1CTXP;0V8R8;1AXA7	guanine nucleotide exchange factor subunit RIC1 [Mus musculus]	226089
Zfp27	68.86125789	46.44189098	91.2806248	1.965480364	0.974881951	0.045084633	1	Nodiff	NC_000073.7	29592762	29606155	-	4370	Zfp27	GO:0000978;GO:0001228;GO:0005634;GO:0006355;GO:0006357;GO:0045944;GO:0046872	K09228	-	K	1B195;0V4DW;09TES;195VI;0UNG0;KOG1721;12PGP;1CPIM;0DERT	zinc finger protein 27 [Mus musculus]	22689
Ces1d	15149.52279	20640.4714	9658.574186	0.467943488	-1.095593783	0.04522772	1	Down Regulation	NC_000074.7	93892700	93924432	-	1966	Ces1d	GO:0004771;GO:0004806;GO:0005615;GO:0005737;GO:0005783;GO:0005788;GO:0005811;GO:0005829;GO:0006629;GO:0006637;GO:0006695;GO:0008203;GO:0009636;GO:0010875;GO:0010887;GO:0016042;GO:0016787;GO:0019626;GO:0030339;GO:0030855;GO:0034379;GO:0042632;GO:0043231;GO:0043691;GO:0046464;GO:0051791;GO:0052689;GO:0070857;GO:0071397;GO:0071404;GO:0080030;GO:0090205;GO:0120188	K01044	[EC:3.1.1.1]	Q;T;I	1B4DB;0DEJK;KOG1516;1318D;18UUN;09T8E;0UQ3W;1CP9H;0V47D	carboxylesterase 1D precursor [Mus musculus]	104158
Zfp386	161.8545197	118.1557016	205.5533378	1.73968192	0.798823551	0.045584646	1	Nodiff	NC_000078.7	116011334	116026851	+	4877	Zfp386	GO:0000978;GO:0000981;GO:0003677;GO:0003682;GO:0005634;GO:0006355;GO:0006357;GO:0046872;GO:0051038	K09228	-	K	KOG1721	zinc finger protein 386 (Kruppel-like) isoform a [Mus musculus]	56220
Echs1	5098.748966	6183.910771	4013.587162	0.649037043	-0.623627274	0.045688553	1	Nodiff	NC_000073.7	139685623	139696334	-	1502	Echs1	GO:0003824;GO:0004300;GO:0005739;GO:0005759;GO:0006629;GO:0006631;GO:0006635;GO:0016829	K07511	[EC:4.2.1.17]	C;I	09TDP;1AUZM;0UJH2;KOG1680;0V4CS;0DEQV;12PP9;18W1U;1CPEK	enoyl-CoA hydratase, mitochondrial precursor [Mus musculus]	93747
Apol7a	1945.791976	2513.203931	1378.380022	0.548455302	-0.866554046	0.045713171	1	Nodiff	NC_000081.7	77272417	77283310	-	4009	Apol7a	GO:0005575;GO:0005576;GO:0006869;GO:0008289;GO:0042157	K14480	-	S	0UKBI;0VAS1;0IWES;1952P;1CSM0;13Q1H;0DMDZ;09ZVH;1B4ZK	apolipoprotein L 7a [Mus musculus]	75761
Mogs	473.0364236	365.9565045	580.1163426	1.585205715	0.664670074	0.045758511	1	Nodiff	NC_000072.7	83092477	83095883	+	2784	Mogs	GO:0004573;GO:0005783;GO:0005789;GO:0005975;GO:0006487;GO:0008152;GO:0009311;GO:0016020;GO:0016021;GO:0016787;GO:0016798	K01228	[EC:3.2.1.106]	G	18SYW;0DINF;09XAZ;130BU;0V89D;0UKY3;KOG2161;1AT61;1CTDA	mannosyl-oligosaccharide glucosidase [Mus musculus]	57377
Alg12	158.1340405	93.5430276	222.7250534	2.380990429	1.251561821	0.045992047	1	Up Regulation	NC_000081.7	88689446	88703521	-	2437	Alg12	GO:0000009;GO:0000030;GO:0005783;GO:0005788;GO:0005789;GO:0006486;GO:0006487;GO:0006488;GO:0016020;GO:0016021;GO:0016740;GO:0016757;GO:0052824;GO:0052917;GO:0097502	K03847	[EC:2.4.1.260]	G	18WCR;KOG2516;0V7ZI;1CT2K;1B00V;0UKTC;09X1E;0DIC3;12S6T	dol-P-Man:Man(7)GlcNAc(2)-PP-Dol alpha-1,6-mannosyltransferase isoform 1 [Mus musculus]	223774
Insl3	12.46735084	4.775068716	20.15963296	4.221851906	2.077875973	0.046031128	1	Up Regulation	NC_000074.7	72141896	72143221	+	587	Insl3	GO:0001556;GO:0001664;GO:0005179;GO:0005576;GO:0005615;GO:0007193;GO:0008284;GO:0008285;GO:0008584;GO:0043066;GO:0043950;GO:0048471	K21999	-	T	0DV7I;1B70N;0UW49;0A8S1;1D4I1;196K9;0J0IS;0VJAG;13UMV	insulin-like 3 precursor [Mus musculus]	16336
Rnf14	1390.184804	1683.229382	1097.140226	0.651806722	-0.617483865	0.046036524	1	Nodiff	NC_000084.7	38410513	38450905	+	4150	Rnf14	GO:0000151;GO:0000209;GO:0004842;GO:0005634;GO:0005654;GO:0005737;GO:0005829;GO:0006355;GO:0006511;GO:0016567;GO:0016740;GO:0018215;GO:0019787;GO:0031624;GO:0032436;GO:0045893;GO:0046872;GO:0050681;GO:0060765;GO:0061630	K11971	[EC:2.3.2.31]	O;K	0A40Y;KOG1814;18XBV;0VEVV;1AWWQ;0DRKG;0UUF7;13I9E;1D0TR	E3 ubiquitin-protein ligase RNF14 isoform a [Mus musculus]	56736
Tmem214	961.7294743	750.9352213	1172.523727	1.561417942	0.642856752	0.046128153	1	Nodiff	NC_000071.7	31026923	31034813	+	2876	Tmem214	GO:0003674;GO:0005783;GO:0005789;GO:0005794;GO:0005829;GO:0005881;GO:0006915;GO:0008150;GO:0016020;GO:0016021	-	-	-	-	transmembrane protein 214 [Mus musculus]	68796
Slc45a3	839.1318957	1030.553846	647.7099456	0.62850665	-0.670000085	0.046276404	1	Nodiff	NC_000067.7	131890653	131910710	+	3565	Slc45a3	GO:0008506;GO:0010907;GO:0015770;GO:0016020;GO:0016021;GO:0022857;GO:0045723;GO:0048713;GO:0055085	K15379	-	G	1316I;1CZIM;18TIR;1ASU4;0DPN7;0UH5J;KOG0637;0A2UF;0VDQ2	solute carrier family 45 member 3 [Mus musculus]	212980
Josd2	368.78133	275.4559658	462.1066942	1.677606411	0.74640428	0.046471634	1	Nodiff	NC_000073.7	44117404	44121082	+	1245	Josd2	GO:0004843;GO:0005575;GO:0005737;GO:0005829;GO:0006508;GO:0008233;GO:0016020;GO:0016021;GO:0016579;GO:0016787;GO:0018215	K15235	[EC:3.4.19.12]	S	0A5J8;1CZ4U;0UI7B;0DQ3T;KOG2934;1ATSB;13GWE;0V4S7;18VWA	josephin-2 isoform X1 [Mus musculus]	66124
Gas1	173.1831113	242.1769372	104.1892853	0.430219684	-1.216854561	0.04653437	1	Down Regulation	NC_000079.7	60322219	60325349	-	3131	Gas1	GO:0002053;GO:0005515;GO:0005886;GO:0007049;GO:0007050;GO:0007411;GO:0008284;GO:0008589;GO:0009953;GO:0010955;GO:0012501;GO:0016020;GO:0021587;GO:0021904;GO:0030308;GO:0031225;GO:0035924;GO:0042473;GO:0042474;GO:0042476;GO:0042733;GO:0043010;GO:0043066;GO:0045165;GO:0045879;GO:0045880;GO:0045930;GO:0046658;GO:0048589;GO:0048592;GO:0048598;GO:0048701;GO:0048706;GO:0050679;GO:0050680;GO:0060021;GO:…	K06232	-	T	0UQ1E;0DQM9;0IW52;13N8E;0A2ZN;1B4SC;0VDUV;1966C;1CT7D	growth arrest-specific protein 1 [Mus musculus]	14451
Vnn1	851.9258854	661.93687	1041.914901	1.574039683	0.654471913	0.046595525	1	Nodiff	NC_000076.7	23770586	23781242	+	2417	Vnn1	GO:0002526;GO:0002544;GO:0005886;GO:0006807;GO:0006954;GO:0015939;GO:0016020;GO:0016021;GO:0016787;GO:0016811;GO:0017159;GO:0031225;GO:0033089;GO:0034235;GO:0045087;GO:0098609;GO:1902176	K08069	[EC:3.5.1.92]	W;E	1B17P;KOG0806;0US5J;1CSW6;0V6Z8;0DI5S;09TVY;18ZE0;12P3E	pantetheinase precursor [Mus musculus]	22361
Stard4	1183.72913	1445.530481	921.9277801	0.637778167	-0.648873384	0.046676434	1	Nodiff	NC_000084.7	33332191	33346937	-	5441	Stard4	GO:0005737;GO:0008289;GO:0010873;GO:0010879;GO:0015485;GO:0031410;GO:0032367;GO:0070508;GO:0070859;GO:0120009;GO:0120020	-	-	I	0B449;1975J;1DF2S;0E83N;0IPNZ;0V319;0WGKB;13CJW;1BAXD	stAR-related lipid transfer protein 4 isoform 1 [Mus musculus]	170459
Tnfaip8l3	8.088083758	13.84422525	2.331942262	0.168441514	-2.569680347	0.046948468	1	Down Regulation	NC_000075.7	53932890	53975695	-	2225	Tnfaip8l3	GO:0005654;GO:0005737;GO:0005829;GO:0005886;GO:0006869;GO:0008526;GO:0015914;GO:0016020;GO:0019216;GO:0035091;GO:0042981;GO:0043552;GO:0048017;GO:0051897;GO:0070374;GO:0120009	-	-	A	12NIA;0UGNX;0DFDP;1AVQ1;09U41;18UBS;0IE5H;0V533;1CQ3F	tumor necrosis factor alpha-induced protein 8-like protein 3 [Mus musculus]	244882
Cryz	1494.808945	1818.793506	1170.824384	0.64373684	-0.635457061	0.047011396	1	Nodiff	NC_000069.7	154302348	154328819	+	2869	Cryz	GO:0003723;GO:0003730;GO:0003960;GO:0005737;GO:0005829;GO:0008270;GO:0016491;GO:0042178;GO:0042802;GO:0050661;GO:0051289;GO:0055114;GO:0070402	K00344	[EC:1.6.5.5]	Q	0V5R0;12TUX;0DG18;1AZED;0UHME;1CQQV;09URI;191J0;KOG1197	quinone oxidoreductase [Mus musculus]	12972
Hpgd	1570.346027	2106.127917	1034.564138	0.491216193	-1.025569974	0.047035871	1	Down Regulation	NC_000074.7	56747587	56774081	+	1719	Hpgd	GO:0001822;GO:0004957;GO:0005615;GO:0005654;GO:0005737;GO:0005829;GO:0006629;GO:0006631;GO:0006693;GO:0007179;GO:0007565;GO:0007567;GO:0016323;GO:0016404;GO:0016491;GO:0016616;GO:0030728;GO:0032355;GO:0032496;GO:0042802;GO:0043065;GO:0045471;GO:0045786;GO:0051287;GO:0055114;GO:0070403;GO:0070493;GO:0097070;GO:1904707;GO:1905828	K00069	[EC:1.1.1.141]	Q	0DFUT;12UEP;1CRJ1;1AT9B;0UIRY;0V6JG;192XJ;09VKA;KOG4169	15-hydroxyprostaglandin dehydrogenase [NAD(+)] [Mus musculus]	15446
Pcmtd1	2040.485702	2473.180784	1607.790621	0.650090213	-0.621288161	0.047092297	1	Nodiff	NC_000067.7	7157301	7243852	+	7477	Pcmtd1	GO:0004719;GO:0005737;GO:0006464;GO:0006479;GO:0008168;GO:0016020;GO:0016740;GO:0032259	-	-	O	1CSA5;0UJSM;191M5;1AT1G;12R7V;0DHJU;KOG1661;09WAH;0V78S	protein-L-isoaspartate O-methyltransferase domain-containing protein 1 [Mus musculus]	319263
Dbi	2458.798904	2992.053775	1925.544032	0.643552615	-0.63586999	0.047155788	1	Nodiff	NC_000067.7	120041010	120048826	-	745	Dbi	GO:0000062;GO:0001662;GO:0001942;GO:0005615;GO:0005634;GO:0005737;GO:0005739;GO:0005783;GO:0005794;GO:0005886;GO:0006641;GO:0007611;GO:0008021;GO:0008289;GO:0014009;GO:0021670;GO:0030156;GO:0031999;GO:0032228;GO:0032994;GO:0036042;GO:0036151;GO:0042802;GO:0043292;GO:0043588;GO:0046889;GO:0051281;GO:0060291;GO:0097038;GO:1903060;GO:1905920;GO:2001140	K08762	-	I	0DVJP;0A9BS;KOG0817;0UW4V;1B6RI;193SV;13WB7;0VM9J;1D516	acyl-CoA-binding protein isoform 1 [Mus musculus]	13167
Fen1	104.1825922	70.54204117	137.8231431	1.953773109	0.966262938	0.047261248	1	Nodiff	NC_000085.7	10176496	10181757	-	2601	Fen1	GO:0000287;GO:0000781;GO:0003677;GO:0003824;GO:0004518;GO:0004519;GO:0004523;GO:0004527;GO:0005634;GO:0005654;GO:0005730;GO:0005739;GO:0006260;GO:0006281;GO:0006284;GO:0006974;GO:0007613;GO:0008409;GO:0016787;GO:0016788;GO:0017108;GO:0032991;GO:0043137;GO:0045876;GO:0046872;GO:0048256;GO:0090305;GO:0090502	K04799	[EC:3.-.-.-]	L	KOG2519;0URN9;1B0N0;0DQD1;0VBJ6;12Q8B;1CZCC;0A0NZ;18Z87	flap endonuclease 1 [Mus musculus]	14156
Ints3	430.1120259	334.443496	525.7805558	1.572105788	0.652698301	0.047374354	1	Nodiff	NC_000069.7	90298687	90340943	-	4460	Ints3	GO:0003674;GO:0005634;GO:0005737;GO:0006281;GO:0006974;GO:0010212;GO:0016180;GO:0032039;GO:0035861;GO:0044818;GO:0070876	K13140	-	H;S	18VRF;0UNCG;KOG4262;09TC6;0V4BB;1AV3C;12QZ9;0DEPF;1CPD7	integrator complex subunit 3 [Mus musculus]	229543
Insig1	3328.425362	4304.012307	2352.838417	0.546661638	-0.871279958	0.04752329	1	Nodiff	NC_000071.7	28276410	28283660	+	2648	Insig1	GO:0005515;GO:0005783;GO:0005789;GO:0006629;GO:0006641;GO:0006695;GO:0006991;GO:0008142;GO:0008202;GO:0008203;GO:0008289;GO:0010894;GO:0016020;GO:0016021;GO:0016126;GO:0032869;GO:0032933;GO:0032937;GO:0036315;GO:0036316;GO:0042472;GO:0042474;GO:0042632;GO:0045599;GO:0045717;GO:0060021;GO:0060363;GO:0070862;GO:1901303	-	-	T	KOG4363;1AYMX;0DHAY;09W1V;1CQV1;12UD5;0V703;0UJE9;191JJ	insulin-induced gene 1 protein [Mus musculus]	231070
Agfg2	501.6017003	611.9365365	391.266864	0.639391245	-0.645229105	0.047531747	1	Nodiff	NC_000071.7	137648725	137683068	-	3006	Agfg2	GO:0003674;GO:0005096;GO:0008150;GO:0043547;GO:0046872	-	-	T	18VGM;0VANE;1B3CA;13MZZ;0DMA1;KOG0702;0UKG7;1D1IR;09ZRX	arf-GAP domain and FG repeat-containing protein 2 isoform 3 [Mus musculus]	231801
Folr2	64.06765295	43.00556925	85.12973665	1.979504937	0.985139665	0.04758327	1	Nodiff	NC_000073.7	101489195	101506397	-	1330	Folr2	GO:0005542;GO:0005886;GO:0006620;GO:0007155;GO:0007342;GO:0008144;GO:0008284;GO:0009986;GO:0015884;GO:0016020;GO:0031225;GO:0031362;GO:0035036;GO:0038023;GO:0051870;GO:0061714;GO:0071231;GO:1904447	K13649	-	W;T	09ZQX;0UQWP;0IFFP;1CW3Z;194BM;0VAMD;0DM8T;1AYJM;12RQH	folate receptor beta precursor [Mus musculus]	14276
Mbd6	500.4567787	381.893691	619.0198665	1.620921951	0.696814625	0.047716599	1	Nodiff	NC_000076.7	127117825	127126738	-	5184	Mbd6	GO:0001650;GO:0003677;GO:0003682;GO:0005634;GO:0005654;GO:0005694;GO:0008150;GO:0010369	-	-	S	0UTJN;0DQA6;0A2NK;18ZV0;13P0V;1CZC5;1AYZA;0IJ20;0VDIE	methyl-CpG-binding domain protein 6 isoform 1 [Mus musculus]	110962
Sh3gl1	301.9614526	230.6454447	373.2774605	1.618403784	0.694571598	0.047725173	1	Nodiff	NC_000083.7	56323750	56343659	-	2319	Sh3gl1	GO:0002102;GO:0005515;GO:0005737;GO:0005768;GO:0005829;GO:0006897;GO:0008022;GO:0008289;GO:0010008;GO:0016020;GO:0016191;GO:0017124;GO:0019902;GO:0030054;GO:0031697;GO:0031901;GO:0042802;GO:0042995;GO:0044325;GO:0045202;GO:0051020;GO:0098685;GO:0098686;GO:0098793;GO:0098815;GO:0098978;GO:0099092;GO:1900242;GO:1900244	K11247	-	Z;T	1B17A;0V48W;09T9S;12P1H;0UFK9;191R1;KOG1118;0DEKZ;1CPAW	endophilin-A2 isoform 1 [Mus musculus]	20405
Prickle3	62.79834601	40.74203567	84.85465635	2.082729912	1.058475763	0.047737103	1	Up Regulation	NC_000086.8	7523584	7534425	+	2738	Prickle3	GO:0005737;GO:0005886;GO:0007275;GO:0008150;GO:0008270;GO:0016020;GO:0030030;GO:0046872	K04511	-	T	12TR2;KOG1704;0UJET;194QE;0V5GC;1CS1I;0DFSV;09UH1;1B3ZD	prickle planar cell polarity protein 3 [Mus musculus]	54630
Rad23a	421.1756712	517.6527248	324.6986176	0.627251827	-0.672883326	0.047830826	1	Nodiff	NC_000074.7	85561540	85567361	-	3449	Rad23a	GO:0000502;GO:0003684;GO:0005634;GO:0005654;GO:0005737;GO:0005829;GO:0006281;GO:0006289;GO:0006974;GO:0019900;GO:0031593;GO:0031648;GO:0032434;GO:0032436;GO:0032991;GO:0034451;GO:0043130;GO:0043161;GO:0043231;GO:0045070;GO:0045787;GO:0070628;GO:1990381	K10839	-	L	KOG0011;0DNA8;18XZS;0URPI;0VBJ3;1CV2M;0A0NW;12WGE;1B0MU	UV excision repair protein RAD23 homolog A isoform 4 [Mus musculus]	19358
Zc3h12d	65.28448165	43.48824776	87.08071553	2.00239651	1.001727681	0.047972494	1	Up Regulation	NC_000076.7	7708087	7746161	+	4255	Zc3h12d	GO:0000932;GO:0005654;GO:0016787;GO:0036464;GO:0046872	K18668	[EC:3.1.-.-]	A;S;K	1AYAB;1CVU9;12RNG;KOG3777;09VCG;0V6BM;18W7I;0DMCP;0UQ8G	probable ribonuclease ZC3H12D [Mus musculus]	237256
Atp5a1	15058.2203	18196.10529	11920.3353	0.655103667	-0.610204871	0.04797314	1	Nodiff	NC_000084.7	77861468	77870569	+	2432	Atp5a1	GO:0000166;GO:0000275;GO:0001937;GO:0002020;GO:0005515;GO:0005524;GO:0005634;GO:0005739;GO:0005743;GO:0005753;GO:0005886;GO:0006629;GO:0006754;GO:0006811;GO:0008180;GO:0009986;GO:0015986;GO:0016020;GO:0016887;GO:0032559;GO:0042288;GO:0042776;GO:0043209;GO:0043531;GO:0043532;GO:0043536;GO:0045121;GO:0045259;GO:0045261;GO:0046034;GO:0046933;GO:1902600	K02132	-	C	09V8Z;0UFTF;0DEPC;1CPD3;1ARNF;KOG1353;0V8ZG;18ZDJ;12NFX	ATP synthase subunit alpha, mitochondrial precursor [Mus musculus]	11946
Pdk2	1223.665872	1487.99799	959.3337545	0.644714416	-0.633267853	0.047973988	1	Nodiff	NC_000077.7	94917084	94932197	-	2603	Pdk2	GO:0000166;GO:0004672;GO:0004674;GO:0004740;GO:0005515;GO:0005524;GO:0005654;GO:0005739;GO:0005759;GO:0005829;GO:0005967;GO:0005975;GO:0006006;GO:0006111;GO:0006468;GO:0006885;GO:0008286;GO:0010510;GO:0010565;GO:0010906;GO:0016301;GO:0016310;GO:0016740;GO:0018105;GO:0031670;GO:0034614;GO:0042593;GO:0042802;GO:0042803;GO:0044877;GO:0045254;GO:0050848;GO:0072332;GO:1904183	K00898	[EC:2.7.11.2]	T	0UTXU;KOG0787;1B14D;0DJ6E;191H1;0V8RW;12NVT;09XCJ;1CTYA	pyruvate dehydrogenase kinase, isoenzyme 2 isoform 1 [Mus musculus]	18604
Cd59a	1106.593225	1340.272579	872.9138715	0.651295778	-0.618615221	0.048371545	1	Nodiff	NC_000068.8	103926101	103945755	+	3445	Cd59a	GO:0001848;GO:0001971;GO:0005886;GO:0009897;GO:0009986;GO:0016020;GO:0016525;GO:0030449;GO:0030948;GO:0031225;GO:0045916;GO:0090272;GO:1903659	K04008	-	W;T	1D4VE;0J39P;0VK8U;1B672;13WUP;0DVIW;0UVSU;0A9BZ;19429	CD59A glycoprotein isoform X1 [Mus musculus]	12509
Zfp341	37.5643798	22.47538362	52.65337599	2.342713116	1.228180296	0.048522471	1	Up Regulation	NC_000068.8	154453736	154488741	+	4972	Zfp341	GO:0000785;GO:0000978;GO:0000981;GO:0001216;GO:0003674;GO:0003677;GO:0005575;GO:0005634;GO:0006355;GO:0006357;GO:0008150;GO:0045893	K24852	-	K	1368T;0URF9;0DFRG;1B1D9;09YSQ;0V9QM;KOG1721;1CQF1;18WJA	zinc finger protein 341 [Mus musculus]	228807
Map3k13	531.7026672	649.3997087	414.0056257	0.637520498	-0.649456366	0.048588177	1	Nodiff	NC_000082.7	21643923	21752189	+	29918	Map3k13	GO:0000166;GO:0000186;GO:0004672;GO:0004674;GO:0004706;GO:0004709;GO:0005524;GO:0005737;GO:0006468;GO:0007254;GO:0007256;GO:0007257;GO:0014042;GO:0016020;GO:0016301;GO:0016310;GO:0016740;GO:0018105;GO:0019899;GO:0042802;GO:0042803;GO:0045773;GO:0046777;GO:0046872;GO:0051092;GO:0106137;GO:0150012;GO:1905492	K04422	[EC:2.7.11.25]	T	0V434;0DEFN;195A5;09T4E;1AUTM;KOG4721;0UJAV;12N1F;1CP5B	mitogen-activated protein kinase kinase kinase 13 [Mus musculus]	71751
Aldob	73294.057	87959.90319	58628.21082	0.666533371	-0.585250986	0.048855375	1	Nodiff	NC_000070.7	49535993	49549546	-	2018	Aldob	GO:0003824;GO:0004332;GO:0005634;GO:0005737;GO:0005764;GO:0005815;GO:0005829;GO:0005856;GO:0005886;GO:0006000;GO:0006096;GO:0006116;GO:0008092;GO:0010043;GO:0016829;GO:0030388;GO:0030867;GO:0030868;GO:0031210;GO:0032781;GO:0034451;GO:0042802;GO:0043231;GO:0043434;GO:0048471;GO:0051117;GO:0061609;GO:0061615;GO:0061624;GO:0061625;GO:0070061;GO:0070072	K01623	[EC:4.1.2.13]	G	12R22;0DJQP;0UNHK;1CUHN;09WXF;KOG1557;1AS93;0V6DH;18T3Z	fructose-bisphosphate aldolase B [Mus musculus]	230163
Abat	7389.569662	9972.640194	4806.49913	0.48196857	-1.052989027	0.048923036	1	Down Regulation	NC_000082.7	8331293	8439432	+	4636	Abat	GO:0001666;GO:0003824;GO:0003867;GO:0005739;GO:0005759;GO:0007568;GO:0007620;GO:0007626;GO:0008483;GO:0009448;GO:0009449;GO:0009450;GO:0010039;GO:0014053;GO:0016740;GO:0021549;GO:0030170;GO:0031652;GO:0032024;GO:0032144;GO:0032145;GO:0033602;GO:0034386;GO:0035094;GO:0035640;GO:0042135;GO:0042220;GO:0042493;GO:0042802;GO:0043005;GO:0045471;GO:0045776;GO:0045964;GO:0046872;GO:0047298;GO:0048148;GO:…	K13524	-	E	0A031;12S3N;0VAZ8;18VU7;KOG1405;1AUS3;0UII8;1CWI6;0DMNQ	4-aminobutyrate aminotransferase, mitochondrial isoform 1 precursor [Mus musculus]	268860
Foxo4	404.4785747	497.1536726	311.8034768	0.627177257	-0.67305485	0.048966018	1	Nodiff	NC_000086.8	100297855	100304479	+	5043	Foxo4	GO:0000978;GO:0000981;GO:0001228;GO:0003677;GO:0003700;GO:0005515;GO:0005634;GO:0005654;GO:0005737;GO:0005829;GO:0006355;GO:0006357;GO:0007049;GO:0007050;GO:0007095;GO:0007275;GO:0007517;GO:0007568;GO:0008013;GO:0008134;GO:0008285;GO:0008286;GO:0014911;GO:0016525;GO:0016607;GO:0019899;GO:0030154;GO:0031667;GO:0042802;GO:0043565;GO:0045893;GO:0045944;GO:0048863;GO:0051151;GO:0070317;GO:0071158;GO:…	K12358	-	K	0A0XK;12ZY0;0DQ4R;1CR6Y;0VDD9;1AYQM;0UMVP;1907Q;KOG2294	forkhead box protein O4 [Mus musculus]	54601
Nrros	92.05619602	55.43421509	128.678177	2.321277153	1.214918786	0.049050235	1	Up Regulation	NC_000082.7	31961603	31984412	-	6411	Nrros	GO:0005515;GO:0005576;GO:0005783;GO:0005789;GO:0005886;GO:0006801;GO:0006954;GO:0006955;GO:0007179;GO:0009986;GO:0014005;GO:0016020;GO:0016021;GO:0019838;GO:0030433;GO:0035583;GO:0036364;GO:0050431	-	-	T	1ARTI;KOG0619;09WF1;18VN1;0DHQE;12PGA;0UHZX;0V7DK;1CSER	transforming growth factor beta activator LRRC33 isoform 2 precursor [Mus musculus]	224109
Ccm2l	51.77019705	32.99380537	70.54658873	2.138176786	1.096381141	0.04905171	1	Up Regulation	NC_000068.8	152907857	152923655	+	3374	Ccm2l	GO:0003209;GO:0003222;GO:0005515;GO:0005575;GO:0032091;GO:0034111;GO:0042060;GO:0055017;GO:0090271	-	-	S	0DQHC;0UKGK;1AVZM;1938R;0A2V8;0VDPY;0IDXM;1CZJH;13H7M	cerebral cavernous malformations 2 protein-like isoform 1 [Mus musculus]	228788
Esd	3715.214044	4475.834811	2954.593277	0.660121162	-0.599197246	0.049102892	1	Nodiff	NC_000080.7	74969591	74988205	+	2267	Esd	GO:0005737;GO:0005829;GO:0016787;GO:0016788;GO:0018738;GO:0031410;GO:0042802;GO:0046294;GO:0052689	K01070	[EC:3.1.2.12]	S;C	1ARTD;KOG3101;0V4JX;0DEX4;1CPKP;09TKY;12N9T;1925E;0UFZH	S-formylglutathione hydrolase isoform 1 [Mus musculus]	13885
Tdp1	51.62904606	32.8058342	70.45225792	2.147552703	1.102693537	0.049272417	1	Up Regulation	NC_000078.7	99850767	99921482	+	8459	Tdp1	GO:0000012;GO:0003690;GO:0003697;GO:0004518;GO:0004527;GO:0005634;GO:0005654;GO:0005737;GO:0005886;GO:0006281;GO:0006302;GO:0006974;GO:0008081;GO:0016787;GO:0017005;GO:0043231;GO:0090305	K10862	[EC:3.1.4.-]	L	12PVU;1CSX9;09Z3E;18SH5;KOG2031;0V7CJ;1AWPG;0UPH0;0DK0Z	tyrosyl-DNA phosphodiesterase 1 isoform X1 [Mus musculus]	104884
Rccd1	57.44849145	37.6782724	77.21871049	2.049422799	1.035217646	0.049326615	1	Up Regulation	NC_000073.7	79944339	79974512	-	5395	Rccd1	GO:0003674;GO:0005694;GO:0005829;GO:0005886;GO:0006325;GO:0008150	-	-	Z;H;D	KOG1426;0UTSH;0VDBS;0DS8W;1AW5T;13V2U;0A5HC;18S40;1CZ3P	RCC1 domain-containing protein 1 [Mus musculus]	269955
Arap1	826.2756941	647.7342435	1004.817145	1.55127995	0.633459064	0.049329744	1	Nodiff	NC_000073.7	100997268	101061793	+	7248	Arap1	GO:0000976;GO:0001921;GO:0003700;GO:0005096;GO:0005547;GO:0005654;GO:0005737;GO:0005794;GO:0005802;GO:0005829;GO:0005886;GO:0007165;GO:0007179;GO:0008134;GO:0008360;GO:0016020;GO:0031410;GO:0031702;GO:0032580;GO:0043231;GO:0043547;GO:0045893;GO:0046872;GO:0051270;GO:0051491;GO:0051497;GO:0060395;GO:0070412	K18439	-	T	1CRV1;09VWN;0V6V6;1AUP5;12U3T;18TGX;0DH4S;0UJ6B;KOG1117	arf-GAP with Rho-GAP domain, ANK repeat and PH domain-containing protein 1 isoform X1 [Mus musculus]	69710
Setbp1	33.22948332	46.66371187	19.79525477	0.42421089	-1.237146436	0.049370942	1	Down Regulation	NC_000084.7	78793593	79153659	-	11008	Setbp1	GO:0003674;GO:0003677;GO:0005634;GO:0005654;GO:0005829;GO:0008150;GO:0016604	K23217	-	-	-	SET-binding protein [Mus musculus]	240427
Ppp2r3a	298.9060688	366.3753933	231.4367443	0.631692926	-0.662704678	0.049394067	1	Nodiff	NC_000075.7	100982188	101129031	-	11354	Ppp2r3a	GO:0000159;GO:0001754;GO:0005509;GO:0006470;GO:0007525;GO:0019888;GO:0030674;GO:0043666;GO:0045732;GO:0090090;GO:0090249;GO:0090263	K11583	-	A;T	0V43B;0DEFU;13HDE;1B3P1;09T4K;KOG2562;0USTQ;1CYGP;18YVD	serine/threonine-protein phosphatase 2A regulatory subunit B'' subunit alpha isoform 1 [Mus musculus]	235542
Proser2	305.9744599	380.6083478	231.3405719	0.607817914	-0.7182889	0.04949054	1	Nodiff	NC_000068.8	6103304	6135100	-	3938	Proser2	GO:0003674;GO:0005575;GO:0008150	-	-	S	0V87S;13I4N;1CTBT;0DIKW;1AXXA;09X9E;0UM67;18YW1;0IJR6	proline and serine-rich protein 2 [Mus musculus]	227545
Tut4	437.682797	538.8991638	336.4664302	0.624358791	-0.679552776	0.049557336	1	Nodiff	NC_000070.7	108316607	108416612	+	12446	Tut4	GO:0001556;GO:0003676;GO:0004652;GO:0005515;GO:0005634;GO:0005730;GO:0005737;GO:0005829;GO:0006378;GO:0006397;GO:0008270;GO:0010526;GO:0010586;GO:0010587;GO:0016740;GO:0016779;GO:0019827;GO:0031047;GO:0031054;GO:0031123;GO:0031664;GO:0032088;GO:0032755;GO:0035198;GO:0036464;GO:0046872;GO:0050265;GO:0070102;GO:0070569;GO:0071076;GO:1990074	K13291	[EC:2.7.7.52]	D;B	18YTG;1B14S;1CRC2;KOG2277;0V6CM;12P8P;0UMEP;09VDN;0DGN5	terminal uridylyltransferase 4 isoform X1 [Mus musculus]	230594
Cdca7	34.75546523	15.11697043	54.39396002	3.598205095	1.847277422	0.049602542	1	Up Regulation	NC_000068.8	72306531	72317236	+	2694	Cdca7	GO:0003674;GO:0005634;GO:0005654;GO:0005737;GO:0005829;GO:0006355;GO:0006915;GO:0042127	K23408	-	S;K	0VAW1;1AUFI;0IFJD;0UIYF;1CQ4V;0DFF3;12U5H;09ZZB;18YFT	cell division cycle-associated protein 7 [Mus musculus]	66953
Zfp292	436.3694588	537.5475489	335.1913687	0.623556687	-0.681407375	0.049604754	1	Nodiff	NC_000070.7	34803110	34882982	-	10236	Zfp292	GO:0000981;GO:0001228;GO:0003677;GO:0005634;GO:0006357;GO:0045944;GO:0046872	-	-	K	18W6B;1CUPS;1AW71;0DJWE;KOG1721;0UU56;09YG4;0V9DY;12R68	zinc finger protein 292 [Mus musculus]	30046
Eci3	30.18458199	55.40159506	4.967568922	0.089664727	-3.479315624	0.049612078	1	Down Regulation	NC_000079.7	35130597	35147971	-	1596	Eci3	GO:0000062;GO:0003824;GO:0004165;GO:0005777;GO:0006635;GO:0016853	K13239	[EC:5.3.3.8]	I	KOG0016;0V90X;09Y3J;12QWX	enoyl-CoA delta isomerase 3, peroxisomal [Mus musculus]	69123
Selenow	935.586825	1141.458515	729.7151352	0.639283098	-0.645473145	0.049903548	1	Nodiff	NC_000073.7	15651133	15656296	-	705	Selenow	GO:0005737;GO:0005829;GO:0005886;GO:0010269;GO:0016209;GO:0016491;GO:0055114;GO:0098869	-	-	O;W;P	0VKI4;13X9S;1B6RP;0J485;0A9KT;193YC;0DVQI;1D510;0UWAJ	selenoprotein W [Mus musculus]	20364
Fbp1	16391.09063	19987.13604	12795.04523	0.640164013	-0.643486516	0.049942576	1	Nodiff	NC_000079.7	63012567	63036112	-	1718	Fbp1	GO:0000122;GO:0001085;GO:0003824;GO:0005634;GO:0005737;GO:0005829;GO:0005975;GO:0005986;GO:0006000;GO:0006002;GO:0006094;GO:0006111;GO:0008152;GO:0016208;GO:0016311;GO:0016787;GO:0016791;GO:0030308;GO:0030388;GO:0035690;GO:0042132;GO:0042578;GO:0042802;GO:0045820;GO:0046580;GO:0046872;GO:0048029;GO:0071286	K03841	[EC:3.1.3.11]	G	12PV4;0DFU0;1CQHD;KOG1458;1ASXI;0V5HJ;18TUY;0UH9Q;09UI9	fructose-1,6-bisphosphatase 1 [Mus musculus]	14121
Etfa	5446.039368	6563.214453	4328.864284	0.659564656	-0.600414003	0.050268561	1	Nodiff	NC_000075.7	55361720	55419528	-	9685	Etfa	GO:0005515;GO:0005739;GO:0005759;GO:0009055;GO:0016491;GO:0017133;GO:0022900;GO:0033539;GO:0050660;GO:0055114	K03522	-	C	KOG3954;1B1WA;0V5HP;12N7F;0DHQU;1CSF6;192H9;0UNCK;09UIF	electron transfer flavoprotein subunit alpha, mitochondrial [Mus musculus]	110842
Rpn1	2015.001162	1598.398364	2431.60396	1.521275306	0.605281262	0.050288238	1	Nodiff	NC_000072.7	88061455	88082286	+	3642	Rpn1	GO:0005783;GO:0005789;GO:0005791;GO:0005829;GO:0006486;GO:0006487;GO:0008250;GO:0016020;GO:0016021;GO:0018279;GO:0042470	K12666	-	O	1AXRB;0UN8C;0V902;09Y2M;18YQ5;0DJFI;1CU81;12QWE;KOG2291	dolichyl-diphosphooligosaccharide--protein glycosyltransferase subunit 1 precursor [Mus musculus]	103963
Unc45a	268.9107405	204.87518	332.946301	1.625117796	0.700544295	0.050453385	1	Nodiff	NC_000073.7	79975040	79990748	-	3773	Unc45a	GO:0005515;GO:0005634;GO:0005737;GO:0005794;GO:0005829;GO:0007275;GO:0007517;GO:0016020;GO:0016021;GO:0016607;GO:0030154;GO:0048471;GO:0051879;GO:0061077	K21991	-	O;D	0VCS9;0USWK;1CVJR;0A1WR;KOG4151;0DKGR;1AVT0;18Z0D;12TYB	protein unc-45 homolog A [Mus musculus]	101869
Leap2	409.882263	516.2515596	303.5129665	0.587916803	-0.766316083	0.050778378	1	Nodiff	NC_000077.7	53313008	53313963	-	497	Leap2	GO:0005576;GO:0042742;GO:0050832;GO:0061844	-	-	O	13ZFJ;19431;0UWDJ;1D4ZQ;1B6RT;0A9FM;0DVPD;0J7PZ;0VKAY	liver-expressed antimicrobial peptide 2 precursor [Mus musculus]	259301
Tsc22d3	1913.822008	2727.536383	1100.107634	0.403333807	-1.309953758	0.050801276	1	Nodiff	NC_000086.8	139440277	139501271	-	4195	Tsc22d3	GO:0000122;GO:0005515;GO:0005634;GO:0005737;GO:0006357;GO:0006970;GO:0043426;GO:0048642;GO:0070236	-	-	K	0V3EF;0WHUH;1DFP2;0B57Y;0E8RZ;1BB76;0IRR1;13EBV	TSC22 domain family protein 3 isoform 1 [Mus musculus]	14605
Extl1	193.986636	256.450495	131.522777	0.512858347	-0.96336769	0.050864031	1	Nodiff	NC_000070.7	134083684	134099893	-	4225	Extl1	GO:0005783;GO:0005789;GO:0005794;GO:0006486;GO:0008375;GO:0015020;GO:0016020;GO:0016021;GO:0016740;GO:0016757;GO:0050508	K02368	[EC:2.4.1.224]	W;M;G	0DNI8;13IVC;0USEI;KOG1021;1B0J8;1D09N;18USD;0V6K6;09VM2	exostosin-like 1 isoform 1 [Mus musculus]	56219
Iigp1	9665.316233	15839.83288	3490.799582	0.220381087	-2.18192768	0.050882935	1	Nodiff	NC_000084.7	60506688	60525706	+	3481	Iigp1	GO:0000166;GO:0002376;GO:0003924;GO:0005515;GO:0005525;GO:0005634;GO:0005737;GO:0005783;GO:0005789;GO:0005794;GO:0006952;GO:0009617;GO:0010506;GO:0016020;GO:0016787;GO:0019003;GO:0019221;GO:0020005;GO:0031965;GO:0032580;GO:0035458;GO:0042802;GO:0042832;GO:0045087;GO:0050829	-	-	S	0J4GH;13YGS	interferon-inducible GTPase 1 [Mus musculus]	60440
Car5a	652.1993472	922.9479819	381.4507124	0.413296004	-1.274752681	0.05091504	1	Nodiff	NC_000074.7	122642874	122671651	-	1248	Car5a	GO:0004089;GO:0005737;GO:0005739;GO:0006094;GO:0006730;GO:0008270;GO:0016829;GO:0016836;GO:0046872	K01672	[EC:4.2.1.1]	C;P	0DH6Z;09YM8;12RAJ;1CUVJ;KOG0382;0V9IX;0UQUE;1B0ME;195BA	carbonic anhydrase 5A, mitochondrial precursor [Mus musculus]	12352
Acbd3	439.0381081	339.1186184	538.9575977	1.589289318	0.66838178	0.050932515	1	Nodiff	NC_000067.7	180553608	180581769	+	3471	Acbd3	GO:0000062;GO:0000139;GO:0005794;GO:0034237	K23935	-	U	KOG3878;1AWFN;1CSIN;18XZ1;12PYQ;0DHU6;0V7HC;0UK3X;09WIU	Golgi resident protein GCP60 [Mus musculus]	170760
Filip1l	95.61107313	66.9262721	124.2958742	1.857206001	0.893133848	0.050938509	1	Nodiff	NC_000082.7	57173640	57393167	+	4297	Filip1l	GO:0003674;GO:0005575;GO:0005634;GO:0005737;GO:0008150;GO:0016020	-	-	S	0IKR8;09TC4;0DEPE;13NQ8;1CPD6;1AS1Q;0V4B9;18YSH;0UG7B	filamin A-interacting protein 1-like isoform 1 [Mus musculus]	78749
Fam210a	1777.19111	2141.271889	1413.110331	0.659939701	-0.599593883	0.051024996	1	Nodiff	NC_000084.7	68393248	68433404	-	9945	Fam210a	GO:0003674;GO:0005737;GO:0005739;GO:0008150;GO:0016020;GO:0016021	-	-	S	0UFQD;0DEQ4;13HXH;09TCV;18U7M;0V4BY;KOG4082;1CPDU;1AW55	protein FAM210A [Mus musculus]	108654
Lpin2	4910.459259	5952.377186	3868.541331	0.649915355	-0.621676261	0.051107004	1	Nodiff	NC_000083.7	71490527	71556813	+	22389	Lpin2	GO:0003713;GO:0005634;GO:0005737;GO:0005783;GO:0005789;GO:0005829;GO:0006629;GO:0006631;GO:0008195;GO:0009062;GO:0016020;GO:0016311;GO:0016787;GO:0019432;GO:0032869;GO:0044255;GO:0045944	K15728	[EC:3.1.3.4]	N;K;I	1CVEM;0UM8X;0V77W;0DHIV;KOG2116;09W9K;18WBH;1B45U;12PNV	phosphatidate phosphatase LPIN2 isoform 1 [Mus musculus]	64898
Zfp414	106.2054355	75.88226444	136.5286065	1.799216293	0.847368631	0.051167952	1	Nodiff	NC_000083.7	33848066	33850690	+	1209	Zfp414	GO:0003677;GO:0005634;GO:0008150;GO:0046872	-	-	K	0USS3;0A1S7;0VCMU;1CYCA;KOG1721;13V7N;1B0T1;191WX;0DPED	zinc finger protein 414 [Mus musculus]	328801
C2cd2	2259.565328	2715.351828	1803.778828	0.664289176	-0.590116688	0.051223048	1	Nodiff	NC_000082.7	97656409	97727248	-	12174	C2cd2	GO:0003674;GO:0008150;GO:0016020;GO:0016021	-	-	S	1CPJ9;13MH5;0UFXG;0IGE7;18YY8;0DEVM;0V4HW;1AS5X;09TIZ	C2 domain-containing protein 2 [Mus musculus]	207781
Irgq	383.387969	297.3617452	469.4141928	1.578596441	0.658642402	0.051496973	1	Nodiff	NC_000073.7	24230073	24238025	+	6124	Irgq	GO:0003674;GO:0005525;GO:0005575;GO:0008150	-	-	S	13P2E;09UBU;0V5AZ;0IH4F;1B3P4;18SG6;0UH0C;1CQB2;0DFME	immunity-related GTPase family Q protein [Mus musculus]	210146
Anxa6	1663.033212	2018.60137	1307.465055	0.647708396	-0.62658365	0.051523253	1	Nodiff	NC_000077.7	54869779	54924297	-	2670	Anxa6	GO:0001755;GO:0001778;GO:0001786;GO:0003418;GO:0005262;GO:0005509;GO:0005525;GO:0005544;GO:0005634;GO:0005737;GO:0005739;GO:0005765;GO:0005829;GO:0005925;GO:0006816;GO:0006937;GO:0008289;GO:0014704;GO:0015276;GO:0015485;GO:0016020;GO:0016324;GO:0031902;GO:0032991;GO:0034220;GO:0035374;GO:0042383;GO:0042470;GO:0042802;GO:0044877;GO:0048306;GO:0048471;GO:0051015;GO:0051283;GO:0051560;GO:0062023;GO:…	K17094	-	U	09XNR;1B2SE;12NA8;0DPW7;1CWTB;0V4Z8;KOG0819;0UP0V;191J7	annexin A6 isoform a [Mus musculus]	11749
Cacna2d4	10.8070149	17.64638473	3.967645079	0.22484181	-2.153017762	0.051601732	1	Nodiff	NC_000072.7	119213435	119329368	+	6480	Cacna2d4	GO:0005244;GO:0005245;GO:0005262;GO:0005891;GO:0006811;GO:0006816;GO:0016020;GO:0016021;GO:0034765;GO:0046872;GO:0050908;GO:0070588	K04861	-	T;P	1B42G;09TSD;0DFUQ;12NST;18YKW;KOG2353;0UK9D;0V4RQ;1CQI5	voltage-dependent calcium channel subunit alpha-2/delta-4 isoform X1 [Mus musculus]	319734
Dock8	353.5593552	436.7540411	270.3646693	0.619031867	-0.691914416	0.051628794	1	Nodiff	NC_000085.7	24976753	25179796	+	8414	Dock8	GO:0001771;GO:0005085;GO:0005515;GO:0005737;GO:0005886;GO:0007264;GO:0016020;GO:0031252;GO:0031256;GO:0031258;GO:0036336;GO:0042995;GO:0043547;GO:0061485;GO:0070233;GO:1903905;GO:1990869;GO:2000406	K21852	-	T	1BAP0;13B5E;0B38P;19714;1DEJP;KOG1997;0V2PV;0WFKS;0E7J7	dedicator of cytokinesis protein 8 [Mus musculus]	76088
Smco4	79.65907422	56.09684462	103.2213038	1.840055435	0.879749231	0.051727204	1	Nodiff	NC_000075.7	15379736	15456556	+	1545	Smco4	GO:0003674;GO:0005575;GO:0008150;GO:0016020;GO:0016021	-	-	S	13Y0H;0DW4V;0VMIA;1D5ES;0J51Z;1B6ZV;0UWRF;193ZJ;0AAJQ	single-pass membrane and coiled-coil domain-containing protein 4 isoform X1 [Mus musculus]	170748
Arntl	215.4198851	276.1915742	154.648196	0.559930897	-0.836679304	0.05184641	1	Nodiff	NC_000073.7	112777820	112913333	+	19362	Arntl	GO:0000976;GO:0000978;GO:0000981;GO:0001228;GO:0003677;GO:0003700;GO:0005515;GO:0005634;GO:0005654;GO:0005667;GO:0005737;GO:0005829;GO:0006355;GO:0006357;GO:0006606;GO:0007283;GO:0007623;GO:0008134;GO:0016604;GO:0016605;GO:0017162;GO:0032007;GO:0032922;GO:0033391;GO:0034751;GO:0042176;GO:0042634;GO:0042753;GO:0043161;GO:0043231;GO:0043425;GO:0043565;GO:0045599;GO:0045892;GO:0045893;GO:0045944;GO:…	K02296	-	K	KOG3561;12R9T;0DNUR;1AY4H;0A170;0V5C2;1CZ94;18TBP;0UJMN	aryl hydrocarbon receptor nuclear translocator-like protein 1 isoform X1 [Mus musculus]	11865
Sult2a7	4822.041571	7485.841816	2158.241326	0.288309769	-1.794308372	0.051928255	1	Nodiff	NC_000073.7	14198976	14226948	-	1102	Sult2a7	GO:0005737;GO:0008146;GO:0016740;GO:0051923	K11822	[EC:2.8.2.14]	J	KOG1584	sulfotransferase family 2A member 1 family member [Mus musculus]	638251
Nudt18	232.5713693	148.034354	317.1083845	2.142126986	1.099044006	0.052028938	1	Nodiff	NC_000080.7	70815264	70820128	+	4253	Nudt18	GO:0000287;GO:0005575;GO:0009117;GO:0016787;GO:0017110;GO:0044715;GO:0044716;GO:0044717;GO:0046057;GO:0046067;GO:0046712;GO:0046872	K17817	[EC:3.6.1.58]	L	1971K;1DEN1;0V2RD;1BAQ6;13BCT;0E7MT;0B3DG;0IN6N;0WFS9	8-oxo-dGDP phosphatase NUDT18 isoform 1 [Mus musculus]	213484
2310033P09Rik	76.67634109	52.66222051	100.6904617	1.912005622	0.935086765	0.05207557	1	Nodiff	NC_000077.7	59099187	59101562	+	1243	2310033P09Rik	GO:0005575;GO:0008150	-	-	S;O	0VAS4;0UQK7;0DME4;09ZAV;KOG4520;1B0BR;13WQQ;18TCR;1CW9B	multiple myeloma tumor-associated protein 2 homolog [Mus musculus]	67862
Aqp7	3.033074825	6.066149649	0	0	#NAME?	0.052096471	1	Nodiff	NC_000070.7	41033074	41048237	-	3265	Aqp7	GO:0005737;GO:0005811;GO:0005886;GO:0005887;GO:0005911;GO:0005938;GO:0006833;GO:0015204;GO:0015250;GO:0015254;GO:0015265;GO:0015267;GO:0015793;GO:0015840;GO:0016020;GO:0016021;GO:0030659;GO:0031410;GO:0031526;GO:0055085;GO:0070295;GO:0071918;GO:1990904	K08771	-	P;G	192II;09WF2;0UMR6;KOG0224;0V7DN;13KEP;0DHQF;1ASSG;1CSES	aquaporin-7 isoform 1 [Mus musculus]	11832
Plaat3	183.2541814	241.6732985	124.8350643	0.516544712	-0.953034862	0.052125408	1	Nodiff	NC_000085.7	7534824	7565910	+	4134	Plaat3	GO:0004623;GO:0005737;GO:0005777;GO:0005778;GO:0005783;GO:0005886;GO:0006629;GO:0006641;GO:0006644;GO:0007031;GO:0008654;GO:0008970;GO:0009617;GO:0016020;GO:0016021;GO:0016042;GO:0016410;GO:0016740;GO:0016787;GO:0045786;GO:0046485;GO:0048471;GO:0052739;GO:0052740;GO:0070292;GO:0102567;GO:0102568;GO:1904177	K16817	-	I	0UPYH;0IW0Y;13PS0;0VART;0DMDR;09ZV7;1CW91;1930W;1AZMU	phospholipase A and acyltransferase 3 isoform X1 [Mus musculus]	225845
Barhl1	3.149793671	0	6.299587341	Inf	Inf	0.052150264	1	Nodiff	NC_000068.8	28797692	28807996	-	5241	Barhl1	GO:0000977;GO:0000981;GO:0001228;GO:0001764;GO:0003677;GO:0005634;GO:0006355;GO:0006357;GO:0007605;GO:0030901;GO:0043524;GO:0045944;GO:1990837	K09360	-	K	KOG0488;0A0GA;0DN3G;0VAAB;0URPJ;18UCW;13S7S;1B3RG;1CWZV	barH-like 1 homeobox protein isoform a [Mus musculus]	54422
Prrc1	628.357211	484.6622449	772.0521772	1.592969507	0.67171865	0.052259033	1	Nodiff	NC_000084.7	57487805	57526028	+	5328	Prrc1	GO:0005737;GO:0005794;GO:0034199;GO:0034237;GO:0042802	-	-	S	0IHF5;0A274;0DGVB;1CRJE;1AWEE;13IQ0;0VC4H;18XBD;0UKY9	protein PRRC1 [Mus musculus]	73137
Wdtc1	1132.660887	1366.735703	898.5860716	0.657468792	-0.605005679	0.05227159	1	Nodiff	NC_000070.7	133019777	133080249	-	4589	Wdtc1	GO:0000122;GO:0001701;GO:0004857;GO:0005634;GO:0005737;GO:0005829;GO:0006006;GO:0008361;GO:0016567;GO:0032869;GO:0035264;GO:0042393;GO:0042826;GO:0043086;GO:0045717;GO:0055082;GO:0080008	K11807	-	S	12NUH;0DF8S;0V4XM;1912H;KOG1334;0UGG0;1CPYD;09TYQ;KOG1310;1B0P7	WD and tetratricopeptide repeats protein 1 [Mus musculus]	230796
F8	142.7019201	180.9785036	104.4253365	0.577004088	-0.793346554	0.052504343	1	Nodiff	NC_000086.8	74213950	74426342	-	12387	F8	GO:0005507;GO:0005576;GO:0005615;GO:0006953;GO:0007596;GO:0007597;GO:0007599;GO:0016491;GO:0046872;GO:0055114	K03899	-	S;Q	13I9H;0VAB7;09YRY;1CVRP;1AUMY;0DKWF;18VPB;0IJ6Y;0USFP	coagulation factor VIII isoform 1 precursor [Mus musculus]	14069
Adamts15	19.66286828	9.550757944	29.77497862	3.117551382	1.640413338	0.052543837	1	Nodiff	NC_000075.7	30810451	30833748	-	6758	Adamts15	GO:0004175;GO:0004222;GO:0005576;GO:0005615;GO:0006508;GO:0008201;GO:0008233;GO:0008237;GO:0008270;GO:0009986;GO:0016787;GO:0030198;GO:0031012;GO:0046872;GO:0050840;GO:0062023	K08629	[EC:3.4.24.-]	O	0UJJK;0V69U;1AXSD;0DHEM;18YQZ;1CS4N;12PII;09U5N;KOG3538	A disintegrin and metalloproteinase with thrombospondin motifs 15 isoform 1 preproprotein [Mus musculus]	235130
Gpx3	134.0559113	91.45522905	176.6565936	1.931618294	0.949810033	0.052799087	1	Nodiff	NC_000077.7	54793680	54801213	+	1618	Gpx3	GO:0004601;GO:0004602;GO:0005576;GO:0005615;GO:0006749;GO:0006979;GO:0008430;GO:0016491;GO:0042744;GO:0042802;GO:0055114;GO:0098869	K00432	[EC:1.11.1.9]	O	0UGNK;1B0V3;KOG1651;09U5B;0VA0Q;0DFDE;191B0;13UIF;1CQ36	glutathione peroxidase 3 isoform 2 precursor [Mus musculus]	14778
Uba5	612.5118088	479.7414498	745.2821678	1.553507974	0.635529647	0.052801274	1	Nodiff	NC_000075.7	103923786	103940767	-	2987	Uba5	GO:0000166;GO:0005515;GO:0005524;GO:0005634;GO:0005737;GO:0005783;GO:0005789;GO:0005794;GO:0005829;GO:0008270;GO:0008641;GO:0016020;GO:0018215;GO:0030218;GO:0030219;GO:0032446;GO:0033146;GO:0034976;GO:0042803;GO:0043231;GO:0046872;GO:0050905;GO:0061709;GO:0071566;GO:0071569;GO:1990592	K12164	-	H;O	KOG2336;12SXS;0URGT;0DHAR;0V6ZZ;09W1Q;1B58P;18Z9E;1CS0V	ubiquitin-like modifier-activating enzyme 5 [Mus musculus]	66663
Aqp4	376.1658803	521.7590888	230.5726718	0.44191405	-1.178162296	0.05302413	1	Nodiff	NC_000084.7	15522451	15544039	-	6007	Aqp4	GO:0005515;GO:0005576;GO:0005737;GO:0005768;GO:0005886;GO:0005887;GO:0005911;GO:0006833;GO:0007605;GO:0009897;GO:0009925;GO:0009992;GO:0010008;GO:0010574;GO:0015250;GO:0015267;GO:0015670;GO:0016020;GO:0016021;GO:0016323;GO:0030104;GO:0030315;GO:0031253;GO:0032691;GO:0032715;GO:0032991;GO:0033326;GO:0042383;GO:0042802;GO:0042995;GO:0051289;GO:0055085;GO:0060354;GO:0070295;GO:0071333;GO:0071346;GO:…	K09866	-	P;G	KOG0223;0UM9M;1CRKE;18XP1;0V6KP;12QG4;09VMJ;1AWRR;0DGW4	aquaporin-4 isoform M1x [Mus musculus]	11829
Arhgap44	12.07676311	3.434682529	20.71884369	6.032244177	2.592694828	0.05306942	1	Nodiff	NC_000077.7	64892865	65053817	-	4381	Arhgap44	GO:0005096;GO:0005543;GO:0005737;GO:0005768;GO:0007165;GO:0014069;GO:0030054;GO:0030425;GO:0031256;GO:0031267;GO:0032956;GO:0035020;GO:0035021;GO:0042995;GO:0043087;GO:0043197;GO:0043547;GO:0045202;GO:0048786;GO:0051490;GO:0055037;GO:0061001;GO:0098793;GO:0098886;GO:0098887;GO:0098978;GO:0099010;GO:0099152	K21067	-	T	1AXV1;KOG4270;18TM7;1CPGQ;0V4F1;12S0N;0UMSR;09TFY;0DESX	rho GTPase-activating protein 44 isoform X1 [Mus musculus]	216831
Zmym6	145.2683825	93.54252393	196.994241	2.105932498	1.074459194	0.053072315	1	Nodiff	NC_000070.7	126971176	127018167	+	5284	Zmym6	GO:0007010;GO:0008270;GO:0022604	K24642	-	S	0UHUZ;0DEUU;0IE8I;18YXG;12QSK;1AVKK;0V4H1;1CPIJ;09TI3	zinc finger MYM-type protein 6 isoform a [Mus musculus]	100177
Tceal9	126.5951653	69.9681518	183.2221788	2.618651116	1.388823862	0.05307303	1	Nodiff	NC_000086.8	135145829	135147888	+	1018	Tceal9	GO:0005634;GO:0050699	-	-	S	0JE7S;0DVW6;1B6KE;193S9;0UW8T;0VKKB;146VH;0A9P4;1D597	transcription elongation factor A protein-like 9 [Mus musculus]	22381
Rap1gap	37.0370987	22.83823564	51.23596177	2.243429071	1.165705572	0.053079336	1	Nodiff	NC_000070.7	137391549	137457172	+	5092	Rap1gap	GO:0000139;GO:0005096;GO:0005515;GO:0005737;GO:0005769;GO:0005794;GO:0005829;GO:0016020;GO:0022409;GO:0030424;GO:0030425;GO:0030695;GO:0031267;GO:0042803;GO:0043025;GO:0043087;GO:0043547;GO:0045665;GO:0050766;GO:0050790;GO:0051056;GO:0090630;GO:1903697;GO:1904425;GO:1904442;GO:1990792	K17700	-	T	0DGI0;0UIBJ;1CR7R;1ATVS;0V68W;09V9N;12P6U;KOG3686;1908X	rap1 GTPase-activating protein 1 isoform X1 [Mus musculus]	110351
Prox1	2036.276528	1623.025018	2449.528037	1.509236154	0.593818566	0.053120675	1	Nodiff	NC_000067.7	189850232	189903024	-	8594	Prox1	GO:0000122;GO:0000976;GO:0000978;GO:0000981;GO:0001227;GO:0001709;GO:0001822;GO:0001889;GO:0001938;GO:0001945;GO:0001946;GO:0002088;GO:0002089;GO:0002194;GO:0003677;GO:0003700;GO:0005515;GO:0005634;GO:0005654;GO:0005737;GO:0005829;GO:0006355;GO:0006357;GO:0007275;GO:0007420;GO:0007623;GO:0008284;GO:0008285;GO:0010468;GO:0010595;GO:0016922;GO:0021542;GO:0021707;GO:0030240;GO:0030324;GO:0031016;GO:…	K20211	-	K	18SM4;KOG3779;1CTFN;09XD4;0DIQI;0V8B4;12TA8;1AWSP;0UMA6	prospero homeobox protein 1 isoform X1 [Mus musculus]	19130
Ahcy	27828.98867	35829.20227	19828.77507	0.553424966	-0.853540366	0.053211407	1	Nodiff	NC_000068.8	154901230	154916417	-	2543	Ahcy	GO:0002439;GO:0004013;GO:0005507;GO:0005515;GO:0005634;GO:0005737;GO:0005829;GO:0006730;GO:0007584;GO:0016787;GO:0019510;GO:0030554;GO:0033353;GO:0042470;GO:0042745;GO:0042802;GO:0043005;GO:0043621;GO:0051287	K01251	[EC:3.3.1.1]	H	0V7XN;KOG1370;1AYPM;1CWCJ;0DQSE;19194;09WZP;12NN6;0UP4F	adenosylhomocysteinase [Mus musculus]	269378
Bet1l	362.0575693	278.4115987	445.7035398	1.600879927	0.678865103	0.053386557	1	Nodiff	NC_000073.7	140433297	140437306	-	2182	Bet1l	GO:0000138;GO:0000139;GO:0005484;GO:0005768;GO:0005794;GO:0005795;GO:0005798;GO:0005802;GO:0005829;GO:0015031;GO:0016020;GO:0016021;GO:0030173;GO:0031201;GO:0042147;GO:0061025;GO:2000156	K08504	-	U	193IA;KOG3385;0VICI;13SJ2;1D3N8;0DUAJ;0A7HR;1B669;0UVGM	BET1-like protein [Mus musculus]	54399
Gsta1	154.2682544	268.7314582	39.80505055	0.148122035	-2.755141816	0.053454169	1	Nodiff	NC_000075.7	78137951	78149965	+	861	Gsta1	GO:0004364;GO:0004601;GO:0004769;GO:0005829;GO:0006693;GO:0006749;GO:0006805;GO:0009617;GO:0016491;GO:0016740;GO:0016853;GO:0035634;GO:0043295;GO:0055114;GO:0098869;GO:1901687	K00799	[EC:2.5.1.18]	O	0UFYS;1310J;0DEYG;KOG1695;1AZGU;0A2JA;1CPN6;0VD1Q;18WSM	glutathione S-transferase A1 [Mus musculus]	14857
Slc25a13	3790.98566	4704.175365	2877.795954	0.611753545	-0.708977539	0.053477753	1	Nodiff	NC_000072.7	6041218	6217304	-	4509	Slc25a13	GO:0003333;GO:0005313;GO:0005509;GO:0005739;GO:0005743;GO:0006754;GO:0015171;GO:0015183;GO:0015810;GO:0015813;GO:0016020;GO:0016021;GO:0022857;GO:0042802;GO:0043490;GO:0045333;GO:0046872;GO:0051592;GO:0055085;GO:0070778	K15105	-	C	1CTA9;195AH;0VA5P;12PEP;0UM4A;KOG0751;09Z8B;0DIJM;1B25A	calcium-binding mitochondrial carrier protein Aralar2 isoform 1 [Mus musculus]	50799
Cilk1	294.6975587	224.1925924	365.2025249	1.628967848	0.703958129	0.053502448	1	Nodiff	NC_000075.7	78016425	78079396	+	7126	Cilk1	GO:0000165;GO:0000166;GO:0000287;GO:0001650;GO:0004672;GO:0004674;GO:0004707;GO:0005524;GO:0005634;GO:0005737;GO:0005829;GO:0005856;GO:0005929;GO:0006468;GO:0007165;GO:0007275;GO:0010468;GO:0016301;GO:0016310;GO:0016740;GO:0030030;GO:0035556;GO:0035720;GO:0035721;GO:0036064;GO:0042073;GO:0042995;GO:0046872;GO:0060271;GO:0097542;GO:0097546;GO:0106310;GO:0106311	K08828	[EC:2.7.11.22]	T	12Q65;0V4PP;KOG0661;0UK4K;18T21;0DM2V;1B447;09TQF;1CVXY	serine/threonine-protein kinase ICK [Mus musculus]	56542
Acbd5	3859.825866	4611.30652	3108.345213	0.674070396	-0.569028829	0.053525403	1	Nodiff	NC_000068.8	22958178	23004525	+	3878	Acbd5	GO:0000062;GO:0003674;GO:0005654;GO:0005777;GO:0005778;GO:0006914;GO:0008289;GO:0016020;GO:0016021;GO:0030242	-	-	I;U	0V9S2;09YU7;KOG0817;19124;1B0RX;1CV2S;0UP5W;13SR3;0DK8X	acyl-CoA-binding domain-containing protein 5 isoform e precursor [Mus musculus]	74159
C1ql4	4.853625732	0.670193093	9.037058371	13.48426067	3.753204517	0.053628025	1	Nodiff	NC_000081.7	98981967	98988555	-	3862	C1ql4	GO:0005515;GO:0005576;GO:0005581;GO:0005615;GO:0042802;GO:0045599;GO:0048147;GO:0070373	K23284	-	O	0VB76;18YP6;0DHIM;12SQA;1B31T;1CWTQ;0A0B4;0IGNK;0UR5U	complement C1q-like protein 4 precursor [Mus musculus]	239659
Rpap1	137.2658597	100.4949855	174.0367339	1.731795203	0.792268331	0.05383245	1	Nodiff	NC_000068.8	119594440	119618018	-	5074	Rpap1	GO:0003677;GO:0003899;GO:0005634;GO:0006366;GO:0016740;GO:0016779;GO:0030880	K20826	-	K	0V4MJ;1AVDT;1CPNI;0DEYW;09TNG;12S9I;0UG1Y;18WF3;KOG1894	RNA polymerase II-associated protein 1 isoform 2 [Mus musculus]	68925
Dmac2	413.0212068	503.8950498	322.1473639	0.639314405	-0.645402494	0.053837074	1	Nodiff	NC_000073.7	25318839	25324975	+	2436	Dmac2	GO:0005739;GO:0005747;GO:0019005;GO:0031146;GO:0032981	-	-	S	0B5GJ;1BB90;0V3H6;0E8WZ;0IS4E;0WI3V;1DFTK;197BW;13EQS	distal membrane-arm assembly complex protein 2 isoform 1 [Mus musculus]	66349
Ndufb9	1888.792262	2285.053525	1492.530998	0.653171132	-0.614467065	0.054110277	1	Nodiff	NC_000081.7	58805650	58811365	+	687	Ndufb9	GO:0005739;GO:0005743;GO:0005747;GO:0006120;GO:0016020;GO:0032981;GO:0055114;GO:0070469	K03965	-	C	KOG3466;1ATUD;19036;0DQ3Q;1305U;0UJUY;1CX3B;0V733;0A2HP	NADH dehydrogenase [ubiquinone] 1 beta subcomplex subunit 9 isoform 1 [Mus musculus]	66218
Csf2rb2	61.72708765	28.21196887	95.24220643	3.37595036	1.755293691	0.054230527	1	Nodiff	NC_000081.7	78166707	78189921	-	4740	Csf2rb2	GO:0004896;GO:0005886;GO:0016020;GO:0016021;GO:0019221	K04738	-	W;T	0UI7U;0IGEX;1B2E2;0VATT;1CWB6;12RW9;09Z09;0DMFV;1955X	interleukin-3 receptor class 2 subunit beta isoform 1 precursor [Mus musculus]	12984
Dlat	756.4608464	915.1657935	597.7558992	0.653166785	-0.614476666	0.054261026	1	Nodiff	NC_000075.7	50545933	50571080	-	4035	Dlat	GO:0004742;GO:0005739;GO:0005759;GO:0005967;GO:0005975;GO:0006006;GO:0006086;GO:0006090;GO:0006099;GO:0016740;GO:0016746;GO:0018215;GO:0030431;GO:0030523;GO:0034604;GO:0042802;GO:0043209;GO:0043231;GO:0045254;GO:0061732	K00627	[EC:2.3.1.12]	C	0DK4C;0V7AX;09WCG;12PUW;KOG0557;1B4J6;18X4Z;0UMU3;1CV35	dihydrolipoyllysine-residue acetyltransferase component of pyruvate dehydrogenase complex, mitochondrial [Mus musculus]	235339
Nlrp12	298.0316965	95.50373953	500.5596536	5.241257107	2.389912881	0.054694117	1	Nodiff	NC_000073.7	3267317	3298400	-	6752	Nlrp12	GO:0000166;GO:0001818;GO:0005515;GO:0005524;GO:0005737;GO:0009968;GO:0031953;GO:0032088;GO:0032692;GO:0032715;GO:0036336;GO:0043122;GO:0043124;GO:0043281;GO:0045345;GO:0045751;GO:0050728;GO:0070373;GO:0071345;GO:1901223;GO:1901224	K20865	-	S;T	09Y5T;0IE5X;0V93A;0DJJ2;191VK;0UNAE;1CUBN;1B1R4;13QUA	NACHT, LRR and PYD domains-containing protein 12 [Mus musculus]	378425
Myo6	413.2998913	504.5629832	322.0367994	0.63824896	-0.647808812	0.054872724	1	Nodiff	NC_000075.7	80072262	80219011	+	8220	Myo6	GO:0000166;GO:0003774;GO:0003779;GO:0005524;GO:0005634;GO:0005654;GO:0005737;GO:0005794;GO:0005829;GO:0005886;GO:0005902;GO:0005905;GO:0006897;GO:0007605;GO:0015031;GO:0016020;GO:0016459;GO:0030136;GO:0030139;GO:0030175;GO:0031410;GO:0032587;GO:0032991;GO:0042493;GO:0042995;GO:0043231;GO:0045177;GO:0048471;GO:0051015	K10358	-	Z	0DMQN;191PK;1CTFM;13J93;0VB15;0UMMN;0A04W;KOG0163;1ARI8	unconventional myosin-VI isoform X1 [Mus musculus]	17920
Cyp3a44	11.35306181	18.47594471	4.230178904	0.228956027	-2.126857549	0.055022985	1	Nodiff	NC_000071.7	145710793	145742701	-	2069	Cyp3a44	GO:0004497;GO:0005506;GO:0005575;GO:0005789;GO:0008202;GO:0008395;GO:0008401;GO:0016020;GO:0016021;GO:0016491;GO:0016705;GO:0016712;GO:0020037;GO:0031090;GO:0032451;GO:0043231;GO:0046872;GO:0050649;GO:0055114;GO:0070330;GO:0070989;GO:0101020	K07424	[EC:1.14.14.1]	Q	0DPQR;0V9SY;1CQPA;12P50;0USD4;09VC0;KOG0158	cytochrome P450, family 3, subfamily a, polypeptide 44 [Mus musculus]	337924
Wdcp	104.7352485	75.23339283	134.2371041	1.78427556	0.835338439	0.055055746	1	Nodiff	NC_000078.7	4892384	4910049	+	7818	Wdcp	GO:0005575;GO:0019900;GO:0051259	-	-	S	1CQPE;0DFZY;1B0U4;0UM1W;09UQ1;0IJSA;12QV0;19491;0V5PN	WD repeat and coiled-coil-containing protein isoform X1 [Mus musculus]	238037
Nadk2	3053.782604	3665.487364	2442.077844	0.66623551	-0.585895844	0.055077949	1	Nodiff	NC_000081.7	9071340	9110584	+	4066	Nadk2	GO:0000166;GO:0003951;GO:0005524;GO:0005739;GO:0006741;GO:0016301;GO:0016310;GO:0016740;GO:0019674;GO:0042803	K00858	[EC:2.7.1.23]	-	-	NAD kinase 2, mitochondrial isoform 1 [Mus musculus]	68646
Mocs1	1691.99456	2041.053414	1342.935705	0.657962058	-0.603923703	0.05516102	1	Nodiff	NC_000083.7	49735378	49762463	+	2738	Mocs1	GO:0000166;GO:0003824;GO:0005525;GO:0005829;GO:0006777;GO:0016829;GO:0019008;GO:0032324;GO:0046872;GO:0051536;GO:0051539;GO:0061798;GO:0061799	K20967	-	H	KOG2876;18ZKZ;1AYPD;0V5R2;1CV10;0UM1P;12NWT;0DK75;09URK	molybdenum cofactor biosynthesis protein 1 isoform 1 [Mus musculus]	56738
Maoa	266.1104818	328.2335632	203.9874004	0.621470268	-0.686242723	0.05516883	1	Nodiff	NC_000086.8	16485937	16554051	+	4161	Maoa	GO:0005515;GO:0005739;GO:0005741;GO:0005829;GO:0006584;GO:0008131;GO:0009967;GO:0016020;GO:0016021;GO:0016491;GO:0042135;GO:0042420;GO:0042428;GO:0042443;GO:0050660;GO:0051378;GO:0055114	K00274	[EC:1.4.3.4]	Q	09WFI;0V7E2;18WU3;13HYU;0DHQZ;0UT1W;1CSFB;KOG0029;1B3BB	amine oxidase [flavin-containing] A [Mus musculus]	17161
Optc	3.052732769	0	6.105465539	Inf	Inf	0.055365445	1	Nodiff	NC_000067.7	133824931	133837344	-	5712	Optc	GO:0031012	K08128	-	T	1AZRY;KOG0619;0DNYH;12XJ7;0VC6K;0UNHA;1CXW2;0A18G;191BJ	opticin isoform X1 [Mus musculus]	269120
Prnp	766.9198144	974.5921789	559.2474499	0.573827147	-0.801311872	0.055477295	1	Nodiff	NC_000068.8	131751848	131780356	+	3732	Prnp	GO:0001540;GO:0001933;GO:0002020;GO:0005507;GO:0005509;GO:0005515;GO:0005521;GO:0005539;GO:0005634;GO:0005737;GO:0005741;GO:0005783;GO:0005794;GO:0005829;GO:0005886;GO:0006139;GO:0006878;GO:0006979;GO:0007611;GO:0008017;GO:0009986;GO:0010942;GO:0010951;GO:0014069;GO:0015631;GO:0016020;GO:0016021;GO:0016234;GO:0019828;GO:0030425;GO:0031225;GO:0031648;GO:0031802;GO:0031965;GO:0032147;GO:0032689;GO:…	K05634	-	W	0IJMM;13N9X;18URY;0DSS3;0VG8W;0A5DN;1D22Q;1ATS3;0UUBC	major prion protein precursor [Mus musculus]	19122
Dqx1	205.5707445	156.1550146	254.9864744	1.632906091	0.707441823	0.055581668	1	Nodiff	NC_000072.7	83034728	83044294	+	3474	Dqx1	GO:0000166;GO:0003678;GO:0003723;GO:0004386;GO:0005524;GO:0005634;GO:0005681;GO:0016787;GO:0016887;GO:0032508	K14433	[EC:3.6.4.13]	A	1ASPT;KOG0925;0V7SC;12Q4P;0UH0F;0DI48;09WUD;1CSUN;18ZH6	ATP-dependent RNA helicase DQX1 [Mus musculus]	93838
Rtl1	19.6016068	29.22035569	9.982857915	0.341640534	-1.549448942	0.055668083	1	Nodiff	NC_000078.7	109531141	109570852	-	30955	Rtl1	GO:0003674;GO:0007275;GO:0016020;GO:0016021	-	-	A;C;K;L	KOG0017;09VST;1B5CY;12PBX;0VENC;0UPIS;1CVDT;18UWR;0DKJI	retrotransposon-like protein 1 [Mus musculus]	353326
Uqcrb	1504.311196	1817.646384	1190.976008	0.655229762	-0.609927206	0.055799375	1	Nodiff	NC_000079.7	67048640	67053414	-	548	Uqcrb	GO:0005739;GO:0005743;GO:0005750;GO:0006122;GO:0016020;GO:0055114;GO:0070469	K00417	-	C	13TJ2;1B5VT;1939A;1D3N1;KOG3440;0DUAD;0A7HH;0VK91;0UVG2	cytochrome b-c1 complex subunit 7 [Mus musculus]	67530
S100a1	510.3064503	623.7997714	396.8131291	0.636122595	-0.652623264	0.055927341	1	Nodiff	NC_000069.7	90418341	90421637	-	615	S100a1	GO:0000122;GO:0005509;GO:0005654;GO:0005737;GO:0005794;GO:0005829;GO:0008016;GO:0030018;GO:0031430;GO:0031672;GO:0031674;GO:0042802;GO:0043005;GO:0046872;GO:0048306;GO:1901387	K23758	-	S;K	13RK2;1D3KD;1B688;0IXZ2;0A8J9;0UVDN;0DU8C;193F0;0VIAA	protein S100-A1 [Mus musculus]	20193
Tmc8	28.83839214	15.40879754	42.26798675	2.743107412	1.455811115	0.055931581	1	Nodiff	NC_000077.7	117672396	117683963	+	3793	Tmc8	GO:0001558;GO:0005737;GO:0005783;GO:0005789;GO:0005794;GO:0005887;GO:0006811;GO:0008381;GO:0016020;GO:0016021;GO:0031333;GO:0031965;GO:0032091;GO:0034220;GO:0043120;GO:0055069;GO:0140311;GO:1902041	K21988	-	S;U	13CPY;0USHY;1CY3V;0V8Y6;0A1HX;1AX8J;0DP5Y;18WRU;0IIXB	transmembrane channel-like protein 8 isoform A [Mus musculus]	217356
Hacl1	5882.854698	7948.921079	3816.788317	0.480164324	-1.058399879	0.055989263	1	Nodiff	NC_000080.7	31329183	31364201	-	3697	Hacl1	GO:0000287;GO:0001561;GO:0003824;GO:0005524;GO:0005654;GO:0005777;GO:0006625;GO:0006629;GO:0006631;GO:0016829;GO:0016830;GO:0030976;GO:0042802;GO:0043231;GO:0046872;GO:0097089;GO:1903512	K12261	[EC:4.1.-.-]	H;C;E	09Y9Z;12N4E;KOG1185;1AWT1;0UNG6;0V97G;1CRXM;18VPT;0DJPI	2-hydroxyacyl-CoA lyase 1 [Mus musculus]	56794
Nnt	1913.638751	2300.931077	1526.346424	0.663360341	-0.592135331	0.056002918	1	Nodiff	NC_000079.7	119472063	119545793	-	3645	Nnt	GO:0016020;GO:0016021;GO:0016491;GO:0055114	K00323	-	C;I	1CQ0F;09U0Y;0DFAP;0V4ZQ;1944G;0IEMU;0UHWC;0IRZN;1ATG3;12S2I	NAD(P) transhydrogenase, mitochondrial isoform 2 [Mus musculus]	18115
Gripap1	527.2131039	410.8166343	643.6095735	1.56665899	0.647691187	0.056056582	1	Nodiff	NC_000086.8	7656009	7686806	+	4807	Gripap1	GO:0005515;GO:0005654;GO:0005768;GO:0005829;GO:0015031;GO:0016020;GO:0030054;GO:0030424;GO:0030425;GO:0031901;GO:0042802;GO:0042995;GO:0043231;GO:0045202;GO:0055038;GO:0098837;GO:0098887;GO:0098978;GO:0098998;GO:0099152;GO:0099158;GO:1905244	-	-	S	0V6E4;13KB9;1ATBJ;09VF1;0UIIR;0DGPU;0IKP9;1CRDN;18S0B	GRIP1-associated protein 1 isoform X1 [Mus musculus]	54645
Mcee	568.5232291	699.5180327	437.5284254	0.62547126	-0.6769845	0.056067272	1	Nodiff	NC_000073.7	64042370	64061869	+	847	Mcee	GO:0004493;GO:0005739;GO:0016853;GO:0046491;GO:0046872	K05606	[EC:5.1.99.1]	C;G	0DQFX;192R7;1B1XZ;0VDPE;0UG06;1CSFY;13PTG;KOG2944;0A2TT	methylmalonyl-CoA epimerase, mitochondrial isoform 1 precursor [Mus musculus]	73724
Cep41	37.26281976	22.85030728	51.67533223	2.261472093	1.177262193	0.056090743	1	Nodiff	NC_000072.7	30653456	30710511	-	4936	Cep41	GO:0003674;GO:0005737;GO:0005813;GO:0005814;GO:0005815;GO:0005856;GO:0005929;GO:0015031;GO:0018095;GO:0030030;GO:0036064;GO:0042995;GO:0060271	K16455	-	Z;D	0DQ8B;1AVQU;0A2KQ;0VDGP;18S3T;0URI9;1CZRE;13AGS;0IHZ1	centrosomal protein of 41 kDa isoform X1 [Mus musculus]	83922
Gpc1	101.5940174	57.87483081	145.3132041	2.510818641	1.328157825	0.056117723	1	Nodiff	NC_000067.7	92759367	92787933	+	7119	Gpc1	GO:0005507;GO:0005576;GO:0005615;GO:0005654;GO:0005768;GO:0005796;GO:0005829;GO:0005886;GO:0009966;GO:0009986;GO:0014037;GO:0016020;GO:0016477;GO:0017134;GO:0030200;GO:0031012;GO:0031225;GO:0032288;GO:0040037;GO:0043025;GO:0043236;GO:0045121;GO:0045202;GO:0046658;GO:0062023;GO:0070052;GO:1905475;GO:2001016	K08107	-	W;T	0V4EI;1CPG7;12N7G;18W46;0UQ75;1AZXR;09TFF;0DESG;KOG3821	glypican-1 precursor [Mus musculus]	14733
Aplp2	6966.740243	8308.730529	5624.749956	0.676968634	-0.562839104	0.056258018	1	Nodiff	NC_000075.7	31060853	31123144	-	3741	Aplp2	GO:0001967;GO:0003677;GO:0004867;GO:0005515;GO:0005634;GO:0005886;GO:0006878;GO:0007176;GO:0007617;GO:0007626;GO:0008201;GO:0008203;GO:0010951;GO:0016020;GO:0016021;GO:0030198;GO:0030900;GO:0030901;GO:0042802;GO:0043393;GO:0046872;GO:0046914;GO:0050885	K08117	-	Z;O;U	13P3R;0V88N;0DIMR;09UQB;1AZ1R;KOG3540;1CT4A;0UM6R;18TSZ	amyloid-like protein 2 isoform d precursor [Mus musculus]	11804
Bphl	2107.517906	2670.49017	1544.545641	0.578375333	-0.789922071	0.056282577	1	Nodiff	NC_000079.7	34221569	34258057	+	1373	Bphl	GO:0005737;GO:0005739;GO:0016787	K18399	[EC:3.1.-.-]	S	1905B;12P0F;0V6I1;09VIT;1B3IE;1CRHJ;0DGTI;KOG2984;0UIQ0	valacyclovir hydrolase precursor [Mus musculus]	68021
Ypel5	898.6772829	1083.515267	713.8392989	0.658817943	-0.602048248	0.056361229	1	Nodiff	NC_000083.7	73143623	73157439	+	3242	Ypel5	GO:0000151;GO:0000922;GO:0003674;GO:0005634;GO:0005737;GO:0005813;GO:0005815;GO:0005856;GO:0008150;GO:0008283;GO:0030496;GO:0046872;GO:0097431	K23339	-	S;U	1D30A;0DTNG;192WJ;1B5HZ;0A6NX;0VHH1;0UUWU;KOG3399;13RNG	protein yippee-like 5 isoform 2 [Mus musculus]	383295
Pramel12	99.63112489	70.3889384	128.8733114	1.830874485	0.872532891	0.056477332	1	Nodiff	NC_000070.7	143137457	143147661	+	5445	Pramel12	GO:0003674;GO:0005737;GO:0008150;GO:0008284;GO:0043066;GO:0045596;GO:0045892	-	-	S	0DX5I;0ADBS;0UXA7;0IIBA;0VS94;1D6QE;1B7F6;14EDC	PRAME family member 8 [Mus musculus]	242736
Slc7a2	7473.631313	9753.166641	5194.095986	0.532554828	-0.908998032	0.056483198	1	Nodiff	NC_000074.7	41315404	41375107	+	9067	Slc7a2	GO:0000064;GO:0002537;GO:0005289;GO:0005292;GO:0005886;GO:0006809;GO:0006865;GO:0015171;GO:0015179;GO:0015181;GO:0015189;GO:0015807;GO:0015809;GO:0016020;GO:0016021;GO:0022857;GO:0030054;GO:0042116;GO:0043030;GO:0050727;GO:0055085;GO:0061459;GO:0089718;GO:0097626;GO:0097627;GO:0097638;GO:0097639;GO:0097640;GO:1902023;GO:1902475;GO:1903352;GO:1903401	K13864	-	E	0V5II;1AV9P;09UJB;0UHNX;18YYY;1CQRW;12QK9;0DG2D;KOG1286	cationic amino acid transporter 2 isoform X1 [Mus musculus]	11988
Aadac	5279.06438	6369.729838	4188.398922	0.657547342	-0.604833326	0.056515355	1	Nodiff	NC_000069.7	59939209	59947578	+	1294	Aadac	GO:0004806;GO:0005783;GO:0005789;GO:0010898;GO:0016020;GO:0016021;GO:0016298;GO:0016787;GO:0017171;GO:0019213;GO:0031090;GO:0043231;GO:0052689	K13616	[EC:3.1.1.3]	V	194PM;KOG1515;1CPGN;0V4F0;1AW2T;09TFX;12PGS;0DESV;0UR5R	arylacetamide deacetylase precursor [Mus musculus]	67758
Ubc	3486.07166	4192.367374	2779.775947	0.663056383	-0.59279654	0.056569633	1	Nodiff	NC_000071.7	125463029	125467081	-	2408	Ubc	GO:0002020;GO:0005515;GO:0005634;GO:0005654;GO:0005737;GO:0005829;GO:0016567;GO:0019941;GO:0031386;GO:0031625;GO:0043209	K08770	-	O;K	0DIV0;KOG0001;1B41T;1960N;0V8FJ;09XHH;1CTKB;0UJFK;12PSF	polyubiquitin-C [Mus musculus]	22190
Ank3	184.8032079	229.6466475	139.9597683	0.60945705	-0.714403541	0.056732043	1	Nodiff	NC_000076.7	69234608	69863266	+	59479	Ank3	GO:0000281;GO:0005200;GO:0005515;GO:0005737;GO:0005764;GO:0005856;GO:0005886;GO:0005923;GO:0007009;GO:0007010;GO:0007165;GO:0007409;GO:0007411;GO:0007528;GO:0008092;GO:0009925;GO:0009986;GO:0010628;GO:0010650;GO:0010765;GO:0010960;GO:0014704;GO:0014731;GO:0016020;GO:0016323;GO:0016328;GO:0016529;GO:0019228;GO:0030018;GO:0030054;GO:0030315;GO:0030424;GO:0030425;GO:0030507;GO:0030674;GO:0031594;GO:…	K10380	-	M;T	0UKFD;09UB7;12RRB;KOG4177;0V5AC;1AS36;1CQQP;0DFKZ;18ZAT	ankyrin-3 isoform X1 [Mus musculus]	11735
Ethe1	665.4246878	848.3789973	482.4703782	0.56869675	-0.814268536	0.056750627	1	Nodiff	NC_000073.7	24286968	24308350	+	1815	Ethe1	GO:0005506;GO:0005634;GO:0005654;GO:0005737;GO:0005739;GO:0005759;GO:0006749;GO:0016491;GO:0016788;GO:0042802;GO:0046872;GO:0050313;GO:0051213;GO:0055114;GO:0070813	K17725	[EC:1.13.11.18]	S;P	13IMR;KOG0814;1CXGK;0URWQ;0DNJA;1B1Y2;0VBUC;18YRP;0A0Y1	persulfide dioxygenase ETHE1, mitochondrial precursor [Mus musculus]	66071
Polr3d	142.5745036	106.7440248	178.4049823	1.671334602	0.741000591	0.056781665	1	Nodiff	NC_000080.7	70676188	70680911	-	2158	Polr3d	GO:0002376;GO:0003677;GO:0003682;GO:0003899;GO:0005634;GO:0005654;GO:0005666;GO:0005829;GO:0006383;GO:0016607;GO:0032728;GO:0045087;GO:0045089;GO:0051607	K03026	-	K	0UJ9J;190K9;0DJWV;KOG3122;0V9EE;1B260;09YGM;1CUQA;12R6N	DNA-directed RNA polymerase III subunit RPC4 [Mus musculus]	67065
Dnmt1	206.6522763	143.7997815	269.5047711	1.874166763	0.90624933	0.056868876	1	Nodiff	NC_000075.7	20818501	20871184	-	6326	Dnmt1	GO:0000122;GO:0000792;GO:0003677;GO:0003682;GO:0003723;GO:0003824;GO:0003886;GO:0005515;GO:0005634;GO:0005654;GO:0005657;GO:0005721;GO:0005737;GO:0006306;GO:0006325;GO:0007265;GO:0008152;GO:0008168;GO:0008270;GO:0008327;GO:0009008;GO:0010216;GO:0010424;GO:0010468;GO:0010628;GO:0010629;GO:0016458;GO:0016740;GO:0019904;GO:0030331;GO:0032259;GO:0032776;GO:0032991;GO:0042127;GO:0042493;GO:0042826;GO:…	K00558	[EC:2.1.1.37]	K;B	12RZZ;0UQ1T;0V6G0;0DGRF;1CRFF;09VGR;18UKG;0IF68;1AUWR	DNA (cytosine-5)-methyltransferase 1 isoform X1 [Mus musculus]	13433
Sult2a6	19.46232426	31.93610196	6.988546558	0.218829041	-2.192123884	0.05693228	1	Nodiff	NC_000073.7	13956328	13988795	-	969	Sult2a6	GO:0004027;GO:0005737;GO:0005829;GO:0008146;GO:0016740;GO:0047704;GO:0050294;GO:0050656;GO:0051923	-	-	S;O;J	1D0CH;0UIDX;13KC1;0A3KF;0DPEQ;KOG1584;18Y4Y;1B0UR;0VEFM	sulfotransferase family 2A member 1 family member [Mus musculus]	629219
Creld2	959.7183764	284.0807546	1635.355998	5.75665888	2.525231726	0.057053545	1	Nodiff	NC_000081.7	88703849	88710884	+	1364	Creld2	GO:0003756;GO:0005201;GO:0005509;GO:0005615;GO:0005783;GO:0005794;GO:0008150;GO:0016853;GO:0018215	K24335	[EC:5.3.4.1]	O;L	1ASK2;09W25;12PRA;KOG4260;1CS18;0DHB5;0UU15;18TGD;0V70A	protein disulfide isomerase Creld2 precursor [Mus musculus]	76737
Flna	551.9903236	284.9253356	819.0553116	2.874631383	1.52337697	0.057059153	1	Nodiff	NC_000086.8	73267067	73293787	-	8813	Flna	GO:0001525;GO:0001664;GO:0001837;GO:0001974;GO:0003007;GO:0003779;GO:0005080;GO:0005515;GO:0005634;GO:0005730;GO:0005737;GO:0005802;GO:0005829;GO:0005856;GO:0005884;GO:0005886;GO:0005903;GO:0005911;GO:0005938;GO:0007195;GO:0008134;GO:0010977;GO:0015459;GO:0015629;GO:0016479;GO:0019900;GO:0021943;GO:0021987;GO:0030018;GO:0030030;GO:0030036;GO:0030334;GO:0030426;GO:0030863;GO:0031267;GO:0031523;GO:…	K04437	-	Z	0V4XN;0UM1B;KOG0518;1ARMI;0DIHA;09TYR;18YXF;1CT7V;12NFR	filamin-A isoform X1 [Mus musculus]	192176
Tmem205	3287.925667	3937.418103	2638.433231	0.670092218	-0.577568442	0.057219	1	Nodiff	NC_000075.7	21832305	21838831	-	1102	Tmem205	GO:0003674;GO:0008150;GO:0016020;GO:0016021	-	-	S	192VE;1ASQK;13RV3;0UNFX;0VG4K;0A56H;1D26I;KOG2886;0DSVR	transmembrane protein 205 isoform 1 [Mus musculus]	235043
Sh3kbp1	36.20204998	21.49046115	50.9136388	2.369127328	1.244355738	0.057221885	1	Nodiff	NC_000086.8	158409888	158758916	+	6949	Sh3kbp1	GO:0005515;GO:0005737;GO:0005856;GO:0005911;GO:0005925;GO:0006897;GO:0006915;GO:0007010;GO:0007015;GO:0008360;GO:0016020;GO:0016477;GO:0017124;GO:0030054;GO:0030139;GO:0030659;GO:0031410;GO:0031625;GO:0043005;GO:0045202;GO:0050871	K12470	-	Z;T	12SIU;0A44C;1CSSM;194DN;0DI1Z;1ARMK;KOG4348;0VB14;0UKEI	SH3 domain-containing kinase-binding protein 1 isoform 5 [Mus musculus]	58194
Nop2	336.7464855	262.8491721	410.643799	1.562279218	0.643652322	0.057346292	1	Nodiff	NC_000072.7	125108829	125121716	+	2666	Nop2	GO:0001510;GO:0003723;GO:0005730;GO:0006396;GO:0008168;GO:0008757;GO:0016740;GO:0032259;GO:0042254	K14835	[EC:2.1.1.310]	A	0UMXM;09XW0;KOG1122;0V7WN;1AX5U;191GN;1CU0G;12PKR;0DJ8H	probable 28S rRNA (cytosine-C(5))-methyltransferase [Mus musculus]	110109
Rpsa	1282.157443	1023.027845	1541.287042	1.506593442	0.591290154	0.057539549	1	Nodiff	NC_000075.7	119956832	119961435	+	1861	Rpsa	GO:0000028;GO:0002181;GO:0003735;GO:0005055;GO:0005604;GO:0005634;GO:0005737;GO:0005829;GO:0005840;GO:0005886;GO:0006412;GO:0007155;GO:0015935;GO:0016020;GO:0022627;GO:0030855;GO:0043022;GO:0043025;GO:0043236;GO:0045202;GO:0062023;GO:0098609;GO:0098978	K02998	-	J	1CSAX;09WB7;0V79H;KOG0830;18XNX;1B54H;12QB0;0DHKH;0UU2K	40S ribosomal protein SA [Mus musculus]	16785
Tardbp	1486.040861	1178.935362	1793.14636	1.520987849	0.605008628	0.057552292	1	Nodiff	NC_000070.7	148696839	148711672	-	7673	Tardbp	GO:0000785;GO:0000978;GO:0001933;GO:0003676;GO:0003677;GO:0003690;GO:0003723;GO:0003730;GO:0005515;GO:0005634;GO:0005654;GO:0005737;GO:0006397;GO:0008380;GO:0010467;GO:0010468;GO:0010494;GO:0010629;GO:0031647;GO:0042307;GO:0042752;GO:0042802;GO:0042981;GO:0043922;GO:0048511;GO:0051726;GO:0061158;GO:0070935;GO:0071765;GO:0097157	K23600	-	K;L	0UGHE;0IFJS;0V4YK;0DF9M;09TZR;1AS9P;13GG3;18T4I;1CPZ8	TAR DNA-binding protein 43 isoform 1 [Mus musculus]	230908
Clec4a1	37.47813064	22.52012237	52.43613891	2.328412699	1.219346791	0.057610293	1	Nodiff	NC_000072.7	122898807	122911578	+	1558	Clec4a1	GO:0003674;GO:0005575;GO:0008150;GO:0016020;GO:0016021;GO:0030246	K10057	-	T;V	0DMIX;13Q9N;1AWSU;0UUEM;KOG4297;0VFYN;1D1TH;0A53A	C-type lectin domain family 4, member a1 [Mus musculus]	269799
Prkn	69.06071036	91.31390582	46.80751489	0.512600074	-0.964094408	0.057655185	1	Nodiff	NC_000083.7	11059227	12282257	+	27531	Prkn	GO:0000122;GO:0000139;GO:0000151;GO:0000209;GO:0000266;GO:0000422;GO:0000423;GO:0001664;GO:0001933;GO:0001963;GO:0001964;GO:0003714;GO:0003779;GO:0004842;GO:0005515;GO:0005634;GO:0005737;GO:0005739;GO:0005783;GO:0005789;GO:0005794;GO:0005829;GO:0006511;GO:0006513;GO:0006914;GO:0006979;GO:0007005;GO:0007612;GO:0007626;GO:0008013;GO:0008021;GO:0008344;GO:0010468;GO:0010498;GO:0010506;GO:0010628;GO:…	K04556	[EC:2.3.2.31]	O	KOG0006	E3 ubiquitin-protein ligase parkin isoform X1 [Mus musculus]	50873
Tfcp2	105.1991171	76.61896302	133.7792711	1.746033434	0.804081185	0.057771423	1	Nodiff	NC_000081.7	100395083	100449896	-	4984	Tfcp2	GO:0000978;GO:0000987;GO:0001228;GO:0003677;GO:0005634;GO:0005654;GO:0005667;GO:0005829;GO:0006357;GO:0008022;GO:0008134;GO:0032991;GO:0042789;GO:0045893;GO:0045944;GO:1990837	K09275	-	K	09V54;0URSS;0DGEB;1B1TJ;KOG4091;1CR3T;12P4E;18V38;0V64U	alpha-globin transcription factor CP2 isoform X1 [Mus musculus]	21422
Phip	157.9635685	203.6409679	112.2861691	0.551392828	-0.858847594	0.057775139	1	Nodiff	NC_000075.7	82748212	82857776	-	11026	Phip	GO:0005158;GO:0007010;GO:0008286;GO:0022604;GO:0045944;GO:0070577;GO:2001237	K11797	-	S;K;B	0DENW;0V4AR;KOG0644;1CPCQ;12Q0B;09TBK;0UNIG;1AYNC;191J6	PH-interacting protein [Mus musculus]	83946
Ddx3x	3651.869945	4387.992103	2915.747786	0.664483371	-0.589694998	0.057910847	1	Nodiff	NC_000086.8	13147261	13160222	+	4571	Ddx3x	GO:0000166;GO:0002376;GO:0003676;GO:0003677;GO:0003678;GO:0003723;GO:0003724;GO:0003729;GO:0003924;GO:0004386;GO:0005515;GO:0005524;GO:0005634;GO:0005654;GO:0005737;GO:0005813;GO:0005829;GO:0005852;GO:0005886;GO:0006413;GO:0006417;GO:0006915;GO:0006954;GO:0007059;GO:0007276;GO:0008134;GO:0008143;GO:0008190;GO:0008625;GO:0009615;GO:0010494;GO:0010501;GO:0010628;GO:0016020;GO:0016055;GO:0016787;GO:…	K11594	[EC:3.6.4.13]	A;K	1CTJV;KOG0335;0DIUI;0UHW8;0V8F2;09XH1;18WKG;1AVK6;12N5P	ATP-dependent RNA helicase DDX3X [Mus musculus]	13205
Coq10a	271.9965174	338.1612708	205.831764	0.608679295	-0.716245803	0.058024716	1	Nodiff	NC_000076.7	128198965	128207037	-	3818	Coq10a	GO:0005739;GO:0006744;GO:0045333;GO:0048039	K18588	-	I	12PAZ;09U4K;0V53P;0DFE7;KOG3177;1ARSI;0UGPK;192D0;1CQ3Z	coenzyme Q-binding protein COQ10 homolog A, mitochondrial isoform 1 [Mus musculus]	210582
S100a13	140.5174055	179.07212	101.9626909	0.56939456	-0.812499386	0.05820585	1	Nodiff	NC_000069.7	90421539	90431888	+	918	S100a13	GO:0001816;GO:0005507;GO:0005509;GO:0005576;GO:0005615;GO:0005634;GO:0005654;GO:0005730;GO:0005737;GO:0005829;GO:0005886;GO:0008270;GO:0008284;GO:0008289;GO:0008360;GO:0015031;GO:0017134;GO:0032610;GO:0042803;GO:0043123;GO:0046688;GO:0046872;GO:0048306;GO:0048471;GO:0050786;GO:0051602;GO:0062023	K23765	-	P;U	13T2U;1B6DM;0VJB5;0DV02;0UVU2;0IZIJ;1D4AR;1968U;0A8F1	protein S100-A13 isoform X1 [Mus musculus]	20196
A630001G21Rik	23.59787128	9.830513416	37.36522914	3.800943812	1.926357698	0.058289581	1	Nodiff	NC_000067.7	85644804	85664377	-	2389	A630001G21Rik	GO:0000981;GO:0005634;GO:0006357	-	-	O	KOG2177;1B6NQ;0AA1F;196C6;0VKZ9;146EI;0DVM7;1D59D;0UWCK	uncharacterized protein LOC319997 [Mus musculus]	319997
Gstm5	88.7112227	115.3207494	62.10169603	0.538512769	-0.892947542	0.058390681	1	Nodiff	NC_000069.7	107803170	107806001	+	911	Gstm5	GO:0004364;GO:0005515;GO:0005737;GO:0005829;GO:0006749;GO:0016740;GO:0018916;GO:0019899;GO:0035686;GO:0042178;GO:0042802;GO:0042803;GO:0043295;GO:0043627;GO:0045171;GO:0070458	K00799	[EC:2.5.1.18]	O;E	0IN5J;0B3CZ;1971H;0E7MK;0V2R8;0WFRM;13BBX;1BAQ1;1DEMV	glutathione S-transferase Mu 5 [Mus musculus]	14866
Acly	2797.020405	3472.80555	2121.235261	0.61081314	-0.711196998	0.058482678	1	Nodiff	NC_000077.7	100367178	100418826	-	7850	Acly	GO:0000166;GO:0003824;GO:0003878;GO:0005515;GO:0005524;GO:0005654;GO:0005737;GO:0005739;GO:0005829;GO:0005886;GO:0006084;GO:0006085;GO:0006101;GO:0006107;GO:0006629;GO:0006633;GO:0008610;GO:0016740;GO:0046872;GO:0046912	K01648	[EC:2.3.3.8]	C	KOG1254;1AZTC;0V9YK;1CSCH;0UPE8;191G2;09Z10;12P7Q;0DKGE	ATP-citrate synthase isoform 1 [Mus musculus]	104112
Ostc	933.0624595	746.0391798	1120.085739	1.501376563	0.586285867	0.058535934	1	Nodiff	NC_000069.7	130489566	130503093	-	1062	Ostc	GO:0003674;GO:0005783;GO:0006486;GO:0008150;GO:0008250;GO:0016020;GO:0016021	-	-	S	13RZH;1CZ06;0DPZV;18TII;0VD83;0A2C3;0UTAD;1ASMU;KOG3356	oligosaccharyltransferase complex subunit OSTC [Mus musculus]	66357
Vps13c	884.5424899	1065.2091	703.8758803	0.660786582	-0.597743703	0.058539465	1	Nodiff	NC_000075.7	67747594	67905026	+	17785	Vps13c	GO:0003674;GO:0005739;GO:0005741;GO:0005829;GO:0006623;GO:0007005;GO:0016020;GO:0019898;GO:0032127;GO:0032868;GO:0045053;GO:1905090	K19525	-	U	12PEB;1CX8F;0DHTX;1AXYH;09WIM;0UNYP;0V7H5;KOG1809;18U97	vacuolar protein sorting-associated protein 13C [Mus musculus]	320528
Derl3	113.7944871	4.47579488	223.1131793	49.84883921	5.639488005	0.058590133	1	Nodiff	NC_000076.7	75729232	75731775	+	1344	Derl3	GO:0000839;GO:0005047;GO:0005783;GO:0005785;GO:0005789;GO:0016020;GO:0016021;GO:0018279;GO:0030176;GO:0030433;GO:0030968;GO:0044877;GO:0048500;GO:0051787;GO:1904153;GO:1990381	K13989	-	S;J;O	190MG;0V8TQ;0UMXU;09XW7;1CU0R;13HIZ;0DJ8T;1AS59;KOG0858	derlin-3 isoform 1 [Mus musculus]	70377
Znrf3	135.0696244	169.8377414	100.3015073	0.590572546	-0.759813804	0.058679478	1	Nodiff	NC_000077.7	5226329	5394847	-	7659	Znrf3	GO:0004842;GO:0005109;GO:0005515;GO:0005886;GO:0005887;GO:0006511;GO:0007275;GO:0016020;GO:0016021;GO:0016055;GO:0016567;GO:0016740;GO:0030178;GO:0038018;GO:0046872;GO:0060173;GO:0060828;GO:0061630;GO:0072089;GO:0090090;GO:2000051;GO:2000095	K16273	[EC:2.3.2.27]	O	1B1B8;0VAF5;KOG0800;192GP;09ZHZ;1CVVV;0DM0Y;0UQ3K;12S1C	E3 ubiquitin-protein ligase ZNRF3 isoform 1 precursor [Mus musculus]	407821
Apoa2	68099.74857	84110.1474	52089.34974	0.619299233	-0.691291436	0.059232795	1	Nodiff	NC_000067.7	171049133	171053948	+	936	Apoa2	GO:0002719;GO:0005102;GO:0005319;GO:0005543;GO:0005576;GO:0005615;GO:0005829;GO:0006656;GO:0006869;GO:0008035;GO:0008203;GO:0008289;GO:0009395;GO:0009749;GO:0010873;GO:0010903;GO:0015485;GO:0018158;GO:0018206;GO:0030300;GO:0030301;GO:0031072;GO:0031100;GO:0031210;GO:0031647;GO:0032375;GO:0032757;GO:0033344;GO:0033700;GO:0034190;GO:0034361;GO:0034364;GO:0034366;GO:0034370;GO:0034374;GO:0034375;GO:…	K08758	-	H;O	0VKIH;0A9QT;193R5;1D53D;13Y60;0UW85;0DVT2;0J3V8;1B6JQ	apolipoprotein A-II preproprotein [Mus musculus]	11807
Pdha1	1279.306313	1536.495174	1022.117452	0.665226595	-0.588082248	0.059252784	1	Nodiff	NC_000086.8	158905215	158921426	-	2855	Pdha1	GO:0004738;GO:0004739;GO:0005515;GO:0005730;GO:0005739;GO:0005759;GO:0005967;GO:0005975;GO:0006006;GO:0006086;GO:0006099;GO:0016491;GO:0016624;GO:0034604;GO:0043209;GO:0043231;GO:0045254;GO:0055114;GO:0061732	K00161	[EC:1.2.4.1]	C	1CQAE;192AW;12NM6;09UW3;0V5VU;1ASUZ;0UHTF;0DFKS;KOG0225	pyruvate dehydrogenase E1 component subunit alpha, somatic form, mitochondrial precursor [Mus musculus]	18597
Timeless	103.5347639	74.0409224	133.0286055	1.796690278	0.845341732	0.059362962	1	Nodiff	NC_000076.7	128067932	128088810	+	8139	Timeless	GO:0000076;GO:0000122;GO:0000785;GO:0001658;GO:0001822;GO:0002009;GO:0003677;GO:0005515;GO:0005634;GO:0005654;GO:0005694;GO:0006281;GO:0006974;GO:0007049;GO:0007275;GO:0007623;GO:0030324;GO:0031298;GO:0035861;GO:0042752;GO:0042753;GO:0043111;GO:0044770;GO:0045892;GO:0048478;GO:0048511;GO:0048754;GO:0051301;GO:0072711;GO:0072719;GO:1904976;GO:1905168;GO:2000781	K03155	-	K;L	09U3E;KOG1974;1B1TE;0UTVM;1CZ85;12NCY;0V52I;0DQNZ;18TFJ	protein timeless homolog isoform X1 [Mus musculus]	21853
Yes1	511.1483589	621.0754066	401.2213113	0.646010624	-0.630370203	0.059408247	1	Nodiff	NC_000071.7	32768502	32844410	+	4621	Yes1	GO:0000166;GO:0001784;GO:0004672;GO:0004713;GO:0004715;GO:0005102;GO:0005154;GO:0005515;GO:0005524;GO:0005737;GO:0005794;GO:0005815;GO:0005829;GO:0005856;GO:0005884;GO:0005886;GO:0006468;GO:0007169;GO:0010827;GO:0016020;GO:0016301;GO:0016310;GO:0016740;GO:0018108;GO:0019899;GO:0030154;GO:0031234;GO:0036120;GO:0038083;GO:0042127;GO:0044325;GO:0045087;GO:0045944;GO:0046777;GO:0050731;GO:0071300;GO:…	K05705	[EC:2.7.10.2]	Z;T	09UFI;1CY0J;1956F;1ARY2;12R0Y;KOG0197;0UMIY;0DMK2;0V649	tyrosine-protein kinase Yes [Mus musculus]	22612
Cda	124.0334087	91.26826522	156.7985522	1.717996412	0.780727024	0.059411943	1	Nodiff	NC_000070.7	138065839	138095623	-	1423	Cda	GO:0001882;GO:0003824;GO:0004126;GO:0005829;GO:0008270;GO:0009972;GO:0016787;GO:0030308;GO:0042802;GO:0042803;GO:0045980;GO:0046872	K01489	[EC:3.5.4.5]	F	1AW4Q;192MU;0UUTA;0VKHV;KOG0833;0A9KJ;13UAH;0DUEM;1D37X	cytidine deaminase [Mus musculus]	72269
Serpina3i	27.53485516	0.613441117	54.4562692	88.77179513	6.472029466	0.059413045	1	Nodiff	NC_000078.7	104229304	104235768	+	2461	Serpina3i	GO:0004867;GO:0005615;GO:0010951;GO:0034097;GO:0043434	K04525	-	V	0UM4R;1B1G0;09U5H;KOG2392;12R4F;0V54I;1CQ4S;0DFF0;18T05	serine (or cysteine) peptidase inhibitor, clade A, member 3I isoform X1 [Mus musculus]	628900
Ube2l6	1036.256629	1330.411865	742.101394	0.557798238	-0.842184717	0.059448101	1	Nodiff	NC_000068.8	84629172	84640347	+	1387	Ube2l6	GO:0000151;GO:0000166;GO:0000209;GO:0005515;GO:0005524;GO:0005634;GO:0006511;GO:0016567;GO:0016740;GO:0018215;GO:0019787;GO:0019941;GO:0031625;GO:0032020;GO:0042296;GO:0043130;GO:0061631	K04553	[EC:2.3.2.23]	O	1D38F;0DU0Q;19324;0A73J;1B5M9;0VHXM;0UV75;13QRC;KOG0422	ubiquitin/ISG15-conjugating enzyme E2 L6 [Mus musculus]	56791
Cyp2c70	5785.402922	4617.250557	6953.555286	1.505994791	0.59071678	0.05944986	1	Nodiff	NC_000085.7	40141805	40175730	-	1709	Cyp2c70	GO:0004497;GO:0005506;GO:0005737;GO:0005783;GO:0005789;GO:0006082;GO:0006805;GO:0008392;GO:0008395;GO:0016020;GO:0016491;GO:0016705;GO:0016712;GO:0019373;GO:0020037;GO:0031090;GO:0042738;GO:0043231;GO:0046872;GO:0055114	K07413	[EC:1.14.14.1]	Q	0UIKN;195KG;1CRXQ;12SZU;0DGDQ;KOG0156;09TUB;1B1V8;0V59K	cytochrome P450 2C70 precursor [Mus musculus]	226105
Mme	1075.448773	1510.360832	640.5367131	0.424095156	-1.23754009	0.059498673	1	Nodiff	NC_000069.7	63202632	63291134	+	6714	Mme	GO:0001786;GO:0001822;GO:0001890;GO:0004175;GO:0004222;GO:0005737;GO:0005769;GO:0005802;GO:0005886;GO:0005903;GO:0006508;GO:0006518;GO:0007568;GO:0007611;GO:0008021;GO:0008233;GO:0008237;GO:0008238;GO:0008270;GO:0016020;GO:0016021;GO:0016485;GO:0016787;GO:0019233;GO:0030324;GO:0030424;GO:0030425;GO:0031410;GO:0042277;GO:0042803;GO:0043025;GO:0044306;GO:0045121;GO:0045202;GO:0046449;GO:0046872;GO:…	K01389	[EC:3.4.24.11]	E	1CQP3;KOG3624;09UPT;0DFZJ;0V5PD;18WHM;0UHIX;12PKS;1AZUB	neprilysin [Mus musculus]	17380
Tmem184c	373.730556	290.2431608	457.2179511	1.575292764	0.655619975	0.059576626	1	Nodiff	NC_000074.7	78322607	78337343	-	2735	Tmem184c	GO:0016020;GO:0016021	-	-	T	1AXS5;1926M;0VDG9;0DQ7W;1D0WJ;0A1UX;12UCU;KOG2641;0USKM	transmembrane protein 184C isoform 2 [Mus musculus]	234463
Txnrd3	107.8766422	137.6108197	78.14246468	0.567851168	-0.816415241	0.059788524	1	Nodiff	NC_000072.7	89620970	89652511	+	2836	Txnrd3	GO:0000166;GO:0004791;GO:0005654;GO:0005829;GO:0015035;GO:0016491;GO:0016668;GO:0045454;GO:0050660;GO:0055114;GO:0098869	K22182	[EC:1.8.1.9]	O	1CVEN;09UWI;KOG4716;0UPJN;12PHT;0V5W9;0DKK6;1B125;18V7Y;KOG1752	thioredoxin reductase 3 isoform 1 [Mus musculus]	232223
Cisd1	1449.591208	1802.083067	1097.099349	0.608795104	-0.715971337	0.059876267	1	Nodiff	NC_000076.7	71166324	71180679	-	965	Cisd1	GO:0005506;GO:0005739;GO:0005741;GO:0016020;GO:0016021;GO:0032473;GO:0042802;GO:0043231;GO:0043457;GO:0046872;GO:0051536;GO:0051537	K23885	-	S;O	0A7MM;0UVKQ;KOG3461;0VIG3;13WF9;1D3RJ;0DUE0;1B629;193Q3	CDGSH iron-sulfur domain-containing protein 1 [Mus musculus]	52637
Avl9	389.3815579	471.719879	307.0432367	0.650901627	-0.619488575	0.059882404	1	Nodiff	NC_000072.7	56691720	56738897	+	6987	Avl9	GO:0003674;GO:0005737;GO:0005768;GO:0016020;GO:0016021;GO:0016477;GO:0055037	-	-	S;E	18TVD;0DJM1;0UNCZ;1CUDV;1B1UT;0V953;09Y7J;12T5H;KOG3823	late secretory pathway protein AVL9 homolog isoform X1 [Mus musculus]	78937
Col4a4	8.841312873	14.68467428	2.997951471	0.204155122	-2.29226233	0.060099449	1	Nodiff	NC_000067.7	82426140	82564570	-	10618	Col4a4	GO:0005201;GO:0005576;GO:0005581;GO:0005587;GO:0005604;GO:0005615;GO:0030020;GO:0030198;GO:0031012;GO:0032836;GO:0062023	K06237	-	W	1CVYB;0UFCW;09U8F;0V57J;18WAX;KOG3544;1AV1A;0DFDX;12N1R	collagen alpha-4(IV) chain precursor [Mus musculus]	12829
Thpo	256.2910406	197.7764889	314.8055923	1.591724042	0.670590237	0.060106682	1	Nodiff	NC_000082.7	20543204	20553261	-	3435	Thpo	GO:0001934;GO:0005102;GO:0005125;GO:0005179;GO:0005576;GO:0005615;GO:0007165;GO:0008283;GO:0008284;GO:0030099;GO:0035855;GO:0038163;GO:0043410;GO:0045654;GO:0051897;GO:0070374;GO:0097696;GO:1902035	K06854	-	O;W	12Q2Y;0IVHV;0VAEX;0DM0M;1CVVG;18ZR5;0UQ3C;1AXUS;09WJM	thrombopoietin isoform X1 [Mus musculus]	21832
Nqo2	1636.393165	2062.089255	1210.697074	0.587121567	-0.768268843	0.060192825	1	Nodiff	NC_000079.7	34148502	34172448	+	4286	Nqo2	GO:0001512;GO:0003955;GO:0005654;GO:0005737;GO:0005829;GO:0007613;GO:0008270;GO:0009055;GO:0016491;GO:0016661;GO:0022900;GO:0031404;GO:0042803;GO:0043525;GO:0046872;GO:0055114;GO:0070374;GO:0071949;GO:1904408;GO:1904707;GO:1905594;GO:2000379	K08071	[EC:1.10.5.1]	C	0V9KW;1B02Y;0IKWF;0UREA;1CUR3;0DJXK;194EB;09YP6;13PFS	ribosyldihydronicotinamide dehydrogenase [quinone] isoform 1 [Mus musculus]	18105
Dntt	45.46764073	62.57074896	28.3645325	0.45331937	-1.141400287	0.060217689	1	Nodiff	NC_000085.7	41017701	41047964	+	2143	Dntt	GO:0000785;GO:0000791;GO:0003677;GO:0003887;GO:0003912;GO:0005634;GO:0005654;GO:0005737;GO:0005829;GO:0006259;GO:0006303;GO:0006304;GO:0016363;GO:0016740;GO:0016779;GO:0016787;GO:0033198;GO:0034061;GO:0046872;GO:0071897	K00977	[EC:2.7.7.31]	L	09USP;0DG29;12TH4;1B1YU;0UHNN;1CQRS;KOG2534;0V5S5;18U5W	DNA nucleotidylexotransferase isoform 1 [Mus musculus]	21673
Pdp1	29.67068036	9.62584568	49.71551505	5.164794523	2.368710954	0.060240538	1	Nodiff	NC_000070.7	11958183	11966450	-	4398	Pdp1	GO:0000287;GO:0004721;GO:0004722;GO:0004724;GO:0004741;GO:0005509;GO:0005739;GO:0005759;GO:0006470;GO:0016787;GO:0016791;GO:0035970;GO:0043169;GO:0044877;GO:0046872;GO:1904184	K01102	[EC:3.1.3.43]	T	13A7V;0UU66;1CWAY;KOG0700;09YR5;18S7D;1AW6T;0VATK;0DMFM	[Pyruvate dehydrogenase [acetyl-transferring]]-phosphatase 1, mitochondrial isoform d [Mus musculus]	381511
Phc1	68.78645349	89.74770568	47.8252013	0.532884946	-0.908104017	0.060419347	1	Nodiff	NC_000072.7	122294690	122317946	-	6291	Phc1	GO:0003677;GO:0005634;GO:0005654;GO:0008270;GO:0016574;GO:0031519;GO:0035102;GO:0046872	K11456	-	S;B	1CUWD;0V9JU;0DK2K;09YN2;13C1V;18S4T;0UNI9;0IGCD;1AT1V	polyhomeotic-like protein 1 isoform X1 [Mus musculus]	13619
Etfdh	5008.780643	5981.158799	4036.402486	0.674852921	-0.567354983	0.060520825	1	Nodiff	NC_000069.7	79511095	79536074	-	2281	Etfdh	GO:0004174;GO:0005739;GO:0005743;GO:0006979;GO:0009055;GO:0016020;GO:0016491;GO:0017133;GO:0022900;GO:0022904;GO:0031305;GO:0031966;GO:0033539;GO:0043783;GO:0046872;GO:0048038;GO:0048039;GO:0051536;GO:0051539;GO:0055114	K00311	[EC:1.5.5.1]	C	12P2G;1ASBS;KOG2415;0UI7T;0DP47;0A1GG;1CY25;18X8D;0VCC1	electron transfer flavoprotein-ubiquinone oxidoreductase, mitochondrial precursor [Mus musculus]	66841
Naip1	11.89333459	4.688529851	19.09813932	4.073374796	2.026224564	0.060524713	1	Nodiff	NC_000079.7	100544272	100589372	-	5367	Naip1	GO:0000166;GO:0004869;GO:0005524;GO:0005737;GO:0006915;GO:0006954;GO:0010466;GO:0016045;GO:0016323;GO:0030414;GO:0042742;GO:0043005;GO:0043025;GO:0043027;GO:0043066;GO:0043154;GO:0043204;GO:0046872;GO:0070269;GO:0071391;GO:0072557	K12807	-	D	KOG1101;0DJ57;12QQM;18YH3;0V8QR;09XT4;1B367;0UP1W;1CTX2	baculoviral IAP repeat-containing protein 1a [Mus musculus]	17940
Ckb	74.88110625	50.30029875	99.46191375	1.977362286	0.983577221	0.060635454	1	Nodiff	NC_000078.7	111635789	111638772	-	1478	Ckb	GO:0000166;GO:0003824;GO:0004111;GO:0005515;GO:0005524;GO:0005615;GO:0005634;GO:0005737;GO:0005739;GO:0005829;GO:0007420;GO:0016301;GO:0016310;GO:0016740;GO:0016772;GO:0021549;GO:0030425;GO:0030644;GO:0031625;GO:0043025;GO:0043209;GO:0046314	K00933	[EC:2.7.3.2]	C	12SPN;18T2Y;1B2F5;1CWT1;0DMXA;0USN0;KOG3581;0VB6E;0A0AG	creatine kinase B-type [Mus musculus]	12709
Uqcrc1	4206.482054	5045.875685	3367.088422	0.66729516	-0.583603055	0.061030593	1	Nodiff	NC_000075.7	108765716	108778709	+	1656	Uqcrc1	GO:0005515;GO:0005739;GO:0005743;GO:0005750;GO:0005829;GO:0006122;GO:0014823;GO:0016020;GO:0031625;GO:0034551;GO:0043209;GO:0043279;GO:0044877;GO:0046872;GO:0055114;GO:0070469	K00414	-	O;C	0UKWQ;1CQSU;0V883;0DIM6;12QEC;1AWD8;KOG0960;18XAE;09X9R	cytochrome b-c1 complex subunit 1, mitochondrial precursor [Mus musculus]	22273
Adgre5	221.674718	170.453993	272.8954429	1.600991787	0.678965907	0.06106558	1	Nodiff	NC_000074.7	84449874	84467940	-	3317	Adgre5	GO:0004888;GO:0004930;GO:0005509;GO:0005886;GO:0007165;GO:0007166;GO:0007186;GO:0016020;GO:0016021	K08446	-	T	1AYXF;1CPF6;09TEB;13HFH;18U3U;0V4DH;KOG4193;0DERD;0UG92	adhesion G protein-coupled receptor E5 isoform 1 precursor [Mus musculus]	26364
Lpl	324.9986671	182.9242744	467.0730597	2.553368388	1.352401698	0.061178839	1	Nodiff	NC_000074.7	69333207	69359584	+	4049	Lpl	GO:0004465;GO:0004620;GO:0004806;GO:0005102;GO:0005509;GO:0005576;GO:0005615;GO:0005886;GO:0006629;GO:0006631;GO:0006633;GO:0008201;GO:0008970;GO:0009409;GO:0009617;GO:0009986;GO:0010744;GO:0010886;GO:0010890;GO:0016020;GO:0016042;GO:0016298;GO:0016787;GO:0017129;GO:0019432;GO:0019433;GO:0031670;GO:0032722;GO:0032731;GO:0032755;GO:0032760;GO:0034185;GO:0034361;GO:0034371;GO:0034372;GO:0042493;GO:…	K01059	[EC:3.1.1.34]	I;G	0V43M;18SPR;0IJUA;09YV0;0URVT;12SVP;1AUDV;1CTTB;0DK9W	lipoprotein lipase precursor [Mus musculus]	16956
Megf6	14.4115266	23.67818099	5.144872214	0.217283254	-2.202351104	0.061244558	1	Nodiff	NC_000070.7	154255156	154360178	+	7247	Megf6	GO:0005509	K24333	-	T	0V6YV;09W0F;12SYR;KOG1218;0DIEM;18X9D;1B1MI;1CVHB;0UPPB	multiple epidermal growth factor-like domains protein 6 precursor [Mus musculus]	230971
Krt8	5272.199892	3619.719098	6924.680687	1.913043664	0.935869803	0.061319906	1	Nodiff	NC_000081.7	101905146	101912777	-	1805	Krt8	GO:0000904;GO:0005515;GO:0005634;GO:0005654;GO:0005737;GO:0005882;GO:0005911;GO:0007275;GO:0016010;GO:0016327;GO:0016363;GO:0030018;GO:0033209;GO:0042383;GO:0043034;GO:0044877;GO:0045095;GO:0045111;GO:0045214;GO:0051599;GO:0051707;GO:0060706;GO:0071944;GO:0097110;GO:0097191;GO:0097284	K07605	-	Z	0V55Z;0IG4R;1CQD9;19520;0UPWC;1AUE5;09UDU;12RWC;0DFPP	keratin, type II cytoskeletal 8 [Mus musculus]	16691
Pde9a	175.6621854	219.1901647	132.134206	0.602829083	-0.730179074	0.061406193	1	Nodiff	NC_000083.7	31605079	31695283	+	4136	Pde9a	GO:0004114;GO:0005654;GO:0005737;GO:0005783;GO:0005794;GO:0005829;GO:0005886;GO:0007165;GO:0008081;GO:0010613;GO:0016020;GO:0016787;GO:0019934;GO:0032587;GO:0042383;GO:0042802;GO:0042995;GO:0043204;GO:0046068;GO:0046069;GO:0046872;GO:0047555;GO:0048471	K13761	[EC:3.1.4.35]	T	0DF4B;0UT35;0V4TC;18UFC;1AZ9J;09TU2;1CPU6;KOG3689;12TY8	high affinity cGMP-specific 3',5'-cyclic phosphodiesterase 9A isoform X1 [Mus musculus]	18585
Ndufaf6	168.1445995	209.9101347	126.3790643	0.602062709	-0.732014334	0.061489596	1	Nodiff	NC_000070.7	11048991	11076393	-	5036	Ndufaf6	GO:0005634;GO:0005737;GO:0005739;GO:0005743;GO:0016020;GO:0032981	K18163	-	C;I	0UJ1E;12TFC;0VASZ;1CWA6;0DMEZ;09ZWB;KOG4411;1AZ2K;18ZX7	NADH dehydrogenase (ubiquinone) complex I, assembly factor 6 precursor [Mus musculus]	76947
Eme2	59.81284899	40.38600986	79.23968813	1.962057861	0.972367587	0.061544222	1	Nodiff	NC_000083.7	25111126	25114061	-	1521	Eme2	GO:0000712;GO:0000785;GO:0003677;GO:0004518;GO:0004519;GO:0005634;GO:0006281;GO:0006302;GO:0006310;GO:0006974;GO:0016787;GO:0031297;GO:0031573;GO:0048476;GO:0090305	K10883	-	L	12U1P;1B30W;1D1HX;192Z6;0IEEM;0VFMH;0A4SJ;0UT4G;0DS58	probable crossover junction endonuclease EME2 [Mus musculus]	193838
Ugt3a2	7119.498797	8501.537731	5737.459864	0.674873187	-0.567311659	0.061560507	1	Nodiff	NC_000081.7	9335637	9371041	+	2328	Ugt3a2	GO:0008194;GO:0015020;GO:0016020;GO:0016021;GO:0016740;GO:0016757;GO:0043231;GO:0071412	K24103	[EC:2.4.1.-]	C;G	09TWC;1CPWB;0UGCZ;195KU;12SKF;0DF6R;0V4VI;1ATBV;KOG1192	UDP-glucuronosyltransferase 3A2 precursor [Mus musculus]	223337
Gm11992	6.054888673	10.80798916	1.301788185	0.120446844	-3.053531503	0.061611501	1	Nodiff	NC_000077.7	8998592	9019354	+	2400	Gm11992	GO:0003674;GO:0005575;GO:0008150	-	-	S	19057;1AZNV;09ZEY;0DKX7;13H9D;0IFTT;0UGPZ;1CVSG;0VAC1	uncharacterized protein C7orf57 homolog [Mus musculus]	626870
Tmem38a	43.90307115	59.89624071	27.9099016	0.46597084	-1.101688419	0.061842611	1	Nodiff	NC_000074.7	73325033	73341128	+	3080	Tmem38a	GO:0005261;GO:0005267;GO:0005634;GO:0006811;GO:0006813;GO:0007029;GO:0010881;GO:0014808;GO:0015269;GO:0015672;GO:0016020;GO:0016021;GO:0016529;GO:0031965;GO:0033017;GO:0034220;GO:0042802;GO:0071313;GO:0071805;GO:0098655	K24013	-	P;U	1CXIU;0DNMJ;12RUJ;KOG3944;0URYP;0A101;18S5F;1B3FR;0VBWJ	trimeric intracellular cation channel type A isoform 1 [Mus musculus]	74166
Maff	110.1625813	79.5727815	140.7523812	1.768850838	0.822812395	0.062011911	1	Nodiff	NC_000081.7	79230821	79243278	+	3285	Maff	GO:0000978;GO:0000981;GO:0001228;GO:0001701;GO:0003677;GO:0003700;GO:0005634;GO:0005654;GO:0005739;GO:0006355;GO:0006357;GO:0035914;GO:0043565;GO:0045604;GO:0045944;GO:1990837	K09037	-	K	0VETP;13PV3;0DRIE;0UUE2;0A3YU;1AYB2;KOG4196;193BP;1CXHH	transcription factor MafF isoform X1 [Mus musculus]	17133
Lrrc69	31.31975294	44.15375752	18.48574835	0.418667615	-1.256122769	0.062016425	1	Nodiff	NC_000070.7	14623622	14808379	-	11726	Lrrc69	GO:0003674;GO:0005575;GO:0007165	-	-	T	KOG0619;12TQ5;1AYIM;1CY0Q;0A1F6;0VCAU;193KE;0DP2R;0UMAT	leucine-rich repeat-containing protein 69 isoform X1 [Mus musculus]	73314
Elk4	92.11891356	117.5595305	66.67829664	0.567187504	-0.818102347	0.062220667	1	Nodiff	NC_000067.7	131935129	131954186	+	5396	Elk4	GO:0000122;GO:0000978;GO:0000981;GO:0001228;GO:0003677;GO:0003682;GO:0003700;GO:0005634;GO:0005654;GO:0005829;GO:0006355;GO:0006357;GO:0030154;GO:0043565;GO:0045944;GO:0070932;GO:1990837	K04376	-	K;B	09V5X;0V65G;18S63;KOG3806;0DGEV;1CR4E;130EK;1ARFD;0UFJG	ETS domain-containing protein Elk-4 isoform 1 [Mus musculus]	13714
Atp5j2	1818.86971	2187.143053	1450.596366	0.663237992	-0.592401445	0.062381154	1	Nodiff	NC_000071.7	145120514	145128351	-	428	Atp5j2	GO:0000276;GO:0005739;GO:0005743;GO:0005753;GO:0006754;GO:0006811;GO:0016020;GO:0016021;GO:0031965;GO:0042776;GO:0045263;GO:0046034;GO:0046933	K02130	-	C	1D4WM;13UGV;KOG4092;0A8CN;0VJKD;0DVMK;1B6AR;193YR;0UW21	ATP synthase subunit f, mitochondrial [Mus musculus]	57423
Oaz1	3997.815882	4791.622835	3204.008929	0.66866885	-0.580636185	0.062416223	1	Nodiff	NC_000076.7	80662490	80665124	+	1075	Oaz1	GO:0005515;GO:0005634;GO:0005737;GO:0005829;GO:0006595;GO:0006596;GO:0008073;GO:0019899;GO:0043086;GO:0044877;GO:0045732;GO:0090316;GO:1902268	K16548	-	E	1CQPN;0DG05;0V5PU;0UIWZ;1AUDR;KOG4387;09UQ6;18VF3;13VN6	ornithine decarboxylase antizyme 1 isoform 1 [Mus musculus]	18245
H6pd	6309.877321	5011.727593	7608.027048	1.518044807	0.602214374	0.062479537	1	Nodiff	NC_000070.7	150063931	150093480	-	7965	H6pd	GO:0003824;GO:0004345;GO:0005737;GO:0005739;GO:0005783;GO:0005788;GO:0005975;GO:0006006;GO:0006098;GO:0006739;GO:0008152;GO:0009051;GO:0016491;GO:0016529;GO:0016614;GO:0016787;GO:0017057;GO:0030246;GO:0043231;GO:0047936;GO:0050661;GO:0055114;GO:0097305;GO:2000064	K13937	-	G	09YD8;KOG3147;12RY5;0UNMK;1CUK8;KOG0563;0V9AU;0DJT3;18YFC;1B24Q	GDH/6PGL endoplasmic bifunctional protein isoform X1 [Mus musculus]	100198
Abcd3	9195.542075	11287.17586	7103.90829	0.62937872	-0.667999696	0.062731709	1	Nodiff	NC_000069.7	121552553	121609851	-	6560	Abcd3	GO:0000166;GO:0005324;GO:0005515;GO:0005524;GO:0005739;GO:0005743;GO:0005777;GO:0005778;GO:0005782;GO:0006633;GO:0006635;GO:0007031;GO:0014070;GO:0015910;GO:0016020;GO:0016021;GO:0016887;GO:0042493;GO:0042626;GO:0042760;GO:0042803;GO:0043231;GO:0043621;GO:0055085	K05677	-	Q;I	1AXJW;09TCZ;1CXJB;18UJZ;0DNN0;0V4C2;KOG0064;0URXA;12NB6	ATP-binding cassette sub-family D member 3 isoform 1 [Mus musculus]	19299
Dipk2a	710.5726093	566.7076768	854.4375417	1.507721841	0.592370291	0.0627833	1	Nodiff	NC_000075.7	94399917	94420134	-	3950	Dipk2a	GO:0000139;GO:0003674;GO:0005576;GO:0005615;GO:0005794;GO:0014066;GO:0030126;GO:0030137;GO:0031410;GO:0034392;GO:0048199;GO:0060038;GO:1900020	-	-	S;U	0VAS2;0IKM0;0DME2;13JQ7;0USUP;09ZVM;1CW99;19189;1AZZG	divergent protein kinase domain 2A precursor [Mus musculus]	68861
Unc5b	57.49441625	37.69102297	77.29780953	2.050828113	1.03620658	0.062994149	1	Nodiff	NC_000076.7	60598373	60667360	-	5868	Unc5b	GO:0001525;GO:0005042;GO:0005515;GO:0005829;GO:0005886;GO:0006915;GO:0007165;GO:0007275;GO:0007411;GO:0014068;GO:0016020;GO:0016021;GO:0033564;GO:0038007;GO:0043524;GO:0045121;GO:2001240;GO:2001241	K07521	-	T	18TN2;1CSID;09YE1;KOG1480;0V9BQ;1AVJW;0DFJV;0UK3J;12R4I	netrin receptor UNC5B isoform 1 precursor [Mus musculus]	107449
Slc22a18	1461.886832	1760.598314	1163.175349	0.660670489	-0.597997191	0.063005799	1	Nodiff	NC_000073.7	143027463	143053071	+	1791	Slc22a18	GO:0005635;GO:0005737;GO:0016020;GO:0016021;GO:0016324;GO:0022857;GO:0031625;GO:0042908;GO:0055085;GO:1990961	K08214	-	P	1AV28;0V73N;0IIP5;0DHEP;18W3T;09W5D;1CS4Q;0UJJN;12NGS	solute carrier family 22 member 18 isoform X1 [Mus musculus]	18400
Ermp1	943.9865176	737.9685266	1150.004509	1.55833815	0.640008324	0.063177635	1	Nodiff	NC_000085.7	29587276	29625815	-	5399	Ermp1	GO:0001541;GO:0003674;GO:0005783;GO:0005789;GO:0006508;GO:0008233;GO:0008237;GO:0016020;GO:0016021;GO:0016787;GO:0030968;GO:0034599;GO:0046872	-	-	O	09WNR;0UK7K;13CPR;0DHYC;KOG2194;1AVSD;1CSNY;0V7MA;190J0	endoplasmic reticulum metallopeptidase 1 isoform 2 [Mus musculus]	226090
Postn	206.2367339	254.2493343	158.2241334	0.622318772	-0.684274331	0.063275988	1	Nodiff	NC_000069.7	54266688	54298462	+	3406	Postn	GO:0001666;GO:0001953;GO:0003073;GO:0005201;GO:0005576;GO:0005615;GO:0005737;GO:0005794;GO:0005802;GO:0007155;GO:0008201;GO:0008593;GO:0009612;GO:0009888;GO:0014850;GO:0014911;GO:0030198;GO:0031012;GO:0031594;GO:0032355;GO:0042060;GO:0044344;GO:0046872;GO:0050839;GO:0062023;GO:0071307;GO:0071356;GO:0071560;GO:1900025;GO:1990138;GO:1990523;GO:2000343	K24790	-	W;M	0V4XK;KOG1437;0DIVC;1B49G;0UMH6;1CTKR;18VQZ;13I26;09TYN	periostin isoform 6 precursor [Mus musculus]	50706
Tm4sf20	43.36469851	0	86.72939702	Inf	Inf	0.06335541	1	Nodiff	NC_000067.7	82734368	82746182	-	1510	Tm4sf20	GO:0003674;GO:0005783;GO:0005789;GO:0005886;GO:0005925;GO:0016020;GO:0016021;GO:0045861	K24923	-	U	0IH9I;0V94X;1AXWC;191X0;1CUDP;0UNCS;13MFI;09Y7D;0DJKV	transmembrane 4 L6 family member 20 isoform 1 [Mus musculus]	66261
Prdx6	7845.487624	9412.621386	6278.353862	0.667014385	-0.58421022	0.063424587	1	Nodiff	NC_000067.7	161067682	161078780	-	2754	Prdx6	GO:0004601;GO:0016209;GO:0016491;GO:0051920;GO:0055114;GO:0098869	K11188	-	O	09TSW;18TMR;12PAT;1CPT1;0UG8H;0DF36;KOG0854;1AYUX;0V4S8	peroxiredoxin-6 isoform 1 [Mus musculus]	11758
Fbxl20	674.099443	808.4453725	539.7535135	0.667643767	-0.582849563	0.063464881	1	Nodiff	NC_000077.7	97973380	98042014	-	10179	Fbxl20	GO:0001662;GO:0005515;GO:0005737;GO:0019005;GO:0031146;GO:0045202;GO:0098685;GO:0098793;GO:0098978;GO:0099575;GO:2000300	K10268	-	S;T	09W7V;0V767;KOG4341;0UKHN;1AX9U;0DHGX;12PS1;18Y7I;1CS79	F-box/LRR-repeat protein 20 isoform X1 [Mus musculus]	72194
Papss1	276.0062096	213.5744831	338.4379362	1.58463657	0.664152002	0.063605303	1	Nodiff	NC_000069.7	131270529	131349432	+	3330	Papss1	GO:0000103;GO:0000166;GO:0003824;GO:0004020;GO:0004781;GO:0005524;GO:0008152;GO:0009336;GO:0016301;GO:0016310;GO:0016740;GO:0016779;GO:0042803;GO:0050428	K13811	-	F;P	1CQAJ;09UB6;KOG4238;0V5AB;0UGZF;12SF4;1AUIH;KOG0635;18UC5;0DFKX	bifunctional 3'-phosphoadenosine 5'-phosphosulfate synthase 1 isoform a [Mus musculus]	23971
D130043K22Rik	99.2237694	135.8839889	62.56354985	0.460418849	-1.118981197	0.06360627	1	Nodiff	NC_000079.7	25029114	25085422	+	5146	D130043K22Rik	GO:0001764;GO:0003674;GO:0005768;GO:0005769;GO:0005886;GO:0007275;GO:0007399;GO:0010996;GO:0016020;GO:0016021;GO:0030517;GO:0031410;GO:0031901;GO:0033555;GO:0043231;GO:0048692;GO:0060391;GO:2000171	K24403	-	S;T;W	196PG;0UPG2;12S7A;1CVQD;0IFQB;0VAA5;0DKVC;1AZ2Y;09TTJ	dyslexia-associated protein KIAA0319 homolog precursor [Mus musculus]	210108
Fmo1	4046.155959	4811.951313	3280.360606	0.681711096	-0.552767628	0.063706841	1	Nodiff	NC_000067.7	162657130	162694179	-	3470	Fmo1	GO:0004497;GO:0004499;GO:0005783;GO:0005789;GO:0006082;GO:0006970;GO:0009404;GO:0016020;GO:0016021;GO:0016491;GO:0017144;GO:0031090;GO:0032496;GO:0043231;GO:0050660;GO:0050661;GO:0055114;GO:0070995	K00485	[EC:1.14.13.8]	Q	09Y1K;12SFZ;1AXPG;KOG1399;1CWF5;0UKIT;0V6D1;18UD5;0DMJV	dimethylaniline monooxygenase [N-oxide-forming] 1 isoform 1 [Mus musculus]	14261
Osgin2	72.74927259	51.27833659	94.22020858	1.837427164	0.877687062	0.06377771	1	Nodiff	NC_000070.7	15996354	16015266	-	4996	Osgin2	GO:0005575;GO:0007165;GO:0008083;GO:0030308	-	-	T	1ASZE;0DHDJ;12QIZ;09W4G;0UHC4;0V72U;0IF6I;18YR8;1CS3T	oxidative stress-induced growth inhibitor 2 isoform 1 [Mus musculus]	209212
Khk	7032.5238	8369.865156	5695.182443	0.680438972	-0.555462321	0.06388762	1	Nodiff	NC_000071.7	31078780	31088592	+	1734	Khk	GO:0004454;GO:0005737;GO:0006000;GO:0009744;GO:0009749;GO:0009750;GO:0010043;GO:0032868;GO:0046835	K00846	[EC:2.7.1.3]	G	09Z34;1CV6E;18ZVV;1AYVD;0VA0M;0UP9U;13HWW;0DKCG;KOG2947	ketohexokinase isoform 1 [Mus musculus]	16548
Gse1	402.8560056	313.3283788	492.3836324	1.571461973	0.652107362	0.063910885	1	Nodiff	NC_000074.7	120955233	121308122	+	15251	Gse1	GO:0003674;GO:0005575;GO:0008150	-	-	S	0DMVI;1ATIY;0VB4U;0IGKK;0UMEM;13MTI;0A08X;18UHZ;1CWR5	genetic suppressor element 1 isoform X1 [Mus musculus]	382034
Zfp456	11.23072963	17.92213579	4.539323473	0.253280275	-1.981193371	0.063963553	1	Nodiff	NC_000079.7	67511703	67523882	-	4079	Zfp456	GO:0000978;GO:0000981;GO:0005634;GO:0006355;GO:0006357;GO:0046872	K09228	-	K	KOG1721	zinc finger protein 456 [Mus musculus]	408065
Tm7sf2	1048.621447	1420.03357	677.2093245	0.476896701	-1.068251293	0.063976158	1	Nodiff	NC_000085.7	6112851	6117880	-	1479	Tm7sf2	GO:0005637;GO:0005783;GO:0005789;GO:0006629;GO:0006694;GO:0006695;GO:0008202;GO:0008203;GO:0016020;GO:0016021;GO:0016126;GO:0016491;GO:0016627;GO:0016628;GO:0030176;GO:0031090;GO:0043231;GO:0043235;GO:0050613;GO:0050661;GO:0055114	K00222	[EC:1.3.1.70]	T;I	12PRZ;0DPA6;0URJ2;KOG1435;18ZI3;0VCHS;1AY83;1CQYT;0A1MZ	delta(14)-sterol reductase TM7SF2 [Mus musculus]	73166
Ppp4r4	376.9325589	292.6946066	461.1705113	1.575603038	0.655904103	0.064201416	1	Nodiff	NC_000078.7	103498509	103580098	+	6428	Ppp4r4	GO:0001835;GO:0005515;GO:0005737;GO:0005829;GO:0008287;GO:0019888;GO:0032515;GO:0080163	K15426	-	T	0E9R0;0V40B;0WJHM;1DGJB;13GPM;0B6RX;0IUDH;1BBMW	serine/threonine-protein phosphatase 4 regulatory subunit 4 isoform X1 [Mus musculus]	74521
Cd38	265.2664741	204.1696148	326.3633334	1.598491204	0.676710805	0.064309936	1	Nodiff	NC_000071.7	44026151	44069716	+	3013	Cd38	GO:0001666;GO:0003953;GO:0005634;GO:0005886;GO:0007204;GO:0007565;GO:0008284;GO:0009725;GO:0009986;GO:0010977;GO:0014824;GO:0016020;GO:0016021;GO:0016323;GO:0016740;GO:0016787;GO:0016798;GO:0016849;GO:0030307;GO:0030667;GO:0030890;GO:0032024;GO:0032355;GO:0032526;GO:0032570;GO:0033194;GO:0034097;GO:0042493;GO:0042802;GO:0043066;GO:0043231;GO:0045779;GO:0045892;GO:0045893;GO:0045907;GO:0050135;GO:…	K01242	-	M;T	09UGC;18Z8J;0IH8E;0UR65;0DNUA;1B4WD;12TG0;0VC2H;1CXRM	ADP-ribosyl cyclase/cyclic ADP-ribose hydrolase 1 [Mus musculus]	12494
Pmp22	19.33080422	9.743354039	28.9182544	2.967997907	1.569490075	0.064329108	1	Nodiff	NC_000077.7	63019808	63050373	+	2605	Pmp22	GO:0005886;GO:0005923;GO:0008285;GO:0010977;GO:0016020;GO:0016021;GO:0030154;GO:0042552;GO:0043218	K19289	-	T;U	13RKN;0VHI9;0IWVJ;0UV1Y;1D2XN;0DTPV;0A6QA;192T4;1B5P7	peripheral myelin protein 22 isoform 1 [Mus musculus]	18858
Zbed6	436.479616	529.1916748	343.7675572	0.649608778	-0.622356967	0.064377363	1	Nodiff	NC_000067.7	133583617	133588623	-	5007	Zbed6	GO:0000122;GO:0000976;GO:0001835;GO:0003309;GO:0003677;GO:0005634;GO:0005730;GO:0005737;GO:0006357;GO:0045787;GO:0045892;GO:0046872;GO:0046983;GO:0051148;GO:0060548;GO:0061178	K24641	-	K	0V3CQ;197AN;0E8NS;0IR9U;1BB61;0B522;13DZH;0WHN0;1DFKA	zinc finger BED domain-containing protein 6 [Mus musculus]	667118
Zc3h7a	924.771657	736.9633479	1112.579966	1.509681546	0.594244258	0.064483895	1	Nodiff	NC_000082.7	10954458	10994257	-	4055	Zc3h7a	GO:0005575;GO:0010608;GO:0035196;GO:0035198;GO:0046872	-	-	S	0V65D;13JTB;0DGET;0IDY2;1AYKT;18W97;0UI71;1CR4B;09V5T	zinc finger CCCH domain-containing protein 7A [Mus musculus]	106205
Ssr2	926.2024547	739.4033902	1113.001519	1.5052697	0.590021999	0.064592617	1	Nodiff	NC_000069.7	88486915	88495727	+	1293	Ssr2	GO:0001701;GO:0003674;GO:0005783;GO:0005789;GO:0016020;GO:0016021	K13250	-	U	0VDR4;1B4D0;0DQHR;09ZHR;1CZJX;190CP;13IXH;0UTXW;KOG3317	translocon-associated protein subunit beta isoform 1 precursor [Mus musculus]	66256
Acsm3	576.5632355	697.1320845	455.9943864	0.654100416	-0.612415963	0.064622477	1	Nodiff	NC_000073.7	119360106	119384119	+	3206	Acsm3	GO:0000166;GO:0004321;GO:0004467;GO:0005524;GO:0005739;GO:0005759;GO:0006629;GO:0006631;GO:0006633;GO:0006637;GO:0015645;GO:0016874;GO:0018729;GO:0046872;GO:0047760;GO:0050218	K01896	[EC:6.2.1.2]	H;I	18V23;0UGF9;0DF8B;KOG1175;0V9V8;13HY5;1CPXY;1AZX6;09YXJ	acyl-coenzyme A synthetase ACSM3, mitochondrial isoform X1 [Mus musculus]	20216
Cyp2j5	7230.186549	8928.611257	5531.761842	0.619554563	-0.690696752	0.064641715	1	Nodiff	NC_000070.7	96515669	96552408	-	3703	Cyp2j5	GO:0001990;GO:0001998;GO:0004497;GO:0005506;GO:0005737;GO:0005783;GO:0005789;GO:0006082;GO:0006805;GO:0008395;GO:0016020;GO:0016021;GO:0016491;GO:0016705;GO:0016712;GO:0020037;GO:0031090;GO:0042738;GO:0043231;GO:0046872;GO:0055114;GO:0070330;GO:0097254;GO:2000863	K07418	-	Q	1CRXQ;12SZU;0DGDQ;KOG0156;09TUB;0V59K	cytochrome P450 2J5 [Mus musculus]	13109
Paox	296.3205323	371.9624486	220.678616	0.593281975	-0.753210144	0.064739407	1	Nodiff	NC_000073.7	139693182	139714247	+	9323	Paox	GO:0005737;GO:0005777;GO:0005782;GO:0006598;GO:0008215;GO:0009446;GO:0009447;GO:0016491;GO:0046203;GO:0046208;GO:0046592;GO:0052899;GO:0052901;GO:0052902;GO:0052903;GO:0052904;GO:0055114;GO:1901307	K00308	[EC:1.5.3.13]	H	0VC92;09TDI;1B0E8;1CXYT;0DP10;KOG0685;1950F;0UQNE;12TN7	peroxisomal N(1)-acetyl-spermine/spermidine oxidase isoform 1 [Mus musculus]	212503
Exo5	59.93743481	40.60218714	79.27268248	1.952423947	0.965266352	0.064744806	1	Nodiff	NC_000070.7	120778399	120782202	-	1990	Exo5	GO:0003677;GO:0004518;GO:0004527;GO:0005634;GO:0005654;GO:0005737;GO:0005829;GO:0006259;GO:0006281;GO:0006974;GO:0016787;GO:0036297;GO:0045145;GO:0046872;GO:0051536;GO:0051539;GO:0090305	K17815	[EC:3.1.-.-]	S;L	190MP;0URJK;13NDY;KOG4760;0VC00;1CX62;0A13Q;0DN9B;1AZE5	exonuclease V [Mus musculus]	73172
Asl	9560.213332	11555.97318	7564.453479	0.654592509	-0.611331003	0.065054784	1	Nodiff	NC_000071.7	130040099	130053222	-	2365	Asl	GO:0000050;GO:0000053;GO:0001889;GO:0003824;GO:0004056;GO:0005634;GO:0005737;GO:0005741;GO:0005783;GO:0006520;GO:0006526;GO:0007626;GO:0008652;GO:0009791;GO:0016829;GO:0019676;GO:0042450;GO:0042802;GO:0043025;GO:0043204;GO:0048471;GO:0070852	K01755	[EC:4.3.2.1]	E	0DQI2;1AZBH;12RA1;0A12G;1CZKB;0VBYU;0UNTQ;KOG1316;18VDI	argininosuccinate lyase [Mus musculus]	109900
Itpkc	63.37453476	44.09700554	82.65206398	1.874323732	0.906370156	0.065064281	1	Nodiff	NC_000073.7	26906595	26928042	-	3238	Itpkc	GO:0000166;GO:0000828;GO:0005515;GO:0005516;GO:0005524;GO:0005634;GO:0005737;GO:0008440;GO:0016301;GO:0016310;GO:0016607;GO:0016740;GO:0032958;GO:0046854	K00911	[EC:2.7.1.127]	I	0DETR;KOG1621;0UFV3;09X5Z;1CPHH;18VPA;0V5G0;12Q5E;1ARPZ	inositol-trisphosphate 3-kinase C [Mus musculus]	233011
Ell	625.241369	494.7473626	755.7353755	1.527517745	0.611189139	0.065298847	1	Nodiff	NC_000074.7	70992325	71045508	+	3085	Ell	GO:0001701;GO:0005634;GO:0005654;GO:0005829;GO:0006366;GO:0006368;GO:0008023;GO:0010923;GO:0015030;GO:0016604;GO:0016607;GO:0019902;GO:0032968;GO:0035327;GO:0035363;GO:0042795;GO:0042796;GO:0045945	K15183	-	K	0DJM0;18TZA;KOG4796;1CUDU;0V93M;13FCK;09Y7I;0UNCY;1AY4K	RNA polymerase II elongation factor ELL [Mus musculus]	13716
Gstm3	1669.149598	2573.785253	764.5139434	0.297038746	-1.751276966	0.065328394	1	Nodiff	NC_000069.7	107871012	107876490	-	1202	Gstm3	GO:0004364;GO:0005737;GO:0006749;GO:0009617;GO:0016740;GO:0035690;GO:0042803;GO:0071407	K00799	[EC:2.5.1.18]	O	0IN5J	glutathione S-transferase Mu 3 [Mus musculus]	14864
Tob1	2621.998564	3390.152777	1853.844351	0.546832097	-0.87083017	0.065573901	1	Nodiff	NC_000077.7	94100668	94106321	+	2492	Tob1	GO:0003714;GO:0005515;GO:0005634;GO:0005737;GO:0008285;GO:0010468;GO:0017148;GO:0030014;GO:0030514;GO:0030971;GO:0045668;GO:0045892;GO:0046332;GO:0060212;GO:0060213;GO:0060390;GO:1900153	K14443	-	T;K	KOG4006;0V7S5;18TPD;09WU6;0UG84;1CSUD;1AS16;0DI40;12RFD	protein Tob1 [Mus musculus]	22057
Adgrg1	26.03523352	14.66978083	37.40068621	2.549505452	1.350217423	0.065793141	1	Nodiff	NC_000074.7	95701384	95740836	+	10009	Adgrg1	GO:0001525;GO:0004888;GO:0004930;GO:0005518;GO:0005576;GO:0005886;GO:0005887;GO:0007155;GO:0007165;GO:0007166;GO:0007186;GO:0007189;GO:0007266;GO:0007275;GO:0007399;GO:0007420;GO:0008201;GO:0008285;GO:0010573;GO:0016020;GO:0016021;GO:0016477;GO:0021796;GO:0021801;GO:0021819;GO:0030154;GO:0035025;GO:0045121;GO:0045785;GO:0050840;GO:0061484;GO:0070528;GO:0072520;GO:0097451;GO:2000179;GO:2001223	K08450	-	T	0DRQ1;0UTJT;1AV57;1D125;0VF4C;13IPV;18SNW;KOG4193;0A49T	adhesion G-protein coupled receptor G1 isoform X1 [Mus musculus]	14766
Stxbp1	39.30184247	53.40874236	25.19494258	0.471738174	-1.083941745	0.065852521	1	Nodiff	NC_000068.8	32677619	32737249	-	4005	Stxbp1	GO:0000149;GO:0002576;GO:0003006;GO:0005515;GO:0005634;GO:0005654;GO:0005737;GO:0005739;GO:0005829;GO:0005856;GO:0005886;GO:0006886;GO:0006887;GO:0006904;GO:0007269;GO:0007274;GO:0007412;GO:0010807;GO:0015031;GO:0016020;GO:0016082;GO:0016188;GO:0016192;GO:0017075;GO:0019901;GO:0019904;GO:0019905;GO:0030141;GO:0030424;GO:0031091;GO:0031333;GO:0031338;GO:0031629;GO:0032229;GO:0032355;GO:0032991;GO:…	K15292	-	U	0DIWT;KOG1300;1AWYY;09VWI;1CTN5;0V6V2;12PGD;0UGT9;18XWF	syntaxin-binding protein 1 isoform a [Mus musculus]	20910
Lrrfip1	623.2361357	497.1342711	749.3380004	1.507315114	0.591981053	0.065870694	1	Nodiff	NC_000067.7	90924652	91056666	+	12092	Lrrfip1	GO:0000122;GO:0000978;GO:0000981;GO:0001227;GO:0003677;GO:0005515;GO:0005634;GO:0005737;GO:0005829;GO:0005886;GO:0006355;GO:0006357;GO:0042803;GO:0051092	-	-	S;K	1CSMK;KOG2010;1B4GY;0VBN5;194NZ;13JW9;0DQZP;0A5EC;0UU2Y	leucine-rich repeat flightless-interacting protein 1 isoform 1 [Mus musculus]	16978
Mab21l2	16.51645265	24.76916068	8.263744622	0.333630385	-1.583677407	0.065899103	1	Nodiff	NC_000069.7	86453357	86455590	-	2234	Mab21l2	GO:0001654;GO:0005634;GO:0005737;GO:0007275;GO:0008284;GO:0010172;GO:0043010	-	-	T	12NEC;09TW3;1B1XM;1CPW2;0DF6G;0V4V8;191Z0;KOG3963;0UGJS	protein mab-21-like 2 [Mus musculus]	23937
Fam81a	42.51417794	24.87854339	60.14981249	2.417738513	1.27365822	0.066065058	1	Nodiff	NC_000075.7	69996586	70049840	-	4266	Fam81a	GO:0003674;GO:0005575;GO:0008150	-	-	S	0VDRC;0DQ2Z;1CSMQ;0US2X;12U6I;18ZMJ;1ARFZ;0IH95;0A3VZ	protein FAM81A [Mus musculus]	76886
Gpr84	13.24414766	2.552374977	23.93592035	9.377901197	3.229265079	0.066146641	1	Nodiff	NC_000081.7	103216660	103219070	-	1758	Gpr84	GO:0004930;GO:0007186;GO:0016020;GO:0016021	K08421	-	T	KOG3656;0DKBV;12RH3;18TUI;0V9UA;0UH8Z;1ASX2;09YWK;1CV5N	G-protein coupled receptor 84 isoform X1 [Mus musculus]	80910
Ociad2	326.4305298	398.6751209	254.1859386	0.637576626	-0.649329354	0.066343289	1	Nodiff	NC_000071.7	73479541	73496290	-	2510	Ociad2	GO:0003674;GO:0005739;GO:0005743;GO:0005768;GO:0009617	-	-	S	0J13G;13VWU;0A3W7;1AXNA;1936S;0V7I9;0DRG6;0UTX6;1D0NK	OCIA domain-containing protein 2 isoform 1 [Mus musculus]	433904
Gdf15	258.742585	331.179256	186.3059139	0.56255309	-0.829938839	0.066468321	1	Nodiff	NC_000074.7	71082043	71085106	-	1852	Gdf15	GO:0000187;GO:0002023;GO:0005125;GO:0005576;GO:0005615;GO:0005634;GO:0005737;GO:0005794;GO:0008083;GO:0010862;GO:0030509;GO:0035860;GO:0040015;GO:0042803;GO:0043410;GO:0051897;GO:0060395;GO:0060400;GO:0070700;GO:1901741	K05504	-	T	1ARH9;KOG3900;18UBF;0A62K;1D1A7;13S7I;0DM5U;0UFMM;0VGXB	growth/differentiation factor 15 preproprotein [Mus musculus]	23886
Rbpms2	676.6209534	817.7003716	535.5415352	0.654936152	-0.610573825	0.06662271	1	Nodiff	NC_000075.7	65536638	65567818	+	2234	Rbpms2	GO:0003676;GO:0003723;GO:0003729;GO:0005737;GO:0007275;GO:0030514;GO:0042802;GO:0042803;GO:0048557;GO:0048661;GO:0051151	K25091	-	A	0VCBR;18Y3I;0A1G8;13HCP;KOG1457;0UTQN;1B4D5;0DP3V;1CY1U	RNA-binding protein with multiple splicing 2 [Mus musculus]	71973
Gpr160	24.39822537	13.53406238	35.26238835	2.605454841	1.38153525	0.066857917	1	Nodiff	NC_000069.7	30909908	30951344	+	2642	Gpr160	GO:0004930;GO:0005886;GO:0007165;GO:0007186;GO:0016020;GO:0016021;GO:0043235	K08438	-	T	0DKB2;0V9VQ;13JQC;0UPAG;1CV6Z;191VR;09YXZ;0IK2K;1B29U	probable G-protein coupled receptor 160 [Mus musculus]	71862
Clec9a	46.40383454	30.7676109	62.04005818	2.016408046	1.011787616	0.066862629	1	Nodiff	NC_000072.7	129385825	129401727	+	3294	Clec9a	GO:0001819;GO:0006898;GO:0009986;GO:0016020;GO:0016021;GO:0030246	K17515	-	W;T;U;V	1D1N0;196E4;1AZ3B;0A4XE;0VEFC;13M77;KOG4297;0DSCK;0UM2C	C-type lectin domain family 9 member A isoform 1 [Mus musculus]	232414
Zfhx2	168.3914656	127.2867971	209.496134	1.645859105	0.718840838	0.06686349	1	Nodiff	NC_000080.7	55297722	55329875	-	10518	Zfhx2	GO:0000978;GO:0000981;GO:0003676;GO:0003677;GO:0005634;GO:0006355;GO:0006357;GO:0007420;GO:0008270;GO:0030534;GO:0045664;GO:0046872;GO:0051930	K09379	-	O;K	KOG1146;14TGR;0WCTP;0E5SN;0V17F;0B0AZ;1DCSC;1BA2M;196TK	zinc finger homeobox protein 2 isoform X1 [Mus musculus]	239102
Prdm9	125.1147051	92.52493435	157.7044758	1.704453798	0.769309494	0.066956553	1	Nodiff	NC_000083.7	15763334	15784636	-	6374	Prdm9	GO:0000785;GO:0000976;GO:0003677;GO:0005515;GO:0005634;GO:0005654;GO:0005694;GO:0006311;GO:0006325;GO:0006355;GO:0007129;GO:0007283;GO:0007292;GO:0008168;GO:0010468;GO:0010844;GO:0010845;GO:0016571;GO:0016584;GO:0016740;GO:0018024;GO:0032259;GO:0034968;GO:0042800;GO:0042803;GO:0043066;GO:0043565;GO:0044648;GO:0045944;GO:0046872;GO:0046975;GO:0048232;GO:0051321;GO:0051567;GO:0051568;GO:0060903;GO:…	K20796	[EC:2.1.1.354]	K;B	0WDFJ;196XN;1DD96;0V1MC;14U65;0B0XW;KOG1721;1BAC4;0E6A3	histone-lysine N-methyltransferase PRDM9 isoform X1 [Mus musculus]	213389
Atp8b1	603.666925	470.5671492	736.7667007	1.565699395	0.64680725	0.066975598	1	Nodiff	NC_000084.7	64662050	64794342	-	6789	Atp8b1	GO:0000166;GO:0000287;GO:0005319;GO:0005524;GO:0005654;GO:0005783;GO:0005794;GO:0005802;GO:0005829;GO:0005886;GO:0005887;GO:0006855;GO:0006869;GO:0007030;GO:0007605;GO:0008206;GO:0015247;GO:0015711;GO:0015721;GO:0015914;GO:0015917;GO:0016020;GO:0016021;GO:0016324;GO:0016604;GO:0021650;GO:0031526;GO:0032420;GO:0032534;GO:0034204;GO:0042995;GO:0045176;GO:0045332;GO:0045892;GO:0046872;GO:0060119;GO:…	K01530	[EC:7.6.2.1]	P	1DEEG;0B0RP;0E78M;0V2D3;14TYS;1BA9D;196WC;0WD8Z;0KDRM	phospholipid-transporting ATPase IC [Mus musculus]	54670
[truncated: 15,696 more rows]
