# Supplementary material for: AAV induces hepatic necroptosis and carcinoma in diabetic and obese mice dependent on Pebp1 pathway
Source: EMBO Mol Med. 2023 Jun 5;15(7):e17230. doi: 10.15252/emmm.202217230 (PMC10331584; doi:10.15252/emmm.202217230)
Supplement: Supplementary file 3 — Source Data for Figure 1 [file EMMM-15-e17230-s007.zip › Source Data for Figure 1/Figure 1/1O/rAAV-Ncp vs PBS.xls]

id	baseMean	baseMean_PBS	baseMean_rAAV:Ncp	foldChange(rAAV:Ncp/PBS)	log2FoldChange	pval	padj	Regulation	Chromosome	Start Site	End Site	Direction	Length	Name	GO	KEGG	EC	eggNOG Class	eggNOG	Description	Entrez_geneID
Cyp2a5	18884.70399	34154.27271	3615.13527	0.105847233	-3.239944536	5.92E-46	9.77E-42	Down Regulation	NC_000073.7	26534764	26542689	+	1715	Cyp2a5	GO:0004497;GO:0005506;GO:0016020;GO:0016021;GO:0016491;GO:0016705;GO:0016712;GO:0020037;GO:0046872;GO:0055114	K07411	[EC:1.14.14.1]	Q	1AXR9;1CRXQ;12SZU;0DGDQ;18Z31;0UPZU;KOG0156;09TUB;0V59K	cytochrome P450 2A5 [Mus musculus]	13087
Rbp1	402.3562551	73.20266773	731.5098424	9.992939672	3.320909145	5.11E-33	3.54E-29	Up Regulation	NC_000075.7	98305014	98328604	+	2628	Rbp1	GO:0002138;GO:0005501;GO:0005654;GO:0005737;GO:0005811;GO:0005829;GO:0006776;GO:0008289;GO:0016918;GO:0019841;GO:0030852;GO:0033189;GO:0042572;GO:0042573;GO:0044297;GO:0055088;GO:1904768	-	-	I	0A6MK;0UV59;KOG4015;1D35Z;192KU;0VHP8;0DTTU;13Q08;1B5Q4	retinol-binding protein 1 [Mus musculus]	19659
Ly6d	1818.683279	275.7123443	3361.654214	12.19261409	3.607935567	6.44E-33	3.54E-29	Up Regulation	NC_000081.7	74633905	74635416	-	691	Ly6d	GO:0005886;GO:0009986;GO:0016020;GO:0030098;GO:0031225;GO:0035634	K06846	-	T;U	0DVZ1;0UWE9;0AA13;0VKVQ;13YBB;1B6K1;193RK;0J2E2;1D59A	lymphocyte antigen 6D precursor [Mus musculus]	17068
Pcp4l1	176.9305452	337.2564661	16.6046243	0.049234413	-4.344189118	8.24E-32	3.40E-28	Down Regulation	NC_000067.7	171000833	171023837	-	1575	Pcp4l1	GO:0003674;GO:0005575;GO:0008150	-	-	T;U	0UWPQ;0VME4;1B6WE;13XGP;0J4T9;19413;0AAF9;1D5GW;0DW74	Purkinje cell protein 4-like protein 1 [Mus musculus]	66425
2010003K11Rik	632.374717	143.0096398	1121.739794	7.843805464	2.971553755	1.04E-31	3.43E-28	Up Regulation	NC_000085.7	4546816	4548611	-	1167	2010003K11Rik	GO:0003674;GO:0005575;GO:0008150	-	-	S	0A9M2;0J22H;1B675;0VM1A;0DUUB;0UVSY;13UMI;1D47J	uncharacterized protein C11orf86 homolog [Mus musculus]	69861
Anxa2	898.0966689	221.3254669	1574.867871	7.115619784	2.830989424	5.88E-31	1.62E-27	Up Regulation	NC_000075.7	69360965	69399074	+	1799	Anxa2	GO:0001525;GO:0001726;GO:0001765;GO:0001786;GO:0001921;GO:0001934;GO:0002020;GO:0004859;GO:0004867;GO:0005262;GO:0005509;GO:0005515;GO:0005544;GO:0005546;GO:0005576;GO:0005604;GO:0005615;GO:0005634;GO:0005737;GO:0005765;GO:0005768;GO:0005769;GO:0005811;GO:0005829;GO:0005886;GO:0005938;GO:0006900;GO:0007589;GO:0008092;GO:0009986;GO:0010951;GO:0016020;GO:0016323;GO:0019834;GO:0019897;GO:0030199;GO:…	K17092	-	U	18SMC;12TQA;1CY0Z;0VCB3;1AYM9;0A1FF;0UP2I;0DP2Z;KOG0819	annexin A2 [Mus musculus]	12306
Cyp4a10	13863.31225	23616.17314	4110.45135	0.174052389	-2.52240648	6.98E-30	1.65E-26	Down Regulation	NC_000070.7	115375484	115390846	+	2086	Cyp4a10	GO:0001822;GO:0004497;GO:0005506;GO:0005737;GO:0005783;GO:0005789;GO:0006629;GO:0006631;GO:0008391;GO:0008392;GO:0016020;GO:0016021;GO:0016324;GO:0016491;GO:0016705;GO:0018685;GO:0019369;GO:0020037;GO:0031090;GO:0036101;GO:0043231;GO:0043651;GO:0046456;GO:0046872;GO:0048252;GO:0050051;GO:0055114;GO:0102033	K07425	[EC:1.14.14.80]	Q	0DIWE;09XIZ;1CUC9;KOG0157;1AVWQ;12PPT;0V8GR;0UKE2;18WW0	cytochrome P450 4A10 [Mus musculus]	13117
Ccnd1	545.6629174	139.4143332	951.9115015	6.827931389	2.771448561	7.19E-27	1.48E-23	Up Regulation	NC_000073.7	144483668	144493568	-	3768	Ccnd1	GO:0000079;GO:0000082;GO:0000122;GO:0000307;GO:0000320;GO:0001889;GO:0001934;GO:0003714;GO:0004672;GO:0005515;GO:0005634;GO:0005654;GO:0005737;GO:0005829;GO:0005923;GO:0006468;GO:0006974;GO:0007049;GO:0007595;GO:0008134;GO:0008284;GO:0010033;GO:0010039;GO:0010165;GO:0010243;GO:0010971;GO:0014070;GO:0016020;GO:0016055;GO:0016301;GO:0016538;GO:0017053;GO:0019899;GO:0019901;GO:0030857;GO:0030968;GO:…	K04503	-	D	09WBY;1B38C;18X2W;1CYMJ;0V7AD;12TGV;0DNGX;0USZU;KOG0656	G1/S-specific cyclin-D1 isoform 1 [Mus musculus]	12443
Cd63	594.48143	123.9986206	1064.964239	8.588516827	3.10240901	1.80E-25	3.30E-22	Up Regulation	NC_000076.7	128731577	128748691	+	1389	Cd63	GO:0002092;GO:0005515;GO:0005576;GO:0005615;GO:0005654;GO:0005737;GO:0005764;GO:0005765;GO:0005768;GO:0005770;GO:0005771;GO:0005886;GO:0005887;GO:0007160;GO:0009986;GO:0010008;GO:0010633;GO:0015031;GO:0016020;GO:0016021;GO:0016477;GO:0030855;GO:0031226;GO:0031902;GO:0031904;GO:0032585;GO:0032991;GO:0034613;GO:0035646;GO:0042470;GO:0043231;GO:0043473;GO:0044877;GO:0045785;GO:0045807;GO:0048757;GO:…	K06497	-	S;G;U	13Q5J;1AXJ9;KOG3882;0A5MA;0VDHX;0UN2P;1CU4Y;18YW3;0DJCS	CD63 antigen [Mus musculus]	12512
Tmc5	118.6915094	14.98096866	222.4020501	14.84563883	3.891967271	9.72E-25	1.60E-21	Up Regulation	NC_000073.7	118196520	118274308	+	5076	Tmc5	GO:0005887;GO:0006811;GO:0008381;GO:0016020;GO:0016021;GO:0034220	K21988	-	P;U	18XPZ;0IH09;09VEI;1AU21;0UII3;0DGPD;1CRD6;0V6DR;12T46	transmembrane channel-like protein 5 isoform a [Mus musculus]	74424
Adam11	1050.477324	338.396682	1762.557967	5.2085557	2.380883378	2.50E-24	3.47E-21	Up Regulation	NC_000077.7	102652239	102671089	+	5393	Adam11	GO:0004222;GO:0005515;GO:0006508;GO:0008237;GO:0016020;GO:0016021	K16067	[EC:3.4.24.-]	O	18VF6;0UU0A;1B4JB;12RXZ;0DJBE;1CYF2;09VEK;KOG3607;0V6DS	disintegrin and metalloproteinase domain-containing protein 11 isoform X1 [Mus musculus]	11488
Slco1a4	1092.722933	1837.73714	347.7087265	0.189204821	-2.401979246	2.52E-24	3.47E-21	Down Regulation	NC_000072.7	141751164	141802011	-	4088	Slco1a4	GO:0005886;GO:0005887;GO:0006811;GO:0006820;GO:0008514;GO:0009925;GO:0010468;GO:0015125;GO:0015347;GO:0015721;GO:0016020;GO:0016021;GO:0022857;GO:0035690;GO:0038183;GO:0043252;GO:0055085;GO:0120188;GO:1904486	K03460	-	Q;P	0DI86;KOG3626;09WXI;190Z9;0UPGR;13HRA;1AYIR;0V7VT;1CSYI	solute carrier organic anion transporter family member 1A4 [Mus musculus]	28250
Cd9	384.243699	97.87303276	670.6143653	6.851880915	2.776500078	3.57E-24	4.54E-21	Up Regulation	NC_000072.7	125437229	125471723	-	1197	Cd9	GO:0005178;GO:0005515;GO:0005576;GO:0005886;GO:0005887;GO:0007155;GO:0007338;GO:0007342;GO:0007420;GO:0008285;GO:0008347;GO:0009414;GO:0009897;GO:0009986;GO:0014003;GO:0014905;GO:0016020;GO:0016021;GO:0016324;GO:0030913;GO:0031623;GO:0032991;GO:0035036;GO:0051271;GO:0070062;GO:0071404;GO:0090331;GO:1905521	K06460	-	S;T;G	1CRZV;0DH9X;12PMD;09W0P;1B2C7;0V6Z3;0UJC9;KOG3882;191JP	CD9 antigen [Mus musculus]	12527
Wfdc2	145.162173	34.71500313	255.6093429	7.36307993	2.880309363	4.15E-18	4.90E-15	Up Regulation	NC_000068.8	164404635	164410430	+	713	Wfdc2	GO:0004867;GO:0004869;GO:0005576;GO:0005615;GO:0010466;GO:0010951;GO:0019731;GO:0019828;GO:0030414;GO:0045087	K23636	-	W	0A938;1B6D1;0VJUS;0J36N;13XT5;1D4Q5;1941D;0DVDJ;0UW64	WAP four-disulfide core domain protein 2 isoform 1 precursor [Mus musculus]	67701
Gale	396.4094782	141.4955399	651.3234165	4.603137436	2.202617518	7.42E-18	8.16E-15	Up Regulation	NC_000070.7	135690550	135695489	+	2156	Gale	GO:0003974;GO:0003978;GO:0005829;GO:0005975;GO:0006012;GO:0016853;GO:0019388;GO:0033499;GO:0042802;GO:0042803;GO:0061623	K01784	[EC:5.1.3.2]	M	1CX0A;0UMKN;0DNMF;1B208;KOG1371;12RD5;18Z24;0A0ZX;0VBWD	UDP-glucose 4-epimerase [Mus musculus]	74246
Gsta2	3332.10699	5226.143134	1438.070846	0.275168668	-1.861611887	3.43E-17	3.54E-14	Down Regulation	NC_000075.7	78238300	78254474	-	1015	Gsta2	GO:0004364;GO:0005829;GO:0006749;GO:0006805;GO:0009617;GO:0016740;GO:0035634;GO:0043295	K00799	[EC:2.5.1.18]	O	0UFYS;1310J;0DEYG;KOG1695;1AZGU;0A2JA;1CPN6;0VD1Q	glutathione S-transferase A2 [Mus musculus]	14858
Abcc4	277.8332496	460.4527135	95.21378565	0.206782983	-2.273810629	8.46E-17	8.21E-14	Down Regulation	NC_000080.7	118720104	118945475	-	9135	Abcc4	GO:0000166;GO:0005524;GO:0005886;GO:0006855;GO:0010033;GO:0010243;GO:0014070;GO:0015132;GO:0015216;GO:0015431;GO:0015562;GO:0016020;GO:0016021;GO:0016323;GO:0016324;GO:0016887;GO:0031088;GO:0032310;GO:0038183;GO:0042493;GO:0042626;GO:0042908;GO:0042910;GO:0048661;GO:0055085;GO:0060271;GO:0070730;GO:0071716;GO:0098591;GO:0098656;GO:0140115	K05673	-	Q	KOG0054;0V48M;09T9I;12N3Q;0DI9C;18ZM7;0UKQ2;1CSZU;1B3RQ	multidrug resistance-associated protein 4 isoform 1 [Mus musculus]	239273
Fam25c	213.7247336	69.59712608	357.852341	5.141768937	2.362264779	1.77E-16	1.62E-13	Up Regulation	NC_000080.7	34073839	34080296	-	604	Fam25c	GO:0003674;GO:0005575;GO:0008150	-	-	S	1DAZC;1B8K7;0E3TE;0A9TC;0J3IK;193VI;0VKQU;0UZNE;13X44	protein FAM25C [Mus musculus]	69134
S100a11	344.7582602	122.7916979	566.7248225	4.615335012	2.206435372	2.27E-16	1.97E-13	Up Regulation	NC_000069.7	93427803	93433595	+	504	S100a11	GO:0001726;GO:0005509;GO:0005615;GO:0005634;GO:0005737;GO:0014911;GO:0042127;GO:0042803;GO:0044548;GO:0046872;GO:0048306;GO:0062023	K23765	-	S;T	0VJIZ;1D4FF;0DV4Z;1B62M;0A8N8;193NU;13UIY;0UW37;0J1U7	protein S100-A11 [Mus musculus]	20195
Col6a2	141.2530829	38.24710683	244.259059	6.386340804	2.674989544	6.32E-16	5.22E-13	Up Regulation	NC_000076.7	76431590	76459464	-	6014	Col6a2	GO:0005518;GO:0005576;GO:0005581;GO:0005615;GO:0007155;GO:0009749;GO:0016020;GO:0030020;GO:0031012;GO:0032991;GO:0042383;GO:0062023	K06238	-	W	0V3I2;1BB9M;0IS7F;0B5JD;197C5;1DFVD;0E8Z1;0WI6Y;13EUR	collagen alpha-2(VI) chain isoform 1 precursor [Mus musculus]	12834
Tgm2	4253.097749	1974.391055	6531.804444	3.308262782	1.726073835	4.11E-15	3.10E-12	Up Regulation	NC_000068.8	157958325	157988312	-	3549	Tgm2	GO:0001974;GO:0003810;GO:0005509;GO:0005525;GO:0005737;GO:0005739;GO:0005783;GO:0005829;GO:0005886;GO:0007186;GO:0007200;GO:0008483;GO:0016020;GO:0016740;GO:0016746;GO:0018149;GO:0018153;GO:0018215;GO:0019904;GO:0031012;GO:0031226;GO:0032471;GO:0042802;GO:0043065;GO:0043123;GO:0043277;GO:0045785;GO:0046872;GO:0048661;GO:0050729;GO:0051482;GO:0051561;GO:0060445;GO:0060662;GO:0062023	K05625	[EC:2.3.2.13]	O;T	18UI9;0V54T;12WTW;0IFMV;0UGRC;09U5T;1CQ55;0DFFC;1AXCB	protein-glutamine gamma-glutamyltransferase 2 [Mus musculus]	21817
Grem2	167.7039682	50.22476932	285.1831672	5.678137919	2.505417892	4.13E-15	3.10E-12	Up Regulation	NC_000067.7	174661351	174749484	-	4036	Grem2	GO:0005125;GO:0005576;GO:0005615;GO:0007165;GO:0007275;GO:0008201;GO:0009887;GO:0010172;GO:0019221;GO:0030514;GO:0036122;GO:0038098;GO:0042802;GO:0048018;GO:0048263;GO:0060300	K23318	-	T	09UZ5;0V8S6;0DG8P;13P42;18UGQ;1AS6B;1CQY6;0IG3Z;0UHY4	gremlin-2 precursor [Mus musculus]	23893
Ppp1r3c	601.7241295	946.9111073	256.5371518	0.270919994	-1.884061224	8.43E-15	6.05E-12	Down Regulation	NC_000085.7	36709131	36714004	-	2676	Ppp1r3c	GO:0000164;GO:0004721;GO:0005975;GO:0005977;GO:0005978;GO:0005979;GO:0006470;GO:0006605;GO:0008157;GO:0019899;GO:0019903;GO:0042587;GO:0043231;GO:0050196;GO:2001069	K07189	-	O;T	1ASKH;0UGX5;0V80C;13PZK;KOG3986;1CT3B;09TBG;18TGV;0DICV	protein phosphatase 1 regulatory subunit 3C [Mus musculus]	53412
Shc2	97.12526666	2.996962802	191.2535705	63.81579725	5.995841694	1.16E-14	8.01E-12	Up Regulation	NC_000076.7	79453768	79473752	-	3961	Shc2	GO:0000187;GO:0005886;GO:0007169;GO:0019901;GO:0030971;GO:0035556	K17447	-	-	-	SHC-transforming protein 2 [Mus musculus]	216148
Cpne8	102.2726709	19.79661273	184.7487291	9.332340418	3.222238934	1.97E-14	1.30E-11	Up Regulation	NC_000081.7	90371684	90563591	-	5095	Cpne8	GO:0005544;GO:0005886;GO:0046872;GO:0071277	K24523	-	T	0V43Q;09T4Y;195ZN;KOG1327;1B32S;0DH8P;12Q7Z;0UJAY;1CRIQ	copine-8 isoform 1 [Mus musculus]	66871
Fgl1	14683.54734	5566.096088	23800.99859	4.276066782	2.096284385	2.46E-14	1.56E-11	Up Regulation	NC_000074.7	41644471	41671015	-	1323	Fgl1	GO:0005576;GO:0072574	-	-	S;E	13K8T;0UHD2;1ARII;1CY3C;0DP5E;0VCD3;09TIR;KOG2579;18SWC	fibrinogen-like protein 1 precursor [Mus musculus]	234199
Col6a1	209.4495969	74.20018255	344.6990112	4.645527805	2.215842519	3.92E-14	2.40E-11	Up Regulation	NC_000076.7	76544626	76561878	-	3976	Col6a1	GO:0005518;GO:0005576;GO:0005581;GO:0005615;GO:0007155;GO:0030020;GO:0031012;GO:0032991;GO:0035987;GO:0042383;GO:0048407;GO:0062023;GO:0071230	K06238	-	W	1BB9G;0V3HW;0B5J5;197C4;1DFV6;KOG3544;0WI6P;0E8YT;13EUI	collagen alpha-1(VI) chain precursor [Mus musculus]	12833
Apoa1	31211.99136	12133.85906	50290.12366	4.144610829	2.051236642	4.26E-14	2.51E-11	Up Regulation	NC_000075.7	46139928	46141767	+	988	Apoa1	GO:0001540;GO:0001932;GO:0001935;GO:0002719;GO:0005102;GO:0005319;GO:0005515;GO:0005543;GO:0005576;GO:0005615;GO:0005634;GO:0005829;GO:0006629;GO:0006644;GO:0006656;GO:0006695;GO:0006869;GO:0007186;GO:0007229;GO:0008035;GO:0008202;GO:0008203;GO:0008211;GO:0008289;GO:0009986;GO:0010804;GO:0010873;GO:0010875;GO:0010898;GO:0010903;GO:0015485;GO:0015914;GO:0018158;GO:0018206;GO:0019899;GO:0019915;GO:…	K08757	-	T;W	18X2P;13QPV;0DK3S;0VASM;09ZW2;0IWKR;1CW9T;1ATX3;0UQJN	apolipoprotein A-I preproprotein [Mus musculus]	11806
Uap1l1	154.5254743	49.33155317	259.7193954	5.264772316	2.396371141	4.57E-14	2.60E-11	Up Regulation	NC_000068.8	25251501	25255695	-	1763	Uap1l1	GO:0003977;GO:0006048;GO:0016740;GO:0016779;GO:0070569	K00972	-	M;G	0DI67;1B4QU;0UKJD;KOG2388;1CSWK;12PDS;0V5KI;09VN7;18Y8K	UDP-N-acetylhexosamine pyrophosphorylase-like protein 1 [Mus musculus]	227620
Akr1c19	1072.762171	1647.359537	498.1648042	0.302401991	-1.725460456	7.38E-14	4.06E-11	Down Regulation	NC_000079.7	4283499	4298360	+	3779	Akr1c19	GO:0004032;GO:0005829;GO:0008202;GO:0016229;GO:0016491;GO:0047086;GO:0055114	-	-	C;K	1947V;1B2K4;09V48;0US6Y;0V63V;KOG1577;0DNV7;12P3Z;1CSYT	aldo-keto reductase family 1, member C19 [Mus musculus]	432720
Slc1a2	2031.646095	3082.228456	981.0637331	0.31829689	-1.651555032	7.95E-14	4.23E-11	Down Regulation	NC_000068.8	102488584	102621129	+	13535	Slc1a2	GO:0005313;GO:0005314;GO:0005886;GO:0005887;GO:0006865;GO:0007399;GO:0007632;GO:0008509;GO:0009416;GO:0009611;GO:0009986;GO:0010259;GO:0015293;GO:0015501;GO:0015813;GO:0016020;GO:0016021;GO:0021537;GO:0030424;GO:0030534;GO:0030673;GO:0031668;GO:0031982;GO:0035264;GO:0042493;GO:0042734;GO:0043005;GO:0043197;GO:0043198;GO:0043200;GO:0044297;GO:0045121;GO:0045202;GO:0046326;GO:0046872;GO:0055085;GO:…	K05613	-	P;E	0UTC2;KOG3787;09UFF;1B1K5;0V5ET;12PFQ;0DGC4;1CR1K;190QZ	excitatory amino acid transporter 2 isoform 1 [Mus musculus]	20511
Gsta3	24443.12337	36593.81278	12292.43395	0.335915638	-1.573829137	2.82E-13	1.46E-10	Down Regulation	NC_000067.7	21310789	21335799	+	1630	Gsta3	GO:0001657;GO:0004364;GO:0005737;GO:0005829;GO:0006749;GO:0006805;GO:0016740;GO:0046223	K00799	[EC:2.5.1.18]	O	0UFYS;1310J;0DEYG;KOG1695;1AZGU;0A2JA;1CPN6;0VD1Q;194KW	glutathione S-transferase A3 isoform a [Mus musculus]	14859
Gpx3	237.6894351	90.59105047	384.7878196	4.24752575	2.086622694	3.00E-13	1.50E-10	Up Regulation	NC_000077.7	54793680	54801213	+	1618	Gpx3	GO:0004601;GO:0004602;GO:0005576;GO:0005615;GO:0006749;GO:0006979;GO:0008430;GO:0016491;GO:0042744;GO:0042802;GO:0055114;GO:0098869	K00432	[EC:1.11.1.9]	O	0UGNK;1B0V3;KOG1651;09U5B;0VA0Q;0DFDE;191B0;13UIF;1CQ36	glutathione peroxidase 3 isoform 2 precursor [Mus musculus]	14778
Mup21	181.5097067	315.5337923	47.48562106	0.150492981	-2.732231892	6.18E-13	3.00E-10	Down Regulation	NC_000070.7	62066069	62069078	-	755	Mup21	GO:0005549;GO:0005550;GO:0005576;GO:0005615;GO:0008150;GO:0036094	-	-	K	0J5XW;1B68X;13YMW;0VIGV;0A7PH;196DB;1D4KI;0DUQH;0UVM6	major urinary protein 26 precursor [Mus musculus]	381531
Pnpla3	113.4643992	23.22562014	203.7031783	8.770623863	3.132679467	7.60E-13	3.58E-10	Up Regulation	NC_000081.7	84051977	84073722	+	5208	Pnpla3	GO:0001676;GO:0003841;GO:0004623;GO:0004806;GO:0005811;GO:0006629;GO:0006650;GO:0006654;GO:0009744;GO:0016020;GO:0016021;GO:0016042;GO:0016787;GO:0019432;GO:0019433;GO:0032869;GO:0034389;GO:0035727;GO:0036042;GO:0036153;GO:0042171;GO:0050872;GO:0051264;GO:0051265;GO:1905243	K13534	-	I;U	1CV8R;0DMZR;1AY4A;KOG3773;0USXA;0VC0K;13HN5;0A14A;18U5C	1-acylglycerol-3-phosphate O-acyltransferase Pnpla3 isoform X1 [Mus musculus]	116939
Krt18	2997.853127	1528.387698	4467.318557	2.922896176	1.547398584	1.09E-12	4.99E-10	Up Regulation	NC_000081.7	101936651	101940461	+	1400	Krt18	GO:0005198;GO:0005515;GO:0005615;GO:0005634;GO:0005730;GO:0005737;GO:0005815;GO:0005829;GO:0005882;GO:0005886;GO:0009750;GO:0009897;GO:0016363;GO:0031667;GO:0032991;GO:0033209;GO:0034451;GO:0043000;GO:0043066;GO:0045095;GO:0045104;GO:0070365;GO:0071944;GO:0072497;GO:0097110;GO:0097191;GO:0097284;GO:1902488	K07604	-	Z;S	1CRA8;1ATYE;1920W;0IEYR;0DGKD;09VBW;0UIEG;13JSJ;0V64H	keratin, type I cytoskeletal 18 [Mus musculus]	16668
Gpld1	1740.478554	2604.970001	875.987108	0.336275315	-1.572285216	1.97E-12	8.80E-10	Down Regulation	NC_000079.7	25127135	25175919	+	4868	Gpld1	GO:0002042;GO:0002430;GO:0004621;GO:0004630;GO:0005576;GO:0005615;GO:0005737;GO:0006507;GO:0008285;GO:0008286;GO:0009749;GO:0010595;GO:0032869;GO:0035690;GO:0043065;GO:0043231;GO:0051044;GO:0071277;GO:0071397;GO:0071401;GO:0071467;GO:1900076	K01127	[EC:3.1.4.50]	W	1DEZC;0WGDK;13CAW;0E7ZX;1974G;0B3YH;1BAVM;0IPB3;0V2YX	phosphatidylinositol-glycan-specific phospholipase D precursor [Mus musculus]	14756
Lonrf3	194.9830503	310.9596709	79.00642973	0.254072914	-1.976685513	1.32E-11	5.72E-09	Down Regulation	NC_000086.8	35592011	35630510	+	7578	Lonrf3	GO:0046872	-	-	O;P	0UK7W;12PCF;18T6J;0DGUH;0V6J2;09VJX;KOG1124;KOG4159;1B2D9;1CRIM	LON peptidase N-terminal domain and RING finger protein 3 isoform X1 [Mus musculus]	74365
Cyp3a59	2188.06526	3446.862502	929.268019	0.269598227	-1.891117086	1.57E-11	6.66E-09	Down Regulation	NC_000071.7	146016018	146051788	+	3894	Cyp3a59	GO:0004497;GO:0005506;GO:0005575;GO:0005789;GO:0008202;GO:0008390;GO:0008395;GO:0016020;GO:0016021;GO:0016491;GO:0016705;GO:0016712;GO:0020037;GO:0031090;GO:0043231;GO:0046872;GO:0050649;GO:0055114;GO:0070330;GO:0070989	-	-	Q	0DPQR;0V9SY;1CQPA;12P50;0USD4;09VC0;KOG0158	cytochrome P450, family 3, subfamily a, polypeptide 59 [Mus musculus]	100041449
C6	1126.493201	575.9063848	1677.080017	2.912070541	1.542045303	2.06E-11	8.52E-09	Up Regulation	NC_000081.7	4756550	4833527	+	3536	C6	GO:0001701;GO:0001970;GO:0002376;GO:0005576;GO:0005579;GO:0005615;GO:0006955;GO:0006958;GO:0019835;GO:0043065;GO:0045087;GO:0045766;GO:0045917	K03995	-	O;W	1ASVW;09T4U;1D0NG;0V9ND;0UFFV;18TT3;0IDXP;13J20;0DFSG	complement component C6 isoform X1 [Mus musculus]	12274
Cyp39a1	270.7482538	421.0133427	120.4831649	0.28617422	-1.805034383	2.98E-11	1.20E-08	Down Regulation	NC_000083.7	43978263	44062322	+	3106	Cyp39a1	GO:0004497;GO:0005506;GO:0005783;GO:0005789;GO:0006629;GO:0006699;GO:0006707;GO:0007586;GO:0008202;GO:0008387;GO:0008395;GO:0008396;GO:0016020;GO:0016021;GO:0016042;GO:0016491;GO:0016705;GO:0020037;GO:0030573;GO:0031090;GO:0042632;GO:0043231;GO:0046872;GO:0055114	K07439	[EC:1.14.14.26]	Q	12RZ4;KOG0684;0A2VC;1CZJK;0DGHP;194CC;1ARNJ;0VACJ;0UHCJ	24-hydroxycholesterol 7-alpha-hydroxylase isoform 1 [Mus musculus]	56050
Crybg3	269.015587	418.1108253	119.9203488	0.286814743	-1.801808913	3.45E-11	1.36E-08	Down Regulation	NC_000082.7	59312451	59421410	-	10522	Crybg3	GO:0032991;GO:0051018	-	-	-	-	beta/gamma crystallin domain-containing protein 3 [Mus musculus]	224273
Lum	160.0045423	55.45587424	264.5532103	4.770517351	2.254145731	4.06E-11	1.56E-08	Up Regulation	NC_000076.7	97401363	97408565	+	2075	Lum	GO:0005518;GO:0005576;GO:0005583;GO:0005615;GO:0007601;GO:0014070;GO:0030021;GO:0030199;GO:0031012;GO:0032914;GO:0045944;GO:0051216;GO:0062023;GO:0070848	K08122	-	T	KOG0619;0DM6S;0VA5G;13JMQ;18YEQ;1AWKW;09ZNZ;1CW1X;0UQB4	lumican precursor [Mus musculus]	17022
Tceal9	171.3150904	69.27053085	273.35965	3.946261803	1.980486671	7.86E-11	2.95E-08	Up Regulation	NC_000086.8	135145829	135147888	+	1018	Tceal9	GO:0005634;GO:0050699	-	-	S	0JE7S;0DVW6;1B6KE;193S9;0UW8T;0VKKB;146VH;0A9P4;1D597	transcription elongation factor A protein-like 9 [Mus musculus]	22381
Cyp2c39	373.3169845	566.5245998	180.1093691	0.317919768	-1.653265372	8.52E-11	3.13E-08	Down Regulation	NC_000085.7	39335790	39558012	+	3085	Cyp2c39	GO:0004497;GO:0005506;GO:0005737;GO:0005783;GO:0005789;GO:0006082;GO:0006805;GO:0008392;GO:0008395;GO:0008401;GO:0008405;GO:0016020;GO:0016491;GO:0016705;GO:0016712;GO:0019369;GO:0019373;GO:0020037;GO:0031090;GO:0034875;GO:0042738;GO:0043231;GO:0046872;GO:0055114;GO:0070330;GO:0101020	K07413	[EC:1.14.14.1]	Q	0UIKN;1ARRJ;1CRXQ;12SZU;0DGDQ;19513;KOG0156;09TUB;0V59K	cytochrome P450 2C39 isoform 2 precursor [Mus musculus]	13098
Lhx6	179.5479614	66.41487487	292.6810479	4.406859886	2.139751028	1.00E-10	3.54E-08	Up Regulation	NC_000068.8	35971962	35996004	-	4471	Lhx6	GO:0000977;GO:0000981;GO:0003677;GO:0003700;GO:0005515;GO:0005634;GO:0006355;GO:0006357;GO:0007275;GO:0007399;GO:0021799;GO:0021800;GO:0021853;GO:0021877;GO:0021884;GO:0021895;GO:0030154;GO:0030182;GO:0046872;GO:0048469;GO:1990837	K09375	-	K	0V94S;1B20S;0UNCI;1CUDG;18W0V;0DJKQ;09Y79;13IEI;KOG0490	LIM/homeobox protein Lhx6 isoform 1 [Mus musculus]	16874
Klhdc7a	559.4010913	282.1058381	836.6963446	2.965895177	1.56846761	1.01E-10	3.54E-08	Up Regulation	NC_000070.7	139689484	139695337	-	5854	Klhdc7a	GO:0016020;GO:0016021	-	-	S;J;T	0A4HP;1D19J;1AYHV;0DS0K;KOG1072;13JNT;18VC1;0VEYC;0UG56	kelch domain-containing protein 7A [Mus musculus]	242721
Loxl2	80.7216128	23.94705591	137.4961697	5.741673223	2.521471225	1.35E-10	4.65E-08	Up Regulation	NC_000080.7	69846085	69933283	+	5860	Loxl2	GO:0000122;GO:0000785;GO:0001666;GO:0001837;GO:0001935;GO:0002040;GO:0004720;GO:0005044;GO:0005507;GO:0005509;GO:0005576;GO:0005604;GO:0005615;GO:0005634;GO:0005654;GO:0005694;GO:0005783;GO:0006325;GO:0006464;GO:0006897;GO:0010718;GO:0016020;GO:0016491;GO:0016641;GO:0018057;GO:0018215;GO:0030199;GO:0032332;GO:0043542;GO:0045892;GO:0046688;GO:0046872;GO:0055114;GO:0062023;GO:0070492;GO:0070828;GO:…	K00280	[EC:1.4.3.-]	O;W;B	12NE8;0DF5G;0V4U9;09TV2;0IE2X;0UKIP;18Y9G;1AUU0;1CPV4	lysyl oxidase homolog 2 isoform X1 [Mus musculus]	94352
Ffar4	30.90261338	3.59574008	58.20948668	16.18845784	4.016893652	2.75E-10	9.27E-08	Up Regulation	NC_000085.7	38085527	38102711	+	1393	Ffar4	GO:0001818;GO:0004930;GO:0005504;GO:0005515;GO:0005764;GO:0005765;GO:0005768;GO:0005886;GO:0005887;GO:0005929;GO:0006954;GO:0007165;GO:0007186;GO:0007200;GO:0007204;GO:0008289;GO:0008527;GO:0010008;GO:0010827;GO:0016020;GO:0016021;GO:0030139;GO:0030154;GO:0032691;GO:0036321;GO:0042995;GO:0043066;GO:0043950;GO:0045444;GO:0045669;GO:0046879;GO:0050728;GO:0050872;GO:0050873;GO:0050912;GO:0060170;GO:…	K08425	-	T	KOG3656;0URTD;191E4;1B1T8;0DMDU;13JYS;09ZVB;1CW93;0V5NB	free fatty acid receptor 4 [Mus musculus]	107221
Fmo3	1756.197305	3485.417556	26.97705462	0.007739978	-7.01345485	4.20E-10	1.39E-07	Down Regulation	NC_000067.7	162781368	162812097	-	2048	Fmo3	GO:0004497;GO:0004499;GO:0005783;GO:0005789;GO:0016020;GO:0016021;GO:0016491;GO:0016597;GO:0017144;GO:0031090;GO:0034899;GO:0043231;GO:0050660;GO:0050661;GO:0055114	K00485	[EC:1.14.13.8]	Q;C	09Y1K;0UMXY;12SFZ;1AT2V;18U02;KOG1399;1CWF5;0V6D1;0DMJV	dimethylaniline monooxygenase [N-oxide-forming] 3 [Mus musculus]	14262
Mob1b	270.4431162	411.533787	129.3524455	0.314317924	-1.669703552	4.32E-10	1.40E-07	Down Regulation	NC_000071.7	88868730	88906314	+	3171	Mob1b	GO:0005634;GO:0005654;GO:0005730;GO:0005737;GO:0005829;GO:0016301;GO:0016310;GO:0019209;GO:0019900;GO:0031952;GO:0033674;GO:0035329;GO:0046872	K06685	-	D	0DND0;1CXA5;1953F;KOG0440;0A0RR;12T21;1B1AD;0VBN3;0UPH9	MOB kinase activator 1B [Mus musculus]	68473
Ildr2	1005.949029	1620.245861	391.652198	0.241723931	-2.048567788	4.61E-10	1.46E-07	Down Regulation	NC_000067.7	166081630	166144405	+	8712	Ildr2	GO:0005783;GO:0005789;GO:0009749;GO:0016020;GO:0016021;GO:0030073;GO:0030154;GO:0031016;GO:0048873	-	-	T	0UGBB;09XJH;0DQ4C;13HMY;0IE5P;0VDCU;1ASMJ;1CZ5I;18YM4	immunoglobulin-like domain-containing receptor 2 isoform 1 precursor [Mus musculus]	100039795
Dmgdh	9849.85075	14110.33571	5589.365789	0.396118555	-1.335995814	5.42E-10	1.69E-07	Down Regulation	NC_000079.7	93810944	93889331	+	2979	Dmgdh	GO:0005542;GO:0005737;GO:0005739;GO:0005759;GO:0006579;GO:0016491;GO:0035999;GO:0042426;GO:0047865;GO:0050660;GO:0055114	K00315	[EC:1.5.8.4]	E	0DNX2;0V4E0;1CXUF;1916G;12NRW;1B1ZD;KOG2844;09TEX;0US96	dimethylglycine dehydrogenase, mitochondrial precursor [Mus musculus]	74129
Dynll1	706.2147258	380.1366225	1032.292829	2.715583735	1.441262349	6.90E-10	2.11E-07	Up Regulation	NC_000071.7	115435169	115439049	-	2021	Dynll1	GO:0000776;GO:0003774;GO:0004857;GO:0005515;GO:0005634;GO:0005737;GO:0005739;GO:0005813;GO:0005829;GO:0005856;GO:0005868;GO:0005874;GO:0005875;GO:0005929;GO:0006915;GO:0007017;GO:0007286;GO:0008022;GO:0008180;GO:0016020;GO:0019899;GO:0019904;GO:0030141;GO:0030235;GO:0030286;GO:0035721;GO:0035774;GO:0042326;GO:0042802;GO:0043086;GO:0044458;GO:0044877;GO:0045019;GO:0045505;GO:0051959;GO:0060271;GO:…	K10418	-	Z	193GJ;0DUW9;1B6GD;KOG3430;13SSA;0UVTS;0VJ64;1D476;0A8AD	dynein light chain 1, cytoplasmic [Mus musculus]	56455
Gsta4	919.4641576	1343.197133	495.7311823	0.369068077	-1.438041141	7.22E-10	2.17E-07	Down Regulation	NC_000075.7	78099248	78116631	+	958	Gsta4	GO:0004364;GO:0005737;GO:0005739;GO:0006749;GO:0006805;GO:0008144;GO:0009635;GO:0010043;GO:0016740;GO:0035094;GO:0043295;GO:0071285	K00799	[EC:2.5.1.18]	O	196YU;0WDYV;KOG1695;1BAFD;0V1UQ;0E6MP;1DDJV;0B1DC;13M10	glutathione S-transferase A4 [Mus musculus]	14860
Dpp7	193.3268563	85.70960748	300.9441051	3.511206199	1.811966722	7.50E-10	2.21E-07	Up Regulation	NC_000068.8	25242302	25246403	-	1714	Dpp7	GO:0004177;GO:0005576;GO:0005764;GO:0005794;GO:0005829;GO:0006508;GO:0008233;GO:0008236;GO:0008239;GO:0016787;GO:0031410;GO:0031982;GO:0043231;GO:1905146	K01276	[EC:3.4.14.2]	O	1CU2R;09XXG;KOG2183;1B0B4;13DCP;0V8V7;0DI44;0UG9W;191NG	dipeptidyl peptidase 2 precursor [Mus musculus]	83768
Lnpep	143.2699957	233.2473749	53.29261644	0.228481099	-2.129853274	7.80E-10	2.26E-07	Down Regulation	NC_000083.7	17747985	17846303	-	6757	Lnpep	GO:0004177;GO:0005515;GO:0005737;GO:0005886;GO:0005887;GO:0006508;GO:0007165;GO:0008217;GO:0008233;GO:0008237;GO:0008270;GO:0012505;GO:0016020;GO:0016021;GO:0016787;GO:0030163;GO:0030659;GO:0042277;GO:0043171;GO:0046872;GO:0048471;GO:0060395;GO:0070006;GO:0120163	K01257	[EC:3.4.11.3]	O;E	18UX0;KOG1046;09U40;0V532;1CXJY;1B2NK;0DKZP;12P0W;0UTG4	leucyl-cystinyl aminopeptidase [Mus musculus]	240028
Hsd3b2	175.2331206	273.0704944	77.39574682	0.283427717	-1.818947245	1.13E-09	3.21E-07	Down Regulation	NC_000069.7	98618423	98631859	-	3023	Hsd3b2	GO:0003824;GO:0003854;GO:0004769;GO:0005730;GO:0005737;GO:0005739;GO:0005743;GO:0005758;GO:0005783;GO:0005789;GO:0006694;GO:0006702;GO:0008152;GO:0008207;GO:0016020;GO:0016021;GO:0016491;GO:0016616;GO:0016853;GO:0021766;GO:0031966;GO:0043231;GO:0045171;GO:0051412;GO:0055114;GO:0102294	K00070	-	M;I;E	194P8;KOG1430;0VCI6;1AWV2;12TWE;0DR68;1CUQX;0UQJH;0A19K	3 beta-hydroxysteroid dehydrogenase/Delta 5--_4-isomerase type 2 [Mus musculus]	15493
Fam210a	1469.787119	2117.593023	821.981216	0.388167701	-1.365248016	1.21E-09	3.40E-07	Down Regulation	NC_000084.7	68393248	68433404	-	9945	Fam210a	GO:0003674;GO:0005737;GO:0005739;GO:0008150;GO:0016020;GO:0016021	-	-	S	0UFQD;0DEQ4;13HXH;09TCV;18U7M;0V4BY;KOG4082;1CPDU;1AW55	protein FAM210A [Mus musculus]	108654
Sparc	906.5189474	495.3478587	1317.690036	2.66013068	1.41149712	1.24E-09	3.41E-07	Up Regulation	NC_000077.7	55284985	55310906	-	2641	Sparc	GO:0001503;GO:0001937;GO:0005201;GO:0005509;GO:0005515;GO:0005518;GO:0005576;GO:0005604;GO:0005615;GO:0005634;GO:0005737;GO:0007507;GO:0009629;GO:0009986;GO:0010288;GO:0010595;GO:0016020;GO:0016363;GO:0016525;GO:0022604;GO:0030324;GO:0031012;GO:0031091;GO:0031092;GO:0031982;GO:0032496;GO:0033591;GO:0034097;GO:0042060;GO:0042127;GO:0043231;GO:0043434;GO:0043473;GO:0045202;GO:0045471;GO:0046686;GO:…	K24262	-	W	09TMI;1ATUC;0V4KK;18URI;KOG4004;0UG0P;0DEXZ;1CPMQ;12U4C	SPARC precursor [Mus musculus]	20692
Ptges	216.4339221	54.58236455	378.2854796	6.930544008	2.7929686	1.29E-09	3.50E-07	Up Regulation	NC_000068.8	30779483	30793309	-	3647	Ptges	GO:0001516;GO:0002526;GO:0002544;GO:0004364;GO:0004602;GO:0004667;GO:0005641;GO:0005737;GO:0006629;GO:0006631;GO:0006633;GO:0006693;GO:0008285;GO:0014070;GO:0016020;GO:0016021;GO:0016491;GO:0016740;GO:0016853;GO:0019233;GO:0031620;GO:0032308;GO:0032496;GO:0032526;GO:0034097;GO:0043231;GO:0043295;GO:0048471;GO:0050220;GO:0050727;GO:0051592;GO:0055114;GO:0098869	K15729	[EC:5.3.99.3]	I	0DR0J;1D3D6;0IY81;13RWR;0A6VT;0VHPZ;1B5E2;1934B;0UPHP	prostaglandin E synthase [Mus musculus]	64292
Sorcs2	22.42139169	1.57629644	43.26648694	27.44819174	4.778639204	2.00E-09	5.32E-07	Up Regulation	NC_000071.7	36174524	36555541	-	16057	Sorcs2	GO:0005515;GO:0005768;GO:0005886;GO:0005887;GO:0006886;GO:0014069;GO:0016020;GO:0016021;GO:0030054;GO:0030425;GO:0030659;GO:0031410;GO:0031901;GO:0042995;GO:0043005;GO:0043197;GO:0043204;GO:0045202;GO:0045211;GO:0055038;GO:0060292;GO:0098839	-	-	T;U	12SMY;0V7UH;1CWYK;18Z7K;0URB2;KOG3511;09XVT;1AX9X;0DIX5	VPS10 domain-containing receptor SorCS2 isoform X1 [Mus musculus]	81840
Cyp2c37	4799.35377	8636.800454	961.9070853	0.111373082	-3.166527508	2.14E-09	5.62E-07	Down Regulation	NC_000085.7	39980868	40000687	+	1824	Cyp2c37	GO:0004497;GO:0005506;GO:0005737;GO:0005783;GO:0005789;GO:0006082;GO:0006805;GO:0008391;GO:0008392;GO:0008395;GO:0016020;GO:0016491;GO:0016705;GO:0016712;GO:0019369;GO:0019373;GO:0020037;GO:0031090;GO:0042738;GO:0043231;GO:0046872;GO:0055114;GO:0070330	K07413	[EC:1.14.14.1]	Q	0UIKN;1ARRJ;1CRXQ;12SZU;0DGDQ;19513;KOG0156;09TUB;0V59K	cytochrome P450 2C37 precursor [Mus musculus]	13096
Tdo2	17784.48289	25143.94418	10425.02161	0.414613616	-1.270160601	3.03E-09	7.80E-07	Down Regulation	NC_000069.7	81865719	81883035	-	1635	Tdo2	GO:0004833;GO:0006568;GO:0006569;GO:0016491;GO:0016597;GO:0019441;GO:0019442;GO:0019825;GO:0020037;GO:0042802;GO:0046872;GO:0051213;GO:0051289;GO:0055114;GO:1904842	K00453	[EC:1.13.11.11]	E	12RMM;0DNPS;1CXUD;KOG3906;192FB;1AYV0;09U9Z;0UP9E;0V596	tryptophan 2,3-dioxygenase [Mus musculus]	56720
Nlrp12	199.1598333	94.45436369	303.8653029	3.217059446	1.685742595	3.08E-09	7.80E-07	Up Regulation	NC_000073.7	3267317	3298400	-	6752	Nlrp12	GO:0000166;GO:0001818;GO:0005515;GO:0005524;GO:0005737;GO:0009968;GO:0031953;GO:0032088;GO:0032692;GO:0032715;GO:0036336;GO:0043122;GO:0043124;GO:0043281;GO:0045345;GO:0045751;GO:0050728;GO:0070373;GO:0071345;GO:1901223;GO:1901224	K20865	-	S;T	09Y5T;0IE5X;0V93A;0DJJ2;191VK;0UNAE;1CUBN;1B1R4;13QUA	NACHT, LRR and PYD domains-containing protein 12 [Mus musculus]	378425
Cyp2b10	512.765147	806.9538036	218.5764904	0.270866175	-1.884347848	3.12E-09	7.80E-07	Down Regulation	NC_000073.7	25597083	25626049	+	1878	Cyp2b10	GO:0004497;GO:0005506;GO:0016491;GO:0016705;GO:0016712;GO:0020037;GO:0046872;GO:0055114;GO:0070330	K07412	[EC:1.14.14.1]	Q	194T2;1ARR1;12SZU;0DGDQ;KOG0156;1CR8N;09TUB;0V59K;0UICT	cytochrome P450 2B10 precursor [Mus musculus]	13088
Lpl	806.4799297	181.1899359	1431.769924	7.90203891	2.98222495	5.39E-09	1.33E-06	Up Regulation	NC_000074.7	69333207	69359584	+	4049	Lpl	GO:0004465;GO:0004620;GO:0004806;GO:0005102;GO:0005509;GO:0005576;GO:0005615;GO:0005886;GO:0006629;GO:0006631;GO:0006633;GO:0008201;GO:0008970;GO:0009409;GO:0009617;GO:0009986;GO:0010744;GO:0010886;GO:0010890;GO:0016020;GO:0016042;GO:0016298;GO:0016787;GO:0017129;GO:0019432;GO:0019433;GO:0031670;GO:0032722;GO:0032731;GO:0032755;GO:0032760;GO:0034185;GO:0034361;GO:0034371;GO:0034372;GO:0042493;GO:…	K01059	[EC:3.1.1.34]	I;G	0V43M;18SPR;0IJUA;09YV0;0URVT;12SVP;1AUDV;1CTTB;0DK9W	lipoprotein lipase precursor [Mus musculus]	16956
Sult3a1	2140.96141	4184.21912	97.70369934	0.023350522	-5.420401407	7.15E-09	1.74E-06	Down Regulation	NC_000076.7	33727016	33755471	+	1180	Sult3a1	GO:0008146;GO:0016740	K16949	[EC:2.8.2.3]	S;J;O	12RUX;0V874;194XC;09ZAY;0DKTA;KOG1584;0UUBT;1AT3H;1CVN5	amine sulfotransferase [Mus musculus]	57430
Ces2c	467.4347544	679.0240875	255.8454213	0.376784014	-1.408190338	9.03E-09	2.16E-06	Down Regulation	NC_000074.7	105573700	105581115	+	1970	Ces2c	GO:0004771;GO:0004806;GO:0005615;GO:0005783;GO:0016042;GO:0016787;GO:0043231;GO:0047619;GO:0052689	K03927	-	Q;T	KOG1516;1318D;09T8E;0V47D	acylcarnitine hydrolase precursor [Mus musculus]	234671
Slc1a4	302.8022724	157.4231207	448.1814241	2.846986022	1.50943541	1.07E-08	2.46E-06	Up Regulation	NC_000077.7	20252180	20282713	-	3926	Slc1a4	GO:0005254;GO:0005813;GO:0005882;GO:0005886;GO:0015175;GO:0015180;GO:0015183;GO:0015184;GO:0015193;GO:0015194;GO:0015195;GO:0015293;GO:0015808;GO:0015811;GO:0015824;GO:0015825;GO:0015826;GO:0016020;GO:0016021;GO:0030425;GO:0034589;GO:0034590;GO:0035524;GO:0042470;GO:0043025;GO:0050890;GO:0055085;GO:0140009;GO:1902476;GO:1903812;GO:1904273	K05615	-	P;E	KOG3787;09YDS;0VDFD;18XR4;1CZ8A;12QNC;0USA0;0DQ6Y;1B12E	neutral amino acid transporter A [Mus musculus]	55963
Slc25a24	71.67571744	24.01069229	119.3407426	4.970316604	2.313337753	1.07E-08	2.46E-06	Up Regulation	NC_000069.7	109030465	109075725	+	3383	Slc25a24	GO:0005347;GO:0005509;GO:0005739;GO:0005743;GO:0006839;GO:0010941;GO:0015867;GO:0016020;GO:0016021;GO:0034599;GO:0046872;GO:0055085;GO:0071277	K14684	-	C	0UNNV;09UKJ;KOG0036;1CQJN;0DFWA;0V5JZ;19141;12PNQ;1B55W	calcium-binding mitochondrial carrier protein SCaMC-1 [Mus musculus]	229731
Rufy4	20.8417563	1.672135481	40.01137711	23.92831058	4.580646636	1.07E-08	2.46E-06	Up Regulation	NC_000067.7	74163768	74187389	+	3364	Rufy4	GO:0000045;GO:0005776;GO:0006914;GO:0016239;GO:0031410;GO:0032266;GO:0046872;GO:0071353	-	-	S;T	09WFX;18TZ7;0DHRD;0V7EG;13N7X;1CSFR;0UJZZ;1B1Q7;KOG1729	RUN and FYVE domain-containing protein 4 isoform X1 [Mus musculus]	435626
Nampt	1687.157261	2384.070084	990.2444381	0.415358779	-1.267570049	1.09E-08	2.47E-06	Down Regulation	NC_000078.7	32870334	32903368	+	4547	Nampt	GO:0000166;GO:0001774;GO:0003824;GO:0004514;GO:0005125;GO:0005576;GO:0005615;GO:0005634;GO:0005737;GO:0005829;GO:0005886;GO:0007165;GO:0007565;GO:0007568;GO:0007623;GO:0008144;GO:0009435;GO:0010507;GO:0014070;GO:0014916;GO:0016607;GO:0016740;GO:0016757;GO:0019363;GO:0030054;GO:0032922;GO:0042802;GO:0045944;GO:0047280;GO:0048511;GO:0048661;GO:0051770;GO:0070997;GO:0071479;GO:0090650;GO:1904646;GO:…	K03462	[EC:2.4.2.12]	H	133FK;0A1S4;0DPEB;0VCMR;0IEB2;1CYC7;18YC7;0UITD;1B0MA	nicotinamide phosphoribosyltransferase [Mus musculus]	59027
Gnat1	665.0642595	377.3305689	952.7979502	2.525101407	1.336341327	1.11E-08	2.49E-06	Up Regulation	NC_000075.7	107551636	107556833	-	2287	Gnat1	GO:0000166;GO:0001580;GO:0001664;GO:0001750;GO:0001917;GO:0001973;GO:0003924;GO:0005515;GO:0005525;GO:0005737;GO:0005834;GO:0007165;GO:0007186;GO:0007188;GO:0007193;GO:0007199;GO:0007601;GO:0007602;GO:0007603;GO:0008283;GO:0009642;GO:0016020;GO:0016021;GO:0016056;GO:0016324;GO:0019001;GO:0031683;GO:0032391;GO:0042462;GO:0042995;GO:0043025;GO:0046872;GO:0050896;GO:0050908;GO:0050917;GO:0051343;GO:…	K04631	-	T	1AVQZ;0DMET;0V44R;KOG0082;12N3X;18WQ1;09T5Y;0UK26;1CVX2	guanine nucleotide-binding protein G(t) subunit alpha-1 [Mus musculus]	14685
Fmo1	3398.775321	4759.190761	2038.359882	0.428299681	-1.223307494	1.59E-08	3.50E-06	Down Regulation	NC_000067.7	162657130	162694179	-	3470	Fmo1	GO:0004497;GO:0004499;GO:0005783;GO:0005789;GO:0006082;GO:0006970;GO:0009404;GO:0016020;GO:0016021;GO:0016491;GO:0017144;GO:0031090;GO:0032496;GO:0043231;GO:0050660;GO:0050661;GO:0055114;GO:0070995	K00485	[EC:1.14.13.8]	Q	09Y1K;12SFZ;1AXPG;KOG1399;1CWF5;0UKIT;0V6D1;18UD5;0DMJV	dimethylaniline monooxygenase [N-oxide-forming] 1 isoform 1 [Mus musculus]	14261
Serpina11	606.8156937	345.5203912	868.1109962	2.51247399	1.329108661	1.62E-08	3.52E-06	Up Regulation	NC_000078.7	103946502	103956227	-	1500	Serpina11	GO:0005615	K04525	-	V	1B007;0UM4R;09U5H;KOG2392;18XBI;12R4F;0V54I;1CQ4S;0DFF0	serpin A11 isoform 1 precursor [Mus musculus]	380780
Armcx4	132.9621328	60.2757508	205.6485148	3.411795159	1.770531031	1.89E-08	4.06E-06	Up Regulation	NC_000086.8	133586399	133598524	+	9149	Armcx4	GO:0003674;GO:0005575;GO:0008150;GO:0016020;GO:0016021	-	-	S	0VFFT;0URRW;0DNEP;141N8;18T1A;0JB0F;1CXC0;1B1RP;0A2AT	armadillo repeat-containing X-linked protein 4 [Mus musculus]	100503043
Slc25a25	2939.263761	4116.551748	1761.975773	0.428022258	-1.224242275	1.98E-08	4.20E-06	Down Regulation	NC_000068.8	32304499	32341482	-	9952	Slc25a25	GO:0002021;GO:0005347;GO:0005509;GO:0005739;GO:0005743;GO:0014823;GO:0015867;GO:0016020;GO:0016021;GO:0032094;GO:0035264;GO:0043010;GO:0045333;GO:0046034;GO:0046872;GO:0055085;GO:0060612;GO:0070588	K14684	-	C	0UQ1M;1B534;09UKJ;KOG0036;1CQJN;0DFWA;0V5JZ;12PNQ;18XHV	calcium-binding mitochondrial carrier protein SCaMC-2 isoform 1 [Mus musculus]	227731
Tomm40l	1483.348548	2093.216907	873.4801885	0.417290815	-1.26087493	2.03E-08	4.24E-06	Down Regulation	NC_000067.7	171045371	171050083	-	2921	Tomm40l	GO:0005739;GO:0005741;GO:0005742;GO:0006811;GO:0008320;GO:0015031;GO:0015288;GO:0016020;GO:0016021;GO:0030150;GO:0030943;GO:0032991;GO:0046930;GO:0055085;GO:0070678	K11518	-	U	18ZGE;1AYID;0UR2J;0DI9Y;KOG3296;12SBH;1CT0E;09WZE;0V7XF	mitochondrial import receptor subunit TOM40B [Mus musculus]	641376
Nr1i3	1587.816495	2235.173036	940.4599534	0.420754876	-1.248948104	2.20E-08	4.53E-06	Down Regulation	NC_000067.7	171041503	171046414	+	2399	Nr1i3	GO:0000122;GO:0000977;GO:0000978;GO:0001228;GO:0003677;GO:0003700;GO:0004879;GO:0005515;GO:0005634;GO:0005654;GO:0005737;GO:0005829;GO:0005856;GO:0006355;GO:0008270;GO:0030154;GO:0030522;GO:0043565;GO:0045892;GO:0045944;GO:0046872;GO:1990837	K08541	-	K	09YKG;0V9I7;1B22B;0UNXG;19242;1CUUV;KOG3575;0DK0Y;13EJN	nuclear receptor subfamily 1 group I member 3 isoform 1 [Mus musculus]	12355
Map3k13	445.782031	642.3373187	249.2267434	0.387999788	-1.365872231	2.63E-08	5.31E-06	Down Regulation	NC_000082.7	21643923	21752189	+	29918	Map3k13	GO:0000166;GO:0000186;GO:0004672;GO:0004674;GO:0004706;GO:0004709;GO:0005524;GO:0005737;GO:0006468;GO:0007254;GO:0007256;GO:0007257;GO:0014042;GO:0016020;GO:0016301;GO:0016310;GO:0016740;GO:0018105;GO:0019899;GO:0042802;GO:0042803;GO:0045773;GO:0046777;GO:0046872;GO:0051092;GO:0106137;GO:0150012;GO:1905492	K04422	[EC:2.7.11.25]	T	0V434;0DEFN;195A5;09T4E;1AUTM;KOG4721;0UJAV;12N1F;1CP5B	mitogen-activated protein kinase kinase kinase 13 [Mus musculus]	71751
Fasn	12513.30495	7005.959833	18020.65007	2.572188608	1.362996434	2.64E-08	5.31E-06	Up Regulation	NC_000077.7	120696784	120715992	-	10434	Fasn	GO:0002068;GO:0003824;GO:0004312;GO:0004313;GO:0004314;GO:0004315;GO:0004316;GO:0004317;GO:0004320;GO:0005737;GO:0005739;GO:0005794;GO:0005829;GO:0005886;GO:0006084;GO:0006629;GO:0006631;GO:0006633;GO:0008152;GO:0008611;GO:0008659;GO:0008693;GO:0009058;GO:0009888;GO:0016295;GO:0016296;GO:0016297;GO:0016418;GO:0016419;GO:0016491;GO:0016740;GO:0016746;GO:0016787;GO:0016788;GO:0016829;GO:0019171;GO:…	K00665	[EC:2.3.1.85]	I	KOG1202;0UQSP;1AWC9;09XXH;12PD0;18SGN;0V8V9;0DMJT;1CWF2	fatty acid synthase [Mus musculus]	14104
Cyp2d9	3397.050176	1183.356688	5610.743664	4.741379942	2.245307006	2.76E-08	5.50E-06	Up Regulation	NC_000081.7	82336578	82341028	+	1651	Cyp2d9	GO:0004497;GO:0005506;GO:0005737;GO:0005783;GO:0005789;GO:0006082;GO:0006805;GO:0008395;GO:0016020;GO:0016021;GO:0016491;GO:0016705;GO:0016712;GO:0019369;GO:0020037;GO:0031090;GO:0042738;GO:0043231;GO:0046872;GO:0055114;GO:0070330	K07414	[EC:1.14.14.1]	Q	0UPWU;1CRXQ;12SZU;0DGDQ;KOG0156;09TUB;0V59K	cytochrome P450 2D9 [Mus musculus]	13105
Manf	980.9016788	583.1573305	1378.646027	2.364106485	1.24129502	3.00E-08	5.89E-06	Up Regulation	NC_000075.7	106765952	106769137	-	868	Manf	GO:0003674;GO:0005575;GO:0005576;GO:0005615;GO:0005783;GO:0005788;GO:0007165;GO:0008083;GO:0048471;GO:0120146;GO:1905897	K22556	-	S;O	13K0K;192EY;1B31P;0VCQC;0URYU;KOG4154;0DPGT;0A1UQ;1CYF7	mesencephalic astrocyte-derived neurotrophic factor precursor [Mus musculus]	74840
Npdc1	115.2151422	49.30290666	181.1273778	3.673766722	1.87726002	3.31E-08	6.42E-06	Up Regulation	NC_000068.8	25293062	25299506	+	2687	Npdc1	GO:0016020;GO:0016021	-	-	T	18U4I;0VJFA;0A54Z;1AZ52;0DQTK;KOG3884;13RIZ;0UTD5;1CZX9	neural proliferation differentiation and control protein 1 precursor [Mus musculus]	18146
Syt12	77.76228936	28.42447611	127.1001026	4.471502029	2.160759531	3.41E-08	6.55E-06	Up Regulation	NC_000085.7	4495936	4527171	-	3277	Syt12	GO:0000149;GO:0001786;GO:0005509;GO:0005544;GO:0005886;GO:0008021;GO:0014059;GO:0016020;GO:0016021;GO:0016192;GO:0017156;GO:0017158;GO:0019905;GO:0030054;GO:0030276;GO:0030672;GO:0031410;GO:0045202;GO:0046928;GO:0048792;GO:0060291;GO:0070382;GO:0071277;GO:0098686;GO:0098793	K19912	-	T;U	197E8;0WIQZ;0E999;0IT3K;0B61S;1BBDZ;1DG4S;0V3Q3;13FMB	synaptotagmin-12 [Mus musculus]	171180
Thbs2	58.38644053	18.54003607	98.232845	5.298417147	2.405561432	3.76E-08	7.13E-06	Up Regulation	NC_000083.7	14885762	14914524	-	5922	Thbs2	GO:0005509;GO:0005515;GO:0005576;GO:0005604;GO:0007155;GO:0008201;GO:0016525;GO:0031012;GO:0031091;GO:0051965;GO:0062023	K04659	-	W	12R26;0UNS6;0IFQQ;0V6VV;190NV;0A0RB;0DNNJ;1B4SH;1CY61	thrombospondin-2 precursor [Mus musculus]	21826
Hsd11b1	8531.832226	11820.61664	5243.047808	0.443551125	-1.172827692	3.91E-08	7.34E-06	Down Regulation	NC_000067.7	192903948	192946353	-	1651	Hsd11b1	GO:0003845;GO:0005496;GO:0005737;GO:0005783;GO:0005789;GO:0005791;GO:0006629;GO:0006704;GO:0006706;GO:0006713;GO:0008202;GO:0016020;GO:0016021;GO:0016491;GO:0030176;GO:0030324;GO:0031965;GO:0042803;GO:0043231;GO:0043456;GO:0045177;GO:0050661;GO:0055114;GO:0070524	K15680	[EC:1.1.1.146]	Q	1CYRT;KOG1205;0UQB3;1AWQ0;0V90S;0DPSN;0A24H;13NBT;18VID	corticosteroid 11-beta-dehydrogenase isozyme 1 isoform X1 [Mus musculus]	15483
Inhba	278.4825102	149.5091003	407.45592	2.725291766	1.446410691	4.51E-08	8.37E-06	Up Regulation	NC_000079.7	16178841	16206194	+	14541	Inhba	GO:0000082;GO:0001541;GO:0001707;GO:0001942;GO:0002244;GO:0005102;GO:0005125;GO:0005179;GO:0005576;GO:0005615;GO:0006357;GO:0007050;GO:0008083;GO:0008285;GO:0008584;GO:0010628;GO:0010862;GO:0017046;GO:0021773;GO:0030308;GO:0032270;GO:0032924;GO:0034711;GO:0035987;GO:0042476;GO:0042493;GO:0042541;GO:0042701;GO:0042802;GO:0043509;GO:0043512;GO:0044877;GO:0045648;GO:0045786;GO:0045893;GO:0045944;GO:…	K04667	-	T	0V7ND;13QY5;KOG3900;09WPX;195NP;0DHZK;0UI57;1CSQ8;1B33Q	inhibin beta A chain preproprotein [Mus musculus]	16323
Usp9x	1009.471067	1422.003044	596.9390904	0.419787491	-1.252268917	4.88E-08	8.95E-06	Down Regulation	NC_000086.8	12937221	13039567	+	13674	Usp9x	GO:0001764;GO:0004843;GO:0005737;GO:0005829;GO:0006508;GO:0006511;GO:0007179;GO:0008233;GO:0008234;GO:0016579;GO:0016787;GO:0018215;GO:0030426;GO:0030509;GO:0042752;GO:0048675;GO:0050821;GO:0070410;GO:0071108;GO:0071947;GO:1901537;GO:1990380	K11840	[EC:3.4.19.12]	O	0DJYK;KOG1866;09YI6;191XT;1CUS7;0V9FX;12R87;1B05U;0UIND	probable ubiquitin carboxyl-terminal hydrolase FAF-X isoform X1 [Mus musculus]	22284
Fmo2	434.7533058	680.0589037	189.4477079	0.278575439	-1.843860027	6.21E-08	1.13E-05	Down Regulation	NC_000067.7	162701886	162726327	-	4294	Fmo2	GO:0004497;GO:0004499;GO:0005783;GO:0005789;GO:0006082;GO:0006739;GO:0006805;GO:0009404;GO:0016020;GO:0016021;GO:0016491;GO:0017144;GO:0031090;GO:0043231;GO:0050660;GO:0050661;GO:0055114;GO:0070995;GO:0072592	K00485	[EC:1.14.13.8]	Q;C	0URCQ;09Y1K;1AWMY;12SFZ;KOG1399;1CWF5;0V6D1;18VD1;0DMJV	dimethylaniline monooxygenase [N-oxide-forming] 2 [Mus musculus]	55990
Sult3a2	201.8547242	382.6033989	21.10604953	0.055164302	-4.180121213	8.19E-08	1.47E-05	Down Regulation	NC_000076.7	33642420	33662700	-	930	Sult3a2	GO:0005737;GO:0008146;GO:0016740;GO:0051923	K16949	[EC:2.8.2.3]	S;J;O	12RUX;0V874;194XC;09ZAY;0DKTA;KOG1584;0UUBT;1AT3H;1CVN5	uncharacterized protein LOC215895 [Mus musculus]	215895
Tpm1	716.8118663	419.2036424	1014.42009	2.419874227	1.274932066	8.32E-08	1.48E-05	Up Regulation	NC_000075.7	66929872	66956954	-	5518	Tpm1	GO:0001701;GO:0003065;GO:0003779;GO:0005200;GO:0005515;GO:0005737;GO:0005829;GO:0005856;GO:0005862;GO:0005884;GO:0006936;GO:0007015;GO:0015629;GO:0030016;GO:0030049;GO:0030336;GO:0031529;GO:0032781;GO:0032991;GO:0042060;GO:0042802;GO:0042803;GO:0043462;GO:0045785;GO:0046982;GO:0047485;GO:0051015;GO:0051496;GO:0051693;GO:0055010;GO:0060048;GO:0097718	K10373	-	Z	194A2;0V7TQ;KOG1003;0UMIG;0DJ35;09XR3;1AZIJ;1CTUZ;12RF9	tropomyosin alpha-1 chain isoform X13 [Mus musculus]	22003
Ifi27l2b	153.193785	54.35108232	252.0364878	4.63719354	2.213251941	8.81E-08	1.55E-05	Up Regulation	NC_000078.7	103417157	103423482	-	1115	Ifi27l2b	GO:0002376;GO:0005739;GO:0005743;GO:0006915;GO:0016020;GO:0016021;GO:0042802;GO:0045087;GO:0051607;GO:0097190;GO:0097193	-	-	-	-	interferon alpha-inducible protein 27-like protein 2B precursor [Mus musculus]	217845
Ccdc80	212.5130075	103.9915419	321.0344731	3.087121003	1.626262032	1.04E-07	1.81E-05	Up Regulation	NC_000082.7	44913770	44948287	+	4139	Ccdc80	GO:0001968;GO:0005539;GO:0005576;GO:0005604;GO:0005614;GO:0008201;GO:0009617;GO:0010811;GO:0030198;GO:0031012	-	-	S;W	1B2WC;1CYAA;18Y7F;0IJS1;0DPCE;0A1QD;0USQI;12SWX;0VCK0	coiled-coil domain-containing protein 80 precursor [Mus musculus]	67896
Hes1	151.7864932	61.02804191	242.5449445	3.974319622	1.990707901	1.07E-07	1.84E-05	Up Regulation	NC_000082.7	29884175	29886614	+	1731	Hes1	GO:0000122;GO:0000785;GO:0000978;GO:0000981;GO:0001085;GO:0001217;GO:0001227;GO:0001701;GO:0001889;GO:0003143;GO:0003151;GO:0003266;GO:0003281;GO:0003677;GO:0003682;GO:0005515;GO:0005634;GO:0005654;GO:0005737;GO:0006355;GO:0006357;GO:0007155;GO:0007219;GO:0007224;GO:0007389;GO:0008134;GO:0008284;GO:0008432;GO:0009952;GO:0010628;GO:0010629;GO:0010977;GO:0016363;GO:0016477;GO:0021537;GO:0021555;GO:…	K06054	-	K	0V5HU;1CQHN;0DFU7;12Q7E;1944J;KOG4304;1ASXV;0UHA6;09UIM	transcription factor HES-1 [Mus musculus]	15205
Ahctf1	850.7773321	1193.749263	507.8054007	0.425386986	-1.233152199	1.09E-07	1.85E-05	Down Regulation	NC_000067.7	179572469	179631580	-	8831	Ahctf1	GO:0000775;GO:0000776;GO:0000777;GO:0000785;GO:0003677;GO:0005634;GO:0005643;GO:0005654;GO:0005694;GO:0005737;GO:0007049;GO:0007275;GO:0015031;GO:0016363;GO:0030097;GO:0031080;GO:0031965;GO:0032465;GO:0051028;GO:0051292;GO:0051301	-	-	K	18XCH;0IG0H;09Z3H;1B07D;0VA0Z;1CVD5;12P3T;0UPHW;0DKJ0	protein ELYS [Mus musculus]	226747
Dmpk	449.5712664	258.6942585	640.4482743	2.475695742	1.307834021	1.33E-07	2.24E-05	Up Regulation	NC_000073.7	18817571	18827746	+	3089	Dmpk	GO:0000166;GO:0002028;GO:0004672;GO:0004674;GO:0005515;GO:0005524;GO:0005634;GO:0005640;GO:0005737;GO:0005739;GO:0005741;GO:0005783;GO:0005789;GO:0005829;GO:0005886;GO:0006468;GO:0006874;GO:0006998;GO:0008016;GO:0010657;GO:0010830;GO:0014722;GO:0014853;GO:0016020;GO:0016021;GO:0016301;GO:0016310;GO:0016529;GO:0016740;GO:0017020;GO:0018105;GO:0031307;GO:0031965;GO:0033017;GO:0035556;GO:0043666;GO:…	K08788	[EC:2.7.11.1]	T	0URRI;09XPW;1D02W;0IT50;1B4NI;18WI2;12S9B;0VC66;0DQYP	myotonin-protein kinase isoform X1 [Mus musculus]	13400
Bche	2948.949432	4053.557256	1844.341608	0.454993353	-1.136082625	1.37E-07	2.29E-05	Down Regulation	NC_000069.7	73543138	73615767	-	6288	Bche	GO:0003990;GO:0004104;GO:0005576;GO:0005615;GO:0005641;GO:0005783;GO:0005788;GO:0007584;GO:0007612;GO:0008285;GO:0014016;GO:0016020;GO:0016021;GO:0016787;GO:0019695;GO:0033265;GO:0042493;GO:0042802;GO:0043279;GO:0050805;GO:0051384;GO:0051593;GO:0052689	K01050	[EC:3.1.1.8]	T	0V55F;12TED;1ASNQ;1CQ5T;0UHSZ;KOG4389;09U6E;0DFG2;18TJM	cholinesterase isoform X1 [Mus musculus]	12038
Col6a3	127.9643326	59.5445081	196.384157	3.298106967	1.72163819	1.50E-07	2.47E-05	Up Regulation	NC_000067.7	90694582	90771710	-	10858	Col6a3	GO:0004867;GO:0005581;GO:0005615;GO:0007155;GO:0010951;GO:0030020;GO:0031012;GO:0042383;GO:0062023	K06238	-	W	1BB9H;0V3HY;0B5J7;1DFV8;KOG3544;0WI6R;0E8YV;13EUK	collagen alpha-3(VI) chain isoform 1 precursor [Mus musculus]	12835
Ces1b	632.9814786	890.5205863	375.4423708	0.421598755	-1.246057487	1.60E-07	2.62E-05	Down Regulation	NC_000074.7	93783353	93806645	-	2008	Ces1b	GO:0004771;GO:0004806;GO:0005615;GO:0016042;GO:0016787;GO:0052689	-	-	Q;T	0DEJK;KOG1516;1318D;09T8E;0V47D	carboxylesterase 1B isoform 1 precursor [Mus musculus]	382044
Aldh18a1	46.90803431	14.42948623	79.3865824	5.501691545	2.459875257	1.66E-07	2.68E-05	Up Regulation	NC_000085.7	40538701	40576907	-	3527	Aldh18a1	GO:0000166;GO:0003824;GO:0004349;GO:0004350;GO:0005524;GO:0005737;GO:0005739;GO:0005743;GO:0006536;GO:0006561;GO:0006592;GO:0008152;GO:0008652;GO:0009266;GO:0016020;GO:0016301;GO:0016310;GO:0016491;GO:0016620;GO:0016740;GO:0019240;GO:0031966;GO:0042802;GO:0055114;GO:0055129	K12657	-	C;E	1CU2D;0DJAA;09VKF;0V6JM;12N2A;18Z1H;0UMZF;KOG1154;1ATCC;KOG4165	delta-1-pyrroline-5-carboxylate synthase isoform 1 [Mus musculus]	56454
Slc41a2	1129.275428	540.2230964	1718.327759	3.180774334	1.669378021	1.95E-07	3.13E-05	Up Regulation	NC_000076.7	83066712	83174657	-	6187	Slc41a2	GO:0005886;GO:0006811;GO:0006812;GO:0008324;GO:0016020;GO:0016021;GO:0070838;GO:0072509;GO:0098655	K15122	-	P	KOG3788;0V48E;09T9D;18YKP;0URZQ;1AV7T;12WX9;0DEKJ;1CPAG	solute carrier family 41 member 2 [Mus musculus]	338365
Steap2	139.6917862	67.79238092	211.5911914	3.121164776	1.642084523	2.09E-07	3.31E-05	Up Regulation	NC_000071.7	5714829	5744649	-	11007	Steap2	GO:0005768;GO:0005769;GO:0005829;GO:0005886;GO:0006811;GO:0006893;GO:0006897;GO:0008823;GO:0009725;GO:0010008;GO:0015677;GO:0016020;GO:0016021;GO:0016491;GO:0030140;GO:0030173;GO:0045055;GO:0046872;GO:0052851;GO:0055072;GO:0055114;GO:0098706	K14738	[EC:1.16.1.-]	S;P	0V5Z3;09UZ9;1ATHV;0IF4F;0DG8T;12Q82;1CQYA;18UWI;0UHY8	metalloreductase STEAP2 isoform 1 [Mus musculus]	74051
Tuft1	116.6454368	47.89795716	185.3929164	3.870580863	1.95255009	2.11E-07	3.33E-05	Up Regulation	NC_000069.7	94520060	94566179	-	2984	Tuft1	GO:0005515;GO:0005576;GO:0005737;GO:0031214;GO:0035556	-	-	Z	12ST2;1AZTA;0IGQQ;0VAET;09ZHI;0UFXF;18TD8;1CVVD;0DM0H	tuftelin isoform 1 [Mus musculus]	22156
Ptpn4	208.5918969	304.3840261	112.7997677	0.37058373	-1.432128552	2.38E-07	3.70E-05	Down Regulation	NC_000067.7	119580197	119765281	-	11005	Ptpn4	GO:0004721;GO:0004725;GO:0004726;GO:0005515;GO:0005737;GO:0005856;GO:0005886;GO:0006470;GO:0008092;GO:0009898;GO:0016020;GO:0016311;GO:0016787;GO:0016791;GO:0035335	K18037	[EC:3.1.3.48]	T	1DD6M;0KDUQ;1BAAX;0E67B;14U22;196X4;0B0UJ;0WDC5;0V1JG	tyrosine-protein phosphatase non-receptor type 4 [Mus musculus]	19258
Mreg	501.9249895	704.9210877	298.9288912	0.424060078	-1.237659425	2.95E-07	4.56E-05	Down Regulation	NC_000067.7	72198392	72251473	-	3728	Mreg	GO:0005515;GO:0005764;GO:0005765;GO:0005886;GO:0008289;GO:0016020;GO:0016324;GO:0030318;GO:0030659;GO:0031300;GO:0031410;GO:0031902;GO:0032400;GO:0032402;GO:0032991;GO:0033162;GO:0035091;GO:0042470;GO:0043473;GO:0048066;GO:0072385;GO:0090382	-	-	S;T	1AZ8F;0DP9Y;1CY7Z;0VCHH;0IHII;12TWK;0UGEC;0A1MR;19397	melanoregulin isoform 1 [Mus musculus]	381269
Cyp2c69	637.7495189	1208.842996	66.6560421	0.055140363	-4.180747414	3.22E-07	4.89E-05	Down Regulation	NC_000085.7	39831104	39875213	-	1770	Cyp2c69	GO:0004497;GO:0005506;GO:0005737;GO:0006082;GO:0006805;GO:0008392;GO:0008395;GO:0016491;GO:0016705;GO:0016712;GO:0019373;GO:0020037;GO:0042738;GO:0043231;GO:0046872;GO:0055114	-	-	Q	13JPQ;KOG0156	cytochrome P450, family 2, subfamily c, polypeptide 69 precursor [Mus musculus]	100043108
Ttpa	15074.58049	20481.39959	9667.761378	0.472026403	-1.083060535	3.23E-07	4.89E-05	Down Regulation	NC_000070.7	20007867	20030822	+	3403	Ttpa	GO:0001890;GO:0001892;GO:0005546;GO:0005737;GO:0005770;GO:0005829;GO:0007584;GO:0008289;GO:0008431;GO:0009268;GO:0009636;GO:0019842;GO:0032502;GO:0042360;GO:0043325;GO:0051180;GO:0051452;GO:0060548;GO:0090212;GO:0120009;GO:0120013;GO:1900223;GO:1902936	K24455	-	I	0DJ98;135BJ;KOG1471;1AY16;0V8U0;0UMYB;09XWJ;18W4Y;1CU18	alpha-tocopherol transfer protein isoform 1 [Mus musculus]	50500
Akr1c14	4276.994568	5806.650804	2747.338331	0.473136482	-1.079671689	3.64E-07	5.46E-05	Down Regulation	NC_000079.7	4099015	4140569	+	3060	Akr1c14	GO:0004032;GO:0005829;GO:0006693;GO:0008202;GO:0016229;GO:0016491;GO:0021766;GO:0032052;GO:0042448;GO:0044597;GO:0044598;GO:0047023;GO:0047086;GO:0055114	-	-	K	KOG1577	3-alpha-hydroxysteroid dehydrogenase [Mus musculus]	105387
Nhlrc2	963.0079371	1333.461112	592.5547622	0.444373486	-1.170155357	3.70E-07	5.50E-05	Down Regulation	NC_000085.7	56536682	56591935	+	8729	Nhlrc2	GO:0003674;GO:0005737;GO:0005829;GO:0008150	-	-	O	0WJ14;0E9G0;1BBHB;1DGB9;13FZ7;197G1;0B6B9;0ITFZ;0V3UC	NHL repeat-containing protein 2 [Mus musculus]	66866
Slc10a2	491.3107538	293.9087424	688.7127653	2.343287783	1.228534145	3.74E-07	5.51E-05	Up Regulation	NC_000074.7	5133219	5155287	-	4088	Slc10a2	GO:0000502;GO:0005634;GO:0005902;GO:0006811;GO:0006814;GO:0008508;GO:0009617;GO:0015293;GO:0015721;GO:0016020;GO:0016021;GO:0016324;GO:0055085	K14342	-	P	0A310;0VDW0;13F9M;18SFP;1AVJ4;1CZRD;0UMUZ;KOG2718;0DP7D	ileal sodium/bile acid cotransporter [Mus musculus]	20494
Ces1g	4650.094846	6324.932202	2975.25749	0.470401483	-1.088035485	4.06E-07	5.93E-05	Down Regulation	NC_000074.7	94028997	94063837	-	2289	Ces1g	GO:0004771;GO:0004806;GO:0005615;GO:0005737;GO:0005783;GO:0005788;GO:0005811;GO:0008203;GO:0009617;GO:0010468;GO:0010875;GO:0010887;GO:0016042;GO:0016787;GO:0034378;GO:0043691;GO:0052689;GO:0070857;GO:0080030;GO:0090205;GO:0090207;GO:0090320;GO:0120188	-	-	Q	KOG1516	liver carboxylesterase 1 precursor [Mus musculus]	12623
Psd3	841.7263209	1164.489963	518.9626786	0.445656635	-1.16599551	4.25E-07	6.16E-05	Down Regulation	NC_000074.7	68141734	68664740	-	35012	Psd3	GO:0005085;GO:0005543;GO:0005886;GO:0014069;GO:0016020;GO:0030054;GO:0032011;GO:0032012;GO:0032587;GO:0042995;GO:0045202;GO:0050790	K12494	-	U	0UJDQ;0DHAJ;12PMY;09W1G;1CS0M;18T40;1B223;KOG0932;0V6ZS	PH and SEC7 domain-containing protein 3 isoform X1 [Mus musculus]	234353
Ly6k	15.07377286	0.91388278	29.23366294	31.98841645	4.99947767	4.54E-07	6.51E-05	Up Regulation	NC_000081.7	74668723	74671817	-	773	Ly6k	GO:0001669;GO:0005515;GO:0005576;GO:0005737;GO:0005886;GO:0007339;GO:0009986;GO:0016020;GO:0030317;GO:0031225;GO:0031410;GO:0045121	-	-	S	0UWTF;0AAW9;1B6W8;0JG7H;1D5P7;0DWDX;196J9;148RC;0VMVV	lymphocyte antigen 6K precursor [Mus musculus]	76486
Cyp2c38	1618.511512	2212.33662	1024.686404	0.4631693	-1.110388463	4.64E-07	6.60E-05	Down Regulation	NC_000085.7	39378000	39451547	-	2897	Cyp2c38	GO:0004497;GO:0005506;GO:0005737;GO:0005783;GO:0005789;GO:0006082;GO:0006805;GO:0008392;GO:0008395;GO:0008401;GO:0008404;GO:0008405;GO:0016020;GO:0016491;GO:0016705;GO:0016712;GO:0019369;GO:0019373;GO:0020037;GO:0031090;GO:0034875;GO:0042738;GO:0043231;GO:0046872;GO:0055114;GO:0070330;GO:0101020	K07413	[EC:1.14.14.1]	Q	0UIKN;1ARRJ;1CRXQ;12SZU;0DGDQ;19513;KOG0156;09TUB;0V59K	cytochrome P450 2C38 precursor [Mus musculus]	13097
Arsa	869.2814196	540.0798183	1198.483021	2.219084995	1.149964927	4.93E-07	6.96E-05	Up Regulation	NC_000081.7	89356679	89361627	-	3491	Arsa	GO:0001669;GO:0003824;GO:0004065;GO:0004098;GO:0005509;GO:0005615;GO:0005737;GO:0005764;GO:0005768;GO:0005783;GO:0005886;GO:0006914;GO:0007339;GO:0007417;GO:0007584;GO:0008484;GO:0009268;GO:0016021;GO:0016787;GO:0031232;GO:0043627;GO:0045471;GO:0046872;GO:0051597	K01134	[EC:3.1.6.8]	P;G	0UIVT;12T1I;18VNB;0V6MV;09VNZ;0DGXA;KOG3867;1AUCH;1CRMJ	arylsulfatase A precursor [Mus musculus]	11883
Reep5	363.7829407	211.7569013	515.8089801	2.435854402	1.284427902	5.03E-07	7.03E-05	Up Regulation	NC_000084.7	34477938	34508044	-	4474	Reep5	GO:0016020;GO:0016021	K17279	-	U	1AV2N;13HI9;0DNAG;0VBJB;0UGD6;KOG1725;18XMZ;1CX7E;0A0P4	receptor expression-enhancing protein 5 [Mus musculus]	13476
Fam126b	256.7057114	368.5093922	144.9020306	0.393211228	-1.346623577	5.37E-07	7.46E-05	Down Regulation	NC_000067.7	58561965	58625492	-	9060	Fam126b	GO:0003674;GO:0005737;GO:0005829;GO:0005886;GO:0016020;GO:0046854;GO:0072659	K21844	-	T	KOG4688;18Y2H;0V87J;1CTB8;1B2UH;12SDM;09X90;0UT0K;0DIKE	protein FAM126B isoform a [Mus musculus]	213056
Ust	46.71088392	15.38004169	78.04172616	5.074220717	2.343186275	5.57E-07	7.67E-05	Up Regulation	NC_000076.7	8068499	8394701	-	6777	Ust	GO:0000139;GO:0005794;GO:0008146;GO:0016020;GO:0016021;GO:0016740;GO:0030010;GO:0050770	K03193	[EC:2.8.2.-]	O	1ATUV;0DRFP;18UV6;12SVG;0UUIW;0VEQH;0A206;KOG3922;1D0N1	uronyl 2-sulfotransferase [Mus musculus]	338362
Erap1	1495.185602	2042.665469	947.7057352	0.46395543	-1.107941877	6.14E-07	8.38E-05	Down Regulation	NC_000079.7	74787692	74841324	+	5747	Erap1	GO:0002250;GO:0002376;GO:0004177;GO:0005138;GO:0005164;GO:0005576;GO:0005737;GO:0005783;GO:0005788;GO:0005789;GO:0005886;GO:0006508;GO:0006509;GO:0007165;GO:0008217;GO:0008233;GO:0008235;GO:0008237;GO:0008270;GO:0016020;GO:0016021;GO:0016787;GO:0019885;GO:0042277;GO:0043171;GO:0043231;GO:0045766;GO:0046872;GO:0070006	K09604	[EC:3.4.11.-]	O;E	KOG1046;09U40;0V532;1CXJY;0DKZP;12P0W;191M4;1AZW3;0UGM8	endoplasmic reticulum aminopeptidase 1 precursor [Mus musculus]	80898
Rhbg	699.5177469	966.4359667	432.5995271	0.44762358	-1.159642059	6.73E-07	9.06E-05	Down Regulation	NC_000069.7	88150181	88162046	-	1967	Rhbg	GO:0005886;GO:0005887;GO:0008519;GO:0014731;GO:0015696;GO:0016020;GO:0016021;GO:0016323;GO:0030506;GO:0030659;GO:0031410;GO:0046658;GO:0070634;GO:0072488	K06580	-	P	13HXY;18U4G;1CXS8;KOG3796;0A1MC;0DKGU;0VA62;0UJXH;1B1NH	ammonium transporter Rh type B precursor [Mus musculus]	58176
Cyp1a2	4792.085026	7014.586826	2569.583226	0.366319969	-1.448823749	6.75E-07	9.06E-05	Down Regulation	NC_000075.7	57584220	57590938	-	1892	Cyp1a2	GO:0004497;GO:0005506;GO:0005783;GO:0005789;GO:0006629;GO:0006631;GO:0006706;GO:0006725;GO:0006778;GO:0008202;GO:0008203;GO:0008210;GO:0009403;GO:0009404;GO:0009791;GO:0009820;GO:0010033;GO:0010468;GO:0014070;GO:0016020;GO:0016098;GO:0016491;GO:0016705;GO:0016712;GO:0016829;GO:0017144;GO:0018894;GO:0019369;GO:0019899;GO:0020037;GO:0030324;GO:0031090;GO:0032355;GO:0032451;GO:0032496;GO:0032787;GO:…	K07409	[EC:1.14.14.1]	Q	0UMBF;12TUJ;1AWQC;1D0FC;0V4F9;09TG8;KOG0156;18XIE;0DET4	cytochrome P450 1A2 [Mus musculus]	13077
Asns	20.55451465	3.044882322	38.06414698	12.501024	3.643974371	7.16E-07	9.54E-05	Up Regulation	NC_000072.7	7675165	7693209	-	2365	Asns	GO:0000166;GO:0001889;GO:0004066;GO:0005524;GO:0005829;GO:0006520;GO:0006529;GO:0006541;GO:0008652;GO:0009416;GO:0009612;GO:0009636;GO:0016874;GO:0031427;GO:0031667;GO:0032354;GO:0032870;GO:0042149;GO:0042802;GO:0043066;GO:0043200;GO:0045931;GO:0070981	K01953	[EC:6.3.5.4]	E	0UI68;09Z7C;1B2RW;KOG0571;12TZU;0DMGE;1CWBS;1910F;0V5NA	asparagine synthetase [glutamine-hydrolyzing] [Mus musculus]	27053
Scd2	433.1826359	214.6697523	651.6955194	3.035805056	1.602079151	8.21E-07	0.000108446	Up Regulation	NC_000085.7	44282115	44295303	+	5453	Scd2	GO:0004768;GO:0005506;GO:0005783;GO:0005789;GO:0006629;GO:0006631;GO:0006633;GO:0006636;GO:0016020;GO:0016021;GO:0016491;GO:0016717;GO:0030176;GO:0031090;GO:0032896;GO:0043231;GO:0046872;GO:0055114;GO:0070542;GO:1903966	K00507	[EC:1.14.19.1]	I	0V4IC;KOG1600;1CRV7;1AV9J;09VWV;18WAR;0DH4Z;0UJ6M;12QBP	stearoyl-CoA desaturase 2 [Mus musculus]	20250
Gas6	1377.252169	761.8521791	1992.652159	2.615536469	1.387106886	8.80E-07	0.000114708	Up Regulation	NC_000074.7	13515374	13544535	-	2593	Gas6	GO:0001764;GO:0001786;GO:0001934;GO:0001961;GO:0003104;GO:0005102;GO:0005509;GO:0005576;GO:0005615;GO:0005737;GO:0006468;GO:0006909;GO:0006915;GO:0007165;GO:0007167;GO:0007596;GO:0009267;GO:0010628;GO:0010804;GO:0018105;GO:0019064;GO:0019079;GO:0030296;GO:0030674;GO:0030971;GO:0031100;GO:0031589;GO:0032008;GO:0032148;GO:0032689;GO:0032692;GO:0032715;GO:0032720;GO:0032825;GO:0033138;GO:0035457;GO:…	K05464	-	T	1CT5S;0DIF7;0UJHC;0V9VU;18U3T;12RD2;1AT6K;0IGK1;09YY3	growth arrest-specific protein 6 precursor [Mus musculus]	14456
Slc25a48	150.8548769	223.0848892	78.62486458	0.352443704	-1.504535263	8.84E-07	0.000114708	Down Regulation	NC_000079.7	56585774	56620180	+	2551	Slc25a48	GO:0005739;GO:0005743;GO:0006844;GO:0006865;GO:0015227;GO:0016020;GO:0016021;GO:1902616	K15124	-	C	1AU4K;13I3C;KOG0758;0UPJC;0VAIP;1CP85;18YV4;0DH4A;09ZN0	solute carrier family 25 member 48 [Mus musculus]	328258
Klhdc8b	160.0101675	84.04516269	235.9751724	2.80771867	1.489398386	8.89E-07	0.000114708	Up Regulation	NC_000075.7	108324834	108338780	-	4445	Klhdc8b	GO:0005737;GO:0005829;GO:0007049;GO:0030496;GO:0045171;GO:0051301;GO:0098813;GO:0110070;GO:0140014;GO:1902410	-	-	S;J	0UGXM;12SUR;KOG1072;0V4JT;09TKT;0DEXD;1ATSI;18XIP;1CPM1	kelch domain-containing protein 8B [Mus musculus]	78267
Pdpr	580.7001015	803.7351166	357.6650865	0.445003682	-1.168110821	9.26E-07	0.000118541	Down Regulation	NC_000074.7	111821232	111866402	+	7748	Pdpr	GO:0005737;GO:0005739;GO:0005759;GO:0016491;GO:0055114	K17509	-	C;E	1CPFQ;0V4E0;12NRW;1AYRB;0UND7;0DERZ;KOG2844;09TEX;190Q8	pyruvate dehydrogenase phosphatase regulatory subunit, mitochondrial precursor [Mus musculus]	319518
Grhpr	2142.144656	1383.594456	2900.694856	2.096492107	1.067977399	9.76E-07	0.000123992	Up Regulation	NC_000070.7	44981394	44990734	+	1281	Grhpr	GO:0005737;GO:0005829;GO:0007588;GO:0008465;GO:0016491;GO:0016616;GO:0016618;GO:0030267;GO:0031406;GO:0042803;GO:0043648;GO:0046487;GO:0050661;GO:0051287;GO:0055114;GO:0070402;GO:1902494	K00049	-	C;E	1AT0U;0URBI;13H50;190KW;0W1X3;1CU55;0APJZ;0DJCY;KOG0069	glyoxylate reductase/hydroxypyruvate reductase isoform 1 [Mus musculus]	76238
Rbm33	948.1133002	1305.402961	590.8236398	0.452598667	-1.14369576	1.15E-06	0.000143888	Down Regulation	NC_000071.7	28521817	28624242	+	9873	Rbm33	GO:0003676;GO:0005575;GO:0008150	-	-	S	0IG08;0DIGW;0UM0X;1B2GR;0V849;18T6Z;09X5T;1CT7G;12TJ4	RNA-binding protein 33 [Mus musculus]	381626
Ptprd	1928.535328	2611.741354	1245.329302	0.476819537	-1.068484747	1.16E-06	0.000143888	Down Regulation	NC_000070.7	75859474	78132282	-	13535	Ptprd	GO:0004721;GO:0004725;GO:0005102;GO:0005515;GO:0006470;GO:0007157;GO:0016020;GO:0016021;GO:0016311;GO:0016787;GO:0016791;GO:0030182;GO:0035335;GO:0046426;GO:0050775;GO:0050776;GO:0050804;GO:0050839;GO:0051965;GO:0097105;GO:0098685;GO:0098686;GO:0098978;GO:0099056;GO:0099151;GO:0099545;GO:0099560;GO:1905606	K06777	[EC:3.1.3.48]	T	0DJQ1;0V9ZZ;12SQH;KOG4228;09Z2G;1CUGZ;1954W;0UINW;1B0XD	receptor-type tyrosine-protein phosphatase delta isoform X1 [Mus musculus]	19266
Cdkn3	20.88234998	3.445348955	38.319351	11.12205222	3.475351111	1.16E-06	0.000143888	Up Regulation	NC_000080.7	46997912	47008987	+	1037	Cdkn3	GO:0004721;GO:0004722;GO:0004725;GO:0005515;GO:0005737;GO:0005829;GO:0006470;GO:0006974;GO:0007049;GO:0007050;GO:0016311;GO:0016787;GO:0016791;GO:0035335;GO:0048471;GO:0106306;GO:0106307	K14167	-	V	1CYR6;194XX;0VCZE;0DPRZ;0UTV9;1B3VY;13KIK;KOG1720;0A240	cyclin-dependent kinase inhibitor 3 isoform 1 [Mus musculus]	72391
Pltp	296.7215663	163.9637695	429.4793632	2.619355267	1.389211748	1.22E-06	0.000150227	Up Regulation	NC_000068.8	164681438	164699628	-	1845	Pltp	GO:0005576;GO:0005615;GO:0005634;GO:0006629;GO:0006869;GO:0008035;GO:0008289;GO:0008429;GO:0008525;GO:0008526;GO:0010189;GO:0010875;GO:0015914;GO:0015918;GO:0019992;GO:0030169;GO:0030317;GO:0031210;GO:0034189;GO:0034364;GO:0034375;GO:0035627;GO:0046836;GO:0070300;GO:0097001;GO:0120009;GO:0120014;GO:0120017;GO:0120019;GO:0120020;GO:0140337;GO:0140338;GO:0140339;GO:0140340;GO:1901611;GO:1904121;GO:…	K08761	-	V	0UM70;0DGBK;0V61V;18Y7S;13N34;09V25;KOG4160;1CR10;1AWNW	phospholipid transfer protein precursor [Mus musculus]	18830
Ankrd28	530.8193421	733.3084107	328.3302735	0.447738317	-1.159272308	1.28E-06	0.000155948	Down Regulation	NC_000080.7	31418687	31552372	-	10493	Ankrd28	GO:0005575;GO:0005634;GO:0005654;GO:0008150	K15502	-	S;Z;O;M;E	0V7QW;1CZWD;09WSM;0DJ9R;KOG0504;12Q3M;1AXTR;0UNAS;195QH	serine/threonine-protein phosphatase 6 regulatory ankyrin repeat subunit A isoform X1 [Mus musculus]	105522
Pyroxd2	627.1496	388.3274868	865.9717131	2.23000365	1.157046072	1.29E-06	0.000156661	Up Regulation	NC_000085.7	42714296	42741261	-	3323	Pyroxd2	GO:0005739;GO:0005759;GO:0007005;GO:0016491;GO:0055114	-	-	H	0DP0G;1CXY9;1B2FI;0A1N9;0UNGT;KOG4254;13JR4;18TGY;0VCI1	pyridine nucleotide-disulfide oxidoreductase domain-containing protein 2 isoform X1 [Mus musculus]	74580
Slc22a30	2063.164603	2794.031868	1332.297338	0.476836844	-1.068432382	1.30E-06	0.000157141	Down Regulation	NC_000085.7	8312735	8382475	-	4279	Slc22a30	GO:0015711;GO:0016020;GO:0016021;GO:0022857;GO:0055085	K08206	-	I;G	1CQP7;195C1;09UPW;KOG0255;0DFZR;1AXKJ;0V5PG;12NVS;0UHJ3	integral membrane transport protein UST1R [Mus musculus]	319800
Fabp5	247.0712083	36.96077925	457.1816373	12.36937225	3.62870038	1.41E-06	0.000169302	Up Regulation	NC_000069.7	10077645	10081670	+	953	Fabp5	GO:0001972;GO:0005324;GO:0005504;GO:0005576;GO:0005615;GO:0005634;GO:0005737;GO:0006006;GO:0006629;GO:0006656;GO:0008289;GO:0010829;GO:0014069;GO:0015909;GO:0030054;GO:0031392;GO:0035360;GO:0042593;GO:0042802;GO:0045202;GO:0051930;GO:0099178;GO:0120162;GO:1990379	K08754	-	I	1D3CW;0A6X7;KOG4015;0UV0G;13SB3;1B5MC;0VHYA;193BM;0DU16	fatty acid-binding protein 5 isoform 1 [Mus musculus]	16592
Akr1c20	1811.530431	2443.340387	1179.720475	0.482830997	-1.050409797	1.72E-06	0.000204152	Down Regulation	NC_000079.7	4536855	4573353	-	1339	Akr1c20	GO:0004032;GO:0004033;GO:0005829;GO:0006693;GO:0006694;GO:0008202;GO:0016229;GO:0016491;GO:0032052;GO:0042448;GO:0044597;GO:0044598;GO:0047023;GO:0047086;GO:0055114	-	-	K	KOG1577	aldo-keto reductase family 1, member C20 [Mus musculus]	116852
Tkfc	8167.623912	5372.597154	10962.65067	2.040475091	1.028905099	1.89E-06	0.000223387	Up Regulation	NC_000085.7	10569561	10582852	-	3100	Tkfc	GO:0000166;GO:0003824;GO:0004371;GO:0005515;GO:0005524;GO:0005829;GO:0006071;GO:0008152;GO:0016301;GO:0016310;GO:0016740;GO:0016829;GO:0019563;GO:0034012;GO:0039534;GO:0044262;GO:0045088;GO:0046835;GO:0046872;GO:0050354;GO:0061624;GO:0061625	K00863	-	G	1CW8D;0V6HW;18SYZ;0DMD4;09VIN;1B36B;KOG2426;12QG9;0URKQ	triokinase/FMN cyclase isoform X1 [Mus musculus]	225913
Map2k6	105.2322285	157.7612003	52.70325668	0.334069826	-1.581778415	2.06E-06	0.000240808	Down Regulation	NC_000077.7	110289928	110416348	+	13337	Map2k6	GO:0000165;GO:0000166;GO:0000187;GO:0001934;GO:0002931;GO:0004672;GO:0004674;GO:0004708;GO:0004713;GO:0005515;GO:0005524;GO:0005634;GO:0005654;GO:0005737;GO:0005829;GO:0005856;GO:0006468;GO:0006915;GO:0016301;GO:0016310;GO:0016740;GO:0018108;GO:0019901;GO:0022602;GO:0032308;GO:0042493;GO:0042802;GO:0043065;GO:0051770;GO:0060048;GO:0072709;GO:0120163	K04433	[EC:2.7.12.2]	T;K	KOG0984;0V5YT;0DG8H;12S0B;195RY;09UYZ;0UG1R;1AV8T;1CQXZ	dual specificity mitogen-activated protein kinase kinase 6 isoform X2 [Mus musculus]	26399
Gpi1	3723.136501	2451.043437	4995.229565	2.03800124	1.027154929	2.60E-06	0.000302139	Up Regulation	NC_000073.7	33900752	33929761	-	2887	Gpi1	GO:0001701;GO:0001707;GO:0002639;GO:0004347;GO:0005125;GO:0005515;GO:0005576;GO:0005615;GO:0005654;GO:0005737;GO:0005829;GO:0005886;GO:0005975;GO:0006094;GO:0006096;GO:0007165;GO:0007611;GO:0008083;GO:0010595;GO:0016853;GO:0031625;GO:0032355;GO:0032570;GO:0033574;GO:0034101;GO:0035902;GO:0035994;GO:0042593;GO:0043005;GO:0043154;GO:0043209;GO:0043278;GO:0043524;GO:0046686;GO:0048029;GO:0051156;GO:…	K01810	[EC:5.3.1.9]	G	0UIVF;18VJ2;0V6MI;KOG2446;12PDW;1AUM3;09VNK;0DGX1;1CRMA	glucose-6-phosphate isomerase [Mus musculus]	14751
Uck2	147.9762275	216.331942	79.62051312	0.368047882	-1.442034625	2.64E-06	0.00030431	Down Regulation	NC_000067.7	167050464	167112926	-	5104	Uck2	GO:0000166;GO:0004849;GO:0005515;GO:0005524;GO:0005829;GO:0016301;GO:0016310;GO:0016740;GO:0019206;GO:0042802;GO:0043231;GO:0044206;GO:0044211	K00876	[EC:2.7.1.48]	F	1DEFI;0IMEH;19702;0V2M1;1BAKW;0E7EI;0B312;0WFCB;13AQK	uridine-cytidine kinase 2 isoform X1 [Mus musculus]	80914
Adamts10	115.6044864	59.10857184	172.1004011	2.911598025	1.541811191	2.67E-06	0.000306225	Up Regulation	NC_000083.7	33742620	33772756	+	5376	Adamts10	GO:0001527;GO:0004222;GO:0005576;GO:0006508;GO:0008233;GO:0008237;GO:0016787;GO:0030198;GO:0031012;GO:0046872;GO:0062023	K08625	[EC:3.4.24.-]	O	1CRVY;0V69U;1ARRP;0UJ7F;0DH5R;12PII;18VS8;09U5N;KOG3538	A disintegrin and metalloproteinase with thrombospondin motifs 10 isoform 1 preproprotein [Mus musculus]	224697
Ehbp1l1	184.0874991	96.10929073	272.0657074	2.83079508	1.501207317	2.72E-06	0.000309041	Up Regulation	NC_000085.7	5757397	5776504	-	6665	Ehbp1l1	-	-	-	Z	0DH26;12SAX;09VTU;1CRSD;0V6SK;KOG0035;1AW56;0UJ2W;18X35	EH domain-binding protein 1-like protein 1 isoform X1 [Mus musculus]	114601
Tuba1b	478.1885905	298.1433436	658.2338374	2.207776398	1.142594065	2.73E-06	0.000309041	Up Regulation	NC_000081.7	98829310	98832271	-	1564	Tuba1b	GO:0000166;GO:0000226;GO:0000278;GO:0003725;GO:0003924;GO:0005200;GO:0005515;GO:0005525;GO:0005737;GO:0005829;GO:0005856;GO:0005874;GO:0005881;GO:0007017;GO:0015630;GO:0031625;GO:0043209;GO:0045121;GO:0071353	K07374	-	Z	0DGS2;09VHD;194EU;12P5T;1B0UY;1CRG5;0V6GK;0UIAH;KOG1376	tubulin alpha-1B chain [Mus musculus]	22143
Cyp4a14	17011.75885	24484.80562	9538.712071	0.389576794	-1.360020353	2.78E-06	0.000311867	Down Regulation	NC_000070.7	115343397	115353355	-	3309	Cyp4a14	GO:0001822;GO:0004497;GO:0005504;GO:0005506;GO:0005783;GO:0005789;GO:0006631;GO:0008391;GO:0016020;GO:0016491;GO:0016705;GO:0018685;GO:0019369;GO:0020037;GO:0031090;GO:0043231;GO:0043651;GO:0046456;GO:0046872;GO:0048252;GO:0050544;GO:0055114	K07425	[EC:1.14.14.80]	Q	KOG0157	cytochrome P450 4A14 [Mus musculus]	13119
Pmp22	42.69852548	9.642824158	75.75422679	7.856020763	2.973798743	2.90E-06	0.000323022	Up Regulation	NC_000077.7	63019808	63050373	+	2605	Pmp22	GO:0005886;GO:0005923;GO:0008285;GO:0010977;GO:0016020;GO:0016021;GO:0030154;GO:0042552;GO:0043218	K19289	-	T;U	13RKN;0VHI9;0IWVJ;0UV1Y;1D2XN;0DTPV;0A6QA;192T4;1B5P7	peripheral myelin protein 22 isoform 1 [Mus musculus]	18858
Hapln4	59.05822586	24.51329504	93.60315667	3.818464898	1.932992762	2.93E-06	0.000324935	Up Regulation	NC_000074.7	70536179	70543512	+	3576	Hapln4	GO:0001501;GO:0005540;GO:0005576;GO:0007155;GO:0007417;GO:0031012	K06853	-	U	0DH27;1AUJS;1CRSE;12PH4;18VM2;0IENV;09VTW;0UJ2X;0V6SM	hyaluronan and proteoglycan link protein 4 precursor [Mus musculus]	330790
Sord	24269.45044	32334.64272	16204.25817	0.501142329	-0.996707694	3.05E-06	0.000336283	Nodiff	NC_000068.8	122065320	122095818	+	2259	Sord	GO:0003939;GO:0005739;GO:0005929;GO:0006060;GO:0006062;GO:0006970;GO:0008270;GO:0009725;GO:0016020;GO:0016491;GO:0030317;GO:0031514;GO:0031667;GO:0031966;GO:0042493;GO:0042802;GO:0042995;GO:0046370;GO:0046526;GO:0046686;GO:0046688;GO:0046872;GO:0051160;GO:0051164;GO:0051287;GO:0055114;GO:0070062	K00008	[EC:1.1.1.14]	Q	09V8K;1ATUS;1CR6S;0DGH4;190JM;12NS6;0UIAP;KOG0024;0V683	sorbitol dehydrogenase [Mus musculus]	20322
Ccm2l	73.18623226	32.64624636	113.7262181	3.483592474	1.800575861	3.08E-06	0.000337162	Up Regulation	NC_000068.8	152907857	152923655	+	3374	Ccm2l	GO:0003209;GO:0003222;GO:0005515;GO:0005575;GO:0032091;GO:0034111;GO:0042060;GO:0055017;GO:0090271	-	-	S	0DQHC;0UKGK;1AVZM;1938R;0A2V8;0VDPY;0IDXM;1CZJH;13H7M	cerebral cavernous malformations 2 protein-like isoform 1 [Mus musculus]	228788
Crip2	796.6062493	511.4898072	1081.722691	2.114847014	1.080553304	3.26E-06	0.000353623	Up Regulation	NC_000078.7	113103856	113109126	+	1884	Crip2	GO:0005515;GO:0005938;GO:0008284;GO:0030097;GO:0046872	K24413	-	Z;T	1BBIB;13G1P;0ITI5;0E9HG;0B6DA;0WJ3D;197GM;1DGCP;0V3VJ	cysteine-rich protein 2 isoform 1 [Mus musculus]	68337
Slco1b2	12519.49194	16627.1202	8411.863686	0.505912244	-0.983040941	3.31E-06	0.000357668	Nodiff	NC_000072.7	141575178	141632372	+	3373	Slco1b2	GO:0001889;GO:0005886;GO:0005887;GO:0006811;GO:0006857;GO:0008514;GO:0015125;GO:0015347;GO:0015721;GO:0016020;GO:0016021;GO:0016323;GO:0022857;GO:0032496;GO:0033993;GO:0034097;GO:0035672;GO:0035673;GO:0042493;GO:0043252;GO:0043434;GO:0046677;GO:0051384;GO:0055085	K05043	-	Q;P	1D15A;195AJ;0DI86;KOG3626;09WXI;1B4SY;13HRA;0UU5T;0V7VT	solute carrier organic anion transporter family member 1B2 [Mus musculus]	28253
Ugt2b38	91.86068428	139.4983014	44.22306718	0.317015094	-1.65737656	3.34E-06	0.000358381	Down Regulation	NC_000071.7	87557798	87572062	-	1894	Ugt2b38	GO:0005640;GO:0005783;GO:0008194;GO:0015020;GO:0016020;GO:0016021;GO:0016740;GO:0016757;GO:0043231	K00699	[EC:2.4.1.17]	C;G	19527;0UK1V;09WHA;1CSGY;12QS3;1ASCS;0DHSN;KOG1192;0V7FS	UDP glucuronosyltransferase 2 family, polypeptide B38 precursor [Mus musculus]	100559
Arhgdia	1178.940931	726.0188257	1631.863036	2.247686944	1.168441112	3.40E-06	0.000361808	Up Regulation	NC_000077.7	120468925	120472450	-	2130	Arhgdia	GO:0001772;GO:0005094;GO:0005096;GO:0005504;GO:0005515;GO:0005615;GO:0005634;GO:0005737;GO:0005829;GO:0007266;GO:0008360;GO:0016020;GO:0019901;GO:0030336;GO:0031267;GO:0032880;GO:0035023;GO:0043547;GO:0045202;GO:0050790;GO:0051879;GO:0071260;GO:0071407;GO:0071461;GO:0071526;GO:2000249	K12462	-	T	12TQ3;0VCSQ;KOG3205;0DKUV;1ARYX;0UG5U;0A3EQ;1D0D0;18SS6	rho GDP-dissociation inhibitor 1 [Mus musculus]	192662
Plpp2	360.4562477	219.5206754	501.3918199	2.284030053	1.191581634	3.45E-06	0.000365424	Up Regulation	NC_000076.7	79362258	79369621	-	1651	Plpp2	GO:0005768;GO:0005769;GO:0005783;GO:0005789;GO:0005886;GO:0005887;GO:0005901;GO:0006629;GO:0006644;GO:0006670;GO:0006672;GO:0007165;GO:0008195;GO:0016020;GO:0016021;GO:0016311;GO:0016787;GO:0031901;GO:0042392;GO:0042577;GO:0046839;GO:0106235;GO:1902806	K01080	[EC:3.1.3.4]	I	1CZPS;0DQM3;18W36;0A2ZG;0UKKX;13HEU;0VDUM;KOG3030;1AY4D	phospholipid phosphatase 2 isoform 1 [Mus musculus]	50784
Phip	138.4801056	201.537505	75.42270623	0.374236578	-1.41797752	3.56E-06	0.00037438	Down Regulation	NC_000075.7	82748212	82857776	-	11026	Phip	GO:0005158;GO:0007010;GO:0008286;GO:0022604;GO:0045944;GO:0070577;GO:2001237	K11797	-	S;K;B	0DENW;0V4AR;KOG0644;1CPCQ;12Q0B;09TBK;0UNIG;1AYNC;191J6	PH-interacting protein [Mus musculus]	83946
Col15a1	155.2333313	85.85101227	224.6156504	2.61634248	1.387551402	3.59E-06	0.000375073	Up Regulation	NC_000070.7	47207744	47313165	+	5613	Col15a1	GO:0001525;GO:0001886;GO:0005201;GO:0005515;GO:0005576;GO:0005581;GO:0005604;GO:0005615;GO:0007155;GO:0030020;GO:0030198;GO:0031012;GO:0062023	K08135	-	W	09X6K;13HQD;1AUXE;0V854;0DIHW;18SSC;KOG3546;0UJEP;1CPIV	collagen alpha-1(XV) chain precursor [Mus musculus]	12819
Plod2	44.65256454	16.175736	73.12939308	4.520931417	2.176620032	3.62E-06	0.000375475	Up Regulation	NC_000075.7	92421828	92490481	+	9445	Plod2	GO:0001666;GO:0005506;GO:0005783;GO:0005789;GO:0008475;GO:0016020;GO:0016491;GO:0016705;GO:0017185;GO:0018215;GO:0030867;GO:0031418;GO:0046872;GO:0046947;GO:0051213;GO:0055114	K13645	[EC:1.14.11.4]	O	KOG1971;12TXP;0UNKR;0DERA;190BH;1B3YI;1CQ4N;09TQH;0V5D9	procollagen-lysine,2-oxoglutarate 5-dioxygenase 2 isoform 1 precursor [Mus musculus]	26432
Ugt1a1	3660.74605	5238.88024	2082.61186	0.397529961	-1.330864496	3.65E-06	0.000376437	Down Regulation	NC_000067.7	88139681	88147724	+	3229	Ugt1a1	GO:0001889;GO:0001972;GO:0004857;GO:0005496;GO:0005783;GO:0005789;GO:0005887;GO:0006953;GO:0007584;GO:0008194;GO:0008210;GO:0010033;GO:0014070;GO:0015020;GO:0016020;GO:0016021;GO:0016740;GO:0016757;GO:0019899;GO:0031100;GO:0032496;GO:0032870;GO:0034663;GO:0042493;GO:0042594;GO:0042803;GO:0043086;GO:0043231;GO:0045471;GO:0046982;GO:0048545;GO:0051384;GO:0051552;GO:0052695;GO:0052696;GO:0052697;GO:…	K00699	[EC:2.4.1.17]	C;G	1B3CX;0UK1V;09WHA;1958R;1CSGY;12QS3;0DHSN;KOG1192;0V7FS	UDP-glucuronosyltransferase 1A1 precursor [Mus musculus]	394436
Farp2	223.1956477	316.4185992	129.9726963	0.410761873	-1.28362582	3.70E-06	0.000379575	Down Regulation	NC_000067.7	93439826	93549698	+	3912	Farp2	GO:0005085;GO:0005737;GO:0005829;GO:0005856;GO:0007155;GO:0008092;GO:0016322;GO:0016601;GO:0022405;GO:0030316;GO:0031532;GO:0033623;GO:0050790;GO:0071526;GO:0071800	K06082	-	-	-	FERM, ARHGEF and pleckstrin domain-containing protein 2 [Mus musculus]	227377
Lgi2	17.00579319	2.180312673	31.83127372	14.59940774	3.867837939	3.81E-06	0.000388662	Up Regulation	NC_000071.7	52690859	52723689	-	6413	Lgi2	GO:0003674;GO:0005576;GO:0005615;GO:1904862	-	-	T	1953A;13IAP;09U0K;0DFAB;0V4ZB;1CY6R;1AX58;0IIXR;0UKRZ	leucine-rich repeat LGI family member 2 isoform 1 precursor [Mus musculus]	246316
Rasal2	251.117415	353.683382	148.551448	0.420012519	-1.251495767	3.97E-06	0.000402231	Down Regulation	NC_000067.7	156962753	157240170	-	19239	Rasal2	GO:0005096;GO:0007165;GO:0043087;GO:0043547	K17633	-	T	0UU6Y;12RHQ;1ATQF;09Z4W;191WY;1CVF1;0DKKK;KOG3508;0VA22	ras GTPase-activating protein nGAP isoform X1 [Mus musculus]	226525
Mrc2	40.60148628	13.5603023	67.64267025	4.988286304	2.318544271	4.20E-06	0.000423259	Up Regulation	NC_000077.7	105183440	105241971	+	5833	Mrc2	GO:0005518;GO:0005886;GO:0006897;GO:0009986;GO:0016020;GO:0016021;GO:0030246;GO:0030574;GO:0038023	K06560	-	W;T;V	0E5V8;1BA3V;1DCUT;0WCXS;0B0EM;14TM9;0KDF3;0V19K	C-type mannose receptor 2 isoform X1 [Mus musculus]	17534
BC005537	2381.954417	3185.553387	1578.355447	0.495472923	-1.013121878	4.24E-06	0.000424048	Down Regulation	NC_000079.7	24985640	24996882	+	2551	BC005537	GO:0003674;GO:0008150	-	-	S	12SAA;0IHYG;0DMAT;0VBPP;1AREY;18T59;1CW60;0UNA8;0A0T3	uncharacterized protein C6orf62 homolog [Mus musculus]	79555
Egr1	461.2012765	139.5245887	782.8779642	5.611039397	2.488268042	4.31E-06	0.000428512	Up Regulation	NC_000084.7	34994260	34998009	+	3072	Egr1	GO:0000122;GO:0000785;GO:0000976;GO:0000977;GO:0000978;GO:0000979;GO:0000981;GO:0001228;GO:0001666;GO:0002931;GO:0003677;GO:0003690;GO:0003700;GO:0005634;GO:0005654;GO:0005737;GO:0006355;GO:0006357;GO:0007611;GO:0007616;GO:0008134;GO:0008270;GO:0009749;GO:0010385;GO:0010628;GO:0010942;GO:0014911;GO:0030217;GO:0030509;GO:0032722;GO:0032731;GO:0032868;GO:0032922;GO:0033233;GO:0035035;GO:0035914;GO:…	K09203	-	K	0DG9U;18UMU;09V0E;13IUJ;1CQZ7;KOG1721;0UHZM;0V606;1B13R	early growth response protein 1 [Mus musculus]	13653
Ces1d	13066.67568	20401.98243	5731.368917	0.280922157	-1.831757676	4.36E-06	0.000431092	Down Regulation	NC_000074.7	93892700	93924432	-	1966	Ces1d	GO:0004771;GO:0004806;GO:0005615;GO:0005737;GO:0005783;GO:0005788;GO:0005811;GO:0005829;GO:0006629;GO:0006637;GO:0006695;GO:0008203;GO:0009636;GO:0010875;GO:0010887;GO:0016042;GO:0016787;GO:0019626;GO:0030339;GO:0030855;GO:0034379;GO:0042632;GO:0043231;GO:0043691;GO:0046464;GO:0051791;GO:0052689;GO:0070857;GO:0071397;GO:0071404;GO:0080030;GO:0090205;GO:0120188	K01044	[EC:3.1.1.1]	Q;T;I	1B4DB;0DEJK;KOG1516;1318D;18UUN;09T8E;0UQ3W;1CP9H;0V47D	carboxylesterase 1D precursor [Mus musculus]	104158
Prtn3	257.9455764	5.386064027	510.5050888	94.78258822	6.566550152	4.50E-06	0.00044203	Up Regulation	NC_000076.7	79715501	79719008	+	972	Prtn3	GO:0004252;GO:0005102;GO:0005829;GO:0005886;GO:0006508;GO:0006509;GO:0019899;GO:0035578;GO:0043231;GO:0043547;GO:0044853;GO:0045217;GO:0050765;GO:0072672;GO:0097029	K01350	[EC:3.4.21.76]	O	1953Y;KOG3627;1D12Q;0UGTC;1B3D2;0VF4X;13NEE;0A4A5;0DRU9	myeloblastin precursor [Mus musculus]	19152
4932438A13Rik	1228.146559	1644.171559	812.1215593	0.493939671	-1.017593251	4.78E-06	0.000466876	Down Regulation	NC_000069.7	36917212	37107182	+	16226	4932438A13Rik	GO:0001558;GO:0003674;GO:0005634;GO:0006113;GO:0006629;GO:0006909;GO:0007283;GO:0016020;GO:0016021;GO:0016197;GO:0019915;GO:0032456;GO:0045444;GO:0048488;GO:0051647;GO:0060612;GO:0098793	K24964	-	S;Z	0V9WG;0DNUW;18TPH;KOG3596;1CXSA;1B4I9;0UKEW;09YYT;12TYP	transmembrane protein KIAA1109 isoform X1 [Mus musculus]	229227
Smarca2	1209.825805	1622.897668	796.7539415	0.490945275	-1.026365877	4.89E-06	0.000475111	Down Regulation	NC_000085.7	26580804	26755721	+	10399	Smarca2	GO:0000166;GO:0000785;GO:0000976;GO:0003682;GO:0003713;GO:0004386;GO:0005524;GO:0005634;GO:0005654;GO:0006338;GO:0006355;GO:0007286;GO:0008285;GO:0016514;GO:0016787;GO:0016887;GO:0030308;GO:0042393;GO:0043231;GO:0045111;GO:0045892;GO:0045893;GO:0045944	K11647	[EC:3.6.4.-]	K;B	0V513;0UGB6;12NHG;1CQ1P;KOG0386;0DFBX;1AT1F;09U26;18YPR	probable global transcription activator SNF2L2 isoform X1 [Mus musculus]	67155
Rhob	511.0908299	321.9890793	700.1925805	2.174584871	1.120740016	4.96E-06	0.000479039	Up Regulation	NC_000078.7	8547661	8550009	-	2349	Rhob	GO:0000166;GO:0000281;GO:0001525;GO:0003924;GO:0005515;GO:0005525;GO:0005634;GO:0005768;GO:0005769;GO:0005770;GO:0005829;GO:0005856;GO:0005886;GO:0005938;GO:0006886;GO:0006915;GO:0007015;GO:0007155;GO:0007163;GO:0007264;GO:0007275;GO:0008333;GO:0008360;GO:0010008;GO:0010595;GO:0015031;GO:0016020;GO:0016477;GO:0019003;GO:0019901;GO:0030154;GO:0030334;GO:0030336;GO:0030865;GO:0031410;GO:0031902;GO:…	K07856	-	Z;S;T	0UIKA;0DK7B;1CV17;12N37;09YSS;0V9QN;1B3IU;1921E;KOG0393	rho-related GTP-binding protein RhoB [Mus musculus]	11852
Zbed6	380.4818508	523.4087374	237.5549643	0.453861289	-1.139676652	5.07E-06	0.000485642	Down Regulation	NC_000067.7	133583617	133588623	-	5007	Zbed6	GO:0000122;GO:0000976;GO:0001835;GO:0003309;GO:0003677;GO:0005634;GO:0005730;GO:0005737;GO:0006357;GO:0045787;GO:0045892;GO:0046872;GO:0046983;GO:0051148;GO:0060548;GO:0061178	K24641	-	K	0V3CQ;197AN;0E8NS;0IR9U;1BB61;0B522;13DZH;0WHN0;1DFKA	zinc finger BED domain-containing protein 6 [Mus musculus]	667118
Star	72.21310504	111.2891484	33.13706166	0.297756449	-1.747795339	5.09E-06	0.000485642	Down Regulation	NC_000074.7	26298502	26306010	+	4046	Star	GO:0005739;GO:0005758;GO:0005829;GO:0006082;GO:0006694;GO:0006699;GO:0006703;GO:0006869;GO:0007420;GO:0007584;GO:0007623;GO:0008203;GO:0008211;GO:0008289;GO:0008584;GO:0009635;GO:0009636;GO:0010033;GO:0010212;GO:0010288;GO:0010628;GO:0014070;GO:0014823;GO:0015485;GO:0015918;GO:0016101;GO:0017085;GO:0017143;GO:0018879;GO:0018894;GO:0018958;GO:0018963;GO:0030061;GO:0031667;GO:0032367;GO:0032869;GO:…	K16931	-	I	0VAN2;1CW4R;0UPBY;0DM9K;KOG3845;18ZUR;12S8F;09ZRK;1AYZ5	steroidogenic acute regulatory protein, mitochondrial precursor [Mus musculus]	20845
Serpinh1	238.2381386	96.29015542	380.1861218	3.948338437	1.981245658	5.17E-06	0.00049059	Up Regulation	NC_000073.7	98994582	99002480	-	2478	Serpinh1	GO:0003433;GO:0004867;GO:0005515;GO:0005518;GO:0005615;GO:0005737;GO:0005783;GO:0005788;GO:0005793;GO:0010951;GO:0030199;GO:0032964;GO:0045121;GO:0051082;GO:0051604;GO:0062023	K09501	-	V	1CR23;18WD6;0V62T;KOG2392;09V38;12TWY;0UG8R;0DGCK;1ATP0	serpin H1 precursor [Mus musculus]	12406
Wee1	159.3487552	228.9463494	89.75116109	0.392018311	-1.351007053	5.25E-06	0.000493868	Down Regulation	NC_000073.7	109721266	109742506	+	3419	Wee1	GO:0000166;GO:0000226;GO:0000278;GO:0000287;GO:0004672;GO:0004713;GO:0004715;GO:0005515;GO:0005524;GO:0005634;GO:0005654;GO:0005730;GO:0005737;GO:0006468;GO:0007049;GO:0016301;GO:0016310;GO:0016740;GO:0018108;GO:0030010;GO:0046872;GO:0048812;GO:0051301	K06632	[EC:2.7.11.1]	D	0DFPD;0UH2W;KOG0601;12QNR;1CQCW;09TFC;0V4EF;18YS9;1AWNC	wee1-like protein kinase isoform 1 [Mus musculus]	22390
Nenf	120.4709966	63.64669628	177.295297	2.785616651	1.477996732	5.26E-06	0.000493868	Up Regulation	NC_000067.7	191038984	191050328	-	681	Nenf	GO:0005515;GO:0005576;GO:0005615;GO:0005654;GO:0005739;GO:0005783;GO:0007165;GO:0008083;GO:0012505;GO:0016020;GO:0032099;GO:0043410;GO:0046872;GO:1901215	-	-	S;H	KOG1110;0DTTX;1B5WW;0A6V6;1D3VT;0UVIW;13PP0;19345;0VIM1	neudesin precursor [Mus musculus]	66208
Enpp5	423.7288439	578.9691009	268.4885869	0.463735606	-1.108625593	5.39E-06	0.000502394	Down Regulation	NC_000083.7	44389693	44397458	+	4869	Enpp5	GO:0000210;GO:0003824;GO:0004551;GO:0005576;GO:0005886;GO:0005887;GO:0007154;GO:0008270;GO:0009166;GO:0016020;GO:0016021;GO:0016787;GO:0046872	K18398	[EC:3.1.-.-]	F;S	1D0GI;0DJ56;0UTFE;12QQY;0V8QQ;1B27F;18YQU;KOG2645;09XT3	ectonucleotide pyrophosphatase/phosphodiesterase family member 5 isoform 1 precursor [Mus musculus]	83965
Pnpla7	1828.47063	1217.540823	2439.400438	2.003547144	1.002556457	5.43E-06	0.000503669	Up Regulation	NC_000068.8	24865235	24944084	+	5710	Pnpla7	GO:0004622;GO:0005783;GO:0005789;GO:0005811;GO:0006629;GO:0016020;GO:0016021;GO:0016042;GO:0016787;GO:0034638;GO:0052689;GO:0102545	K14676	[EC:3.1.1.5]	O;I	0UPTC;KOG2968;12S4D;190SS;09VN1;1CU97;1AXUC;0DJGR;0V917	patatin-like phospholipase domain-containing protein 7 isoform X1 [Mus musculus]	241274
Aldoa	1425.986526	942.7692109	1909.203841	2.025102028	1.017994595	5.51E-06	0.000508532	Up Regulation	NC_000073.7	126394406	126400166	-	2420	Aldoa	GO:0000792;GO:0002020;GO:0003824;GO:0004332;GO:0005615;GO:0005737;GO:0005739;GO:0005829;GO:0005886;GO:0006000;GO:0006096;GO:0006754;GO:0006941;GO:0007339;GO:0008092;GO:0008360;GO:0015629;GO:0016020;GO:0016829;GO:0019242;GO:0030018;GO:0030335;GO:0030388;GO:0031430;GO:0031674;GO:0032991;GO:0035686;GO:0042802;GO:0043209;GO:0046716;GO:0051289;GO:0061615;GO:0061827;GO:0070061;GO:0070062	K01623	[EC:4.1.2.13]	G	12R22;0DJQP;1AYI9;1CUHN;09WXF;KOG1557;18TCS;0V6DH;0UKVW	fructose-bisphosphate aldolase A isoform 1 precursor [Mus musculus]	11674
Htra1	41.41410048	14.5476747	68.28052627	4.693569776	2.230685607	5.58E-06	0.00051232	Up Regulation	NC_000073.7	130537933	130587388	+	2039	Htra1	GO:0001890;GO:0004252;GO:0005515;GO:0005520;GO:0005576;GO:0005737;GO:0005829;GO:0005886;GO:0006508;GO:0008233;GO:0008236;GO:0016020;GO:0016787;GO:0019838;GO:0030512;GO:0030514;GO:0042802;GO:0050679;GO:0050687;GO:0060718;GO:0062023;GO:0097187	K08784	[EC:3.4.21.-]	O;W	19051;0V5GG;09W13;0DIM7;KOG1320;12PMR;0UNGF;1CUGN;1AWGT	serine protease HTRA1 precursor [Mus musculus]	56213
Cyp7b1	299.7986926	416.9621028	182.6352824	0.438014105	-1.190950765	5.67E-06	0.000516379	Down Regulation	NC_000069.7	18126108	18298054	-	2437	Cyp7b1	GO:0004497;GO:0005506;GO:0005783;GO:0005789;GO:0006629;GO:0006694;GO:0006699;GO:0007586;GO:0007613;GO:0007623;GO:0008202;GO:0008203;GO:0008395;GO:0008396;GO:0016020;GO:0016021;GO:0016491;GO:0016705;GO:0020037;GO:0031090;GO:0033147;GO:0033783;GO:0035754;GO:0042632;GO:0043231;GO:0046872;GO:0047092;GO:0050679;GO:0055114;GO:0060740	K07430	[EC:1.14.14.29]	Q	1AUFN;09VQG;0DGZ4;13IZI;KOG0684;1CRPA;0V6PI;190D2;0UIYH	cytochrome P450 7B1 [Mus musculus]	13123
Cadm4	45.43415344	16.74894319	74.11936369	4.425315846	2.145780428	5.69E-06	0.000516379	Up Regulation	NC_000073.7	24181448	24203958	+	2155	Cadm4	GO:0001932;GO:0001933;GO:0007155;GO:0010801;GO:0016020;GO:0016021;GO:0019903;GO:0030948;GO:0030971;GO:0031252;GO:0035020;GO:0042127;GO:0043183;GO:0043184;GO:0044291;GO:0050732;GO:0061041;GO:1900747;GO:2000145	K06783	-	T	0VEEN;0IKIN;0A3CC;0UQTS;0DQWJ;1B4FZ;13NYD;1D00J;18YNS	cell adhesion molecule 4 precursor [Mus musculus]	260299
Igf2bp2	95.73276638	48.19037775	143.275155	2.973107116	1.571971442	5.77E-06	0.000517975	Up Regulation	NC_000082.7	21877759	21982049	-	3899	Igf2bp2	GO:0003676;GO:0003723;GO:0003729;GO:0003730;GO:0005634;GO:0005737;GO:0005829;GO:0005856;GO:0006417;GO:0007399;GO:0010468;GO:0048027;GO:0051028;GO:0051252	K17392	-	A;K	1B09U;12QIR;0UNKW;0V8ED;1CTJ6;KOG2193;09XGB;0DITV;195UX	insulin-like growth factor 2 mRNA-binding protein 2 [Mus musculus]	319765
Bmyc	210.6663558	97.04095496	324.2917566	3.341803023	1.740626698	5.77E-06	0.000517975	Up Regulation	NC_000068.8	25596891	25597733	+	843	Bmyc	GO:0000785;GO:0000978;GO:0000981;GO:0003700;GO:0005515;GO:0005634;GO:0005819;GO:0006355;GO:0006357;GO:0008284	K09111	-	-	-	protein B-Myc [Mus musculus]	107771
Dock8	309.2146189	431.8354596	186.5937783	0.432094619	-1.210580831	5.96E-06	0.000532007	Down Regulation	NC_000085.7	24976753	25179796	+	8414	Dock8	GO:0001771;GO:0005085;GO:0005515;GO:0005737;GO:0005886;GO:0007264;GO:0016020;GO:0031252;GO:0031256;GO:0031258;GO:0036336;GO:0042995;GO:0043547;GO:0061485;GO:0070233;GO:1903905;GO:1990869;GO:2000406	K21852	-	T	1BAP0;13B5E;0B38P;19714;1DEJP;KOG1997;0V2PV;0WFKS;0E7J7	dedicator of cytokinesis protein 8 [Mus musculus]	76088
Cyp2c40	1012.650917	1848.171015	177.1308185	0.095841141	-3.383211109	6.13E-06	0.000544127	Down Regulation	NC_000085.7	39755517	39801258	-	1801	Cyp2c40	GO:0004497;GO:0005506;GO:0005737;GO:0005783;GO:0005789;GO:0006082;GO:0006629;GO:0006805;GO:0008392;GO:0008395;GO:0008404;GO:0016020;GO:0016491;GO:0016705;GO:0016712;GO:0019369;GO:0019373;GO:0020037;GO:0031090;GO:0042738;GO:0043231;GO:0046872;GO:0055114	K07413	[EC:1.14.14.1]	Q	KOG0156	cytochrome P450 2C40 precursor [Mus musculus]	13099
Usp34	612.8973904	828.5400116	397.2547693	0.479463591	-1.060506829	6.42E-06	0.000567252	Down Regulation	NC_000077.7	23256433	23440560	+	12665	Usp34	GO:0004197;GO:0004843;GO:0005634;GO:0005829;GO:0006508;GO:0006511;GO:0008233;GO:0008234;GO:0016055;GO:0016579;GO:0016787;GO:0018215;GO:0071108;GO:0090263	K11853	[EC:3.4.19.12]	O	0VBSV;KOG1866;0A0W9;1B4XQ;0DS8F;1D1HM;18YQD;0URRK;13INP	ubiquitin carboxyl-terminal hydrolase 34 isoform X1 [Mus musculus]	17847
Gapdhs	45.43696073	17.39809172	73.47582974	4.223212001	2.078340671	6.46E-06	0.000567761	Up Regulation	NC_000073.7	30429204	30443106	-	1606	Gapdhs	GO:0004365;GO:0006006;GO:0006096;GO:0016491;GO:0016620;GO:0050661;GO:0051287;GO:0055114	K10705	[EC:1.2.1.12]	C;G	1CSMY;18XFY;0DHX7;0UK8H;1AZ5V;12QVQ;09WMQ;0V7KE;KOG0657	glyceraldehyde-3-phosphate dehydrogenase, testis-specific isoform 1 [Mus musculus]	14447
Crbn	192.3901887	271.9986224	112.781755	0.414640905	-1.270065647	6.52E-06	0.000569245	Down Regulation	NC_000072.7	106755205	106777060	-	4122	Crbn	GO:0005634;GO:0005737;GO:0016020;GO:0016567;GO:0031333;GO:0031334;GO:0031464;GO:0034766;GO:0035641;GO:0043161;GO:0044325;GO:0046872;GO:0048471;GO:1902607	K11793	-	-	-	protein cereblon isoform 2 [Mus musculus]	58799
Sik1	713.0450506	1010.526754	415.5633469	0.411234384	-1.2819672	6.56E-06	0.000569918	Down Regulation	NC_000083.7	32063222	32074808	-	4553	Sik1	GO:0000122;GO:0000166;GO:0000287;GO:0002028;GO:0004672;GO:0004674;GO:0005515;GO:0005524;GO:0005634;GO:0005737;GO:0005829;GO:0006468;GO:0007049;GO:0007275;GO:0007346;GO:0008140;GO:0010830;GO:0010868;GO:0016301;GO:0016310;GO:0016740;GO:0019901;GO:0030154;GO:0032792;GO:0035556;GO:0042149;GO:0042826;GO:0043153;GO:0043276;GO:0045595;GO:0045721;GO:0046777;GO:0046872;GO:0048511;GO:0055007;GO:0071889;GO:…	K19008	[EC:2.7.11.1]	T;B	KOG0586;0DKMS;191W0;1CVG4;0UTU5;1AV3K;09Z5M;0V4ER;12NJJ	serine/threonine-protein kinase SIK1 [Mus musculus]	17691
Golm1	72.84206323	32.58818442	113.095942	3.470458513	1.795126282	6.74E-06	0.000580776	Up Regulation	NC_000079.7	59782810	59823598	-	3693	Golm1	GO:0003674;GO:0005794;GO:0006997;GO:0016020;GO:0016021;GO:0019216	-	-	U	0DI63;0V57K;0UHFI;1CSWF;13N6C;0IKCK;09YXH;1AW1T;1934K	Golgi membrane protein 1 [Mus musculus]	105348
Jak3	383.567872	233.2989486	533.8367954	2.288209178	1.194218943	6.75E-06	0.000580776	Up Regulation	NC_000074.7	72129027	72143221	+	4085	Jak3	GO:0000166;GO:0004672;GO:0004713;GO:0004715;GO:0005524;GO:0005856;GO:0006468;GO:0016020;GO:0016301;GO:0016310;GO:0016740;GO:0018108;GO:0035556	K11218	[EC:2.7.10.2]	T	12TI0;190VX;1B535;0UM1R;0V7H4;KOG0197;09WIK;1CT85;0DG6K	tyrosine-protein kinase JAK3 [Mus musculus]	16453
Pon1	12185.78234	16116.20738	8255.357294	0.512239456	-0.965109713	6.96E-06	0.000595795	Nodiff	NC_000072.7	5168090	5193987	-	2142	Pon1	GO:0004063;GO:0004064;GO:0005509;GO:0005543;GO:0005576;GO:0005615;GO:0006629;GO:0008015;GO:0008035;GO:0008203;GO:0009636;GO:0010875;GO:0016311;GO:0016787;GO:0019439;GO:0031667;GO:0032411;GO:0034364;GO:0034366;GO:0042803;GO:0043231;GO:0046395;GO:0046434;GO:0046470;GO:0046872;GO:0051099;GO:0070542;GO:0102007;GO:1902617	K01045	-	F;E	0V9ZC;12TPZ;1CVBD;190FI;0UGKA;0DKHF;0IHDV;09Z1Z;1B2HK	serum paraoxonase/arylesterase 1 precursor [Mus musculus]	18979
Ocstamp	23.36272391	5.422112029	41.3033358	7.617573295	2.929331476	7.03E-06	0.000598395	Up Regulation	NC_000068.8	165237370	165242314	-	1956	Ocstamp	GO:0003674;GO:0005575;GO:0016020;GO:0016021;GO:0030154;GO:0034241;GO:0045672;GO:0071356;GO:0071391;GO:0072674;GO:0090290	-	-	S;T	1CXX2;0A1BZ;0INN5;0URZP;0DNZG;0VC7J;13KAI;1ATXV;18XWG	osteoclast stimulatory transmembrane protein [Mus musculus]	74614
Akr1d1	4997.034911	7067.426984	2926.642838	0.414103017	-1.271938381	7.15E-06	0.000604066	Down Regulation	NC_000072.7	37506913	37551856	+	7113	Akr1d1	GO:0004032;GO:0005737;GO:0005829;GO:0006629;GO:0006699;GO:0006707;GO:0007586;GO:0008202;GO:0008207;GO:0008209;GO:0016042;GO:0016229;GO:0016491;GO:0030573;GO:0047086;GO:0047568;GO:0047787;GO:0055114	K00251	[EC:1.3.1.3]	C;K;E	09V48;0US6Y;0V63V;18YV7;KOG1577;0DNV7;12P3Z;1AY2C;1CSYT	aldo-keto reductase family 1 member D1 isoform X1 [Mus musculus]	208665
Ugt2b34	7643.195963	10056.16844	5230.223485	0.520101022	-0.943136222	7.18E-06	0.000604066	Nodiff	NC_000071.7	87037629	87054796	-	3048	Ugt2b34	GO:0008194;GO:0015020;GO:0016020;GO:0016021;GO:0016740;GO:0016757;GO:0043231	K00699	[EC:2.4.1.17]	C;G	0UK1V;09WHA;1CSGY;12QS3;1ASCS;0DHSN;KOG1192;0V7FS;191N7	UDP-glucuronosyltransferase 2B10 precursor [Mus musculus]	100727
Zyg11b	744.3842127	998.8210289	489.9473965	0.490525712	-1.027599334	7.21E-06	0.000604066	Down Regulation	NC_000070.7	108084952	108158330	-	10697	Zyg11b	GO:0006515;GO:0031462;GO:0032436	K10350	-	S;U	196PF;0UGVQ;KOG3665;09U8C;0DFI6;0V57G;12NKS;1B36Q;1CQ7Y	protein zyg-11 homolog B [Mus musculus]	414872
Enpp2	899.0372501	1206.761109	591.3133915	0.490000371	-1.029145252	7.25E-06	0.00060439	Down Regulation	NC_000081.7	54702297	54816284	-	3995	Enpp2	GO:0001953;GO:0003676;GO:0003824;GO:0004528;GO:0004551;GO:0004622;GO:0005044;GO:0005509;GO:0005576;GO:0005615;GO:0005737;GO:0005794;GO:0005887;GO:0006629;GO:0006644;GO:0006897;GO:0006935;GO:0006955;GO:0008270;GO:0008284;GO:0009395;GO:0010634;GO:0016020;GO:0016021;GO:0016042;GO:0016787;GO:0030149;GO:0030247;GO:0030334;GO:0034638;GO:0044849;GO:0045765;GO:0046872;GO:0047391;GO:0048714;GO:0050731;GO:…	K01122	[EC:3.1.4.39]	F;Z	12Q62;1CQD6;1947P;09TDF;1AUYP;0V4CJ;0UIAT;0DEQP;KOG2645	ectonucleotide pyrophosphatase/phosphodiesterase family member 2 isoform X1 [Mus musculus]	18606
Crebl2	1041.759593	1394.605561	688.9136249	0.493984568	-1.017462123	7.48E-06	0.000620506	Down Regulation	NC_000072.7	134807090	134835894	+	11468	Crebl2	GO:0003677;GO:0003700;GO:0005634;GO:0006355	-	-	K	0UVCF;13V13;1D3MU;0VIC5;1965I;1B5XU;0DUA4;0A7H8;0J0Q3	cAMP-responsive element-binding protein-like 2 [Mus musculus]	232430
Loxl1	40.6953594	14.06324054	67.32747827	4.787479676	2.259266362	7.66E-06	0.000632596	Up Regulation	NC_000075.7	58195006	58220495	-	3338	Loxl1	GO:0001669;GO:0004720;GO:0005507;GO:0005576;GO:0005604;GO:0005615;GO:0005737;GO:0016491;GO:0016641;GO:0018057;GO:0018215;GO:0031012;GO:0032496;GO:0035904;GO:0046872;GO:0055114	K14678	[EC:1.4.3.-]	O;W	18YGJ;0DKQN;0VA5U;1CVJ5;13KN2;1AWXI;0IHTH;0UIYC;09Z8H	lysyl oxidase homolog 1 preproprotein [Mus musculus]	16949
Syt1	139.5439015	202.3398836	76.74791943	0.379301985	-1.398581174	7.72E-06	0.000634027	Down Regulation	NC_000076.7	108333511	108846852	-	5443	Syt1	GO:0000149;GO:0001786;GO:0005509;GO:0005513;GO:0005515;GO:0005516;GO:0005543;GO:0005544;GO:0005546;GO:0005737;GO:0005794;GO:0005886;GO:0007269;GO:0007420;GO:0008021;GO:0008022;GO:0014059;GO:0016020;GO:0016021;GO:0016079;GO:0016192;GO:0017075;GO:0017156;GO:0017158;GO:0019905;GO:0030054;GO:0030141;GO:0030154;GO:0030276;GO:0030285;GO:0030348;GO:0030424;GO:0030658;GO:0030672;GO:0031045;GO:0031340;GO:…	K15290	-	U	197E9;1BBE3;0E99F;0IT3Q;0B61Y;13FMK;0V3Q7;1DG4Y;0WIR5	synaptotagmin-1 isoform 1 [Mus musculus]	20979
Serpine2	40.62050436	13.96216255	67.27884617	4.818655129	2.268630551	7.76E-06	0.000634027	Up Regulation	NC_000067.7	79772038	79836382	-	2555	Serpine2	GO:0004867;GO:0005102;GO:0005539;GO:0005576;GO:0005615;GO:0005829;GO:0007275;GO:0007399;GO:0007596;GO:0008201;GO:0008285;GO:0009611;GO:0010466;GO:0010544;GO:0010757;GO:0010766;GO:0010951;GO:0010955;GO:0010976;GO:0014067;GO:0016020;GO:0021683;GO:0030154;GO:0030195;GO:0030308;GO:0030414;GO:0031091;GO:0031232;GO:0031594;GO:0032940;GO:0033363;GO:0042177;GO:0042628;GO:0043025;GO:0045861;GO:0045879;GO:…	K16643	-	W;V	1CRZX;190YZ;12PMK;09W0V;0V6Z6;0DHA2;1AUEF;KOG2392;0UJZG	glia-derived nexin precursor [Mus musculus]	20720
Tsku	3239.904896	4286.96913	2192.840663	0.511513052	-0.967157042	7.90E-06	0.000642738	Nodiff	NC_000073.7	97999875	98010602	-	3322	Tsku	GO:0005515;GO:0005576;GO:0005615;GO:0005886;GO:0008203;GO:0010468;GO:0010977;GO:0021540;GO:0021670;GO:0021766;GO:0021960;GO:0030178;GO:0030512;GO:0031012;GO:0032911;GO:0033344;GO:0042060;GO:0042632;GO:0042635;GO:0043010;GO:0050431;GO:0060122;GO:0061073;GO:0097009;GO:1904761	K08130	-	T	1ASKI;KOG0619;137ET;0V58N;1CQ8Y;09U9H;0DFJ7;18Y56;0UGX7	tsukushin precursor [Mus musculus]	244152
Fkbp1a	1060.721836	701.2832401	1420.160431	2.025088224	1.017984761	8.04E-06	0.000650439	Up Regulation	NC_000068.8	151384403	151403611	+	1983	Fkbp1a	GO:0000413;GO:0003007;GO:0003755;GO:0005160;GO:0005515;GO:0005528;GO:0005737;GO:0005829;GO:0006936;GO:0007183;GO:0016020;GO:0016529;GO:0016853;GO:0019221;GO:0019899;GO:0030018;GO:0030544;GO:0031000;GO:0031312;GO:0031398;GO:0032092;GO:0032515;GO:0032880;GO:0032925;GO:0033017;GO:0034713;GO:0042098;GO:0042802;GO:0043231;GO:0043679;GO:0044325;GO:0045202;GO:0046332;GO:0048185;GO:0050776;GO:0051209;GO:…	K09568	[EC:5.2.1.8]	O;P	1D3JU;1B5ZT;0VID9;KOG0544;0UVN6;193DC;0DUBH;0A7IN;13SQI	peptidyl-prolyl cis-trans isomerase FKBP1A isoform 2 [Mus musculus]	14225
Scube1	27.16839405	7.16975541	47.16703269	6.578611122	2.717783034	8.20E-06	0.000658148	Up Regulation	NC_000081.7	83486784	83609252	-	8161	Scube1	GO:0005509;GO:0005515;GO:0005576;GO:0005615;GO:0005886;GO:0007165;GO:0009897;GO:0009986;GO:0016020;GO:0019897;GO:0042802;GO:0045880	K24468	-	T;W	1BB56;197A7;0B4ZW;1DFJ3;0E8MB;0IR7D;13DX4;0WHJI;0V3BV	signal peptide, CUB and EGF-like domain-containing protein 1 isoform X1 [Mus musculus]	64706
Abca6	4142.626857	5462.748605	2822.505109	0.516682226	-0.95265084	8.25E-06	0.000658148	Nodiff	NC_000077.7	110065464	110142811	-	8293	Abca6	GO:0000166;GO:0005319;GO:0005524;GO:0005654;GO:0005886;GO:0006869;GO:0016020;GO:0016021;GO:0042626;GO:0043231;GO:0055085	K05649	-	Q	0V4GH;12P2M;KOG0059;0DG5X;1B2SN;09THI;1CQVH;0UHWM;18SNV	ATP-binding cassette sub-family A member 6 isoform 1 [Mus musculus]	76184
Cpne2	72.83294214	33.7958814	111.8700029	3.310166749	1.726903895	8.25E-06	0.000658148	Up Regulation	NC_000074.7	95259299	95297157	+	2686	Cpne2	GO:0005544;GO:0005634;GO:0005737;GO:0005886;GO:0016020;GO:0046872;GO:0071277	K24524	-	T	0V43Q;0USSQ;09T4Y;KOG1327;12Q7Z;0DEG5;1CRU2;18Z86;1B13I	copine-2 [Mus musculus]	234577
Osmr	129.496318	36.35632957	222.6363065	6.123728912	2.614410418	8.48E-06	0.000673421	Up Regulation	NC_000081.7	6843049	6904434	-	5830	Osmr	GO:0004896;GO:0004924;GO:0005900;GO:0008284;GO:0016020;GO:0016021;GO:0016324;GO:0019221;GO:0019838;GO:0034097;GO:0038165	K05057	-	W;T	0V9S1;09YU5;0UMMA;18ZNE;13IDN;1AUIC;1CV2Q;0DK8V;0IFCQ	oncostatin-M-specific receptor subunit beta isoform 1 precursor [Mus musculus]	18414
Apol7a	1770.657524	2485.466445	1055.848603	0.424809035	-1.235113643	8.57E-06	0.000676773	Down Regulation	NC_000081.7	77272417	77283310	-	4009	Apol7a	GO:0005575;GO:0005576;GO:0006869;GO:0008289;GO:0042157	K14480	-	S	0UKBI;0VAS1;0IWES;1952P;1CSM0;13Q1H;0DMDZ;09ZVH;1B4ZK	apolipoprotein L 7a [Mus musculus]	75761
Myadm	333.2572067	207.5519067	458.9625067	2.211314336	1.144904117	8.77E-06	0.000689881	Up Regulation	NC_000073.7	3337563	3347871	+	3511	Myadm	GO:0001726;GO:0001933;GO:0005886;GO:0005911;GO:0010629;GO:0016020;GO:0016021;GO:0030335;GO:0030837;GO:0030864;GO:0031579;GO:0034115;GO:0045121;GO:0061028;GO:0072659;GO:0090038;GO:1900026	-	-	V	KOG4788;0UKN4;1CXIG;0DNM7;18UME;13HUQ;0A0ZP;1AWGF;0VBW6	myeloid-associated differentiation marker [Mus musculus]	50918
Rora	1128.067742	1503.128834	753.0066497	0.500959487	-0.997234159	9.22E-06	0.000719828	Nodiff	NC_000075.7	68560627	69295528	+	51763	Rora	GO:0000977;GO:0000978;GO:0000981;GO:0001222;GO:0001223;GO:0001525;GO:0003677;GO:0003700;GO:0004879;GO:0005515;GO:0005634;GO:0005654;GO:0006355;GO:0006357;GO:0006805;GO:0006809;GO:0007275;GO:0007623;GO:0008013;GO:0008134;GO:0008142;GO:0008270;GO:0008589;GO:0010575;GO:0010906;GO:0019218;GO:0021702;GO:0021930;GO:0030522;GO:0032922;GO:0036315;GO:0042632;GO:0042692;GO:0042752;GO:0042753;GO:0043030;GO:…	K08532	-	K	0DG1T;09US7;0V5RQ;1CRKD;18THH;0UKUM;KOG4216;12NX2;1B3B0	nuclear receptor ROR-alpha isoform 1 [Mus musculus]	19883
Pck2	56.48796086	24.14118572	88.83473599	3.679800032	1.879627369	9.24E-06	0.000719828	Up Regulation	NC_000080.7	55777721	55787477	+	3405	Pck2	GO:0000166;GO:0004611;GO:0004613;GO:0005525;GO:0005739;GO:0005829;GO:0006090;GO:0006094;GO:0006107;GO:0006116;GO:0016829;GO:0016831;GO:0017076;GO:0019543;GO:0030145;GO:0032024;GO:0032496;GO:0032869;GO:0033993;GO:0042594;GO:0046327;GO:0046872;GO:0070365;GO:0071333;GO:0071356;GO:0071548;GO:0071549	K01596	[EC:4.1.1.32]	C	KOG3749;12NTG;09UKD;0UFWR;1AS29;0DFW4;18X7K;0V5JS;1CRUF	phosphoenolpyruvate carboxykinase [GTP], mitochondrial [Mus musculus]	74551
Acaca	1999.641102	1349.6836	2649.598604	1.963125732	0.973152575	9.51E-06	0.000736986	Nodiff	NC_000077.7	84020461	84292477	+	10675	Acaca	GO:0000166;GO:0001650;GO:0001894;GO:0003824;GO:0003989;GO:0005515;GO:0005524;GO:0005737;GO:0005739;GO:0005829;GO:0006084;GO:0006629;GO:0006631;GO:0006633;GO:0008152;GO:0009374;GO:0014070;GO:0015629;GO:0016874;GO:0019538;GO:0019900;GO:0042802;GO:0046872;GO:0051289;GO:0055088;GO:0071380;GO:2001295	K11262	-	I	KOG0368;1B08S;190WC;1CRKC;0V6KN;12QRJ;0UK2M;09VEU;0DGW2	acetyl-CoA carboxylase 1 isoform X1 [Mus musculus]	107476
Ddx3x	3301.373378	4341.63995	2261.106805	0.520795559	-0.941210948	1.01E-05	0.000782634	Nodiff	NC_000086.8	13147261	13160222	+	4571	Ddx3x	GO:0000166;GO:0002376;GO:0003676;GO:0003677;GO:0003678;GO:0003723;GO:0003724;GO:0003729;GO:0003924;GO:0004386;GO:0005515;GO:0005524;GO:0005634;GO:0005654;GO:0005737;GO:0005813;GO:0005829;GO:0005852;GO:0005886;GO:0006413;GO:0006417;GO:0006915;GO:0006954;GO:0007059;GO:0007276;GO:0008134;GO:0008143;GO:0008190;GO:0008625;GO:0009615;GO:0010494;GO:0010501;GO:0010628;GO:0016020;GO:0016055;GO:0016787;GO:…	K11594	[EC:3.6.4.13]	A;K	1CTJV;KOG0335;0DIUI;0UHW8;0V8F2;09XH1;18WKG;1AVK6;12N5P	ATP-dependent RNA helicase DDX3X [Mus musculus]	13205
Racgap1	38.0167662	13.5103645	62.5231679	4.627792827	2.21032428	1.10E-05	0.000845558	Up Regulation	NC_000081.7	99518377	99549537	-	3065	Racgap1	GO:0000281;GO:0000915;GO:0001669;GO:0005096;GO:0005547;GO:0005634;GO:0005654;GO:0005737;GO:0005819;GO:0005856;GO:0005886;GO:0006811;GO:0007049;GO:0007165;GO:0007275;GO:0007283;GO:0007405;GO:0008017;GO:0008272;GO:0008289;GO:0016020;GO:0019901;GO:0030154;GO:0030496;GO:0031234;GO:0031410;GO:0032154;GO:0032467;GO:0035556;GO:0043014;GO:0043015;GO:0043547;GO:0045995;GO:0046872;GO:0048487;GO:0051233;GO:…	K16733	-	Z;T	1CWAH;KOG3564;0UMTN;09ZDI;18SV4;1B3MH;0VAT9;0DMF9;12SCQ	rac GTPase-activating protein 1 [Mus musculus]	26934
Cpxm1	24.47515508	4.365864299	44.58444587	10.21205489	3.352201292	1.11E-05	0.000849292	Up Regulation	NC_000068.8	130232695	130239549	-	2421	Cpxm1	GO:0004181;GO:0005576;GO:0005615;GO:0006518;GO:0008270;GO:0016485;GO:0016787;GO:0046872	K08638	[EC:3.4.17.-]	O;T;E;U	0UKFK;12P19;1AZVA;0DHEZ;09V9C;190K7;0V6KB;1CUB4;KOG2649	probable carboxypeptidase X1 precursor [Mus musculus]	56264
Cntnap1	94.63314701	48.82058876	140.4457053	2.876772052	1.52445091	1.17E-05	0.000887378	Up Regulation	NC_000077.7	101065429	101081550	+	7044	Cntnap1	GO:0002175;GO:0005886;GO:0005918;GO:0007010;GO:0007155;GO:0016020;GO:0016021;GO:0017124;GO:0019227;GO:0022010;GO:0022011;GO:0030054;GO:0030424;GO:0030913;GO:0031175;GO:0033010;GO:0033270;GO:0043209;GO:0048787;GO:0048812;GO:0050884;GO:0050885;GO:0071205	K07379	-	W;T	0DI2H;12Q3Q;0UFSG;KOG3516;0V5DY;1CVRW;1ARMD;18SCU;09VPX	contactin-associated protein 1 precursor [Mus musculus]	53321
Car14	339.322706	216.8542512	461.7911609	2.129500152	1.090514833	1.21E-05	0.000919727	Up Regulation	NC_000069.7	95805080	95812443	-	2428	Car14	GO:0004089;GO:0005886;GO:0006730;GO:0006885;GO:0008270;GO:0015670;GO:0016020;GO:0016021;GO:0016829;GO:0016836;GO:0046872	K01672	[EC:4.2.1.1]	P	1B4YB;18V5J;0DGUP;0V6J7;0UU80;KOG0382;13JIP;09VK3;1CRIT	carbonic anhydrase 14 isoform X1 [Mus musculus]	23831
Abhd2	2681.20149	3533.094167	1829.308812	0.517763956	-0.94963356	1.29E-05	0.000975195	Nodiff	NC_000073.7	78923002	79015257	+	6967	Abhd2	GO:0001669;GO:0002080;GO:0003707;GO:0005886;GO:0006629;GO:0007340;GO:0008126;GO:0009611;GO:0016020;GO:0016021;GO:0016042;GO:0016787;GO:0030336;GO:0031410;GO:0032570;GO:0033878;GO:0034338;GO:0036126;GO:0042562;GO:0043401;GO:0044255;GO:0046464;GO:0047372;GO:0048240;GO:0051792;GO:0051793;GO:0052689;GO:0097524	K13697	-	S;U	12STH;0DIN5;09XAS;18SJH;0V895;1ARWZ;KOG1838;0UUB3;1CTD2	monoacylglycerol lipase ABHD2 [Mus musculus]	54608
Fkbp11	110.9068232	59.2506476	162.5629987	2.743649315	1.456096092	1.30E-05	0.000977255	Up Regulation	NC_000081.7	98622249	98626079	-	946	Fkbp11	GO:0000413;GO:0003755;GO:0016020;GO:0016021;GO:0016853	K09576	[EC:5.2.1.8]	O	0VACK;13PZV;0DKY2;KOG0549;1AWI4;18WMR;0UM2F;09ZFH;1CVT2	peptidyl-prolyl cis-trans isomerase FKBP11 isoform 1 precursor [Mus musculus]	66120
Lbh	189.9403922	106.470954	273.4098304	2.567928812	1.360605209	1.32E-05	0.000989109	Up Regulation	NC_000083.7	73225300	73248941	+	3068	Lbh	GO:0005634;GO:0005737;GO:0006355;GO:0007275;GO:0010468;GO:0030879;GO:0032991;GO:0033147;GO:0043408;GO:0045892;GO:0045893;GO:0060644;GO:1904674;GO:1904677;GO:2000103;GO:2000737	-	-	K	1B61Z;0A7MN;0UVKS;13SID;0IYIC;0VIG4;1D3RK;193YW;0DU8S	protein LBH [Mus musculus]	77889
Alg10b	210.1685485	293.2651683	127.0719287	0.433300448	-1.206560368	1.33E-05	0.000992919	Down Regulation	NC_000081.7	90108514	90114757	+	3727	Alg10b	GO:0005783;GO:0005886;GO:0006487;GO:0006488;GO:0007605;GO:0016020;GO:0016021;GO:0016740;GO:0016757;GO:0060117;GO:0071805;GO:0106073	K03850	[EC:2.4.1.256]	G	09WNS;0UKB8;0V7MB;18YYI;0DHYD;1CSNZ;KOG2642;12NYG;1AY2B	putative Dol-P-Glc:Glc(2)Man(9)GlcNAc(2)-PP-Dol alpha-1,2-glucosyltransferase [Mus musculus]	380959
B4galt6	63.31029027	28.12508747	98.49549307	3.502051084	1.808200128	1.36E-05	0.001006938	Up Regulation	NC_000084.7	20817656	20879461	-	6052	B4galt6	GO:0001572;GO:0005575;GO:0005794;GO:0005975;GO:0006486;GO:0006629;GO:0006665;GO:0006688;GO:0008378;GO:0008489;GO:0010706;GO:0016020;GO:0016021;GO:0016740;GO:0016757;GO:0021955;GO:0022010;GO:0030148;GO:0032580;GO:0042551;GO:0046872	K07553	[EC:2.4.1.274]	G	KOG3916;12SA9;18VNU;1CW75;0UPSJ;09YB2;0VAQ3;0DMC0;1B08Y	beta-1,4-galactosyltransferase 6 [Mus musculus]	56386
Plin2	7675.768869	5300.598425	10050.93931	1.896189545	0.923103184	1.37E-05	0.001008043	Nodiff	NC_000070.7	86545147	86588518	-	2928	Plin2	GO:0005515;GO:0005634;GO:0005737;GO:0005811;GO:0005829;GO:0005886;GO:0010890;GO:0014070;GO:0015909;GO:0016020;GO:0019915;GO:0042493	K17284	-	U	1CWV7;0A0CC;0DMZ6;0VB8H;18SFU;0UHNB;13HK9;0IJG1;1AT8Z	perilipin-2 [Mus musculus]	11520
Crybg2	178.4048331	105.3133907	251.4962755	2.388075	1.255848146	1.37E-05	0.001008043	Up Regulation	NC_000070.7	133788042	133819815	+	5841	Crybg2	GO:0003674;GO:0005575;GO:0008150	-	-	S	0V692;0DGI7;1CR7Y;0IERF;18XM5;136MA;1AZQ3;09V9T;0UP28	beta/gamma crystallin domain-containing protein 2 isoform X1 [Mus musculus]	230806
Rmdn2	974.0256518	1295.990421	652.0608827	0.503137116	-0.990976475	1.41E-05	0.001026576	Nodiff	NC_000083.7	79886025	79992405	+	9322	Rmdn2	GO:0000922;GO:0005737;GO:0005739;GO:0005794;GO:0005819;GO:0005829;GO:0005856;GO:0005874;GO:0005876;GO:0008017;GO:0008150;GO:0016020;GO:0016021;GO:0072686;GO:0097431	-	-	Z;S	0KDYX;0DV48;131WU;0VJHM;196AZ;0A8M6;1D4ER;0UW2J;1B6TT;0WJ5C;13G4D;197GX;0V3WF;1DGDT;0E9IR;0ITP2;0B6F0;1BBJ1	regulator of microtubule dynamics protein 2 isoform X1 [Mus musculus]	381110
Abcc3	2108.911673	2776.524227	1441.299118	0.519101942	-0.94591021	1.48E-05	0.001078611	Nodiff	NC_000077.7	94234121	94283843	-	5072	Abcc3	GO:0000166;GO:0005524;GO:0005886;GO:0006855;GO:0008559;GO:0015164;GO:0016020;GO:0016021;GO:0016887;GO:0022857;GO:0042626;GO:0042908;GO:0042910;GO:0055085;GO:0071714;GO:0071716	K05667	-	Q	KOG0054;0V48M;09T9I;1CPBJ;0DEMQ;12N3Q;18WMI;0UFM2;1ASI6	canalicular multispecific organic anion transporter 2 isoform 1 [Mus musculus]	76408
Krt8	5152.434455	3579.5497	6725.31921	1.878817106	0.909824634	1.50E-05	0.001088951	Nodiff	NC_000081.7	101905146	101912777	-	1805	Krt8	GO:0000904;GO:0005515;GO:0005634;GO:0005654;GO:0005737;GO:0005882;GO:0005911;GO:0007275;GO:0016010;GO:0016327;GO:0016363;GO:0030018;GO:0033209;GO:0042383;GO:0043034;GO:0044877;GO:0045095;GO:0045111;GO:0045214;GO:0051599;GO:0051707;GO:0060706;GO:0071944;GO:0097110;GO:0097191;GO:0097284	K07605	-	Z	0V55Z;0IG4R;1CQD9;19520;0UPWC;1AUE5;09UDU;12RWC;0DFPP	keratin, type II cytoskeletal 8 [Mus musculus]	16691
Zhx3	317.2612891	434.554372	199.9682062	0.460168437	-1.119766062	1.52E-05	0.001099	Down Regulation	NC_000068.8	160612367	160714910	-	4480	Zhx3	GO:0000122;GO:0000977;GO:0000981;GO:0003677;GO:0003700;GO:0005515;GO:0005634;GO:0005654;GO:0005938;GO:0006357;GO:0030154;GO:0042803;GO:0045669;GO:0045892;GO:0046872;GO:0046982	K24881	-	K	13KXP;0UFNS;0IHET;18XBH;0DJ6M;09X5D;1B2TG;1CTYI;0V8S2	zinc fingers and homeoboxes protein 3 [Mus musculus]	320799
Dmxl2	885.1117981	1177.116341	593.1072554	0.503864601	-0.988891992	1.57E-05	0.001127009	Nodiff	NC_000075.7	54272442	54409150	-	10854	Dmxl2	GO:0007035;GO:0008021;GO:0016020;GO:0030054;GO:0030672;GO:0031267;GO:0031410;GO:0043291;GO:0045202;GO:0098992	K24155	-	S;U	18XGI;0V65U;1AU8J;0USPX;12P55;1CTPD;KOG1064;0DIXY;09V68	dmX-like protein 2 [Mus musculus]	235380
Mcm3	114.141414	62.87902379	165.4038043	2.630508464	1.395341692	1.64E-05	0.001172519	Up Regulation	NC_000067.7	20873188	20890536	-	3035	Mcm3	GO:0000166;GO:0000727;GO:0003677;GO:0003678;GO:0003688;GO:0003697;GO:0004386;GO:0005524;GO:0005634;GO:0005654;GO:0005694;GO:0005737;GO:0005813;GO:0006260;GO:0006267;GO:0006270;GO:0006271;GO:0007049;GO:0016787;GO:0032508;GO:0042555;GO:0048471;GO:0071162;GO:1902975	K02541	[EC:3.6.4.12]	L	0VCN0;0USCQ;0A1SA;12RDA;KOG0479;1CYCE;1B1UP;191K9;0DNS5	DNA replication licensing factor MCM3 [Mus musculus]	17215
Cyp3a25	17774.07154	23154.57304	12393.57004	0.535253663	-0.901705331	1.68E-05	0.001196158	Nodiff	NC_000071.7	145914002	145946454	-	2183	Cyp3a25	GO:0004497;GO:0005506;GO:0005783;GO:0005789;GO:0008202;GO:0008390;GO:0008395;GO:0009617;GO:0016020;GO:0016021;GO:0016491;GO:0016705;GO:0016712;GO:0020037;GO:0031090;GO:0043231;GO:0046872;GO:0050649;GO:0055114;GO:0070330;GO:0070989	K07424	[EC:1.14.14.1]	Q	0DPQR;0V9SY;1CQPA;12P50;0USD4;09VC0;KOG0158	cytochrome P450 3A25 [Mus musculus]	56388
Scara5	189.0341492	20.77691911	357.2913793	17.19655245	4.104047459	1.71E-05	0.001209548	Up Regulation	NC_000080.7	65903852	66002275	+	5630	Scara5	GO:0005044;GO:0005515;GO:0005886;GO:0005887;GO:0006811;GO:0006879;GO:0006897;GO:0009897;GO:0009986;GO:0016020;GO:0016021;GO:0030666;GO:0034605;GO:0034755;GO:0055072;GO:0070207;GO:0070287	-	-	T;P	13K5T;09WWV;1CSXW;0DI7H;1B267;0V7V6;0IJVR;0UKMH;18VW2	scavenger receptor class A member 5 isoform 1 [Mus musculus]	71145
Ltbp3	53.37678291	22.87091049	83.88265534	3.667657017	1.874858731	1.72E-05	0.001212844	Up Regulation	NC_000085.7	5790928	5808564	+	5516	Ltbp3	GO:0001501;GO:0005509;GO:0005576;GO:0007179;GO:0019838;GO:0030502;GO:0031012;GO:0032331;GO:0036363;GO:0045780;GO:0046849;GO:0048251;GO:0050431;GO:0060349;GO:0060430;GO:0062023;GO:1902462;GO:2000741	K08023	-	W;T	0E8KN;1DFIG;1979V;0IR6V;1BB4N;0B4Z5;13DWE;0WHIS;0V3BA	latent-transforming growth factor beta-binding protein 3 isoform X1 [Mus musculus]	16998
Nab2	223.054359	138.0201515	308.0885666	2.232199888	1.158466223	1.73E-05	0.001213029	Up Regulation	NC_000076.7	127496787	127502572	-	2575	Nab2	GO:0001958;GO:0003712;GO:0005634;GO:0006355;GO:0008134;GO:0014037;GO:0016480;GO:0042552;GO:0042802;GO:0045682;GO:0045892;GO:1902949	K22388	-	K	KOG3835;0DIWU;1CTN7;0URVM;12TS4;190NF;1B2MW;09WA2;0V78E	NGFI-A-binding protein 2 isoform 1 [Mus musculus]	17937
Usp32	528.4068531	706.9877745	349.8259316	0.494811854	-1.015048031	1.79E-05	0.00125033	Down Regulation	NC_000077.7	84875263	85031107	-	7400	Usp32	GO:0004843;GO:0005509;GO:0005634;GO:0005737;GO:0005794;GO:0005829;GO:0006508;GO:0006511;GO:0008233;GO:0008234;GO:0016579;GO:0016787;GO:0018215	K11837	[EC:3.4.19.12]	O;T	12QDF;194AI;0DNAQ;0V59F;KOG1870;KOG0044;0URMK;0A2F0;1AZEX;1CX7Q	ubiquitin carboxyl-terminal hydrolase 32 isoform X1 [Mus musculus]	237898
Sectm1a	26.18753309	7.532155755	44.84291042	5.953529358	2.573745177	1.80E-05	0.001255491	Up Regulation	NC_000077.7	120958221	120988023	-	2377	Sectm1a	GO:0005125;GO:0006955;GO:0007165;GO:0016020;GO:0016021	-	-	O;T	0A9IS;0DVRB;147FV;0VKS2;0JFYD;1B6Q8;1D505;193QS;0UWC8	secreted and transmembrane protein 1A precursor [Mus musculus]	209588
Slc16a7	1851.862887	2431.181762	1272.544011	0.52342611	-0.933942204	1.87E-05	0.001295409	Nodiff	NC_000076.7	125055139	125225455	-	12233	Slc16a7	GO:0005654;GO:0005737;GO:0005886;GO:0005887;GO:0008028;GO:0015129;GO:0015293;GO:0015718;GO:0016020;GO:0016021;GO:0022857;GO:0035873;GO:0035879;GO:0050833;GO:0055085;GO:0098685;GO:0098686;GO:0098688;GO:0098978;GO:0099061;GO:1901475	K08184	-	P;G	0B385;1DEJC;0V2PM;1BANU;0E7IU;0IMVS;13B46;0WFK7	monocarboxylate transporter 2 [Mus musculus]	20503
Akr1c13	1351.473449	1779.863121	923.0837758	0.518626272	-0.947232804	1.93E-05	0.001335559	Nodiff	NC_000079.7	4241166	4255603	+	1394	Akr1c13	GO:0004032;GO:0004033;GO:0005829;GO:0006805;GO:0008202;GO:0016229;GO:0016491;GO:0047086;GO:0055114	K13374	[EC:1.1.1.218]	C;K	1947V;1B2K4;09V48;0US6Y;0V63V;KOG1577;0DNV7;12P3Z;1CSYT	aldo-keto reductase family 1 member C13 isoform X1 [Mus musculus]	27384
Fignl1	21.33914046	5.021645396	37.65663551	7.498863928	2.906672045	1.98E-05	0.00135902	Up Regulation	NC_000077.7	11750288	11758983	-	3422	Fignl1	GO:0000166;GO:0000228;GO:0000287;GO:0001649;GO:0005524;GO:0005634;GO:0005737;GO:0007140;GO:0008568;GO:0010569;GO:0016787;GO:0016887;GO:0031122;GO:0033687;GO:0043066;GO:0046034;GO:0046872;GO:0048471;GO:0051013;GO:0051726;GO:0071479;GO:2001243	K22766	[EC:3.6.4.-]	O	09VC2;KOG0740;12N7J;0UNU2;0V6II;0DK9X;1CV3X;1AVTN;18WSF	fidgetin-like protein 1 isoform X1 [Mus musculus]	60530
P2ry1	306.8976879	418.40627	195.3891058	0.466984173	-1.098554441	2.04E-05	0.001393075	Down Regulation	NC_000069.7	60910206	60916403	+	3899	P2ry1	GO:0000166;GO:0001621;GO:0001934;GO:0001973;GO:0004930;GO:0005524;GO:0005739;GO:0005886;GO:0005887;GO:0005929;GO:0007165;GO:0007186;GO:0007193;GO:0007200;GO:0007204;GO:0007568;GO:0008347;GO:0008360;GO:0009612;GO:0010469;GO:0010700;GO:0014069;GO:0016020;GO:0016021;GO:0016323;GO:0016324;GO:0019233;GO:0023019;GO:0030168;GO:0030425;GO:0031686;GO:0032962;GO:0035589;GO:0042060;GO:0042755;GO:0043270;GO:…	K04270	-	W;T	0UIB5;191TI;0IEMX;1CR7C;1AUGV;09V9A;12PFJ;0DGHK;0V68K	P2Y purinoceptor 1 [Mus musculus]	18441
Serpina1e	2778.083333	168.9764755	5387.190191	31.88130285	4.994638682	2.04E-05	0.001393075	Up Regulation	NC_000078.7	103913190	103923156	-	1374	Serpina1e	GO:0002020;GO:0004866;GO:0004867;GO:0005576;GO:0005615;GO:0005783;GO:0005794;GO:0010466;GO:0010951;GO:0030414;GO:0034097;GO:0042802;GO:0043231;GO:0043434	K03984	-	V	0UU1P;09U5H;KOG2392;12R4F;0V54I;1CQ4S;0DFF0;18TBY;1B0I4	alpha-1-antitrypsin 1-5 precursor [Mus musculus]	20704
Pygb	104.6646032	50.46748963	158.8617167	3.147803028	1.654345268	2.05E-05	0.0013932	Up Regulation	NC_000068.8	150628716	150673668	+	3838	Pygb	GO:0003824;GO:0004645;GO:0005737;GO:0005975;GO:0005977;GO:0005980;GO:0008152;GO:0008184;GO:0016740;GO:0016757;GO:0030170;GO:0030246;GO:0030424;GO:0042802;GO:0102250;GO:0102499	K00688	[EC:2.4.1.1]	G	0UFQB;0DEQ1;KOG2099;09TCR;18THU;12N63;1CPDR;0V4BV;1AXH4	glycogen phosphorylase, brain form [Mus musculus]	110078
Acta2	66.43406319	19.71754867	113.1505777	5.738572253	2.520691841	2.08E-05	0.001407121	Up Regulation	NC_000085.7	34217736	34232985	-	2834	Acta2	GO:0000166;GO:0001725;GO:0005515;GO:0005524;GO:0005737;GO:0005856;GO:0005869;GO:0006936;GO:0008217;GO:0009615;GO:0010628;GO:0014829;GO:0015629;GO:0019901;GO:0030027;GO:0030175;GO:0030485;GO:0032991;GO:0044297;GO:0061041;GO:0061870;GO:0061874;GO:0070374;GO:0072144;GO:0090131;GO:2000491	K12313	-	Z	09TDS;12N6D;0V4CV;1ASPD;KOG0676;0UQDY;190CQ;0DFJ6;1CW46	actin, aortic smooth muscle [Mus musculus]	11475
Aldh1a1	40582.30144	52793.84888	28370.75401	0.537387491	-0.895965354	2.09E-05	0.001411833	Nodiff	NC_000085.7	20469947	20620827	+	3021	Aldh1a1	GO:0001523;GO:0001758;GO:0002072;GO:0002138;GO:0004028;GO:0004029;GO:0005634;GO:0005737;GO:0005829;GO:0006979;GO:0016491;GO:0016620;GO:0018479;GO:0042493;GO:0042572;GO:0042573;GO:0042802;GO:0042904;GO:0042905;GO:0043065;GO:0045471;GO:0048048;GO:0051287;GO:0055114;GO:0120163	K07249	[EC:1.2.1.36]	C	1CPKC;0V4J5;1AZ0P;09TK5;0DEWU;190XH;12PWF;0UQJ0;KOG2450	retinal dehydrogenase 1 [Mus musculus]	11668
Lrg1	16422.85934	5414.407831	27431.31085	5.066354754	2.3409481	2.12E-05	0.001421197	Up Regulation	NC_000083.7	56426678	56428946	-	1353	Lrg1	GO:0001938;GO:0005160;GO:0005615;GO:0009617;GO:0030511;GO:0043231;GO:0045766;GO:0050873	-	-	M;T	KOG0619;1916B;1CZEK;1B4P1;0VDKM;13RQV;0DPCS;0UT80;09Z7Z	leucine-rich alpha-2-glycoprotein precursor [Mus musculus]	76905
Creld2	426.149311	280.8611853	571.4374367	2.034590277	1.024738296	2.13E-05	0.001421197	Up Regulation	NC_000081.7	88703849	88710884	+	1364	Creld2	GO:0003756;GO:0005201;GO:0005509;GO:0005615;GO:0005783;GO:0005794;GO:0008150;GO:0016853;GO:0018215	K24335	[EC:5.3.4.1]	O;L	1ASK2;09W25;12PRA;KOG4260;1CS18;0DHB5;0UU15;18TGD;0V70A	protein disulfide isomerase Creld2 precursor [Mus musculus]	76737
Kmt5c	150.8405176	88.12639505	213.5546402	2.423276704	1.27695915	2.18E-05	0.001449251	Up Regulation	NC_000073.7	4743091	4750513	+	3070	Kmt5c	GO:0000779;GO:0000792;GO:0003682;GO:0005634;GO:0005654;GO:0005694;GO:0005721;GO:0006281;GO:0006325;GO:0008168;GO:0016571;GO:0016740;GO:0032259;GO:0034773;GO:0042393;GO:0042799;GO:0045830;GO:0046872;GO:1904047;GO:2001034	K11429	[EC:2.1.1.362]	B	0V8HX;09WCX;1CTP2;18ZE9;12QKP;0DIXK;0UHEM;1AS97;KOG2589	histone-lysine N-methyltransferase KMT5C isoform X1 [Mus musculus]	232811
Sult2a2	1678.360743	3016.20017	340.5213151	0.112897452	-3.146915164	2.19E-05	0.001452112	Down Regulation	NC_000073.7	13467431	13513562	+	741	Sult2a2	GO:0008146;GO:0016740	-	-	J	KOG1584	bile salt sulfotransferase 2 [Mus musculus]	100043194
Tnxb	157.8405835	92.19565793	223.485509	2.42403508	1.277410577	2.20E-05	0.00145613	Up Regulation	NC_000083.7	34879427	34938789	+	13507	Tnxb	GO:0005201;GO:0005518;GO:0005576;GO:0005615;GO:0006629;GO:0006631;GO:0006641;GO:0007160;GO:0008201;GO:0030198;GO:0030199;GO:0031012;GO:0032963;GO:0043506;GO:0048251;GO:0062023;GO:0098609;GO:0098633	K06252	-	T;W;E	1DFE0;0E8FR;KOG1225;0B4R4;KOG2579;13DHH;0WH9K	tenascin-X isoform X1 [Mus musculus]	81877
Sel1l3	89.43948665	46.55707749	132.3218958	2.842143514	1.506979405	2.24E-05	0.001475252	Up Regulation	NC_000071.7	53264425	53370794	-	4640	Sel1l3	GO:0003674;GO:0005654;GO:0008150;GO:0016020;GO:0016021	-	-	O;T;M	0DQ8P;KOG1550;1AX3Z;12TTF;191H9;1CZAE;0VDH3;0A2M1;0UQB7	protein sel-1 homolog 3 [Mus musculus]	231238
Hivep2	180.6984498	252.5619589	108.8349406	0.430923727	-1.214495559	2.25E-05	0.001475252	Down Regulation	NC_000076.7	13841819	14027122	+	14058	Hivep2	GO:0000978;GO:0000981;GO:0001228;GO:0003677;GO:0003700;GO:0005634;GO:0005654;GO:0005667;GO:0006351;GO:0006357;GO:0007165;GO:0045944;GO:0046872	K09239	-	K	0DKFH;18TZ5;0VB2F;0A06G;1AW61;12SK9;KOG1721;0UI6S;1CWN4	transcription factor HIVEP2 [Mus musculus]	15273
Tubb6	243.406605	151.7633824	335.0498277	2.207711917	1.142551928	2.36E-05	0.001538003	Up Regulation	NC_000084.7	67523801	67535819	+	1744	Tubb6	GO:0000166;GO:0000226;GO:0000278;GO:0003924;GO:0005200;GO:0005525;GO:0005737;GO:0005856;GO:0005874;GO:0007010;GO:0007017	K07375	-	Z	0UFQ4;0DEPX;KOG1375;09TCM;12NDK;1CPDK;0V4BS;1B0XY	tubulin beta-6 chain [Mus musculus]	67951
Maob	3752.241382	5008.13822	2496.344544	0.498457597	-1.004457312	2.37E-05	0.00154365	Down Regulation	NC_000086.8	16575520	16683605	-	2412	Maob	GO:0005739;GO:0005741;GO:0005743;GO:0008131;GO:0009636;GO:0010044;GO:0010269;GO:0014063;GO:0016020;GO:0016021;GO:0016491;GO:0032496;GO:0042135;GO:0042493;GO:0042802;GO:0045471;GO:0045964;GO:0048545;GO:0050660;GO:0051412;GO:0055114	K00274	[EC:1.4.3.4]	Q	09WFI;0V7E2;1AXJI;13HYU;0DHQZ;1CSFB;190X7;KOG0029;0UI12	amine oxidase [flavin-containing] B [Mus musculus]	109731
Paip2b	335.3307959	456.3580301	214.3035617	0.469595247	-1.09051029	2.39E-05	0.001544557	Down Regulation	NC_000072.7	83783040	83808723	-	3325	Paip2b	GO:0000900;GO:0005737;GO:0006417;GO:0008143;GO:0017148;GO:0030371;GO:0045947	-	-	S;K	0IW9I;13PUV;1D35T;0VHNX;0UV6B;0DTTM;1931X;1B5MH;0A6US	polyadenylate-binding protein-interacting protein 2B [Mus musculus]	232164
Fbxo6	628.0793961	416.7955567	839.3632354	2.013848809	1.009955376	2.40E-05	0.001544843	Up Regulation	NC_000070.7	148230173	148236592	-	2149	Fbxo6	GO:0005515;GO:0005737;GO:0006281;GO:0006516;GO:0006974;GO:0006986;GO:0016567;GO:0019005;GO:0030246;GO:0030433;GO:0031146;GO:0044322;GO:0061630;GO:0097466	K10100	-	O;L	0DKY5;0A0DT;191HY;0VB9Y;0IK6V;13IKK;0UQ0B;1AX6G;1CVT5	F-box only protein 6 [Mus musculus]	50762
Cdc20	51.17137432	22.34485389	79.99789475	3.580148483	1.840019423	2.46E-05	0.001580945	Up Regulation	NC_000070.7	118290098	118294540	-	1784	Cdc20	GO:0000922;GO:0005515;GO:0005654;GO:0005680;GO:0005737;GO:0005813;GO:0005815;GO:0005829;GO:0005856;GO:0007049;GO:0007064;GO:0007399;GO:0008022;GO:0008284;GO:0010997;GO:0016567;GO:0019899;GO:0030154;GO:0031145;GO:0031915;GO:0032991;GO:0040020;GO:0042826;GO:0048471;GO:0050773;GO:0051301;GO:0090129;GO:0090307;GO:0097027;GO:1904668;GO:1905786;GO:1990757	K03363	-	D	0UG6V;0V482;09T92;1CTZB;18STG;12N3Z;KOG0305;1ARZV;0DH5Y	cell division cycle protein 20 homolog [Mus musculus]	107995
Plpp5	342.9299191	221.6385078	464.2213303	2.094497635	1.066604255	2.48E-05	0.001589315	Up Regulation	NC_000074.7	26210052	26214914	+	1646	Plpp5	GO:0000810;GO:0005886;GO:0006629;GO:0006644;GO:0008195;GO:0016020;GO:0016021;GO:0016787;GO:0046839	K18693	-	I	1CRV6;09VWU;0V6VB;12RMZ;1AUPF;0DH4Y;18ZHV;KOG3030;0UJ6K	phospholipid phosphatase 5 isoform 1 [Mus musculus]	71910
Igfbp7	770.1252756	515.4189146	1024.831636	1.988346969	0.991569531	2.50E-05	0.001591178	Nodiff	NC_000071.7	77497087	77555892	-	1213	Igfbp7	GO:0001558;GO:0005520;GO:0005576;GO:0005615;GO:0007155;GO:0007566;GO:0009408;GO:0014070;GO:0032526;GO:0032870;GO:0050810;GO:0051414	K23580	-	S;T	1AUMB;13N4W;0DRNA;0IVG7;0VEY0;0A434;1D0VH;18X3V;0UTGM	insulin-like growth factor-binding protein 7 isoform 1 precursor [Mus musculus]	29817
Jchain	150.6001043	34.24628584	266.9539228	7.795120443	2.962571314	2.57E-05	0.001632947	Up Regulation	NC_000071.7	88667668	88675756	-	2102	Jchain	GO:0002250;GO:0003094;GO:0003697;GO:0003823;GO:0005576;GO:0005615;GO:0006959;GO:0019731;GO:0019862;GO:0030674;GO:0031210;GO:0034987;GO:0042803;GO:0042834;GO:0045087;GO:0060267;GO:0065003;GO:0071748;GO:0071750;GO:0071751;GO:0071752;GO:0071756	-	-	O	0A4YQ;192RJ;0UKPD;1B54K;0IYAZ;1D2TD;0VH9H;0DSKI;13RUH	immunoglobulin J chain precursor [Mus musculus]	16069
Obsl1	25.00391362	7.099486464	42.90834078	6.043865426	2.595471537	2.62E-05	0.001655421	Up Regulation	NC_000067.7	75462469	75483143	-	7371	Obsl1	GO:0000226;GO:0005737;GO:0005794;GO:0005813;GO:0007030;GO:0007088;GO:0007156;GO:0007416;GO:0010842;GO:0034067;GO:0045202;GO:0048471;GO:0050775;GO:1990393	K19574	-	Z;T	KOG0613;13J4E;0UJ42;1AUBF;0V728;18X48;0DHCW;1CS34;09W3W	obscurin-like protein 1 isoform X1 [Mus musculus]	98733
Lrrc19	14.8276489	27.37173824	2.28355956	0.083427641	-3.583330732	2.64E-05	0.001663708	Down Regulation	NC_000070.7	94523958	94538381	-	3966	Lrrc19	GO:0001817;GO:0002224;GO:0005886;GO:0016020;GO:0016021;GO:0038008;GO:0038023;GO:0048874;GO:0050727;GO:1901224	-	-	T	KOG0619;0DJQG;1AUUC;0A1S5;0VCMT;1CUHE;18VWC;12U0I;0UIUK	leucine-rich repeat-containing protein 19 precursor [Mus musculus]	100061
Sigmar1	1972.168138	1374.701481	2569.634795	1.869231124	0.902444964	2.73E-05	0.001713448	Nodiff	NC_000070.7	41738493	41741359	-	1640	Sigmar1	GO:0004985;GO:0005515;GO:0005634;GO:0005635;GO:0005637;GO:0005640;GO:0005783;GO:0005789;GO:0005811;GO:0005886;GO:0006869;GO:0007399;GO:0014069;GO:0016020;GO:0016021;GO:0030054;GO:0030426;GO:0031410;GO:0036474;GO:0038003;GO:0038023;GO:0042802;GO:0042995;GO:0043523;GO:0045202;GO:0045211;GO:0070207;GO:0098839	K20719	-	T	1CREX;12PAF;0UGC5;09VG6;0V6FC;KOG4143;0DGQY;1ATPK;18XST	sigma non-opioid intracellular receptor 1 isoform 1 [Mus musculus]	18391
Zfp871	1125.468183	1476.733738	774.2026273	0.524266906	-0.931626616	2.74E-05	0.001713448	Nodiff	NC_000083.7	32984470	33007261	-	11116	Zfp871	GO:0000978;GO:0000981;GO:0005634;GO:0006355;GO:0006357;GO:0046872	K09228	-	K	KOG1721	zinc finger protein 871 isoform 1 [Mus musculus]	208292
Fads6	2196.911042	2875.05964	1518.762444	0.528254239	-0.920695654	2.75E-05	0.001716366	Nodiff	NC_000077.7	115169453	115188388	-	5994	Fads6	GO:0003674;GO:0005575;GO:0006629;GO:0006631;GO:0006633;GO:0008150;GO:0016020;GO:0016021;GO:0016491;GO:0055114	K12419	[EC:1.14.19.-]	I	18SYT;0DQX7;0V8TC;1CZ5T;1B0F5;0UGS8;13H9R;0IE62;0A39N	fatty acid desaturase 6 [Mus musculus]	328035
Nfix	393.4354198	530.9410884	255.9297513	0.482030411	-1.052803926	2.80E-05	0.001735768	Down Regulation	NC_000074.7	85431341	85527086	-	7951	Nfix	GO:0000122;GO:0000977;GO:0000978;GO:0000981;GO:0001228;GO:0003677;GO:0003700;GO:0005515;GO:0005634;GO:0006260;GO:0006355;GO:0006357;GO:0021549;GO:0021680;GO:0021707;GO:0045944;GO:0048708;GO:1990837	K09171	-	K	12PJY;KOG3663;0V4SM;1AXT3;1CPTF;0UG8W;0DF3M;09TTA;191UQ	nuclear factor 1 X-type isoform 5 [Mus musculus]	18032
Acad10	805.6377384	1067.447135	543.8283419	0.5094663	-0.972941377	2.86E-05	0.0017695	Nodiff	NC_000071.7	121759089	121798642	-	3894	Acad10	GO:0005739;GO:0016491;GO:0016627;GO:0016787;GO:0050660;GO:0055114	K11729	-	O;I	KOG3085;0DJ9F;09XEP;0UPYI;1AT58;KOG1469;1CU1F;0V8CV;12QHT;18XSE	acyl-CoA dehydrogenase family member 10 [Mus musculus]	71985
Vldlr	126.7334698	193.6619837	59.80495586	0.308811026	-1.695203831	2.89E-05	0.001777938	Down Regulation	NC_000085.7	27190070	27231631	+	12727	Vldlr	GO:0005509;GO:0005515;GO:0005615;GO:0005634;GO:0005905;GO:0006629;GO:0006869;GO:0006897;GO:0006898;GO:0008202;GO:0008203;GO:0009986;GO:0016020;GO:0016021;GO:0021517;GO:0030229;GO:0034185;GO:0034189;GO:0034361;GO:0034436;GO:0034447;GO:0038024;GO:0038025;GO:0038026;GO:0043235;GO:0045177;GO:0045860;GO:0048306;GO:0048471;GO:0048813;GO:0071456;GO:1900006	K20053	-	T	0V32E;13CPW;1BAYA;0WGPN;0IPT5;1DF4K;0E85M;0B47F;19768	very low-density lipoprotein receptor isoform a precursor [Mus musculus]	22359
Tle3	273.885864	148.2704037	399.5013243	2.694410443	1.429969635	2.93E-05	0.001797684	Up Regulation	NC_000075.7	61279608	61325779	+	5242	Tle3	GO:0003714;GO:0005515;GO:0005634;GO:0005654;GO:0005667;GO:0006355;GO:0007275;GO:0007283;GO:0016055;GO:0030154;GO:0045892;GO:0070491;GO:0090090;GO:0120163;GO:1990907	K04497	-	K;B	12N8K;0UFX8;1ARRG;KOG0639;18SHJ;09TIM;0V4HK;1CPIZ;0DEV8	transducin-like enhancer protein 3 isoform 1 [Mus musculus]	21887
Srrm2	2612.298552	1830.023354	3394.573751	1.854934662	0.89136837	2.94E-05	0.001797684	Nodiff	NC_000083.7	24009501	24043715	+	11992	Srrm2	GO:0000398;GO:0003729;GO:0005634;GO:0005681;GO:0006397;GO:0008150;GO:0008380;GO:0016607;GO:0071005;GO:0071007	K13172	-	A	1B1F7;KOG1869;0UKC3;13TKD;0DIUR;0V8FD;09XHA;18YEY;1CTK2	serine/arginine repetitive matrix protein 2 isoform 1 [Mus musculus]	75956
Plin4	796.9679432	401.7229828	1192.212904	2.967748808	1.569368987	2.95E-05	0.001797942	Up Regulation	NC_000083.7	56407587	56416947	-	7156	Plin4	GO:0005737;GO:0005811;GO:0005829;GO:0005886;GO:0016020;GO:0043231	K20254	-	S	0DQXX;132MT;1927D;1D020;0US3V;0IHSW;1B25N;0W1UG;0A3AA	perilipin-4 isoform X1 [Mus musculus]	57435
Lrrc58	1441.926311	1890.033161	993.8194605	0.525821177	-0.927355849	2.99E-05	0.001817432	Nodiff	NC_000082.7	37688762	37709219	+	8592	Lrrc58	GO:0003674;GO:0005575	-	-	T	KOG0619;0V84P;09X68;1CT7X;0UM1E;19115;0DIHF;1B252;12U09	leucine-rich repeat-containing protein 58 [Mus musculus]	320184
Efna1	724.4586186	488.774671	960.1425662	1.964386911	0.974079115	3.02E-05	0.001824332	Nodiff	NC_000069.7	89179037	89188258	-	1642	Efna1	GO:0000122;GO:0001525;GO:0001934;GO:0003180;GO:0003183;GO:0003199;GO:0005515;GO:0005576;GO:0005886;GO:0007411;GO:0010719;GO:0014028;GO:0016020;GO:0016477;GO:0030182;GO:0031225;GO:0033628;GO:0034446;GO:0043409;GO:0043410;GO:0043535;GO:0045765;GO:0046658;GO:0046875;GO:0048013;GO:0050730;GO:0050731;GO:0050770;GO:0050821;GO:0061002;GO:0061098;GO:0070244;GO:1902004;GO:1902961;GO:1903051	K05462	-	T	0A0XA;0DNIJ;1CXFU;0VA0A;KOG3858;192P4;1B128;0UK31;13KDT	ephrin-A1 isoform 1 precursor [Mus musculus]	13636
Sec14l4	2425.043579	3161.383489	1688.703669	0.53416603	-0.904639863	3.11E-05	0.001873742	Nodiff	NC_000077.7	3981377	3998426	+	3651	Sec14l4	GO:0003674;GO:0005575;GO:0008289	-	-	I;U	0DJ7Y;1CTZW;KOG1471;0V8T2;1B1TG;13JFG;0UHWX;1950B;09XVF	SEC14-like protein 4 [Mus musculus]	103655
Ccnb2	52.13245852	22.31789019	81.94702685	3.671808857	1.876490958	3.27E-05	0.001954936	Up Regulation	NC_000075.7	70314971	70328836	-	1541	Ccnb2	GO:0000079;GO:0000307;GO:0001701;GO:0005515;GO:0005634;GO:0005737;GO:0005813;GO:0005829;GO:0007049;GO:0007057;GO:0008315;GO:0015630;GO:0016020;GO:0016538;GO:0040008;GO:0043029;GO:0044772;GO:0048538;GO:0051301	K21770	-	D	0DFUX;13F0M;09UJ7;1B2QH;0V5IF;0USNG;1CQIA;18WSI;KOG0653	G2/mitotic-specific cyclin-B2 [Mus musculus]	12442
Csrp3	223.5526372	141.5392785	305.5659958	2.158877726	1.110281535	3.27E-05	0.001954936	Up Regulation	NC_000073.7	48480146	48497799	-	973	Csrp3	GO:0002026;GO:0003300;GO:0003779;GO:0005515;GO:0005634;GO:0005737;GO:0005856;GO:0006874;GO:0006954;GO:0007275;GO:0007507;GO:0007517;GO:0008286;GO:0008307;GO:0010831;GO:0030017;GO:0030018;GO:0030036;GO:0030154;GO:0031433;GO:0033292;GO:0033365;GO:0035995;GO:0042593;GO:0042802;GO:0042805;GO:0043426;GO:0045214;GO:0045662;GO:0045663;GO:0045944;GO:0046872;GO:0048738;GO:0051091;GO:0055003;GO:0060048;GO:…	K09377	-	Z;T	1BBIF;0ITI8;0E9HP;0B6DH;0WJ3K;197GP;1DGCW;0V3VR;13G1X	cysteine and glycine-rich protein 3 [Mus musculus]	13009
Bmp8b	14.05356584	2.09355793	26.01357375	12.42553329	3.635235866	3.30E-05	0.001967619	Up Regulation	NC_000070.7	122998101	123019887	+	3800	Bmp8b	GO:0001503;GO:0002024;GO:0005125;GO:0005576;GO:0005615;GO:0007179;GO:0007275;GO:0007281;GO:0007283;GO:0008083;GO:0010862;GO:0030154;GO:0030509;GO:0043408;GO:0048598;GO:0051216;GO:0060395;GO:0070700;GO:0097009	K16622	-	T	KOG3900	bone morphogenetic protein 8B preproprotein [Mus musculus]	12164
Ldha	14982.2804	10620.48188	19344.07893	1.821393713	0.865042809	3.38E-05	0.002009024	Nodiff	NC_000073.7	46491698	46505051	+	5342	Ldha	GO:0001666;GO:0003824;GO:0004457;GO:0004459;GO:0005515;GO:0005737;GO:0005739;GO:0005829;GO:0005975;GO:0006089;GO:0007584;GO:0009749;GO:0014070;GO:0016491;GO:0016616;GO:0019244;GO:0019661;GO:0019674;GO:0019752;GO:0019900;GO:0031668;GO:0035686;GO:0042493;GO:0042542;GO:0042802;GO:0043065;GO:0043627;GO:0048569;GO:0051287;GO:0051591;GO:0055114	K00016	[EC:1.1.1.27]	C	0V5M5;1ARAA;1CQKQ;0UHF4;KOG1495;13DTI;18X77;09UMK;0DFXD	L-lactate dehydrogenase A chain isoform 2 [Mus musculus]	16828
Smad9	104.0296132	150.8901625	57.16906392	0.378878669	-1.400192178	3.56E-05	0.002097445	Down Regulation	NC_000069.7	54662873	54709162	+	6286	Smad9	GO:0000785;GO:0000978;GO:0000981;GO:0001657;GO:0001880;GO:0003677;GO:0005515;GO:0005634;GO:0005654;GO:0005667;GO:0005737;GO:0005829;GO:0006355;GO:0006357;GO:0006468;GO:0007179;GO:0009653;GO:0030154;GO:0030509;GO:0030901;GO:0030902;GO:0045597;GO:0045893;GO:0046872;GO:0051216;GO:0060348;GO:0060395;GO:0070411;GO:0071144;GO:0071407	K16791	-	K	1AW44;KOG3701;09TDQ;0DHAU;191D3;1CS0Y;0V4CT;0UJE1;12PNA	mothers against decapentaplegic homolog 9 isoform X1 [Mus musculus]	55994
Ar	348.3879544	471.17765	225.5982589	0.478796604	-1.062515174	3.57E-05	0.002097445	Down Regulation	NC_000086.8	97192363	97366824	+	10063	Ar	GO:0000122;GO:0000785;GO:0000976;GO:0000978;GO:0001085;GO:0001091;GO:0001225;GO:0001228;GO:0001701;GO:0003073;GO:0003382;GO:0003677;GO:0003682;GO:0003700;GO:0004879;GO:0005102;GO:0005496;GO:0005497;GO:0005515;GO:0005634;GO:0005737;GO:0005829;GO:0005886;GO:0006355;GO:0006357;GO:0007283;GO:0007338;GO:0007620;GO:0008013;GO:0008049;GO:0008134;GO:0008270;GO:0008284;GO:0008285;GO:0008289;GO:0008584;GO:…	K08557	-	K	0A0XC;0DIFP;1CXFZ;18XKM;0VBTN;13MJD;0UNES;1AXYM;KOG3575	androgen receptor [Mus musculus]	11835
Msrb3	224.6576046	139.2140982	310.1011111	2.227512264	1.155433375	3.57E-05	0.002097445	Up Regulation	NC_000076.7	120617005	120735132	-	5051	Msrb3	GO:0005739;GO:0005783;GO:0006979;GO:0008270;GO:0016491;GO:0016671;GO:0030091;GO:0033743;GO:0033745;GO:0046872;GO:0055114	K07305	[EC:1.8.4.12]	O	0UGYJ;0A59I;KOG0856;1ASMP;193KB;0VDY9;0DRKK;13NFZ;1D0TU	methionine-R-sulfoxide reductase B3, mitochondrial [Mus musculus]	320183
Il3ra	77.37766536	38.72971393	116.0256168	2.99577779	1.582930617	3.61E-05	0.002097445	Up Regulation	NC_000080.7	8114270	8123851	-	3049	Il3ra	GO:0001558;GO:0004896;GO:0004912;GO:0005886;GO:0009897;GO:0012505;GO:0016020;GO:0016021;GO:0019221;GO:0019955;GO:0019978;GO:0030224;GO:0036016;GO:0038156;GO:0043235	K04737	-	T	0IVI5;19679;1B1U2;0A0UU;13MM2;0VBRE;1CXDD;0DNG0;0URTS	interleukin-3 receptor subunit alpha isoform X1 [Mus musculus]	16188
Mfap4	30.12542019	9.185353706	51.06548668	5.559446953	2.474941373	3.61E-05	0.002097445	Up Regulation	NC_000077.7	61376257	61379536	+	1808	Mfap4	GO:0001527;GO:0001867;GO:0003823;GO:0005102;GO:0005201;GO:0005576;GO:0005615;GO:0007155;GO:0009650;GO:0010712;GO:0048251;GO:0062023;GO:0071493;GO:0071953;GO:0097367;GO:0097435	-	-	S;E	18UXU;0DJIG;1ARDW;09Y57;13JQJ;0V92R;KOG2579;1CUB1;0UIU5	microfibril-associated glycoprotein 4 isoform 1 precursor [Mus musculus]	76293
Tpm4	441.5148456	289.1574057	593.8722856	2.053802787	1.038297656	3.62E-05	0.002097445	Up Regulation	NC_000074.7	72889132	72906986	+	2099	Tpm4	GO:0001725;GO:0002102;GO:0003779;GO:0005737;GO:0005856;GO:0005884;GO:0006936;GO:0007015;GO:0015629;GO:0030863;GO:0042802;GO:0042803;GO:0046872;GO:0046982;GO:0051015	K10375	-	Z	0V7TQ;KOG1003;0UMIG;1B2EJ;0DJ35;09XR3;194SA;1CTUZ;12RF9	tropomyosin alpha-4 chain [Mus musculus]	326618
Mmp2	61.79042662	25.38761996	98.19323328	3.867760484	1.951498457	3.62E-05	0.002097445	Up Regulation	NC_000074.7	93553920	93580049	+	3204	Mmp2	GO:0001525;GO:0001541;GO:0001666;GO:0001955;GO:0001957;GO:0001968;GO:0004175;GO:0004222;GO:0004252;GO:0005576;GO:0005615;GO:0005634;GO:0005737;GO:0005739;GO:0005886;GO:0006508;GO:0006979;GO:0007162;GO:0007507;GO:0007566;GO:0007568;GO:0008233;GO:0008237;GO:0008270;GO:0009612;GO:0014012;GO:0016020;GO:0016477;GO:0016787;GO:0030017;GO:0030198;GO:0030335;GO:0030574;GO:0031012;GO:0034614;GO:0035987;GO:…	K01398	[EC:3.4.24.24]	O;W	KOG1565;09X7C;0DIIT;0UI3F;1AYC2;0V85Z;1CTTY;13B8S;18SDG	72 kDa type IV collagenase isoform X1 [Mus musculus]	17390
Crebrf	513.0920176	681.6092395	344.5747957	0.505531286	-0.984127714	3.67E-05	0.002116787	Nodiff	NC_000083.7	26918716	26995611	+	8512	Crebrf	GO:0000122;GO:0000977;GO:0000981;GO:0001228;GO:0003700;GO:0005634;GO:0005654;GO:0005737;GO:0006355;GO:0006357;GO:0006986;GO:0016604;GO:0032388;GO:0034976;GO:0042711;GO:0045732;GO:0045944;GO:0051222;GO:1900102;GO:1900170;GO:1902213	K21554	-	K	0V7AR;09WCB;18WDA;12NQM;0DHMQ;1CSC5;0UJV0;0IHZR;1AVC7	CREB3 regulatory factor [Mus musculus]	77128
Nmt2	230.4389169	315.5269678	145.350866	0.460660675	-1.118223649	3.71E-05	0.002136821	Down Regulation	NC_000068.8	3285249	3329914	+	4558	Nmt2	GO:0004379;GO:0005737;GO:0005794;GO:0005829;GO:0005886;GO:0006499;GO:0016020;GO:0016740;GO:0016746;GO:0018008;GO:0019898	K00671	[EC:2.3.1.97]	I	0DIWW;18XGP;1CTNB;KOG2779;12PTH;1ARBJ;09WAA;0UFEP;0V78M	glycylpeptide N-tetradecanoyltransferase 2 isoform a [Mus musculus]	18108
Prrx1	20.53138152	4.97896483	36.0837982	7.247249064	2.857433476	3.80E-05	0.002178352	Up Regulation	NC_000067.7	163072688	163142714	-	12296	Prrx1	GO:0000122;GO:0000978;GO:0000981;GO:0001102;GO:0001227;GO:0001228;GO:0002053;GO:0003677;GO:0005634;GO:0005654;GO:0005829;GO:0006355;GO:0006357;GO:0007275;GO:0030326;GO:0042472;GO:0042474;GO:0045880;GO:0045944;GO:0048664;GO:0048701;GO:0048704;GO:0048844;GO:0051216;GO:0060021;GO:0070570;GO:0071837;GO:0097150;GO:0100026	K09329	-	K;B	1AV0N;0V8XJ;1CU53;18XYC;13URR;0DJCW;09XZT;KOG0490;0UNHS	paired mesoderm homeobox protein 1 isoform a [Mus musculus]	18933
Vtn	34799.65726	24726.36106	44872.95347	1.814781939	0.859796207	3.87E-05	0.002212169	Nodiff	NC_000077.7	78389946	78393151	+	1745	Vtn	GO:0005044;GO:0005178;GO:0005201;GO:0005518;GO:0005576;GO:0005604;GO:0005615;GO:0005737;GO:0005783;GO:0005796;GO:0006897;GO:0006955;GO:0007155;GO:0007160;GO:0008201;GO:0010811;GO:0010951;GO:0014911;GO:0016477;GO:0030198;GO:0030247;GO:0031012;GO:0032092;GO:0033627;GO:0035987;GO:0042802;GO:0043231;GO:0048237;GO:0048260;GO:0048709;GO:0050731;GO:0050840;GO:0051258;GO:0061302;GO:0062023;GO:0097421	K06251	-	O;W	KOG1565;09X6J;1AZBZ;0UPSA;0V852;0DIHU;18WV4;12QCA;1CT8A	vitronectin precursor [Mus musculus]	22370
Tpbgl	111.2479815	62.47009753	160.0258654	2.561639436	1.357067423	3.91E-05	0.002220248	Up Regulation	NC_000073.7	99273274	99276310	-	3037	Tpbgl	GO:0016020;GO:0016021	-	-	T	KOG0619;18U4K;1B528;1D1WJ;0DSMI;0VF9F;0UUDG;0A57K;13KEY	trophoblast glycoprotein-like precursor [Mus musculus]	100503386
Abcc2	6244.814395	8078.642902	4410.985888	0.546005801	-0.873011816	3.91E-05	0.002220248	Nodiff	NC_000085.7	43770747	43826771	+	5645	Abcc2	GO:0000166;GO:0005515;GO:0005524;GO:0005886;GO:0005887;GO:0006855;GO:0006954;GO:0006979;GO:0007565;GO:0008514;GO:0008559;GO:0009408;GO:0009986;GO:0010468;GO:0010629;GO:0015694;GO:0015711;GO:0015721;GO:0015722;GO:0015732;GO:0016020;GO:0016021;GO:0016324;GO:0016999;GO:0019904;GO:0022857;GO:0030644;GO:0031427;GO:0031526;GO:0032355;GO:0032496;GO:0033762;GO:0035690;GO:0038183;GO:0042178;GO:0042493;GO:…	K05666	-	Q	1CYRQ;KOG0054;1AUB7;0V48M;09T9I;0DEMQ;12N3Q;0UJR7;19157	canalicular multispecific organic anion transporter 1 [Mus musculus]	12780
Daam1	767.3793226	1012.740664	522.0179812	0.515450796	-0.956093378	3.95E-05	0.002232352	Nodiff	NC_000078.7	71877724	72039150	+	7436	Daam1	GO:0001725;GO:0003779;GO:0005515;GO:0005737;GO:0005829;GO:0005856;GO:0005886;GO:0016043;GO:0016055;GO:0030036;GO:0031514;GO:0036064;GO:0042802;GO:0042995	K04512	-	Z;T	KOG1922	disheveled-associated activator of morphogenesis 1 isoform a [Mus musculus]	208846
Birc5	60.16173344	28.67560974	91.64785714	3.196021217	1.676276986	3.98E-05	0.002240705	Up Regulation	NC_000077.7	117740063	117746569	+	3416	Birc5	GO:0000086;GO:0000226;GO:0000228;GO:0000281;GO:0000775;GO:0000776;GO:0000777;GO:0004869;GO:0005515;GO:0005634;GO:0005694;GO:0005737;GO:0005814;GO:0005819;GO:0005829;GO:0005856;GO:0005874;GO:0005876;GO:0005881;GO:0006468;GO:0006915;GO:0007049;GO:0007059;GO:0007094;GO:0007346;GO:0008017;GO:0008270;GO:0010466;GO:0015631;GO:0016324;GO:0019899;GO:0030414;GO:0030496;GO:0031021;GO:0031267;GO:0031503;GO:…	K08731	-	D;B	KOG1101;1D30K;192VN;1B5GK;0UUYM;13WBX;0VHH6;0DTNU;0A6P6	baculoviral IAP repeat-containing protein 5 isoform 1 [Mus musculus]	11799
Arfgef1	1355.283291	1766.506461	944.0601217	0.534422116	-0.903948381	4.20E-05	0.002361347	Nodiff	NC_000067.7	10207732	10303306	-	7453	Arfgef1	GO:0000139;GO:0005085;GO:0005634;GO:0005654;GO:0005730;GO:0005737;GO:0005794;GO:0005802;GO:0005829;GO:0007030;GO:0010256;GO:0015031;GO:0016020;GO:0016363;GO:0017022;GO:0030532;GO:0030837;GO:0031175;GO:0032012;GO:0034237;GO:0034260;GO:0048471;GO:0050790;GO:0051897;GO:0090284;GO:0090303;GO:2000114	K18442	-	U	1AT80;0V62G;18S3Z;0DGC6;KOG0929;12NGT;09V2U;1CR1N;0UI2T	brefeldin A-inhibited guanine nucleotide-exchange protein 1 [Mus musculus]	211673
Col3a1	1131.772804	279.8573626	1983.688245	7.088211746	2.825421702	4.27E-05	0.002391594	Up Regulation	NC_000067.7	45350698	45388866	+	5564	Col3a1	GO:0001501;GO:0001568;GO:0002020;GO:0005178;GO:0005201;GO:0005576;GO:0005581;GO:0005586;GO:0005615;GO:0007160;GO:0007179;GO:0007229;GO:0007507;GO:0009314;GO:0009612;GO:0018149;GO:0021987;GO:0030020;GO:0030198;GO:0030199;GO:0031012;GO:0034097;GO:0035025;GO:0042060;GO:0043588;GO:0046332;GO:0046872;GO:0048407;GO:0048565;GO:0050777;GO:0060414;GO:0062023;GO:0071230;GO:0097435;GO:2001223	K19720	-	W	0V43J;1AWYR;1D1S0;09T4V;KOG3544;0DEW1;18SHW;0UMAS;12N1R	collagen alpha-1(III) chain preproprotein [Mus musculus]	12825
Nadk2	2788.816563	3625.175299	1952.457827	0.538583011	-0.892759373	4.33E-05	0.002414298	Nodiff	NC_000081.7	9071340	9110584	+	4066	Nadk2	GO:0000166;GO:0003951;GO:0005524;GO:0005739;GO:0006741;GO:0016301;GO:0016310;GO:0016740;GO:0019674;GO:0042803	K00858	[EC:2.7.1.23]	-	-	NAD kinase 2, mitochondrial isoform 1 [Mus musculus]	68646
Acsm5	2312.156655	2998.331235	1625.982076	0.54229568	-0.882848417	4.36E-05	0.002414298	Nodiff	NC_000073.7	119125354	119142583	+	3180	Acsm5	GO:0000166;GO:0004321;GO:0004467;GO:0005524;GO:0005739;GO:0005759;GO:0006629;GO:0006631;GO:0006633;GO:0006637;GO:0015645;GO:0016874;GO:0046872;GO:0047760	K01896	[EC:6.2.1.2]	I	18WKR;0DF8B;KOG1175;0V9V8;13HY5;1CPXY;0UKDN;09YXJ;1AXQF	acyl-coenzyme A synthetase ACSM5, mitochondrial isoform X1 [Mus musculus]	272428
Dbi	4175.365621	2959.203956	5391.527285	1.821951905	0.865484876	4.37E-05	0.002414298	Nodiff	NC_000067.7	120041010	120048826	-	745	Dbi	GO:0000062;GO:0001662;GO:0001942;GO:0005615;GO:0005634;GO:0005737;GO:0005739;GO:0005783;GO:0005794;GO:0005886;GO:0006641;GO:0007611;GO:0008021;GO:0008289;GO:0014009;GO:0021670;GO:0030156;GO:0031999;GO:0032228;GO:0032994;GO:0036042;GO:0036151;GO:0042802;GO:0043292;GO:0043588;GO:0046889;GO:0051281;GO:0060291;GO:0097038;GO:1903060;GO:1905920;GO:2001140	K08762	-	I	0DVJP;0A9BS;KOG0817;0UW4V;1B6RI;193SV;13WB7;0VM9J;1D516	acyl-CoA-binding protein isoform 1 [Mus musculus]	13167
Col6a5	10.42836738	0.357786067	20.4989487	57.29387075	5.840308904	4.37E-05	0.002414298	Up Regulation	NC_000075.7	105733269	105839743	-	9493	Col6a5	-	K06238	-	W	09YD0;1AW9E;13JBN;KOG3544;1CVWK;18XNH;0USUD;0V9AJ;0DI7G	collagen alpha-5(VI) chain isoform X1 [Mus musculus]	665033
Acad11	4612.068919	5978.063208	3246.074631	0.54299771	-0.880981982	4.40E-05	0.002420786	Nodiff	NC_000075.7	103940923	104004855	+	3337	Acad11	GO:0004466;GO:0005634;GO:0005777;GO:0016491;GO:0016627;GO:0017099;GO:0031966;GO:0033539;GO:0050660;GO:0055114;GO:0070991	K11730	-	C;I	0DJ9F;09XEP;1CU1F;0V8CV;0UFJX;12QHT;0IIP9;1AT7W;19568	acyl-CoA dehydrogenase family member 11 [Mus musculus]	102632
Sdcbp2	39.00329259	3.815006541	74.19157863	19.44730051	4.281498002	4.46E-05	0.002447215	Up Regulation	NC_000068.8	151414203	151431925	+	2226	Sdcbp2	GO:0005546;GO:0005634;GO:0005654;GO:0005730;GO:0005737;GO:0005794;GO:0005829;GO:0005886;GO:0008022;GO:0008283;GO:0008289;GO:0016020;GO:0016607;GO:0042802;GO:0042803;GO:0046982	K17254	-	W;T	0E9VE;13H48;0IK98;0WJTG;1BBP3;197J1;0V429;1DGP5;0B703	syntenin-2 [Mus musculus]	228765
Hspb1	27.97398405	9.086727446	46.86124066	5.157108644	2.366562439	4.48E-05	0.002450461	Up Regulation	NC_000071.7	135916773	135918417	+	903	Hspb1	GO:0000502;GO:0001932;GO:0005080;GO:0005634;GO:0005737;GO:0005819;GO:0005856;GO:0005886;GO:0006469;GO:0006986;GO:0008426;GO:0009615;GO:0010976;GO:0019901;GO:0030018;GO:0030424;GO:0030425;GO:0031430;GO:0031674;GO:0032731;GO:0032760;GO:0035556;GO:0035924;GO:0038033;GO:0042802;GO:0042803;GO:0043122;GO:0043130;GO:0043204;GO:0043292;GO:0043536;GO:0044183;GO:0045202;GO:0045590;GO:0045766;GO:0061077;GO:…	K04455	-	O	1CQAZ;1AZ7Y;09UBS;0V5AU;18YXM;KOG3591;0DFMC;0UKIC;13KJ7	heat shock protein beta-1 [Mus musculus]	15507
Mfn2	1798.036345	2346.327228	1249.745462	0.532639031	-0.908769943	4.54E-05	0.002474394	Nodiff	NC_000070.7	147958043	147989527	-	5778	Mfn2	GO:0000166;GO:0001825;GO:0003924;GO:0005515;GO:0005525;GO:0005737;GO:0005739;GO:0005741;GO:0005829;GO:0006626;GO:0006914;GO:0006915;GO:0006986;GO:0007006;GO:0007275;GO:0008053;GO:0015630;GO:0016020;GO:0016021;GO:0016787;GO:0031267;GO:0031306;GO:0031625;GO:0034497;GO:0042802;GO:0043394;GO:0046580;GO:0048593;GO:0048662;GO:0051020;GO:0051646;GO:0061734;GO:0120162;GO:1904707;GO:1905461	K06030	[EC:3.6.5.-]	O;U	18SMI;12PVB;0DEUJ;0UQ15;KOG0448;09THR;1AYRA;0V4GQ;1CPI8	mitofusin-2 [Mus musculus]	170731
Fabp4	289.4200105	168.4973783	410.3426426	2.4353058	1.284102942	4.71E-05	0.002558707	Up Regulation	NC_000069.7	10269402	10273676	-	892	Fabp4	GO:0005324;GO:0005504;GO:0005634;GO:0005654;GO:0005737;GO:0005829;GO:0006469;GO:0006631;GO:0008284;GO:0008289;GO:0009617;GO:0015909;GO:0036041;GO:0042632;GO:0045892;GO:0050727;GO:0050729;GO:0050872;GO:0050873;GO:0051427;GO:0071285;GO:0071356;GO:0120162	K08753	-	K;I	1D302;0UUZX;13QG7;KOG4015;1B5HQ;0VHGU;0DTNB;0A7EJ;192UG	fatty acid-binding protein, adipocyte isoform X1 [Mus musculus]	11770
Sesn3	81.23044268	119.2376782	43.22320712	0.362496216	-1.463962161	5.10E-05	0.002763657	Down Regulation	NC_000075.7	14187597	14237430	+	2158	Sesn3	GO:0005515;GO:0005634;GO:0005737;GO:0016239;GO:0016491;GO:0016684;GO:0031932;GO:0032868;GO:0034198;GO:0038203;GO:0042149;GO:0042593;GO:0046626;GO:0051896;GO:0055114;GO:0061700;GO:0070728;GO:0071230;GO:0071233;GO:1901031;GO:1904262;GO:1990253	K10141	-	S;J	KOG3746;1B44J;09WFN;0V7E5;0DH5Z;0URSY;18X8B;12PWZ;1CUY2	sestrin-3 [Mus musculus]	75747
Lsr	2246.249182	1569.642559	2922.855805	1.862115542	0.896942593	5.25E-05	0.00283052	Nodiff	NC_000073.7	30657195	30672894	-	2177	Lsr	GO:0001889;GO:0005515;GO:0005886;GO:0006897;GO:0016020;GO:0016021;GO:0019216;GO:0030169;GO:0030228;GO:0034361;GO:0034362;GO:0042627;GO:0042953;GO:0060856;GO:0061436;GO:0061689;GO:0061833;GO:1904274	-	-	T	0IKMJ;0DQT8;0VE0P;0UTYQ;12TKW;18YMB;1B2ED;1CZWV;0A35T	lipolysis-stimulated lipoprotein receptor isoform 1 precursor [Mus musculus]	54135
Ticam1	158.5953053	96.42728142	220.7633292	2.289428115	1.194987267	5.27E-05	0.002835657	Up Regulation	NC_000083.7	56576462	56583767	-	2830	Ticam1	GO:0002281;GO:0002376;GO:0002735;GO:0002756;GO:0005515;GO:0005737;GO:0005739;GO:0005776;GO:0005829;GO:0006915;GO:0006954;GO:0010508;GO:0010628;GO:0019901;GO:0030890;GO:0031398;GO:0031410;GO:0031663;GO:0032092;GO:0032481;GO:0032496;GO:0032722;GO:0032728;GO:0032755;GO:0032760;GO:0032816;GO:0035666;GO:0043123;GO:0043254;GO:0043330;GO:0045087;GO:0045429;GO:0050871;GO:0051092;GO:0051607;GO:0071222;GO:…	K05842	-	T	13P2M;1ARX2;0IJUV;09U0B;0V4Z4;0UG40;1945Q;1CPZT;0DFA3	TIR domain-containing adapter molecule 1 [Mus musculus]	106759
Sult1b1	697.9065551	978.3073679	417.5057423	0.426763363	-1.228491767	5.39E-05	0.002887096	Down Regulation	NC_000071.7	87661186	87686054	-	2826	Sult1b1	GO:0004062;GO:0005737;GO:0005829;GO:0006068;GO:0006629;GO:0006805;GO:0008146;GO:0008202;GO:0009812;GO:0016740;GO:0018958;GO:0030855;GO:0042403;GO:0050427;GO:0051923	K01025	[EC:2.8.2.-]	S;J;E	0UKJ1;0DF5W;1ASNW;KOG1584;09TVG;0V4UQ;18XT3;12P7D;1CPVI	sulfotransferase family cytosolic 1B member 1 [Mus musculus]	56362
Clic5	91.27966275	132.8288875	49.73043796	0.374394749	-1.417367896	5.53E-05	0.002955816	Down Regulation	NC_000083.7	44445671	44591059	+	6749	Clic5	GO:0002021;GO:0002024;GO:0005244;GO:0005254;GO:0005634;GO:0005737;GO:0005794;GO:0005815;GO:0005856;GO:0005886;GO:0005938;GO:0006749;GO:0006811;GO:0006821;GO:0007601;GO:0007605;GO:0008104;GO:0015629;GO:0016020;GO:0016021;GO:0016324;GO:0032420;GO:0032421;GO:0034220;GO:0034707;GO:0034765;GO:0050885;GO:0050896;GO:0060088;GO:1902476	K05025	-	P	KOG1422;190Y5;13HTJ;0DKFR;0V9Y1;1AZ02;1CRYR;0UIAQ;09Z0K	chloride intracellular channel protein 5 isoform X1 [Mus musculus]	224796
F830016B08Rik	794.7604559	1044.528577	544.9923351	0.521759143	-0.938544118	5.66E-05	0.003016789	Nodiff	NC_000084.7	60421811	60438162	+	6500	F830016B08Rik	GO:0003924;GO:0005525;GO:0005789;GO:0006952;GO:0016020;GO:0016021;GO:0035458	-	-	S	194E7;0VBXP;13J01;0DQAB;0USXH;0A2NU;1CZCD;0IJSM;1B4YY	interferon-inducible GTPase-like [Mus musculus]	240328
Tlk1	673.3282402	883.0249993	463.6314811	0.5250491	-0.929475752	5.72E-05	0.00303504	Nodiff	NC_000068.8	70542751	70656505	-	6486	Tlk1	GO:0000166;GO:0001672;GO:0004672;GO:0004674;GO:0005524;GO:0005634;GO:0005654;GO:0006325;GO:0006468;GO:0006886;GO:0006974;GO:0007049;GO:0007059;GO:0016301;GO:0016310;GO:0016740;GO:0018105;GO:0035556;GO:0106310;GO:0106311	K08864	[EC:2.7.11.1]	T;D;B	1CSTM;0UKFW;190V1;1B4TV;09WT7;0V7RB;KOG1151;0DI3A;12RSK	serine/threonine-protein kinase tousled-like 1 isoform 1 [Mus musculus]	228012
Vps13a	449.4135913	594.9323472	303.8948354	0.510805702	-0.969153465	5.76E-05	0.003046596	Nodiff	NC_000085.7	16592730	16758433	-	14836	Vps13a	GO:0003674;GO:0005739;GO:0005741;GO:0005764;GO:0005765;GO:0005768;GO:0005783;GO:0005789;GO:0005794;GO:0005811;GO:0006623;GO:0006914;GO:0007399;GO:0007626;GO:0010008;GO:0015031;GO:0016020;GO:0019898;GO:0030317;GO:0030382;GO:0031045;GO:0031410;GO:0031966;GO:0035176;GO:0045053;GO:0097225;GO:0098992;GO:0099013;GO:1905146	K19525	-	U	1AXVR;12PEB;1CSIC;0DHTX;09WIM;0V7H5;KOG1809;191VW;0UK3G	vacuolar protein sorting-associated protein 13A [Mus musculus]	271564
Smagp	239.2055566	152.3708105	326.0403028	2.139781903	1.097463757	5.84E-05	0.003080064	Up Regulation	NC_000081.7	100519220	100534821	-	1464	Smagp	GO:0005654;GO:0005886;GO:0016020;GO:0016021;GO:0030054;GO:0030659;GO:0031410	-	-	U	0A8WU;0DV01;13WRM;1D4AQ;0VJT3;0J3FG;0UVXG;193RT;1B6M0	small cell adhesion glycoprotein isoform 1 [Mus musculus]	207818
Igsf8	141.0926072	81.34095597	200.8442583	2.469165207	1.304023367	5.87E-05	0.003089301	Up Regulation	NC_000067.7	172139934	172147410	+	2280	Igsf8	GO:0016020;GO:0016021;GO:0043231	K06730	-	T	1CPRF;0UG65;12S7E;0V4QM;18SB3;09TRA;0DF1N;0IHZZ;1AXEV	immunoglobulin superfamily member 8 precursor [Mus musculus]	140559
Ppp2r3d	138.9364346	82.36639465	195.5064746	2.373619428	1.247088641	6.24E-05	0.003273392	Up Regulation	NC_000075.7	124195310	124204755	+	5895	Ppp2r3d	GO:0005509	K11583	-	A	KOG2562	serine/threonine-protein phosphatase 2A regulatory subunit B'' subunit delta isoform 1 [Mus musculus]	19054
Dab2	175.8521988	109.6721427	242.0322549	2.20687085	1.142002203	6.38E-05	0.003334548	Up Regulation	NC_000081.7	6329269	6470196	+	6306	Dab2	GO:0000122;GO:0001650;GO:0001934;GO:0005886;GO:0005905;GO:0006897;GO:0008022;GO:0010718;GO:0010862;GO:0016192;GO:0030136;GO:0030335;GO:0030511;GO:0032091;GO:0032436;GO:0035026;GO:0035615;GO:0038024;GO:0043066;GO:0043231;GO:0045807;GO:0045944;GO:0046332;GO:0060391;GO:0060766;GO:0090090;GO:1903077;GO:2000096;GO:2000370;GO:2000643	K12475	-	T	1AWF7;1CXXC;0A1CA;0UFXS;13HB9;0VC7V;18Z19;0DFNJ;KOG3535	disabled homolog 2 isoform a [Mus musculus]	13132
Ehhadh	5539.348669	7120.110179	3958.587159	0.555972739	-0.84691395	6.42E-05	0.003334548	Nodiff	NC_000082.7	21580035	21606589	-	3015	Ehhadh	GO:0003824;GO:0003857;GO:0004165;GO:0004300;GO:0005739;GO:0005777;GO:0005829;GO:0006629;GO:0006631;GO:0006635;GO:0006637;GO:0008152;GO:0016491;GO:0016509;GO:0016829;GO:0016853;GO:0016863;GO:0019899;GO:0055114	K07514	-	I	0UGHS;190VI;KOG1683;0V4YU;0DF9T;09U00;1B1IP;12NGA;1CPZG	peroxisomal bifunctional enzyme [Mus musculus]	74147
Hexb	140.5234473	196.8743683	84.17252635	0.427544363	-1.22585397	6.42E-05	0.003334548	Down Regulation	NC_000079.7	97312839	97334865	-	1905	Hexb	GO:0001501;GO:0001669;GO:0004553;GO:0004563;GO:0005615;GO:0005764;GO:0005975;GO:0006044;GO:0006687;GO:0006689;GO:0006874;GO:0007040;GO:0007338;GO:0007341;GO:0007605;GO:0007626;GO:0008049;GO:0008152;GO:0008360;GO:0008375;GO:0008654;GO:0009313;GO:0015929;GO:0016020;GO:0016231;GO:0016787;GO:0016798;GO:0019915;GO:0019953;GO:0030203;GO:0030246;GO:0031323;GO:0042552;GO:0042582;GO:0042802;GO:0043615;GO:…	K12373	[EC:3.2.1.52]	G	09XUT;191PE;1AZCW;12QRR;0DJ7A;0UM12;0V8SG;KOG2499;1CVIM	beta-hexosaminidase subunit beta precursor [Mus musculus]	15212
Flot1	459.3723342	309.2504749	609.4941935	1.97087553	0.978836666	6.83E-05	0.003532801	Nodiff	NC_000083.7	36134213	36143681	+	1818	Flot1	GO:0001765;GO:0001819;GO:0001931;GO:0001934;GO:0002020;GO:0002090;GO:0005515;GO:0005768;GO:0005769;GO:0005815;GO:0005886;GO:0005901;GO:0005911;GO:0005912;GO:0006897;GO:0007409;GO:0007411;GO:0008180;GO:0009897;GO:0016020;GO:0016323;GO:0016600;GO:0022617;GO:0030027;GO:0030864;GO:0031410;GO:0032092;GO:0032226;GO:0032728;GO:0033227;GO:0034116;GO:0034141;GO:0034451;GO:0034976;GO:0035023;GO:0035255;GO:…	K07192	-	Z;U	12ZQW;0UP3I;KOG2668;0VB5W;18S0D;09VQ4;1B2X5;1CX7N;0DMWS	flotillin-1 [Mus musculus]	14251
Cyp2e1	52739.09548	77576.38526	27901.80569	0.359668804	-1.475259063	6.93E-05	0.003568671	Down Regulation	NC_000073.7	140343732	140354903	+	1762	Cyp2e1	GO:0000139;GO:0002933;GO:0004497;GO:0005506;GO:0005737;GO:0005739;GO:0005743;GO:0005783;GO:0005789;GO:0006082;GO:0006629;GO:0006631;GO:0006641;GO:0006805;GO:0008202;GO:0008392;GO:0008395;GO:0009617;GO:0010193;GO:0010243;GO:0016020;GO:0016098;GO:0016491;GO:0016705;GO:0016712;GO:0017144;GO:0018601;GO:0018960;GO:0019373;GO:0019899;GO:0020037;GO:0030544;GO:0031090;GO:0031227;GO:0042493;GO:0042738;GO:…	K07415	[EC:1.14.14.-]	Q	0UIKN;18VUK;1CRXQ;12SZU;0DGDQ;KOG0156;1AUSH;09TUB;0V59K	cytochrome P450 2E1 [Mus musculus]	13106
Cenpf	21.82400693	6.244001112	37.40401275	5.990391749	2.582650353	6.94E-05	0.003568671	Up Regulation	NC_000067.7	189372803	189420302	-	11365	Cenpf	GO:0000278;GO:0000775;GO:0000922;GO:0000940;GO:0001822;GO:0005634;GO:0005635;GO:0005654;GO:0005737;GO:0005813;GO:0005819;GO:0005930;GO:0007059;GO:0008017;GO:0008022;GO:0008134;GO:0010389;GO:0015031;GO:0016202;GO:0016363;GO:0021591;GO:0030496;GO:0036064;GO:0042803;GO:0045120;GO:0045892;GO:0051310;GO:0070840;GO:0097539	K11499	-	S;D	1CUEI;09Z6S;195SX;0VBUV;0IGJF;0DNJN;0UQYZ;12T8G;1B1JJ	centromere protein F [Mus musculus]	108000
Megf9	214.3293186	360.4185377	68.24009942	0.189335709	-2.400981563	7.11E-05	0.003643717	Down Regulation	NC_000070.7	70350164	70453165	-	3062	Megf9	GO:0005604;GO:0009887;GO:0009888;GO:0016020;GO:0016021;GO:0016477;GO:0034446	K24334	-	W	09WKC;12PZR;KOG0994;1AXBV;0V7IZ;1CSKF;18VP6;0DHVS;0URDZ	multiple epidermal growth factor-like domains protein 9 precursor [Mus musculus]	230316
Yod1	147.5206027	205.7088577	89.3323477	0.434265927	-1.203349335	7.13E-05	0.003643717	Down Regulation	NC_000067.7	130645064	130649810	+	3843	Yod1	GO:0004843;GO:0005737;GO:0005829;GO:0006508;GO:0006986;GO:0008233;GO:0008234;GO:0016236;GO:0016579;GO:0016787;GO:0018215;GO:0030433;GO:0030968;GO:0031625;GO:0035523;GO:0035871;GO:0046872;GO:0070536;GO:0071108;GO:0101005;GO:1904153;GO:1990167;GO:1990168;GO:1990380	K13719	[EC:3.1.2.-]	O	0UPG1;0V9ZS;KOG3288;13J02;1CVBR;1AWPX;09Z2A;18XM4;0DKHP	ubiquitin thioesterase OTU1 [Mus musculus]	226418
Ttc39b	515.6777232	681.5535871	349.8018593	0.513241902	-0.962289136	7.30E-05	0.003721808	Nodiff	NC_000070.7	83138537	83242488	-	9229	Ttc39b	GO:0003674;GO:0005575;GO:0006629;GO:0010874;GO:0010887;GO:0042632;GO:0090181	-	-	S;I;U	KOG3783;0V6UJ;0UJ5M;12NMI;09VVX;18X8J;0DH42;1B3N1;1CRUA	tetratricopeptide repeat protein 39B [Mus musculus]	69863
Hamp2	2967.325059	5789.988674	144.661443	0.024984754	-5.322808173	7.38E-05	0.003745585	Down Regulation	NC_000073.7	30621797	30623606	-	437	Hamp2	GO:0005179;GO:0005576;GO:0005615;GO:0006879;GO:0007165;GO:0031640;GO:0034760;GO:0042742;GO:0050832	K23106	-	O;W	0UWUN;0J3JD;1B6V7;0AB7X;1D5U1;13YBT;0VN8G;0DWJ1	hepcidin-2 preproprotein [Mus musculus]	66438
Arl5b	407.8862148	543.3105667	272.461863	0.501484565	-0.995722799	7.39E-05	0.003745585	Nodiff	NC_000068.8	15060066	15087267	+	7057	Arl5b	GO:0000166;GO:0005525;GO:0005802;GO:0006886;GO:0016192;GO:1903292	K07950	-	U	0A1CD;KOG0070;0DNZV;1CXXH;191R6;0VC7X;12TKU;1B1GW;0UINC	ADP-ribosylation factor-like protein 5B [Mus musculus]	75869
Ugt2b37	35.66907702	57.03428693	14.3038671	0.250794178	-1.995424238	7.44E-05	0.003757671	Down Regulation	NC_000071.7	87388351	87402647	-	1879	Ugt2b37	GO:0005640;GO:0005743;GO:0005783;GO:0008194;GO:0015020;GO:0016020;GO:0016021;GO:0016740;GO:0016757;GO:0043231	K00699	[EC:2.4.1.17]	C;G	19527;0UK1V;09WHA;1CSGY;12QS3;1ASCS;0DHSN;KOG1192;0V7FS	UDP glucuronosyltransferase 2 family, polypeptide B37 precursor [Mus musculus]	112417
Tha1	118.945903	51.61582902	186.2759771	3.608892477	1.851556161	7.58E-05	0.003813833	Up Regulation	NC_000077.7	117758775	117764352	-	1840	Tha1	GO:0003824;GO:0005829;GO:0006520;GO:0006545;GO:0006567;GO:0008732;GO:0016829	K01620	[EC:4.1.2.48]	E	0A2DD;1D03H;1B1CK;18WUZ;KOG1368;12SK4;0VA2R;0DQZ2;0UNXR	threonine aldolase 1 [Mus musculus]	71776
Cpeb3	220.7843467	301.0709057	140.4977877	0.466660129	-1.099555885	7.74E-05	0.003882423	Down Regulation	NC_000085.7	36996742	37185018	-	10650	Cpeb3	GO:0000122;GO:0000900;GO:0003676;GO:0003723;GO:0003730;GO:0005515;GO:0005634;GO:0005654;GO:0005737;GO:0005829;GO:0005886;GO:0006412;GO:0006417;GO:0007616;GO:0008135;GO:0014069;GO:0017148;GO:0030014;GO:0030054;GO:0030425;GO:0030496;GO:0035613;GO:0035925;GO:0042995;GO:0043005;GO:0043022;GO:0045182;GO:0045202;GO:0045727;GO:0048167;GO:0050955;GO:0060213;GO:0060998;GO:0060999;GO:0061158;GO:0071230;GO:…	K02602	-	J;K	12RYW;09UGD;1CQFN;194R1;1B4ZT;0DFS4;KOG0129;0V5FQ;0UH7E	cytoplasmic polyadenylation element-binding protein 3 isoform a [Mus musculus]	208922
Igdcc4	68.93966434	1.987240982	135.8920877	68.38228929	6.095550817	8.01E-05	0.004010299	Up Regulation	NC_000075.7	65008246	65045229	+	7318	Igdcc4	GO:0003674;GO:0005886;GO:0005887;GO:0008150;GO:0016020;GO:0016021	K22657	-	T	1CV88;1AZSZ;09W35;0DHE6;KOG4221;18X9P;0V71H;12PNT;0UJIR	immunoglobulin superfamily DCC subclass member 4 isoform X1 [Mus musculus]	56741
Mki67	140.1799942	84.99783372	195.3621546	2.298436867	1.200653039	8.16E-05	0.004063488	Up Regulation	NC_000073.7	135291513	135318286	-	10257	Mki67	GO:0000166;GO:0000775;GO:0000793;GO:0003677;GO:0005524;GO:0005634;GO:0005654;GO:0005694;GO:0005730;GO:0005737;GO:0007049;GO:0007088;GO:0008022;GO:0008283;GO:0016604;GO:0051321;GO:0051983;GO:0072574;GO:1902275;GO:1990705	K17582	-	T	1CU7X;0JR7C;1AXNZ;09Y2G;0DJFE;194SC;0V8ZX;0UGIJ;13NWP	proliferation marker protein Ki-67 [Mus musculus]	17345
Lgals1	86.26414026	36.65648714	135.8717934	3.706623411	1.890105546	8.17E-05	0.004063488	Up Regulation	NC_000081.7	78810925	78814665	+	800	Lgals1	GO:0002317;GO:0005515;GO:0005534;GO:0005576;GO:0005615;GO:0005634;GO:0005737;GO:0005829;GO:0006915;GO:0007157;GO:0009986;GO:0010812;GO:0010977;GO:0030246;GO:0030395;GO:0031295;GO:0034120;GO:0035900;GO:0042493;GO:0042802;GO:0043236;GO:0045445;GO:0046598;GO:0048678;GO:0062023;GO:0071333;GO:0071407	K06830	-	W	192MF;13RKW;0A6JV;1D2XE;1B5EC;KOG3587;0UUWF;0DTJZ;0VHE0	galectin-1 [Mus musculus]	16852
Rad51b	169.5437469	41.58368711	297.5038066	7.154339293	2.838818539	8.37E-05	0.004149104	Up Regulation	NC_000078.7	79344032	79895034	+	8011	Rad51b	GO:0000166;GO:0000400;GO:0000724;GO:0001701;GO:0001832;GO:0003677;GO:0003690;GO:0003697;GO:0005524;GO:0005634;GO:0005657;GO:0006281;GO:0006310;GO:0006974;GO:0008094;GO:0008284;GO:0010971;GO:0033063;GO:0061053	K10869	-	L	1CQT8;09XMR;0DIZG;190WA;1B1AS;KOG1433;0V8JI;13M2F;0UMMX	DNA repair protein RAD51 homolog 2 isoform X1 [Mus musculus]	19363
Pnpla5	8.629064812	0	17.25812962	Inf	Inf	8.41E-05	0.004155622	Up Regulation	NC_000081.7	83996631	84007567	-	2289	Pnpla5	GO:0004806;GO:0005737;GO:0005811;GO:0006629;GO:0016020;GO:0016042;GO:0016787;GO:0019433;GO:0055088	K16814	[EC:3.1.1.-]	U	1CV8R;1B4QX;0DMZR;18U6K;KOG3773;0VC0K;13HN5;0UJ2R;0A14A	patatin-like phospholipase domain-containing protein 5 isoform X1 [Mus musculus]	75772
Inhbe	1381.220943	985.564647	1776.877239	1.802902777	0.850321601	8.45E-05	0.004165134	Nodiff	NC_000076.7	127185271	127187717	-	2211	Inhbe	GO:0005125;GO:0005179;GO:0005576;GO:0005615;GO:0008083;GO:0010862;GO:0060395	K22689	-	T	09YD2;0UMCE;KOG3900;190N8;13JNH;1CUK0;1B2XM;0V9AK;0DJSW	inhibin beta E chain preproprotein [Mus musculus]	16326
Kif1b	2635.91119	3384.15566	1887.66672	0.557795477	-0.842191859	8.55E-05	0.004199512	Nodiff	NC_000070.7	149260776	149392762	-	17153	Kif1b	GO:0000166;GO:0003774;GO:0003777;GO:0005515;GO:0005524;GO:0005737;GO:0005739;GO:0005856;GO:0005871;GO:0005874;GO:0005875;GO:0007018;GO:0007270;GO:0007274;GO:0008017;GO:0008021;GO:0008089;GO:0008574;GO:0009792;GO:0010628;GO:0010970;GO:0016020;GO:0016192;GO:0016887;GO:0019900;GO:0030054;GO:0030424;GO:0030425;GO:0030659;GO:0030705;GO:0031410;GO:0032418;GO:0043005;GO:0045202;GO:0047497;GO:0097110;GO:…	K10392	-	Z	0V8TH;KOG0245;1CX9X;09Y8U;0DFGB;194GM;12QSJ;0URPM;1B1NP	kinesin-like protein KIF1B isoform c [Mus musculus]	16561
Agmo	1124.255945	1457.945849	790.5660406	0.542246505	-0.882979247	8.61E-05	0.004220367	Nodiff	NC_000078.7	37291638	37632201	+	2673	Agmo	GO:0005506;GO:0005783;GO:0005789;GO:0006643;GO:0008610;GO:0016020;GO:0016021;GO:0016491;GO:0046485;GO:0050479;GO:0055114	K15537	[EC:1.14.16.5]	I	13ITV;0VBPQ;1CT7A;18UGF;0UIP0;KOG0872;1AWGS;0DIGS;0A0T4	alkylglycerol monooxygenase [Mus musculus]	319660
Ptdss1	463.9043775	613.0361163	314.7726387	0.51346508	-0.961661929	8.93E-05	0.00436069	Nodiff	NC_000079.7	67080894	67146465	+	3424	Ptdss1	GO:0005783;GO:0005789;GO:0006629;GO:0006659;GO:0008654;GO:0016020;GO:0016021;GO:0016740;GO:0106245;GO:0106258	K08729	[EC:2.7.8.-]	I	0UFQW;09Z67;1ARJV;1CT3A;KOG2735;0V67Z;0DICU;12TVI;18U98	phosphatidylserine synthase 1 [Mus musculus]	19210
Knstrn	34.98594813	14.05382076	55.91807551	3.978852191	1.992352306	9.05E-05	0.004400343	Up Regulation	NC_000068.8	118644470	118667691	+	5870	Knstrn	GO:0000070;GO:0000226;GO:0000775;GO:0000776;GO:0000777;GO:0000922;GO:0001726;GO:0005515;GO:0005634;GO:0005694;GO:0005737;GO:0005856;GO:0005874;GO:0005886;GO:0007049;GO:0007051;GO:0007059;GO:0016477;GO:0034451;GO:0035371;GO:0042803;GO:0051010;GO:0051301;GO:0051988;GO:0071364;GO:0072686	-	-	Z	0IKUT;19476;0DKXX;1B4N0;13HZ7;1CVSX;0UQ03;0VACE;09ZFE	small kinetochore-associated protein [Mus musculus]	51944
Car8	947.4457118	1230.669664	664.2217602	0.539723843	-0.889706674	9.06E-05	0.004400343	Nodiff	NC_000070.7	8141493	8239226	-	6819	Car8	GO:0004089;GO:0005515;GO:0005737;GO:0006730;GO:0008270;GO:0016836;GO:0046872;GO:0048015	K01672	[EC:4.2.1.1]	P	09USE;18TDD;KOG0382;1CQRH;0V5RX;1ATNE;12RGX;0DG20;0UP8Y	carbonic anhydrase-related protein [Mus musculus]	12319
Skil	334.6014469	443.998399	225.2044947	0.507219159	-0.979318853	9.15E-05	0.004430772	Nodiff	NC_000069.7	31149122	31177072	+	7151	Skil	GO:0000122;GO:0000978;GO:0000981;GO:0001227;GO:0001669;GO:0001825;GO:0002260;GO:0003682;GO:0005515;GO:0005634;GO:0005667;GO:0005737;GO:0007050;GO:0007179;GO:0007283;GO:0007519;GO:0016605;GO:0019904;GO:0030512;GO:0030514;GO:0032991;GO:0034097;GO:0042802;GO:0044877;GO:0045596;GO:0046332;GO:0050772;GO:0070306;GO:0070848;GO:1902043;GO:1902231	K18499	-	K	12TFK;0A15U;0UMFZ;0VC1Z;18YP9;0DNTQ;1AZJK;0IFDK;1CWIQ	ski-like protein isoform a [Mus musculus]	20482
Fgb	79034.96619	40773.69324	117296.2391	2.876762683	1.524446211	9.34E-05	0.004502041	Up Regulation	NC_000069.7	82949553	82957170	-	1705	Fgb	GO:0002250;GO:0002376;GO:0005102;GO:0005198;GO:0005201;GO:0005576;GO:0005577;GO:0005615;GO:0005737;GO:0005783;GO:0005938;GO:0007155;GO:0007160;GO:0007596;GO:0007599;GO:0009897;GO:0009986;GO:0030168;GO:0031091;GO:0031639;GO:0034116;GO:0034622;GO:0042730;GO:0043152;GO:0044320;GO:0045087;GO:0045202;GO:0045907;GO:0045921;GO:0050714;GO:0050839;GO:0051087;GO:0051258;GO:0051592;GO:0062023;GO:0070374;GO:…	K03904	-	S;W;E	0DREI;0VEP1;1D0KG;0A3UM;0UTUM;KOG2579;18SW9;1AVXF;13N00	fibrinogen beta chain preproprotein [Mus musculus]	110135
Chrna2	80.78593756	117.3202264	44.25164868	0.377186867	-1.406648649	9.35E-05	0.004502041	Down Regulation	NC_000080.7	66370685	66390397	+	4172	Chrna2	GO:0004888;GO:0005216;GO:0005230;GO:0005886;GO:0005887;GO:0005892;GO:0006811;GO:0007165;GO:0007268;GO:0007271;GO:0015464;GO:0016020;GO:0016021;GO:0022848;GO:0030054;GO:0030594;GO:0032991;GO:0034220;GO:0035094;GO:0042391;GO:0043005;GO:0045202;GO:0045211;GO:0050877;GO:0060078;GO:0060079;GO:0071944	K04804	-	W;T	0UGNJ;0V4QE;KOG3645;18X1Y;09TR5;1CUCF;0DF1E;12NBU;1AXCP	neuronal acetylcholine receptor subunit alpha-2 precursor [Mus musculus]	110902
Lnx1	21.19426408	5.680213712	36.70831446	6.462488265	2.692089756	9.60E-05	0.004608138	Up Regulation	NC_000071.7	74753108	74865203	-	12118	Lnx1	GO:0004842;GO:0005515;GO:0005737;GO:0006511;GO:0016567;GO:0016740;GO:0030165;GO:0042802;GO:0046872	K10692	[EC:2.3.2.27]	O	0V9SA;09YUD;KOG3528;18YQY;1CV2X;0DK93;1AVNG;0UK6H;13K9Z	E3 ubiquitin-protein ligase LNX isoform 1 [Mus musculus]	16924
Uhrf1	54.13059224	24.64734463	83.61383984	3.392407624	1.762309531	9.86E-05	0.004717164	Up Regulation	NC_000083.7	56610337	56630486	+	3719	Uhrf1	GO:0000122;GO:0000785;GO:0000791;GO:0000792;GO:0000987;GO:0003677;GO:0004842;GO:0005515;GO:0005634;GO:0005654;GO:0005657;GO:0005886;GO:0006281;GO:0006325;GO:0006511;GO:0006974;GO:0007049;GO:0008270;GO:0008327;GO:0010216;GO:0010390;GO:0016363;GO:0016567;GO:0016574;GO:0016740;GO:0031410;GO:0031493;GO:0032270;GO:0035064;GO:0042393;GO:0042802;GO:0044729;GO:0046872;GO:0050678;GO:0051865;GO:0061630	K10638	[EC:2.3.2.27]	O;K;B	1ATH5;12QI6;0UHXJ;1CSH4;192FU;0IFAP;09WHH;0DHST;0V7FZ	E3 ubiquitin-protein ligase UHRF1 isoform A [Mus musculus]	18140
D16Ertd472e	255.3761676	343.349544	167.4027912	0.487557925	-1.036354464	9.97E-05	0.004756902	Down Regulation	NC_000082.7	78337224	78373576	-	6160	D16Ertd472e	GO:0005515;GO:0005575;GO:0007399;GO:0021895;GO:0030154;GO:0060999	-	-	S;L	0A0DI;0UPDD;0IGQ2;1B0FK;18UCF;0VB9P;0DN08;1CVD7;12SS6	protein EURL homolog [Mus musculus]	67102
Bhmt	111934.59	142846.1705	81023.00953	0.567204632	-0.818058782	0.000100067	0.004761703	Nodiff	NC_000079.7	93753399	93774266	-	2071	Bhmt	GO:0005737;GO:0005829;GO:0006479;GO:0006577;GO:0006579;GO:0008168;GO:0008270;GO:0009086;GO:0016740;GO:0032259;GO:0032991;GO:0044877;GO:0046872;GO:0047150;GO:0070062;GO:0071267	K00544	[EC:2.1.1.5]	E	0DIWK;09XJ4;0V8H7;13HAS;1CTMX;18XYS;0UMIR;1AX14;KOG1579	betaine--homocysteine S-methyltransferase 1 [Mus musculus]	12116
Ids	213.1742122	291.0655833	135.2828412	0.464784739	-1.105365395	0.000100485	0.004767848	Down Regulation	NC_000086.8	69386675	69429440	-	5723	Ids	GO:0003824;GO:0004423;GO:0005509;GO:0005515;GO:0005764;GO:0006027;GO:0008484;GO:0016787;GO:0046872	K01136	[EC:3.1.6.13]	G	0DNWQ;1AYAS;0UI2A;1CXU3;0VC4P;0A18U;KOG3867;12N15;18Y95	iduronate 2-sulfatase isoform X1 [Mus musculus]	15931
Col4a2	463.8163823	271.5088976	656.123867	2.416583297	1.272968724	0.000101421	0.004798486	Up Regulation	NC_000074.7	11362805	11499287	+	6450	Col4a2	GO:0001525;GO:0005201;GO:0005576;GO:0005581;GO:0005587;GO:0005604;GO:0005615;GO:0006351;GO:0007568;GO:0014823;GO:0016020;GO:0016525;GO:0030020;GO:0030198;GO:0031012;GO:0035987;GO:0038063;GO:0062023;GO:0071560	K06237	-	W	1CVYB;0UPWV;1AZK5;09U8F;0V57J;190CF;KOG3544;0DFDX;12N1R	collagen alpha-2(IV) chain precursor [Mus musculus]	12827
Ptgr1	114.8011527	68.05413672	161.5481686	2.373818498	1.247209631	0.000102192	0.004821122	Up Regulation	NC_000070.7	58965590	58987131	-	2176	Ptgr1	GO:0005737;GO:0006629;GO:0006631;GO:0006693;GO:0016491;GO:0032440;GO:0035798;GO:0036102;GO:0036132;GO:0036185;GO:0047522;GO:0055114;GO:0097257;GO:0097327;GO:2001302	K13948	-	S;C;L	18WTV;1CXN8;12SKN;0DMT6;0VBZ5;0UG21;09U09;1AYY2;KOG1196	prostaglandin reductase 1 [Mus musculus]	67103
Kcnn1	97.33586068	139.3542536	55.31746774	0.396955718	-1.332950019	0.000104323	0.004907648	Down Regulation	NC_000074.7	71295802	71318335	-	5733	Kcnn1	GO:0005516;GO:0006811;GO:0006813;GO:0015269;GO:0016020;GO:0016021;GO:0016286;GO:0043025;GO:0044877;GO:0071805	K04942	-	P	1AYPJ;1CS28;0UH97;18XQ4;0V71B;09UHB;0DHC3;KOG3684;130HC	small conductance calcium-activated potassium channel protein 1 isoform a [Mus musculus]	84036
Tanc2	142.5750521	197.6742435	87.47586072	0.442525335	-1.176168043	0.000104921	0.004921742	Down Regulation	NC_000077.7	105480458	105820130	+	14540	Tanc2	GO:0001701;GO:0003674;GO:0030054;GO:0030424;GO:0042995;GO:0043197;GO:0045202;GO:0060998;GO:0061001;GO:0098978;GO:0099092;GO:0099519	-	-	S;M;E	12SP1;18SYM;KOG0504;0UMYN;1AST3;0VB5P;0A09Q;1CWS8;0DJP7	protein TANC2 isoform X1 [Mus musculus]	77097
Pla1a	580.1617699	755.2438526	405.0796873	0.536356153	-0.898736793	0.000106915	0.004991812	Nodiff	NC_000082.7	38214245	38253553	-	3899	Pla1a	GO:0002080;GO:0004806;GO:0005576;GO:0005615;GO:0006629;GO:0008970;GO:0016042;GO:0016298;GO:0016787;GO:0052689	K13618	[EC:3.1.1.111]	O;G	0DPQH;0VC9B;0IJ4N;1B1TD;0A4CH;13N1B;0UTUX;18ZUJ;1CT8I	phospholipase A1 member A precursor [Mus musculus]	85031
Litaf	1657.774284	1177.132	2138.416568	1.816632772	0.861266811	0.000107019	0.004991812	Nodiff	NC_000082.7	10777137	10810985	-	2421	Litaf	GO:0000139;GO:0000978;GO:0001228;GO:0001817;GO:0003677;GO:0005515;GO:0005634;GO:0005654;GO:0005737;GO:0005764;GO:0005765;GO:0005768;GO:0005794;GO:0005829;GO:0005886;GO:0007568;GO:0008270;GO:0009898;GO:0010008;GO:0016020;GO:0031901;GO:0031902;GO:0032496;GO:0043123;GO:0043231;GO:0045944;GO:0046872;GO:0050699;GO:0071222;GO:0098559;GO:0098560;GO:0098574;GO:1901223	K19363	-	S;K	0IVVU;0VHZM;0DQ6M;0A73K;1CZ7X;193N5;13Q3V;1B5NF;0UTGC	lipopolysaccharide-induced tumor necrosis factor-alpha factor homolog [Mus musculus]	56722
C130074G19Rik	3527.62908	4505.677166	2549.580994	0.56585967	-0.821483778	0.000109635	0.005099432	Nodiff	NC_000067.7	184604123	184615233	-	2853	C130074G19Rik	GO:0003674;GO:0008150;GO:0016020;GO:0016021;GO:0097731	-	-	U	0J4WE;13Y82;1B6DK;0UVQH;0VIPK;0DUJQ;193R3;0A7UU;1D3XA	uncharacterized protein C1orf115 homolog [Mus musculus]	226777
Mup3	14525.34473	9547.298236	19503.39123	2.042817847	1.030560568	0.000110201	0.005111331	Up Regulation	NC_000070.7	62001713	62005554	-	944	Mup3	GO:0005550;GO:0005576;GO:0036094	-	-	K	0J5XW;1B68X;13YMW;0VIGV;0A7PH;196DB;1D4KI;0DUQH;0UVM6	major urinary protein 3 precursor [Mus musculus]	17842
Esrrg	97.68208092	152.1115581	43.25260375	0.284347911	-1.81427089	0.000110692	0.005115752	Down Regulation	NC_000067.7	187340707	187947082	+	11211	Esrrg	GO:0000785;GO:0000977;GO:0000978;GO:0001228;GO:0003677;GO:0003700;GO:0003707;GO:0004879;GO:0005496;GO:0005515;GO:0005516;GO:0005634;GO:0006355;GO:0006357;GO:0007275;GO:0008270;GO:0042802;GO:0043401;GO:0043565;GO:0045893;GO:0045944;GO:0046872;GO:0048384;GO:0120162;GO:1990837	K08554	-	K	09U3G;12NI1;1CQKE;0V52K;0UIP3;1B2PM;KOG3575;0DFX2;18T7J	estrogen-related receptor gamma isoform1 [Mus musculus]	26381
Stmn1	165.6938885	97.11694797	234.270829	2.412254853	1.270382335	0.000110916	0.005115752	Up Regulation	NC_000070.7	134195631	134201154	+	1060	Stmn1	GO:0000281;GO:0005515;GO:0005737;GO:0005829;GO:0005856;GO:0005874;GO:0007019;GO:0007052;GO:0007275;GO:0007399;GO:0007409;GO:0007420;GO:0009615;GO:0015631;GO:0016020;GO:0030154;GO:0031110;GO:0031115;GO:0031175;GO:0035024;GO:0043005;GO:0048012;GO:0051272;GO:0051497;GO:0061436;GO:0070495;GO:1905098	K04381	-	Z	0DPQ4;13PR2;0IN6S;1B1CD;0A222;1CYP6;0UT12;0VCXE;190PF	stathmin [Mus musculus]	16765
Phf14	448.6705834	588.8656547	308.4755121	0.523847009	-0.932782564	0.000115303	0.005303305	Nodiff	NC_000072.7	11907728	12100155	+	15997	Phf14	GO:0000122;GO:0005634;GO:0006357;GO:0008285;GO:0042393;GO:0043972;GO:0043994;GO:0044154;GO:0046872;GO:0048286;GO:0070776;GO:0072201;GO:2000584;GO:2000791	-	-	S	0DJM4;KOG0957;190BG;1B32Q;0V956;09UYE;12UCD;0UNVP;1CUDY	PHD finger protein 14 isoform X1 [Mus musculus]	75725
Tfdp2	418.7444179	551.3547403	286.1340954	0.518965513	-0.946289426	0.000115795	0.005311115	Nodiff	NC_000075.7	96078299	96205699	+	8657	Tfdp2	GO:0000977;GO:0001228;GO:0003677;GO:0003700;GO:0005634;GO:0005654;GO:0005667;GO:0006355;GO:0007507;GO:0008134;GO:0019904;GO:0045892;GO:0045944;GO:0051726;GO:0072686;GO:0090575	K09392	-	K	0DGF4;09V67;0V65T;1B2KQ;1CR2N;KOG2829;18W5H;0US0M;12UDT	transcription factor Dp-2 isoform X1 [Mus musculus]	211586
Plat	28.54940779	9.650850332	47.44796524	4.916454365	2.297618252	0.000116683	0.005337035	Up Regulation	NC_000074.7	23247655	23272864	+	2659	Plat	GO:0001666;GO:0004252;GO:0005102;GO:0005576;GO:0005615;GO:0005737;GO:0006508;GO:0008233;GO:0008236;GO:0009986;GO:0014909;GO:0016787;GO:0030141;GO:0031639;GO:0035249;GO:0045177;GO:0045202;GO:0045861;GO:0048008;GO:0051219;GO:0060279;GO:0098685;GO:0098794;GO:0098978;GO:0098992;GO:0099183;GO:0099544	K01343	[EC:3.4.21.68]	O;E	1909H;13BE1;09ZAN;KOG3627;0VA80;0DKSZ;1AZH1;0UN2I;1CVMT	tissue-type plasminogen activator preproprotein [Mus musculus]	18791
Foxq1	145.6623166	39.52185209	251.8027812	6.371229278	2.671571756	0.000118723	0.005415352	Up Regulation	NC_000079.7	31742153	31744959	+	2807	Foxq1	GO:0000122;GO:0000785;GO:0000978;GO:0000981;GO:0001227;GO:0003677;GO:0003700;GO:0005634;GO:0006355;GO:0006357;GO:0009653;GO:0030154;GO:0031069;GO:0043524;GO:0043565;GO:1990837	K09410	-	K	0UT3Y;0DT1A;13P8S;1B7QJ;0VGMU;0A5SI;KOG2294;1D2CE	forkhead box protein Q1 [Mus musculus]	15220
Ddi2	580.5553376	758.8656995	402.2449756	0.530060821	-0.915770186	0.000119631	0.005432373	Nodiff	NC_000070.7	141410874	141450730	-	3539	Ddi2	GO:0004190;GO:0005515;GO:0005634;GO:0005654;GO:0005694;GO:0005737;GO:0005794;GO:0005829;GO:0005886;GO:0005903;GO:0006355;GO:0006508;GO:0008233;GO:0010498;GO:0010829;GO:0016020;GO:0016485;GO:0016787;GO:0019871;GO:0030054;GO:0031647;GO:0032243;GO:0042802;GO:0042997;GO:0043130;GO:0045920;GO:0050892;GO:0051051;GO:0072711;GO:0097752;GO:1903077	K11885	-	L	KOG0012;1AZ7D;12R9C;0UGWE;09W39;0V71N;1900W;1CUU3;0DK03	protein DDI1 homolog 2 [Mus musculus]	68817
Grk3	81.56486645	41.48260911	121.6471238	2.932484875	1.552123667	0.000119754	0.005432373	Up Regulation	NC_000071.7	113058344	113163518	-	6968	Grk3	GO:0000166;GO:0001934;GO:0002029;GO:0004672;GO:0004674;GO:0004703;GO:0005524;GO:0005634;GO:0005829;GO:0005929;GO:0006468;GO:0006886;GO:0007165;GO:0016020;GO:0016301;GO:0016310;GO:0016740;GO:0030018;GO:0030424;GO:0031623;GO:0031748;GO:0043197;GO:0043198;GO:0043647;GO:0044292;GO:0045121;GO:0045202;GO:0046154;GO:0047696;GO:0048471;GO:0097225	K00910	[EC:2.7.11.15]	T	KOG0986;0V6H7;1951N;0DIA5;1AVWX;1CT0M;09WZT;0UKE6;12Q7S	beta-adrenergic receptor kinase 2 isoform 1 [Mus musculus]	320129
Taok3	631.5292644	821.4038511	441.6546777	0.537682745	-0.89517292	0.000121866	0.005513018	Nodiff	NC_000071.7	117258180	117413283	+	6801	Taok3	GO:0000165;GO:0000166;GO:0004672;GO:0004674;GO:0005524;GO:0005737;GO:0006281;GO:0006468;GO:0006974;GO:0007095;GO:0007165;GO:0016301;GO:0016310;GO:0016740;GO:0031098;GO:0032147;GO:0032874;GO:0043507;GO:0046329;GO:0046330;GO:0046777;GO:0048812;GO:0106310;GO:0106311	K04429	[EC:2.7.11.1]	T;D	0DJDF;09UWW;0UFHM;1AXJT;0V5WQ;1CU5Q;12NZY;KOG0577;18YJ6	serine/threonine-protein kinase TAO3 [Mus musculus]	330177
Rpl12	2038.390408	1460.74887	2616.031947	1.790884115	0.840671986	0.000123397	0.005556814	Nodiff	NC_000068.8	32851724	32854057	+	638	Rpl12	GO:0000027;GO:0003723;GO:0003735;GO:0005634;GO:0005730;GO:0005737;GO:0005840;GO:0006412;GO:0014069;GO:0015934;GO:0022625;GO:0070180	K02870	-	J	KOG0886;13PRV;0V486;192Q5;09T96;0UFJD;1ARND;0DEKB;1CPA9	60S ribosomal protein L12 [Mus musculus]	269261
Marcks	280.6183115	184.7397284	376.4968945	2.037985536	1.027143812	0.000123507	0.005556814	Up Regulation	NC_000076.7	37009239	37014922	-	4186	Marcks	GO:0003779;GO:0005080;GO:0005516;GO:0005737;GO:0005813;GO:0005856;GO:0005886;GO:0005938;GO:0007015;GO:0007417;GO:0016020;GO:0032432;GO:0042585;GO:0042802;GO:0051015;GO:0051017;GO:0051764	K12561	-	Z;T	1D4ST;0UW6F;193TU;13U5Z;0DVD0;0A8YZ;1B6J2;0J04K;0VJVC	myristoylated alanine-rich C-kinase substrate [Mus musculus]	17118
Rps12	1309.661729	929.8138857	1689.509572	1.817040591	0.861590648	0.000130033	0.005834502	Nodiff	NC_000076.7	23661081	23663281	-	833	Rps12	GO:0003735;GO:0005840;GO:0006412	K02951	-	J	0DTK1;193H7;0VI9W;KOG3406;1B5EG;0A6JZ;13R1F;0UUWJ;1D2XH	40S ribosomal protein S12 isoform X1 [Mus musculus]	20042
Gm4952	799.0091728	564.2263865	1033.791959	1.83222902	0.873599845	0.000133594	0.005978058	Nodiff	NC_000085.7	12577348	12604980	+	1609	Gm4952	GO:0005739;GO:0006544;GO:0016410;GO:0016740;GO:0016746;GO:0047961;GO:0047962	K15517	[EC:2.3.1.192]	O;C	0IJUM;0DN6H;13HAW;0USWY;1B35J;0A21N;0VBG9;18TW2;1CYNQ	glycine N-acyltransferase-like protein [Mus musculus]	240549
Sp4	114.3344465	160.3812482	68.28764468	0.425783222	-1.231808992	0.000134784	0.006015003	Down Regulation	NC_000078.7	118195421	118265211	-	9053	Sp4	GO:0003677;GO:0003700;GO:0005634;GO:0005654;GO:0005829;GO:0006357;GO:0042802;GO:0043565	K09194	-	K	0A15Z;0UG3Z;0DNTT;18TH4;13K7B;1B278;1CXR4;KOG1721;0VC22	transcription factor Sp4 isoform 1 [Mus musculus]	20688
Polr2b	643.6788754	838.7879148	448.5698359	0.53478338	-0.902973466	0.000136527	0.006076361	Nodiff	NC_000071.7	77458331	77497175	+	3812	Polr2b	GO:0000781;GO:0003677;GO:0003682;GO:0003899;GO:0005634;GO:0005654;GO:0005665;GO:0006351;GO:0006366;GO:0016740;GO:0016779;GO:0032549;GO:0046872	K03010	[EC:2.7.7.6]	K	12N88;09THS;1AWAA;1CPSN;KOG0214;0DF2U;0V4GR;1950P;0UG7W	DNA-directed RNA polymerase II subunit RPB2 [Mus musculus]	231329
Chrm3	34.89949162	13.60437648	56.19460676	4.130627144	2.046360839	0.000137958	0.006123545	Up Regulation	NC_000079.7	9925522	10411131	-	4587	Chrm3	GO:0003056;GO:0003063;GO:0004930;GO:0004993;GO:0005515;GO:0005783;GO:0005789;GO:0005886;GO:0005887;GO:0006939;GO:0007165;GO:0007186;GO:0007187;GO:0007197;GO:0007213;GO:0007268;GO:0007271;GO:0009925;GO:0016020;GO:0016021;GO:0016323;GO:0016907;GO:0019722;GO:0030054;GO:0030425;GO:0030594;GO:0032279;GO:0032412;GO:0042166;GO:0043679;GO:0045202;GO:0045211;GO:0045907;GO:0045987;GO:0046541;GO:0095500;GO:…	K04131	-	T	1B3SD;0DHV8;191EQ;KOG4220;0UKTY;1CRKX;09X1S;131UW;0V7ZZ	muscarinic acetylcholine receptor M3 [Mus musculus]	12671
Tnks	223.2957557	299.3645433	147.226968	0.491798282	-1.0238614	0.000138995	0.006149246	Down Regulation	NC_000074.7	35296333	35432844	-	6444	Tnks	GO:0000139;GO:0000209;GO:0000781;GO:0000922;GO:0003950;GO:0005634;GO:0005643;GO:0005654;GO:0005694;GO:0005737;GO:0005794;GO:0005815;GO:0005829;GO:0005856;GO:0006471;GO:0007049;GO:0008270;GO:0015031;GO:0016020;GO:0016055;GO:0016604;GO:0016740;GO:0016757;GO:0018105;GO:0018107;GO:0031670;GO:0031965;GO:0032212;GO:0042393;GO:0045944;GO:0046872;GO:0051028;GO:0051225;GO:0051301;GO:0051973;GO:0070198;GO:…	K10799	[EC:2.4.2.30]	M;K	12N4X;KOG4177;1CV39;194U2;09T3Y;0DK9C;0UGTI;1ASHD;0V42P	poly [ADP-ribose] polymerase tankyrase-1 [Mus musculus]	21951
Tmed9	968.758886	690.6944331	1246.823339	1.805173575	0.852137565	0.000139282	0.006149246	Nodiff	NC_000079.7	55740948	55745510	+	1454	Tmed9	GO:0000139;GO:0005783;GO:0005789;GO:0005793;GO:0005794;GO:0006886;GO:0006888;GO:0007030;GO:0008021;GO:0010638;GO:0015031;GO:0016020;GO:0016021;GO:0019905;GO:0030134;GO:0033116;GO:0048205	K20346	-	U	1CYZY;09X7A;0UQSS;19525;1B2GZ;KOG1690;0DNQW;0V85X;12QCY	transmembrane emp24 domain-containing protein 9 precursor [Mus musculus]	67511
Gabarapl1	3439.026399	4389.986558	2488.06624	0.566759421	-0.819191628	0.000139928	0.00616133	Nodiff	NC_000072.7	129510155	129519294	+	1773	Gabarapl1	GO:0000045;GO:0000421;GO:0000422;GO:0005515;GO:0005737;GO:0005739;GO:0005776;GO:0005783;GO:0005794;GO:0005829;GO:0005856;GO:0005874;GO:0006914;GO:0006995;GO:0008092;GO:0016020;GO:0016236;GO:0030659;GO:0030957;GO:0031410;GO:0031625;GO:0032590;GO:0032839;GO:0044297;GO:0050811	K08341	-	Z	KOG1654;0VICF;1D3N4;0DUAF;0A7HM;19398;13R5H;1B5YB;0UVGF	gamma-aminobutyric acid receptor-associated protein-like 1 [Mus musculus]	57436
Dbt	1313.883417	1926.769165	700.9976684	0.363820265	-1.45870219	0.000140915	0.00618825	Down Regulation	NC_000069.7	116306719	116343630	+	3301	Dbt	GO:0005737;GO:0005739;GO:0005759;GO:0016407;GO:0016740;GO:0016746;GO:0031405;GO:0031625;GO:0042645;GO:0043754	K09699	[EC:2.3.1.168]	C	0V4IS;1CZI4;12S35;0USN7;KOG0558;0DEWG;09TJS;190U6;1B25B	lipoamide acyltransferase component of branched-chain alpha-keto acid dehydrogenase complex, mitochondrial isoform 1 [Mus musculus]	13171
Gstp3	145.0716373	89.84183577	200.3014389	2.229489605	1.156713473	0.000141693	0.006205924	Up Regulation	NC_000085.7	4107470	4109587	-	1152	Gstp3	GO:0004364;GO:0005829;GO:0006749	K23790	[EC:2.5.1.18]	O	KOG1695	glutathione S-transferase P-like isoform X1 [Mus musculus]	225884
Armcx3	34.01005205	13.6704646	54.3496395	3.975698054	1.991208192	0.000146576	0.006402796	Up Regulation	NC_000086.8	133657301	133662206	+	3935	Armcx3	GO:0005515;GO:0005634;GO:0005737;GO:0005739;GO:0005741;GO:0005829;GO:0007005;GO:0016020;GO:0016021;GO:0019896;GO:0031307;GO:0034613;GO:0045944;GO:1904115	-	-	S;U	0DF0P;13M8U;1ARXT;0V4PM;18SQV;0UG4T;0IVCU;09TQD;1CPQF	armadillo repeat-containing X-linked protein 3 [Mus musculus]	71703
Hpca	13.07006672	2.040399456	24.09973399	11.8112823	3.562093696	0.000147613	0.00643111	Up Regulation	NC_000070.7	129005363	129019712	-	2577	Hpca	GO:0003779;GO:0005509;GO:0005515;GO:0005737;GO:0005829;GO:0007420;GO:0010518;GO:0014070;GO:0016020;GO:0019722;GO:0019898;GO:0019900;GO:0030424;GO:0031283;GO:0031584;GO:0032590;GO:0032809;GO:0032839;GO:0042802;GO:0043204;GO:0044327;GO:0045762;GO:0046872;GO:0048839;GO:0060041;GO:0071257;GO:0071277;GO:0090314;GO:0098794;GO:0098978;GO:0099149;GO:1901385;GO:1901986;GO:1902065;GO:1904009;GO:1904010	K23846	-	T	0USC4;0V4X1;0DF85;KOG0044;1AVVY;18WUH;1CPXR;13HK6;09TY1	neuron-specific calcium-binding protein hippocalcin [Mus musculus]	15444
Sfrp1	15.4377141	3.253670875	27.62175733	8.489413464	3.085664881	0.000149914	0.006499063	Up Regulation	NC_000074.7	23901401	23939648	+	4489	Sfrp1	GO:0001649;GO:0001657;GO:0001756;GO:0001843;GO:0002244;GO:0004197;GO:0005109;GO:0005515;GO:0005576;GO:0005615;GO:0005829;GO:0005886;GO:0006508;GO:0007275;GO:0008201;GO:0008284;GO:0008285;GO:0008584;GO:0008585;GO:0009267;GO:0009950;GO:0009952;GO:0009986;GO:0010564;GO:0010629;GO:0010719;GO:0010975;GO:0014034;GO:0014070;GO:0016055;GO:0017147;GO:0021915;GO:0030036;GO:0030097;GO:0030154;GO:0030177;GO:…	K02166	-	T	09Y1P;0VCMX;18TQZ;0DG70;1CYCC;1B0T4;0UQYW;13EFI;KOG3577	secreted frizzled-related protein 1 precursor [Mus musculus]	20377
Ugt2a3	4709.650828	6941.976941	2477.324715	0.356861559	-1.486563591	0.000149989	0.006499063	Down Regulation	NC_000071.7	87472831	87485054	-	2117	Ugt2a3	GO:0008194;GO:0015020;GO:0016020;GO:0016021;GO:0016740;GO:0016757;GO:0043231;GO:0052695	K00699	[EC:2.4.1.17]	C;G	18VCE;0UK1V;1ATR1;09WHA;1CSGY;12QS3;0DHSN;KOG1192;0V7FS	UDP-glucuronosyltransferase 2A3 precursor [Mus musculus]	72094
Gabrb3	69.03484358	106.1856518	31.88403541	0.30026689	-1.735682695	0.000150354	0.006499063	Down Regulation	NC_000073.7	57240266	57478550	+	5699	Gabrb3	GO:0004888;GO:0004890;GO:0005216;GO:0005230;GO:0005254;GO:0005515;GO:0005886;GO:0005887;GO:0006811;GO:0006821;GO:0007165;GO:0007214;GO:0007268;GO:0007399;GO:0007605;GO:0007612;GO:0007613;GO:0016020;GO:0016021;GO:0019098;GO:0021549;GO:0022851;GO:0030054;GO:0030594;GO:0030659;GO:0031410;GO:0034220;GO:0034707;GO:0035176;GO:0035612;GO:0035640;GO:0042391;GO:0042747;GO:0042802;GO:0043005;GO:0043195;GO:…	K05181	-	W;T	12PJU;1CS2U;0V71Z;195JH;0DHCM;KOG3643;1B4A6;0UQJW;09W3H	gamma-aminobutyric acid receptor subunit beta-3 isoform b precursor [Mus musculus]	14402
Pzp	42863.92196	31394.69098	54333.15294	1.730647802	0.791312157	0.000151294	0.006522628	Nodiff	NC_000072.7	128460530	128503683	-	4681	Pzp	GO:0002020;GO:0004866;GO:0004867;GO:0005576;GO:0005615;GO:0007566;GO:0010466;GO:0010951;GO:0030414;GO:0044877;GO:0048403;GO:0048406;GO:0062023	K23589	-	O	14SX8;1DCB0;0AZSU;0V0TY;0E5AY;1B9T4;0KCRJ;0WC95	pregnancy zone protein precursor [Mus musculus]	11287
Nek6	1002.577853	706.3299698	1298.825737	1.838837077	0.878793661	0.000151862	0.006525339	Nodiff	NC_000068.8	38314052	38477502	+	4341	Nek6	GO:0000166;GO:0000287;GO:0000922;GO:0001222;GO:0004672;GO:0004674;GO:0005524;GO:0005634;GO:0005654;GO:0005737;GO:0005813;GO:0005815;GO:0005829;GO:0005856;GO:0006468;GO:0006915;GO:0007049;GO:0007059;GO:0016301;GO:0016310;GO:0016607;GO:0016740;GO:0018105;GO:0019894;GO:0019901;GO:0030071;GO:0031625;GO:0032991;GO:0033613;GO:0034451;GO:0043231;GO:0046777;GO:0046872;GO:0051301;GO:0106310;GO:0106311	K20875	[EC:2.7.11.1]	T;D	0UMFJ;12QIW;1CTJB;0V8EI;KOG0591;0DIU0;18XAC;1AYVS;09XGG	serine/threonine-protein kinase Nek6 isoform X1 [Mus musculus]	59126
Zfp982	408.2038774	611.5396582	204.8680965	0.335003779	-1.577750725	0.000152147	0.006525339	Down Regulation	NC_000070.7	147527571	147600521	+	4595	Zfp982	GO:0000978;GO:0000981;GO:0005634;GO:0006355;GO:0006357;GO:0046872	K09228	-	K	KOG1721	uncharacterized protein LOC195531 [Mus musculus]	195531
Arhgap35	1537.721884	1967.433607	1108.010161	0.563175376	-0.828343839	0.00015339	0.006549867	Nodiff	NC_000073.7	16228398	16349313	-	8913	Arhgap35	GO:0000166;GO:0001843;GO:0003677;GO:0003924;GO:0005096;GO:0005525;GO:0005543;GO:0005634;GO:0005737;GO:0005829;GO:0005856;GO:0005886;GO:0007165;GO:0007229;GO:0007411;GO:0007413;GO:0008064;GO:0008289;GO:0008360;GO:0010976;GO:0015629;GO:0016020;GO:0016477;GO:0021955;GO:0030879;GO:0030900;GO:0030950;GO:0031668;GO:0032794;GO:0032956;GO:0035024;GO:0036064;GO:0042995;GO:0043010;GO:0043116;GO:0043547;GO:…	K05732	-	T;K	KOG4271;0DG59;12P1Y;194FP;0UM1Y;1CR84;1ARWK;09UVV;0V5VH	rho GTPase-activating protein 35 [Mus musculus]	232906
Rhoc	132.2824892	50.75298846	213.8119899	4.212796061	2.074778078	0.000153513	0.006549867	Up Regulation	NC_000069.7	104696350	104701775	+	1074	Rhoc	GO:0000166;GO:0000281;GO:0003924;GO:0005515;GO:0005525;GO:0005634;GO:0005829;GO:0005856;GO:0005886;GO:0005938;GO:0007015;GO:0007163;GO:0007264;GO:0008360;GO:0016020;GO:0016477;GO:0019901;GO:0030335;GO:0030865;GO:0031334;GO:0031410;GO:0032154;GO:0032420;GO:0032956;GO:0042995;GO:0043005;GO:0043231;GO:0043297;GO:0044319;GO:0051496;GO:0060193;GO:1902766	K07857	-	Z;S;T	1AZX3;0UIKA;0DK7B;1CV17;12N37;18XI3;09YSS;0V9QN;KOG0393	rho-related GTP-binding protein RhoC [Mus musculus]	11853
Epdr1	9.91420487	0.967041254	18.86136849	19.50420255	4.285713108	0.000155168	0.006587151	Up Regulation	NC_000079.7	19775878	19804000	-	2387	Epdr1	GO:0005509;GO:0005543;GO:0005576;GO:0005764;GO:0007160;GO:0008289;GO:0042802;GO:0043202;GO:1905573;GO:1990764	-	-	S;W	1AV0R;0UPRC;0IIY9;0VD4H;13D3W;0DPWJ;0A28N;1CYW2;18Y5B	mammalian ependymin-related protein 1 precursor [Mus musculus]	105298
Smim13	415.3133895	543.5739489	287.0528301	0.52808423	-0.921160037	0.000155184	0.006587151	Nodiff	NC_000079.7	41403320	41430053	+	4483	Smim13	GO:0003674;GO:0005575;GO:0008150;GO:0016020;GO:0016021	-	-	S	0DVBR;0VJ74;1B877;1D4MC;0A89P;13XTD;0J4X9;0UVXV	small integral membrane protein 13 [Mus musculus]	108934
Sult1a1	6373.671301	8093.347107	4653.995494	0.575039651	-0.798266657	0.000156011	0.006605261	Nodiff	NC_000073.7	126272037	126289615	-	4269	Sult1a1	GO:0004062;GO:0005829;GO:0006584;GO:0006805;GO:0008146;GO:0008210;GO:0008217;GO:0014823;GO:0016740;GO:0017085;GO:0017144;GO:0018960;GO:0042802;GO:0050656;GO:0051384;GO:0051923	K01014	[EC:2.8.2.1]	S;J	0UQ9S;1B00G;0DF5W;194BP;KOG1584;09TVG;0V4UQ;12P7D;1CPVI	sulfotransferase 1A1 [Mus musculus]	20887
Hipk2	1082.737665	1390.472893	775.0024365	0.557366088	-0.843302869	0.000158039	0.006674026	Nodiff	NC_000072.7	38664447	38853236	-	16765	Hipk2	GO:0000122;GO:0000166;GO:0001102;GO:0001934;GO:0003713;GO:0003714;GO:0004672;GO:0004674;GO:0004713;GO:0005515;GO:0005524;GO:0005634;GO:0005654;GO:0005737;GO:0006468;GO:0006915;GO:0006974;GO:0006978;GO:0007179;GO:0007224;GO:0007628;GO:0008284;GO:0008344;GO:0009952;GO:0010842;GO:0016301;GO:0016310;GO:0016604;GO:0016605;GO:0016740;GO:0018105;GO:0018107;GO:0018108;GO:0030182;GO:0030511;GO:0030514;GO:…	K08826	[EC:2.7.11.1]	T;K	12NPP;KOG0667;0V4Y0;0UK8X;0DF92;09TZ3;18UVM;1CPYN;1AXQR	homeodomain-interacting protein kinase 2 isoform 2 [Mus musculus]	15258
Dbp	396.6878868	268.2145175	525.161256	1.957989676	0.969373158	0.000159981	0.006738797	Nodiff	NC_000073.7	45354518	45359627	+	2529	Dbp	GO:0000977;GO:0000978;GO:0000981;GO:0001228;GO:0001889;GO:0003677;GO:0003700;GO:0005634;GO:0005654;GO:0006355;GO:0006357;GO:0007623;GO:0045944;GO:0048511;GO:1990837	K09056	-	K	14TSY;0WD3B;0V1D6;196US;0KDK1;1DCZC;1BA5Y;0E601;0B0K5	D site-binding protein [Mus musculus]	13170
Ube3c	786.8145571	1019.021484	554.6076303	0.544255091	-0.877645098	0.000160418	0.00674002	Nodiff	NC_000071.7	29774240	29881075	+	5033	Ube3c	GO:0000209;GO:0004842;GO:0005634;GO:0006511;GO:0016567;GO:0016740;GO:0061630	K10589	[EC:2.3.2.26]	O	KOG0942;0V5QJ;0DG0T;0UHS3;09UQZ;1ASGJ;1CQQD;12NYY;18XS7	ubiquitin-protein ligase E3C [Mus musculus]	100763
Tmem106b	3258.843217	4131.829081	2385.857353	0.5774337	-0.792272788	0.000161746	0.006778549	Nodiff	NC_000072.7	13069758	13089268	+	6125	Tmem106b	GO:0005764;GO:0005765;GO:0005768;GO:0007040;GO:0007041;GO:0007042;GO:0016020;GO:0016021;GO:0031902;GO:0032418;GO:0048813;GO:0051117;GO:0051345;GO:1900006;GO:1905146;GO:1905671	K25048	-	S	0VAWQ;13FT7;1CWEW;18WPZ;0UHPP;1B23E;0A001;0DMJK;0IEC7	transmembrane protein 106B [Mus musculus]	71900
Ugt2b36	8710.973596	11072.98964	6348.957551	0.573373385	-0.802453157	0.000162705	0.006790185	Nodiff	NC_000071.7	87213786	87240414	-	1888	Ugt2b36	GO:0008194;GO:0015020;GO:0016020;GO:0016021;GO:0016740;GO:0016757;GO:0043231	K00699	[EC:2.4.1.17]	C;G	19527;0UK1V;09WHA;1CSGY;12QS3;1ASCS;0DHSN;KOG1192;0V7FS	UDP glucuronosyltransferase 2 family, polypeptide B36 precursor [Mus musculus]	231396
Svep1	33.05118683	12.78109379	53.32127987	4.171887067	2.060700105	0.000163175	0.006790185	Up Regulation	NC_000070.7	58042796	58206596	-	11275	Svep1	GO:0001945;GO:0003017;GO:0003682;GO:0005509;GO:0005515;GO:0005576;GO:0005615;GO:0005634;GO:0005737;GO:0007155;GO:0008544;GO:0010467;GO:0016020;GO:0016477;GO:0031012;GO:0036303;GO:0048014;GO:0090136;GO:0120193	K24469	-	W;T;V	0UGVU;1ASJE;KOG1217;0DFI8;12QB8;0V4ZJ;1903C;KOG4297;1CQ80;09U0T	sushi, von Willebrand factor type A, EGF and pentraxin domain-containing protein 1 precursor [Mus musculus]	64817
Tfcp2l1	289.4413423	417.3987154	161.4839692	0.386881807	-1.370035208	0.000163257	0.006790185	Down Regulation	NC_000067.7	118555646	118612898	+	9299	Tfcp2l1	GO:0000122;GO:0000902;GO:0000977;GO:0000978;GO:0001227;GO:0001228;GO:0002070;GO:0003677;GO:0003700;GO:0005515;GO:0005634;GO:0005667;GO:0005737;GO:0006357;GO:0007028;GO:0007431;GO:0008340;GO:0016020;GO:0045927;GO:0045944;GO:1990837	K09275	-	K	09V54;0DGEB;KOG4091;1CR3T;12P4E;0UM5H;1B0TC;0V64U;18XHD	transcription factor CP2-like protein 1 [Mus musculus]	81879
Dcun1d4	616.2309136	796.1309058	436.3309214	0.548064292	-0.867582952	0.000164134	0.006809483	Nodiff	NC_000071.7	73638353	73718137	+	21648	Dcun1d4	GO:0000151;GO:0003674;GO:0005575;GO:0005634;GO:0008150;GO:0031624;GO:0032182;GO:0045116;GO:0051443;GO:0097602;GO:2000436	K17824	-	S;D;I	1CRZW;12PMI;0DHA1;09W0S;0UJCC;0V6Z4;19300;1B49V;KOG3077	DCN1-like protein 4 isoform A [Mus musculus]	100737
Serinc2	319.4444234	215.8500052	423.0388416	1.959874132	0.970761004	0.000165384	0.006839301	Nodiff	NC_000070.7	130147289	130172993	-	6676	Serinc2	GO:0006658;GO:0006665;GO:0016020;GO:0016021;GO:1904219;GO:1904222	K24176	-	A;S;O	0DK45;0UTJZ;09WE9;KOG2592;1CXUW;1B0CC;18TQN;0V7CS;12PW2	serine incorporator 2 isoform X1 [Mus musculus]	230779
Cry2	430.2334046	562.5157996	297.9510097	0.529675806	-0.916818482	0.000165681	0.006839301	Nodiff	NC_000068.8	92233991	92264426	-	4138	Cry2	GO:0000122;GO:0000166;GO:0000976;GO:0003677;GO:0003684;GO:0003697;GO:0005515;GO:0005634;GO:0005654;GO:0005737;GO:0005739;GO:0005829;GO:0006606;GO:0007623;GO:0009416;GO:0009881;GO:0014823;GO:0016607;GO:0018298;GO:0019900;GO:0019901;GO:0019902;GO:0019915;GO:0032515;GO:0032868;GO:0032922;GO:0035257;GO:0042593;GO:0042752;GO:0042754;GO:0043153;GO:0045892;GO:0048511;GO:0050896;GO:0071949;GO:2000323;GO:…	K02295	-	T;K;L	12PVD;1AZ33;09TWK;1CPWJ;0UHTP;18ZF2;0V4VP;0DF71;KOG0133	cryptochrome-2 [Mus musculus]	12953
Creg1	7898.312728	10664.47302	5132.152439	0.48123826	-1.055176749	0.0001661	0.006839517	Down Regulation	NC_000067.7	165591327	165602878	+	2306	Creg1	GO:0005576;GO:0005615;GO:0005667;GO:0006355;GO:0008134;GO:0040008	-	-	K	13T2Y;1CQDG;KOG3374;0V5DG;1AV2S;1954E;09UE1;0UH3Q;0DFPW	protein CREG1 precursor [Mus musculus]	433375
Parp16	495.0688412	672.1400638	317.9976187	0.473112132	-1.079745938	0.000168471	0.006919874	Down Regulation	NC_000075.7	65121918	65146502	+	3672	Parp16	GO:0003950;GO:0005635;GO:0005783;GO:0005789;GO:0006471;GO:0006986;GO:0016020;GO:0016021;GO:0016740;GO:0016757;GO:0019900;GO:0030968;GO:0036498;GO:0043539;GO:0060548;GO:0070213;GO:0071782;GO:0071902;GO:0140289;GO:1990404;GO:1990830	K00774	[EC:2.4.2.30]	S	1CT5T;0DIF8;12QAT;0IF6E;0UQQ3;0V82Q;1B433;09X46;18Z4R	protein mono-ADP-ribosyltransferase PARP16 [Mus musculus]	214424
Cyp2c54	7111.16437	12087.06461	2135.264132	0.176656964	-2.500977475	0.000169306	0.006936913	Down Regulation	NC_000085.7	40026383	40062289	-	1805	Cyp2c54	GO:0004497;GO:0005506;GO:0005737;GO:0005783;GO:0005789;GO:0006082;GO:0006805;GO:0008392;GO:0008395;GO:0016020;GO:0016491;GO:0016705;GO:0016712;GO:0019369;GO:0019373;GO:0020037;GO:0031090;GO:0042738;GO:0043231;GO:0043651;GO:0046872;GO:0055114;GO:0070330;GO:0071614	K07413	[EC:1.14.14.1]	Q	0UIKN;1ARRJ;1CRXQ;12SZU;0DGDQ;19513;KOG0156;09TUB;0V59K	cytochrome P450 2C54 precursor [Mus musculus]	404195
Dtx3	80.54340805	43.72655817	117.3602579	2.683958282	1.424362247	0.000171284	0.006950756	Up Regulation	NC_000076.7	127026242	127032367	-	3420	Dtx3	GO:0005515;GO:0005654;GO:0005737;GO:0007219;GO:0016567;GO:0016740;GO:0046872;GO:0061630	K06058	[EC:2.3.2.27]	O	13HPW;1ARDD;0II0N;0UFGS;18S39;0DEI9;0V45U;1CP83;09T73	probable E3 ubiquitin-protein ligase DTX3 isoform X1 [Mus musculus]	80904
Acot1	544.0127174	812.8430481	275.1823866	0.338543077	-1.562588678	0.000171388	0.006950756	Down Regulation	NC_000078.7	84056276	84064444	+	1559	Acot1	GO:0001676;GO:0005737;GO:0005739;GO:0005829;GO:0006629;GO:0006631;GO:0006637;GO:0010667;GO:0016290;GO:0016787;GO:0016790;GO:0047617;GO:0052689;GO:0102991	K01068	[EC:3.1.2.2]	I	0II3X;1CPJK;1ATZS;13HN0;18V0M;0V4IA;0UG0T;09TJB;0DEW0	acyl-coenzyme A thioesterase 1 [Mus musculus]	26897
Zfp106	1405.102506	1796.853726	1013.351286	0.563958697	-0.826338588	0.000172022	0.006950756	Nodiff	NC_000068.8	120337301	120394367	-	9590	Zfp106	GO:0003723	K24691	-	S;K	1BBI0;0E9GY;13G0X;0ITHG;1DGC6;0V3V5;0WJ2P;197GF;0B6CM	zinc finger protein 106 [Mus musculus]	20402
Ppic	61.29249652	31.17905409	91.40593895	2.931645671	1.551710745	0.000172245	0.006950756	Up Regulation	NC_000084.7	53539413	53551079	-	1286	Ppic	GO:0000413;GO:0003755;GO:0005515;GO:0005737;GO:0006457;GO:0016018;GO:0016853;GO:0043231	K09563	[EC:5.2.1.8]	O	KOG0880;0A0D4;1AWFT;0DMWZ;12NWW;0VD55;1CWSQ;0UR4M;18YSQ	peptidyl-prolyl cis-trans isomerase C precursor [Mus musculus]	19038
Trpm7	942.4076784	1208.883782	675.9315747	0.559136937	-0.838726442	0.000172327	0.006950756	Nodiff	NC_000068.8	126633478	126718181	-	9044	Trpm7	GO:0000166;GO:0001726;GO:0003779;GO:0004672;GO:0004674;GO:0005216;GO:0005261;GO:0005262;GO:0005515;GO:0005524;GO:0005737;GO:0005886;GO:0005887;GO:0006468;GO:0006811;GO:0006812;GO:0006816;GO:0007613;GO:0010961;GO:0012501;GO:0016020;GO:0016021;GO:0016301;GO:0016310;GO:0016340;GO:0016740;GO:0017022;GO:0030672;GO:0031032;GO:0043005;GO:0043025;GO:0043065;GO:0043196;GO:0046777;GO:0046872;GO:0051262;GO:…	K04982	[EC:2.7.11.1]	P	18UT0;12RHT;0V4TP;09UNQ;1CSMC;1B3EV;0UU5V;KOG3614;0DHWS	transient receptor potential cation channel subfamily M member 7 isoform 1 [Mus musculus]	58800
Idi1	801.0600038	1031.983386	570.1366215	0.552466861	-0.856040167	0.00017238	0.006950756	Nodiff	NC_000079.7	8935642	8942432	+	2867	Idi1	GO:0004452;GO:0005777;GO:0006694;GO:0006695;GO:0008202;GO:0008203;GO:0008299;GO:0016126;GO:0016787;GO:0016853;GO:0050992	K01823	[EC:5.3.3.2]	Q	KOG0142;0DHUS;12RXQ;1B400;0UNMJ;0V7I1;09TJQ;1CSJF;18WS0	isopentenyl-diphosphate Delta-isomerase 1 [Mus musculus]	319554
Cygb	144.4477796	84.5865027	204.3090564	2.415386023	1.272253777	0.00017259	0.006950756	Up Regulation	NC_000077.7	116536421	116545330	-	2533	Cygb	GO:0001666;GO:0004096;GO:0004601;GO:0005344;GO:0005506;GO:0005737;GO:0006979;GO:0010764;GO:0015671;GO:0019395;GO:0019825;GO:0020037;GO:0032966;GO:0043005;GO:0043025;GO:0046872;GO:0047888;GO:0098869;GO:2000490	K21894	-	C	1905X;1CX05;0UJS2;1B1XP;KOG3378;0DNQR;0A3IP;13P8A;0VF2K	cytoglobin [Mus musculus]	114886
Clca3a1	264.4246075	174.5554663	354.2937487	2.029691514	1.021260474	0.000176621	0.007095788	Up Regulation	NC_000069.7	144435438	144466738	-	5332	Clca3a1	GO:0005229;GO:0005886;GO:0005887;GO:0006508;GO:0006811;GO:0006821;GO:0008233;GO:0008237;GO:0016020;GO:0016787;GO:0046872;GO:1902476	K05030	-	W	0IEPS;0DGMC;18VII;0UPS7;1CRB8;09VCW;0V6BZ;1AZF0;12RTX	calcium-activated chloride channel regulator 3A-1 precursor [Mus musculus]	12722
0610010K14Rik	152.9668462	97.22465853	208.7090339	2.146667698	1.102098881	0.000180064	0.007212317	Up Regulation	NC_000077.7	70126030	70128808	-	981	0610010K14Rik	GO:0003677;GO:0005634;GO:0005654;GO:0005829;GO:0006325;GO:0008150;GO:0016589;GO:0042802;GO:0071339	K23406	-	S	0A23G;0DPRJ;13Q13;KOG4834;0VCYV;1CYQU;1B3RI;18UW6;0UQND	chromatin complexes subunit BAP18 isoform 1 [Mus musculus]	104457
Trp53inp1	2614.352215	4276.791168	951.9132614	0.222576512	-2.167626738	0.000180395	0.007212317	Down Regulation	NC_000070.7	11156441	11174379	+	5432	Trp53inp1	GO:0000045;GO:0005634;GO:0005737;GO:0005776;GO:0005829;GO:0006355;GO:0006914;GO:0006915;GO:0007050;GO:0008285;GO:0009408;GO:0010506;GO:0010508;GO:0010628;GO:0010629;GO:0016209;GO:0016605;GO:0030336;GO:0031410;GO:0034644;GO:0043065;GO:0045893;GO:0048102;GO:0048147;GO:0071361;GO:0071447;GO:0072703;GO:0098869;GO:1904761	K15310	-	K	1AWTF;0DI9P;13NHP;0UKQI;1CT06;09WZ5;0IJ9V;18XKI;0V7X6	tumor protein p53-inducible nuclear protein 1 isoform 1 [Mus musculus]	60599
Ugt1a10	18.04243984	31.22558	4.859299677	0.155619197	-2.683908057	0.000181549	0.007240915	Down Regulation	NC_000067.7	87983133	88147724	+	3242	Ugt1a10	GO:0004857;GO:0005080;GO:0005496;GO:0005504;GO:0005783;GO:0008144;GO:0008194;GO:0015020;GO:0016020;GO:0016021;GO:0016740;GO:0016757;GO:0019899;GO:0042803;GO:0043086;GO:0046982;GO:0052696;GO:0052697	K00699	[EC:2.4.1.17]	C;G	1B3CX;0UK1V;09WHA;1958R;1CSGY;12QS3;0DHSN;KOG1192;0V7FS	UDP glycosyltransferase 1 family, polypeptide A10 precursor [Mus musculus]	394430
Ncam1	8.795138414	0.657174707	16.93310212	25.76651528	4.687425532	0.000186036	0.007400258	Up Regulation	NC_000075.7	49413429	49710909	-	10140	Ncam1	GO:0005829;GO:0005886;GO:0007155;GO:0016020;GO:0016021	K06491	-	T	0V37X;0B4PC;0WH7M;1DFD3;0IQJI;1BB29;0E8ET;13DEQ	neural cell adhesion molecule 1 isoform X1 [Mus musculus]	17967
Acss3	1359.567572	1974.990255	744.1448888	0.376784081	-1.408190081	0.000186556	0.007400258	Down Regulation	NC_000076.7	106769375	106959622	-	5751	Acss3	GO:0000166;GO:0003987;GO:0005524;GO:0005739;GO:0005759;GO:0008150;GO:0016874;GO:0043231;GO:0047760;GO:0050218	K01908	[EC:6.2.1.17]	I	1CWM2;1AYAU;18Z45;0DMRF;KOG1175;0UMCK;0V4QZ;09TRN;12NC2	acyl-CoA synthetase short-chain family member 3, mitochondrial isoform 1 [Mus musculus]	380660
Ubr3	2169.436062	2760.024146	1578.847978	0.572041364	-0.805808623	0.000186889	0.007400258	Nodiff	NC_000068.8	69727276	69854354	+	9693	Ubr3	GO:0000151;GO:0001701;GO:0001967;GO:0004842;GO:0005515;GO:0005737;GO:0006511;GO:0007608;GO:0008270;GO:0009792;GO:0016020;GO:0016021;GO:0016567;GO:0016740;GO:0042048;GO:0046872;GO:0061630;GO:0071596	K11978	[EC:2.3.2.27]	O	1AU0Q;12NMQ;1CRJ0;KOG1139;18V1E;0DGUW;0UIGI;09U9U;0V590	E3 ubiquitin-protein ligase UBR3 isoform X1 [Mus musculus]	68795
Plin3	512.7680799	359.9742445	665.5619154	1.848915375	0.886679194	0.000188768	0.007456802	Nodiff	NC_000083.7	56585962	56597511	-	2159	Plin3	GO:0005515;GO:0005737;GO:0005768;GO:0005811;GO:0005829;GO:0010008;GO:0010890;GO:0016020;GO:0019915	K20287	-	U	18Y6E;1CWV7;0A0CC;0DMZ6;0VB8H;1B4SP;0UTUB;13HK9;0IJG1	perilipin-3 [Mus musculus]	66905
Fbn2	8.749878385	0.609255186	16.89050158	27.72319705	4.793021734	0.000190903	0.007523121	Up Regulation	NC_000084.7	58141689	58343200	-	10716	Fbn2	GO:0001527;GO:0005201;GO:0005509;GO:0005515;GO:0005576;GO:0009653;GO:0030326;GO:0030501;GO:0031012;GO:0035108;GO:0035583;GO:0043010;GO:0045669;GO:0048048;GO:0060346;GO:0062023	K23342	-	T;W	1BB5G;0WHK1;197AD;0E8MK;0V3C6;0IR7H;13DXF;1DFJC;0B50D	fibrillin-2 precursor [Mus musculus]	14119
Rnf14	1306.562494	1665.818568	947.3064206	0.568673227	-0.814328211	0.000193041	0.007589273	Nodiff	NC_000084.7	38410513	38450905	+	4150	Rnf14	GO:0000151;GO:0000209;GO:0004842;GO:0005634;GO:0005654;GO:0005737;GO:0005829;GO:0006355;GO:0006511;GO:0016567;GO:0016740;GO:0018215;GO:0019787;GO:0031624;GO:0032436;GO:0045893;GO:0046872;GO:0050681;GO:0060765;GO:0061630	K11971	[EC:2.3.2.31]	O;K	0A40Y;KOG1814;18XBV;0VEVV;1AWWQ;0DRKG;0UUF7;13I9E;1D0TR	E3 ubiquitin-protein ligase RNF14 isoform a [Mus musculus]	56736
Ugt3a2	6614.84671	8406.426064	4823.267355	0.573759564	-0.801481797	0.000194997	0.007647975	Nodiff	NC_000081.7	9335637	9371041	+	2328	Ugt3a2	GO:0008194;GO:0015020;GO:0016020;GO:0016021;GO:0016740;GO:0016757;GO:0043231;GO:0071412	K24103	[EC:2.4.1.-]	C;G	09TWC;1CPWB;0UGCZ;195KU;12SKF;0DF6R;0V4VI;1ATBV;KOG1192	UDP-glucuronosyltransferase 3A2 precursor [Mus musculus]	223337
Gal3st1	77.84371001	43.07952588	112.6078941	2.613953887	1.386233691	0.000195707	0.007657634	Up Regulation	NC_000077.7	3933636	3949328	+	2902	Gal3st1	GO:0000139;GO:0001733;GO:0005794;GO:0006629;GO:0006665;GO:0006681;GO:0006682;GO:0007283;GO:0008146;GO:0009247;GO:0016020;GO:0016021;GO:0016740;GO:0042552;GO:0046486;GO:0050694	K01019	[EC:2.8.2.11]	I;G;U	0DPI5;0UI6J;18WU5;0IG5S;1ATRN;09YNB;1CZQ2;0VBVS;13I27	galactosylceramide sulfotransferase isoform X2 [Mus musculus]	53897
Impa2	55.57462014	27.95095331	83.19828697	2.976581373	1.573656335	0.000200593	0.007830232	Up Regulation	NC_000084.7	67422246	67454375	+	4065	Impa2	GO:0005737;GO:0006020;GO:0006021;GO:0007165;GO:0008934;GO:0016787;GO:0042803;GO:0046854;GO:0046855;GO:0046872;GO:0052832;GO:0052833;GO:0052834	K01092	[EC:3.1.3.25]	G	KOG2951;0DMVF;18Z35;0UJKU;12SN4;1B40Y;0V5C4;0A08V;1CWR2	inositol monophosphatase 2 [Mus musculus]	114663
Dnajb14	321.0667809	423.6987562	218.4348056	0.515542711	-0.955836139	0.000202507	0.007886298	Nodiff	NC_000069.7	137572801	137619350	+	7489	Dnajb14	GO:0005634;GO:0005783;GO:0005789;GO:0016020;GO:0016021;GO:0030433;GO:0030544;GO:0031965;GO:0034622;GO:0051085;GO:0071218	K09520	-	O	0V6Z7;0DG40;KOG0714;0UNB2;1AW2U;09UH9;18XXN;1CUQV;12QHA	dnaJ homolog subfamily B member 14 [Mus musculus]	70604
Ucp2	698.1505079	316.9234524	1079.377564	3.405798957	1.767993276	0.000203284	0.007897945	Up Regulation	NC_000073.7	100142544	100148836	+	1719	Ucp2	GO:0000303;GO:0001666;GO:0005737;GO:0005739;GO:0005743;GO:0006839;GO:0007565;GO:0007568;GO:0009409;GO:0009749;GO:0010942;GO:0016020;GO:0016021;GO:0017077;GO:0031966;GO:0032869;GO:0032870;GO:0034198;GO:0043066;GO:0051881;GO:0061179;GO:0070542;GO:0071333;GO:0097421;GO:0120162;GO:1902600;GO:1990542;GO:1990845	K15103	-	C	0DGFK;12SXC;18WHF;0V5UJ;KOG0753;0US38;1AVGK;09V6U;1CR58	mitochondrial uncoupling protein 2 [Mus musculus]	22228
Plcg1	669.8116046	865.7903773	473.832832	0.547283551	-0.869639599	0.000205555	0.007960417	Nodiff	NC_000068.8	160573230	160617680	+	4435	Plcg1	GO:0001701;GO:0001726;GO:0004435;GO:0005158;GO:0005168;GO:0005509;GO:0005515;GO:0005737;GO:0005829;GO:0005886;GO:0005911;GO:0006629;GO:0006816;GO:0007165;GO:0007173;GO:0008081;GO:0008180;GO:0009306;GO:0009395;GO:0010634;GO:0016042;GO:0016477;GO:0016787;GO:0019722;GO:0019901;GO:0030027;GO:0030136;GO:0030971;GO:0032959;GO:0035254;GO:0035556;GO:0042995;GO:0043005;GO:0043536;GO:0045766;GO:0046488;GO:…	K01116	[EC:3.1.4.11]	I	09TMM;0DEY4;KOG1264;0UJ3C;18VMV;12QZV;0V4KQ;1CPMT;1AUK8	1-phosphatidylinositol 4,5-bisphosphate phosphodiesterase gamma-1 [Mus musculus]	18803
Apcs	4866.521417	1328.113636	8404.929198	6.32847143	2.661857075	0.000206306	0.007960417	Up Regulation	NC_000067.7	172721528	172722621	-	984	Apcs	GO:0001849;GO:0005509;GO:0005576;GO:0005615;GO:0006958;GO:0030169;GO:0030246;GO:0032991;GO:0042802;GO:0044793;GO:0044869;GO:0044871;GO:0045087;GO:0045656;GO:0046597;GO:0046790;GO:0046872;GO:0048525;GO:0065003;GO:1903016;GO:1903019	K23267	-	S;W	0V9WT;1CV84;1AYXZ;09YZ5;0DKE2;18ZNR;13SFW;0J1FD;0UPBM	serum amyloid P-component precursor [Mus musculus]	20219
Slc12a2	192.0498016	259.5650796	124.5345236	0.479781502	-1.059550561	0.000206338	0.007960417	Down Regulation	NC_000084.7	58011505	58079893	+	6829	Slc12a2	GO:0005829;GO:0005886;GO:0006811;GO:0006813;GO:0006814;GO:0006821;GO:0006972;GO:0007214;GO:0007568;GO:0008511;GO:0008519;GO:0009925;GO:0010818;GO:0015293;GO:0015377;GO:0015696;GO:0016020;GO:0016021;GO:0016324;GO:0016328;GO:0019901;GO:0022857;GO:0030321;GO:0030659;GO:0043005;GO:0043025;GO:0045795;GO:0046873;GO:0051087;GO:0051879;GO:0055085;GO:0070634;GO:0071805;GO:0071944;GO:0072488;GO:0098659;GO:…	K10951	-	P	0V6H2;0UPDH;1B1FC;1CTX7;KOG2083;1944H;0DF6C;09Z0P;12PBA	solute carrier family 12 member 2 [Mus musculus]	20496
Gpd1l	544.9020381	708.7382145	381.0658617	0.537668005	-0.895212472	0.000218481	0.008409229	Nodiff	NC_000075.7	114728407	114763055	-	4544	Gpd1l	GO:0002027;GO:0004367;GO:0005737;GO:0005829;GO:0005886;GO:0005975;GO:0006072;GO:0006734;GO:0009331;GO:0010765;GO:0016020;GO:0016491;GO:0016616;GO:0017080;GO:0019674;GO:0033137;GO:0042803;GO:0044325;GO:0046168;GO:0051287;GO:0055114;GO:0060373;GO:0086005;GO:0090038;GO:2000010;GO:2000649	K00006	[EC:1.1.1.8]	C	KOG2711;0V4ES;1B51W;0UTWX;0DFVZ;12N7M;09TFP;1CQJB;18U99	glycerol-3-phosphate dehydrogenase 1-like protein [Mus musculus]	333433
Fkbp10	24.83313349	8.372548921	41.29371806	4.932036641	2.302183518	0.000220742	0.008476508	Up Regulation	NC_000077.7	100306520	100315666	+	2603	Fkbp10	GO:0000413;GO:0001701;GO:0003755;GO:0005509;GO:0005515;GO:0005528;GO:0005758;GO:0005783;GO:0005788;GO:0016020;GO:0016853;GO:0017185;GO:0018208;GO:0030199;GO:0035909;GO:0042060;GO:0046872;GO:0085029	K09575	[EC:5.2.1.8]	O	0A03F;0DFD1;KOG0549;0VAZP;12U6W;1AX1P;18YBU;0UMJA;1CWIP	peptidyl-prolyl cis-trans isomerase FKBP10 isoform 1 precursor [Mus musculus]	14230
Ttbk2	186.747496	251.2631814	122.2318105	0.486469246	-1.039579491	0.000223534	0.008563776	Down Regulation	NC_000068.8	120563297	120681065	-	11269	Ttbk2	GO:0000166;GO:0000226;GO:0004672;GO:0004674;GO:0005524;GO:0005634;GO:0005737;GO:0005814;GO:0005829;GO:0005856;GO:0005929;GO:0006468;GO:0007026;GO:0007224;GO:0008589;GO:0016301;GO:0016310;GO:0016740;GO:0018105;GO:0019894;GO:0021549;GO:0021681;GO:0021915;GO:0021935;GO:0030030;GO:0030334;GO:0030900;GO:0035869;GO:0036064;GO:0042733;GO:0042995;GO:0045111;GO:0060271;GO:0106310;GO:0106311;GO:1902817;GO:…	K08815	[EC:2.7.11.26]	T	0V55H;1CWQR;0UR2E;18ZWV;1B3US;KOG1164;12NJM;0DFG5;09U6H	tau-tubulin kinase 2 isoform 1 [Mus musculus]	140810
Cd59a	1034.379389	1325.709684	743.0490951	0.560491565	-0.835235434	0.000224497	0.008580791	Nodiff	NC_000068.8	103926101	103945755	+	3445	Cd59a	GO:0001848;GO:0001971;GO:0005886;GO:0009897;GO:0009986;GO:0016020;GO:0016525;GO:0030449;GO:0030948;GO:0031225;GO:0045916;GO:0090272;GO:1903659	K04008	-	W;T	1D4VE;0J39P;0VK8U;1B672;13WUP;0DVIW;0UVSU;0A9BZ;19429	CD59A glycoprotein isoform X1 [Mus musculus]	12509
Nans	298.6857007	204.4692003	392.9022012	1.921571565	0.942286707	0.000225988	0.008617817	Nodiff	NC_000070.7	46489255	46503440	+	2014	Nans	GO:0003824;GO:0005737;GO:0005829;GO:0016051;GO:0016740;GO:0047444;GO:0070085	K05304	-	H	0DRE1;0IHMI;1AVMR;0UHS8;0A3U2;0VENH;190KK;13KDI;1D0JS	sialic acid synthase [Mus musculus]	94181
Chic1	93.98511733	136.6449529	51.32528178	0.37561052	-1.412690625	0.000228315	0.008662823	Down Regulation	NC_000086.8	102400009	102452698	+	12980	Chic1	GO:0003674;GO:0005886;GO:0016020;GO:0016021;GO:0031410	-	-	U	193I1;13Q2H;0A4PQ;KOG4101;0DS61;1D1F0;1B2PD;0UKVX;0VEMF	cysteine-rich hydrophobic domain-containing protein 1 [Mus musculus]	12212
A1cf	3288.72197	4170.629441	2406.814499	0.577086632	-0.793140182	0.000228687	0.008662823	Nodiff	NC_000085.7	31846156	31929765	+	6792	A1cf	GO:0000792;GO:0003676;GO:0003723;GO:0003727;GO:0003729;GO:0005515;GO:0005634;GO:0005654;GO:0005737;GO:0005783;GO:0006397;GO:0007566;GO:0010609;GO:0016554;GO:0016556;GO:0030895;GO:0045293;GO:0050714;GO:0050821	K24978	-	A	191AE;0DEQJ;1AT3B;0UJVD;KOG0117;12PHD;1CPE9;09UHE;0V5GP	APOBEC1 complementation factor isoform 1 [Mus musculus]	69865
Acot12	1830.206886	2334.124624	1326.289149	0.568216939	-0.815486255	0.000229023	0.008662823	Nodiff	NC_000079.7	91889445	91934267	+	3244	Acot12	GO:0003986;GO:0005524;GO:0005737;GO:0005829;GO:0006084;GO:0006629;GO:0006631;GO:0006637;GO:0008289;GO:0016787;GO:0016790;GO:0036042;GO:0042802;GO:0047617;GO:0052689	K01067	[EC:3.1.2.1]	I	KOG2763;09YAC;0V97T;0DEY2;18VMC;1CUGR;0UJJY;1AU5H;12RBZ	acetyl-coenzyme A thioesterase [Mus musculus]	74156
Man1a2	769.7636863	988.6075486	550.9198239	0.557268478	-0.843555546	0.000229267	0.008662823	Nodiff	NC_000069.7	100469519	100592789	-	7944	Man1a2	GO:0000139;GO:0004571;GO:0005509;GO:0005783;GO:0005794;GO:0005975;GO:0006486;GO:0006491;GO:0007585;GO:0008152;GO:0009100;GO:0016020;GO:0016021;GO:0016787;GO:0016798;GO:0046872;GO:0048286	K01230	[EC:3.2.1.113]	G	18W66;0V66Z;12P5U;KOG2431;09V7E;0DGG8;0UI9G;1CR5U;1AV4S	mannosyl-oligosaccharide 1,2-alpha-mannosidase IB [Mus musculus]	17156
Pla2g4f	49.23928423	91.6555203	6.823048168	0.074442305	-3.747733469	0.000231518	0.008727893	Down Regulation	NC_000068.8	120130433	120144646	-	3147	Pla2g4f	GO:0001516;GO:0004620;GO:0004622;GO:0004623;GO:0005509;GO:0005544;GO:0005737;GO:0005739;GO:0005829;GO:0005886;GO:0006629;GO:0009395;GO:0015908;GO:0016020;GO:0016042;GO:0016787;GO:0031982;GO:0032587;GO:0046475;GO:0046872;GO:0047498;GO:0050482;GO:0071236;GO:0071407;GO:0102567;GO:0102568	K16342	[EC:3.1.1.4]	T;I;U	0DH2V;0UJ3T;KOG1325;KOG1028;1CRT2;12TZQ;09VUK;1AUKU;0V6TA;18YBC	cytosolic phospholipase A2 zeta isoform 1 [Mus musculus]	271844
St6galnac4	45.07544811	20.62696143	69.52393478	3.370536907	1.752978422	0.000232512	0.008745419	Up Regulation	NC_000068.8	32477090	32489708	+	3994	St6galnac4	GO:0005794;GO:0006486;GO:0008373;GO:0016020;GO:0016021;GO:0016740;GO:0016757;GO:0097503	K03374	[EC:2.4.99.7]	G	0DHT7;1CSHN;09WHX;12PYA;1B3QF;0UKDK;KOG2692;0V7GG;1924J	alpha-N-acetyl-neuraminyl-2,3-beta-galactosyl-1,3-N-acetyl-galactosaminide alpha-2,6-sialyltransferase [Mus musculus]	20448
Rap1gap	46.42278787	22.57921254	70.2663632	3.111993524	1.637839058	0.000233925	0.008778561	Up Regulation	NC_000070.7	137391549	137457172	+	5092	Rap1gap	GO:0000139;GO:0005096;GO:0005515;GO:0005737;GO:0005769;GO:0005794;GO:0005829;GO:0016020;GO:0022409;GO:0030424;GO:0030425;GO:0030695;GO:0031267;GO:0042803;GO:0043025;GO:0043087;GO:0043547;GO:0045665;GO:0050766;GO:0050790;GO:0051056;GO:0090630;GO:1903697;GO:1904425;GO:1904442;GO:1990792	K17700	-	T	0DGI0;0UIBJ;1CR7R;1ATVS;0V68W;09V9N;12P6U;KOG3686;1908X	rap1 GTPase-activating protein 1 isoform X1 [Mus musculus]	110351
Lrit1	93.22492883	131.8586256	54.59123205	0.414013356	-1.272250787	0.000234967	0.008797688	Down Regulation	NC_000080.7	36764432	36786895	+	4562	Lrit1	GO:0003674;GO:0005783;GO:0005789;GO:0008150;GO:0016020;GO:0016021;GO:0030176	K24491	-	T	KOG0619;0DF4N;09W8Q;0V773;1AS3D;12T6V;KOG3510;18VEK;1CPUH;0UGA8	leucine-rich repeat, immunoglobulin-like domain and transmembrane domain-containing protein 1 precursor [Mus musculus]	239037
Spon2	132.9674196	33.0302735	232.9045657	7.051245449	2.817878101	0.000235887	0.008812151	Up Regulation	NC_000071.7	33370862	33375596	-	2339	Spon2	GO:0001530;GO:0002376;GO:0002448;GO:0003823;GO:0005102;GO:0005515;GO:0005576;GO:0005615;GO:0007155;GO:0008228;GO:0031012;GO:0032496;GO:0032755;GO:0032760;GO:0042742;GO:0043152;GO:0045087;GO:0046872;GO:0050832;GO:0051607;GO:0060907;GO:0071222	K24428	-	W	0V3A6;1BB3Y;1979H;0E8IC;0IR0P;1DFGG;0B4VF;13DQR;0WHEC	spondin-2 precursor [Mus musculus]	100689
Col1a2	769.112496	142.6438229	1395.581169	9.783677562	3.290376858	0.000237857	0.008865672	Up Regulation	NC_000072.7	4505618	4541543	+	5222	Col1a2	GO:0001501;GO:0001568;GO:0002020;GO:0005201;GO:0005515;GO:0005576;GO:0005581;GO:0005584;GO:0005615;GO:0005783;GO:0007179;GO:0007266;GO:0008217;GO:0030020;GO:0030198;GO:0030199;GO:0030282;GO:0030674;GO:0031012;GO:0032963;GO:0042802;GO:0043589;GO:0046332;GO:0046872;GO:0048407;GO:0062023;GO:0070208;GO:0071230;GO:0085029	K06236	-	W	0V43J;1CPJM;1AVQM;18SQQ;09T4V;0UKT3;KOG3544;0DEW1;12N1R	collagen alpha-2(I) chain preproprotein [Mus musculus]	12843
Cyp2b13	2911.221534	5647.455292	174.987775	0.030985243	-5.012274904	0.000240018	0.008926093	Down Regulation	NC_000073.7	25760813	25795622	+	2153	Cyp2b13	GO:0004497;GO:0005506;GO:0005737;GO:0006082;GO:0006805;GO:0008392;GO:0008395;GO:0016491;GO:0016705;GO:0016712;GO:0019373;GO:0020037;GO:0042738;GO:0043231;GO:0046872;GO:0055114;GO:0070330	K07412	[EC:1.14.14.1]	Q	13P4M;0A5CX;KOG0156;0VEU3	cytochrome P450, family 2, subfamily b, polypeptide 13 isoform X1 [Mus musculus]	13089
Epb41	1834.405943	2334.769919	1334.041966	0.571380484	-0.807476335	0.000242354	0.008992696	Nodiff	NC_000070.7	131650724	131802824	-	14414	Epb41	GO:0001558;GO:0003779;GO:0005198;GO:0005515;GO:0005516;GO:0005545;GO:0005634;GO:0005737;GO:0005829;GO:0005856;GO:0005886;GO:0005911;GO:0005938;GO:0007010;GO:0007049;GO:0008022;GO:0008092;GO:0008360;GO:0009898;GO:0014069;GO:0015629;GO:0016020;GO:0016021;GO:0016323;GO:0016604;GO:0030036;GO:0030054;GO:0030507;GO:0030863;GO:0030866;GO:0031032;GO:0032092;GO:0032991;GO:0045171;GO:0047485;GO:0051219;GO:…	K06107	-	Z	1DD6K;196X2;0KDUP;1BAAV;0E67A;14U21;0B0UI;0WDC4;0V1JE	protein 4.1 isoform X13 [Mus musculus]	269587
Apob	80279.26144	100964.9736	59593.54932	0.590239835	-0.760626804	0.000244371	0.009047197	Nodiff	NC_000078.7	8027629	8066839	+	13957	Apob	GO:0001701;GO:0005319;GO:0005543;GO:0005576;GO:0005615;GO:0005737;GO:0005783;GO:0005811;GO:0005829;GO:0006629;GO:0006642;GO:0006869;GO:0007283;GO:0007399;GO:0008201;GO:0008202;GO:0008203;GO:0009566;GO:0009615;GO:0009743;GO:0009791;GO:0010033;GO:0010269;GO:0010628;GO:0010744;GO:0010884;GO:0010886;GO:0012506;GO:0016042;GO:0019433;GO:0030301;GO:0030317;GO:0031983;GO:0032355;GO:0032496;GO:0033344;GO:…	K14462	-	I	0DMB7;1AZ7M;09ZT0;KOG4338;13HBH;1CW6C;0VAPA;18ZD1;0UQGU	apolipoprotein B-100 precursor [Mus musculus]	238055
Jpt1	192.033656	124.9121732	259.1551388	2.074698823	1.052901921	0.00024521	0.009057949	Up Regulation	NC_000077.7	115388171	115405219	-	1389	Jpt1	GO:0003674;GO:0005634;GO:0005654;GO:0005730;GO:0005737;GO:0008150;GO:0031965	-	-	O	193E1;1B4KF;13XXH;0DU30;0UUAH;0VI15;1D32Q;0J50B;0A6TD	jupiter microtubule associated homolog 1 [Mus musculus]	15374
Spcs2	1684.788679	1234.42796	2135.149399	1.729667075	0.790494376	0.000245858	0.009061635	Nodiff	NC_000073.7	99486776	99514143	-	4524	Spcs2	GO:0005783;GO:0005787;GO:0005789;GO:0006465;GO:0006508;GO:0008233;GO:0016020;GO:0016021;GO:0016787;GO:0031090;GO:0043231;GO:0045047	K12947	[EC:3.4.-.-]	U	0UH2F;12U88;09X6Q;1CQCI;0V85C;KOG4072;0DFP2;18YJ7;1ASRA	signal peptidase complex subunit 2 [Mus musculus]	66624
Atp13a3	2263.548171	2865.162149	1661.934193	0.580048914	-0.785753531	0.000252292	0.009278057	Nodiff	NC_000082.7	30131241	30207674	-	7967	Atp13a3	GO:0000166;GO:0005524;GO:0006812;GO:0006874;GO:0016020;GO:0016021;GO:0016887;GO:0046872	K14951	[EC:7.2.2.-]	P	1AWU7;12PU6;0DEPA;0V4B6;0UNB9;09TBZ;KOG0208;1CPD1;18WWV	probable cation-transporting ATPase 13A3 isoform 1 [Mus musculus]	224088
Abcb1a	132.5879936	217.1301853	48.04580197	0.221276475	-2.176078017	0.000253521	0.009290909	Down Regulation	NC_000071.7	8617091	8798575	+	5177	Abcb1a	GO:0000086;GO:0000166;GO:0005524;GO:0005886;GO:0008559;GO:0009914;GO:0009986;GO:0015562;GO:0016020;GO:0016021;GO:0016324;GO:0016887;GO:0022857;GO:0031526;GO:0031625;GO:0033231;GO:0035633;GO:0042626;GO:0042910;GO:0043215;GO:0045177;GO:0045332;GO:0046581;GO:0046865;GO:0047484;GO:0050892;GO:0055085;GO:0060548;GO:0060856;GO:0070633;GO:0072089;GO:0090554;GO:0090555;GO:0099038;GO:0099040;GO:0140115;GO:…	K05658	[EC:7.6.2.2]	Q	0UK7P;1CSME;KOG0055;18XVT;09U89;0V57E;1B0NZ;12P5Z;0DHWU	ATP-dependent translocase ABCB1 [Mus musculus]	18671
Cdk2ap2	543.4530923	386.9049518	700.0012327	1.809233067	0.85537827	0.000253767	0.009290909	Nodiff	NC_000085.7	4146204	4149019	+	2286	Cdk2ap2	GO:0005515;GO:0005634;GO:0005737;GO:0005874;GO:0070507;GO:2000035;GO:2000134	-	-	T;D	KOG4713;1B5G6;13Q51;0VHJ6;0UUY1;1D32R;0A6QZ;192QF;0DTQT	cyclin-dependent kinase 2-associated protein 2 [Mus musculus]	52004
Nars2	409.3971899	535.6565221	283.1378577	0.528580996	-0.919803539	0.000256088	0.00935513	Nodiff	NC_000073.7	96600698	96725606	+	15898	Nars2	GO:0000166;GO:0003676;GO:0004812;GO:0004816;GO:0005524;GO:0005654;GO:0005739;GO:0005759;GO:0005829;GO:0006412;GO:0006418;GO:0006421;GO:0016874	K01893	[EC:6.1.1.22]	J	0DMBB;12RRX;09ZT3;1B2VJ;KOG0554;0UPV1;1CZNG;195CY;0VAPD	probable asparagine--tRNA ligase, mitochondrial precursor [Mus musculus]	244141
Pnrc1	1335.645505	1706.227337	965.0636739	0.565612596	-0.822113845	0.000258991	0.009440319	Nodiff	NC_000070.7	33245423	33248787	-	3045	Pnrc1	GO:0003674;GO:0005634	K18774	-	K	09UF3;0DFQU;1B1MV;0V5EC;0UH5Q;18VJB;137XC;0IITX;1CQEG	proline-rich nuclear receptor coactivator 1 [Mus musculus]	108767
Mgam	2341.890923	3019.065168	1664.716678	0.551401373	-0.858825236	0.0002612	0.009499853	Nodiff	NC_000072.7	40605765	40746057	+	12062	Mgam	GO:0000023;GO:0003824;GO:0004339;GO:0004553;GO:0004558;GO:0005975;GO:0008152;GO:0016020;GO:0016021;GO:0016160;GO:0016787;GO:0016798;GO:0030246;GO:0032450;GO:0090599	K12047	-	G	12Q2U;09TH5;0DETY;0UFVE;KOG1065;0V4G5;19549;1B0A3;1CPHQ	maltase-glucoamylase, intestinal isoform 1 [Mus musculus]	232714
Adamts5	38.19449743	12.3089646	64.08003027	5.205964301	2.380165419	0.000262725	0.009534332	Up Regulation	NC_000082.7	85655045	85698013	-	8237	Adamts5	GO:0004222;GO:0005576;GO:0005615;GO:0006508;GO:0008201;GO:0008233;GO:0008237;GO:0008270;GO:0016787;GO:0030198;GO:0031012;GO:0042742;GO:0044691;GO:0046872;GO:0050840;GO:0062023;GO:0120163	K08620	[EC:3.4.24.-]	O	190AP;1CWHQ;0A02K;13NCX;1AZ0F;0IND8;0VAYU;0UPDP;0DMN5	A disintegrin and metalloproteinase with thrombospondin motifs 5 preproprotein [Mus musculus]	23794
Cd200r1	25.8052961	9.327718657	42.28287354	4.533034828	2.180477246	0.000263509	0.009541797	Up Regulation	NC_000082.7	44586099	44615340	+	1891	Cd200r1	GO:0005515;GO:0005886;GO:0009897;GO:0009986;GO:0016020;GO:0016021;GO:0032715;GO:0034113;GO:0038023;GO:0043235;GO:0086080;GO:0150077;GO:0150079;GO:1901215;GO:1905522;GO:2000405	K21668	-	T	0IUJX;09UBR;13MZY;0VCDX;0DHSW;0USYY;1930G;1CWFP;1B5B2	cell surface glycoprotein CD200 receptor 1 precursor [Mus musculus]	57781
Bbox1	2168.205871	2752.73713	1583.674612	0.575309061	-0.797590903	0.000266972	0.009646044	Nodiff	NC_000068.8	110094401	110145158	-	3527	Bbox1	GO:0005506;GO:0005737;GO:0005739;GO:0008270;GO:0008336;GO:0016491;GO:0042802;GO:0045329;GO:0046872;GO:0051213;GO:0055114	K00471	[EC:1.14.11.1]	I	1D0GT;0VF3N;0A0GG;KOG3888;0DRFQ;1B039;0USYV;1920J;13INN	gamma-butyrobetaine dioxygenase [Mus musculus]	170442
Onecut2	1927.300465	2453.121171	1401.479759	0.571304743	-0.807667589	0.000269684	0.009722757	Nodiff	NC_000084.7	64473103	64531559	+	13905	Onecut2	GO:0000978;GO:0000981;GO:0001228;GO:0001889;GO:0001952;GO:0002064;GO:0003677;GO:0003700;GO:0005634;GO:0005654;GO:0006357;GO:0009653;GO:0015629;GO:0030335;GO:0030512;GO:0031016;GO:0031018;GO:0045165;GO:0045944;GO:0048935;GO:0060271;GO:1990837	K24170	-	-	-	one cut domain family member 2 [Mus musculus]	225631
Zfp652	122.0469721	167.9437796	76.15016462	0.453426526	-1.141059301	0.000273094	0.009824259	Down Regulation	NC_000077.7	95639893	95655541	+	2667	Zfp652	GO:0000785;GO:0000978;GO:0003677;GO:0003700;GO:0005634;GO:0006357;GO:0046872	-	-	K	18UQZ;0V4KE;0DGHT;1CR7H;0UK9W;KOG1721;1AVSA;09V9F;12TBM	zinc finger protein 652 [Mus musculus]	268469
Pptc7	271.5855522	359.4871681	183.6839364	0.510961037	-0.96871481	0.000274212	0.00984303	Nodiff	NC_000071.7	122422461	122462344	+	4611	Pptc7	GO:0004721;GO:0004722;GO:0005739;GO:0005759;GO:0010795;GO:0016787;GO:0016791;GO:0046872;GO:0070262;GO:0106306;GO:0106307	K17508	[EC:3.1.3.16]	T	0V6AW;KOG1379;12Q6V;09VBK;18T0W;0UJJS;0DGK3;1CR9Y;1ARGI	protein phosphatase PTC7 homolog [Mus musculus]	320717
Odc1	654.4896618	891.3051828	417.6741409	0.468609573	-1.093541669	0.000274924	0.009847164	Down Regulation	NC_000078.7	17594809	17601503	+	2612	Odc1	GO:0001822;GO:0003824;GO:0004586;GO:0005737;GO:0005829;GO:0006595;GO:0006596;GO:0008284;GO:0009446;GO:0016829;GO:0016831;GO:0033387;GO:0042176;GO:0042803;GO:0048471	K01581	[EC:4.1.1.17]	E	0V441;12P9T;1ATE0;KOG0622;09T5B;0DGPX;1CRDR;0UH37;18TFZ	ornithine decarboxylase [Mus musculus]	18263
Bag4	331.09787	433.7198888	228.4758512	0.526782048	-0.924721914	0.000280386	0.010021053	Nodiff	NC_000074.7	26254566	26275237	-	4798	Bag4	GO:0000774;GO:0005515;GO:0005634;GO:0005737;GO:0005829;GO:0005886;GO:0006915;GO:0010763;GO:0016020;GO:0030838;GO:0031072;GO:0031625;GO:0033138;GO:0042981;GO:0044877;GO:0045785;GO:0050821;GO:0051087;GO:0051496;GO:0051897;GO:0071356;GO:0071364;GO:0072659;GO:0090367;GO:0097178;GO:1903215;GO:2001145	K09558	-	T	KOG4361;0VGFS;0UFS6;0DSX1;18S8H;1B4WN;1D1Q1;13NAK;0A3MZ	BAG family molecular chaperone regulator 4 [Mus musculus]	67384
Pdxk	1339.908024	1807.740364	872.0756854	0.482412023	-1.051662232	0.000285357	0.010176713	Down Regulation	NC_000076.7	78272581	78300782	-	5094	Pdxk	GO:0000166;GO:0000287;GO:0005524;GO:0005654;GO:0005737;GO:0005829;GO:0008270;GO:0008478;GO:0009443;GO:0016301;GO:0016310;GO:0016740;GO:0030170;GO:0030955;GO:0031402;GO:0031403;GO:0036094;GO:0042803;GO:0042823;GO:0043066;GO:0046872;GO:0070280	K00868	[EC:2.7.1.35]	H	09X8K;1CTAX;0V879;12QTC;KOG2599;0UM4Y;0DIK4;1ARR7;18UV0	pyridoxal kinase [Mus musculus]	216134
Hsd17b11	1895.622378	2411.528688	1379.716068	0.572133384	-0.805576567	0.000287299	0.010223894	Nodiff	NC_000071.7	104137631	104169662	-	1699	Hsd17b11	GO:0004303;GO:0005737;GO:0005783;GO:0005811;GO:0006629;GO:0006694;GO:0006710;GO:0016229;GO:0016491;GO:0016616;GO:0055114	-	-	Q	0V9WB;KOG1201;0UGJ0;13KFK;0DKDM;1ARNC;195QV;1CV7N;09YYN	estradiol 17-beta-dehydrogenase 11 precursor [Mus musculus]	114664
Galns	184.260692	119.5894564	248.9319277	2.081554136	1.05766108	0.000288834	0.010244672	Up Regulation	NC_000074.7	123304976	123338226	-	3567	Galns	GO:0003824;GO:0004065;GO:0005764;GO:0008484;GO:0016787;GO:0043890;GO:0046872	K01132	[EC:3.1.6.4]	P;G	0UKBE;09Z3Z;12T1I;0V6MV;18SF2;1CVDY;KOG3867;1AVTV;0DKJP	N-acetylgalactosamine-6-sulfatase isoform 1 precursor [Mus musculus]	50917
Tuba1a	64.63598689	35.00713453	94.26483924	2.692732224	1.42907077	0.000289124	0.010244672	Up Regulation	NC_000081.7	98847728	98851382	-	1591	Tuba1a	GO:0000166;GO:0000226;GO:0000278;GO:0003924;GO:0005200;GO:0005515;GO:0005525;GO:0005737;GO:0005856;GO:0005874;GO:0005881;GO:0007017;GO:0015630;GO:0019904;GO:0031594;GO:0036464;GO:0042802;GO:0043209;GO:0045121;GO:0050807;GO:0055037	K07374	-	Z	0DGS2;09VHD;194EU;12P5T;1B0UY;1CRG5;0V6GK;0UIAH;KOG1376	tubulin alpha-1A chain [Mus musculus]	22142
Clu	25901.54561	17408.63698	34394.45425	1.975712073	0.982372714	0.000289788	0.010246222	Nodiff	NC_000080.7	66205932	66218997	+	2246	Clu	GO:0000902;GO:0001540;GO:0001774;GO:0002434;GO:0005102;GO:0005515;GO:0005576;GO:0005615;GO:0005634;GO:0005737;GO:0005739;GO:0005743;GO:0005783;GO:0005829;GO:0005856;GO:0008284;GO:0009615;GO:0009986;GO:0010628;GO:0016020;GO:0016235;GO:0017038;GO:0030426;GO:0031018;GO:0031333;GO:0031334;GO:0031410;GO:0031625;GO:0031966;GO:0032286;GO:0032436;GO:0032760;GO:0032991;GO:0034366;GO:0042127;GO:0042583;GO:…	K17252	-	T;K	0DPQD;0IHRB;1916X;1B1TX;1CYPI;13K6C;0UT1E;0VCXR;0A22E	clusterin isoform X1 [Mus musculus]	12759
Ptbp3	1146.518529	1456.408474	836.6285849	0.574446386	-0.799755844	0.000293326	0.010349152	Nodiff	NC_000070.7	59471868	59549376	-	7512	Ptbp3	GO:0003676;GO:0003723;GO:0003729;GO:0005634;GO:0006397;GO:0006417;GO:0008380;GO:0030154;GO:0033119;GO:0043249;GO:0043484;GO:0045595;GO:0048025	K17844	-	A	1CUAY;0V6WG;09VY1;0DH6N;12QC1;1AZIG;191JC;KOG1190;0UHH6	polypyrimidine tract-binding protein 3 isoform X1 [Mus musculus]	230257
Peg10	11.88997352	1.672135481	22.10781156	13.22130403	3.724792573	0.000295789	0.010413799	Up Regulation	NC_000072.7	4747306	4760517	+	6667	Peg10	GO:0001890;GO:0003676;GO:0003677;GO:0005634;GO:0005654;GO:0005737;GO:0005829;GO:0006915;GO:0008270;GO:0030154;GO:0030512;GO:0046872	-	-	S;T	192AJ;0J3P7;13UH2;0UP7T;1AYXP;1CY36;0DP54;0A1H9;0VCCS	retrotransposon-derived protein PEG10 isoform 1 [Mus musculus]	170676
Saa2	39267.78417	1284.148636	77251.41971	60.15769324	5.910677343	0.000296508	0.010416903	Up Regulation	NC_000073.7	46401257	46403737	+	825	Saa2	GO:0001664;GO:0005515;GO:0005576;GO:0005881;GO:0006953;GO:0034364;GO:0035634	K17310	-	S	0UVED;1D3KC;1968W;0IXU4;1B5XD;0DUDX;0A7RM;13V05;0VIAJ	serum amyloid A-2 protein preproprotein [Mus musculus]	20209
Usp6nl	550.4382834	709.9810403	390.8955265	0.550571782	-0.860997424	0.000298345	0.010459191	Nodiff	NC_000068.8	6327444	6453107	+	14447	Usp6nl	GO:0005096;GO:0005794;GO:0005886;GO:0006886;GO:0007030;GO:0019068;GO:0031267;GO:0031410;GO:0035526;GO:0043547;GO:0048227;GO:0090630;GO:1903358	K20133	-	S;G;U	0DNW3;KOG1102;18ZG7;0UKG3;09V4S;12PQW;0V64F;1AUXM;1CXTI	USP6 N-terminal-like protein isoform a [Mus musculus]	98910
Lgals4	389.1449381	272.4447997	505.8450766	1.856688317	0.89273165	0.000307341	0.01075171	Nodiff	NC_000073.7	28532538	28541135	+	2127	Lgals4	GO:0005515;GO:0005615;GO:0016936;GO:0030246;GO:0062023	K10091	-	W	0DIB1;0UKS1;12THH;0A05C;0VB1J;1CT1E;KOG3587;18X7A;1AW8F	galectin-4 [Mus musculus]	16855
Abat	6424.877514	9856.428191	2993.326837	0.303692857	-1.719315119	0.000315604	0.010998749	Down Regulation	NC_000082.7	8331293	8439432	+	4636	Abat	GO:0001666;GO:0003824;GO:0003867;GO:0005739;GO:0005759;GO:0007568;GO:0007620;GO:0007626;GO:0008483;GO:0009448;GO:0009449;GO:0009450;GO:0010039;GO:0014053;GO:0016740;GO:0021549;GO:0030170;GO:0031652;GO:0032024;GO:0032144;GO:0032145;GO:0033602;GO:0034386;GO:0035094;GO:0035640;GO:0042135;GO:0042220;GO:0042493;GO:0042802;GO:0043005;GO:0045471;GO:0045776;GO:0045964;GO:0046872;GO:0047298;GO:0048148;GO:…	K13524	-	E	0A031;12S3N;0VAZ8;18VU7;KOG1405;1AUS3;0UII8;1CWI6;0DMNQ	4-aminobutyrate aminotransferase, mitochondrial isoform 1 precursor [Mus musculus]	268860
Rgl2	227.8252385	154.4892675	301.1612094	1.949398908	0.963029341	0.000315734	0.010998749	Nodiff	NC_000083.7	34148813	34156661	+	3509	Rgl2	GO:0005085;GO:0007165;GO:0007264;GO:0010667;GO:0014068;GO:0032485;GO:0050790	K17636	-	T	14TZP;0V1I5;0B0SI;0WD9W;0KDSG;1DD50;0E65R	ral guanine nucleotide dissociation stimulator-like 2 [Mus musculus]	19732
Aqp8	1135.427586	549.2382022	1721.61697	3.134554302	1.648260323	0.00031827	0.011063734	Up Regulation	NC_000073.7	123061517	123067226	+	1486	Aqp8	GO:0005886;GO:0005887;GO:0006833;GO:0015250;GO:0015267;GO:0015722;GO:0016020;GO:0016021;GO:0043231;GO:0045177;GO:0046691;GO:0055085;GO:0071320	K09869	-	P;G	13IV3;KOG0223;1AVM1;0UI3J;0DRFM;18WA3;1D0MX;0VEQF;0A3VS	aquaporin-8 isoform 1 [Mus musculus]	11833
Ugt2b5	8463.689552	10651.23015	6276.148957	0.5892417	-0.763068563	0.000320056	0.011073893	Nodiff	NC_000071.7	87272805	87288199	-	1894	Ugt2b5	GO:0008194;GO:0015020;GO:0016020;GO:0016021;GO:0016740;GO:0016757	K00699	[EC:2.4.1.17]	C;G	19527;0UK1V;09WHA;1CSGY;12QS3;1ASCS;0DHSN;KOG1192;0V7FS	UDP-glucuronosyltransferase 2B17 precursor [Mus musculus]	22238
Gngt2	67.67101877	37.16649139	98.17554615	2.641506973	1.401361218	0.00032028	0.011073893	Up Regulation	NC_000077.7	95733045	95736557	+	914	Gngt2	GO:0005834;GO:0005886;GO:0007165;GO:0007186;GO:0016020;GO:0031680;GO:0031681	K04549	-	T	0DVRK;0A9N3;1940Q;KOG4119;1D4Y7;13WFP;0UWFN;0VKJG;1B6TP	guanine nucleotide-binding protein G(I)/G(S)/G(O) subunit gamma-T2 [Mus musculus]	14710
Gcnt4	32.10881894	13.51483452	50.70280336	3.75164071	1.907521669	0.000320574	0.011073893	Up Regulation	NC_000079.7	97060852	97087422	+	7362	Gcnt4	GO:0000139;GO:0002121;GO:0003829;GO:0005794;GO:0006486;GO:0016020;GO:0016021;GO:0016740;GO:0016757;GO:0018215;GO:0042403;GO:0048729;GO:0048872;GO:0060993	K09663	[EC:2.4.1.-]	G	0V4IF;09TJF;192FZ;1B531;KOG0799;0DEW5;0URU6;1CXDS;12PWM	beta-1,3-galactosyl-O-glycosyl-glycoprotein beta-1,6-N-acetylglucosaminyltransferase 4 [Mus musculus]	218476
Zfp13	29.88900954	11.98261225	47.79540682	3.988730154	1.995929525	0.000321305	0.011075961	Up Regulation	NC_000083.7	23788820	23818729	-	8897	Zfp13	GO:0000122;GO:0000785;GO:0000977;GO:0000978;GO:0000981;GO:0001227;GO:0003677;GO:0005634;GO:0005739;GO:0006355;GO:0006357;GO:0010729;GO:0046872;GO:1901030	K09228	-	K	13I41;0UJEM;1CS19;0DHB6;1AUXA;KOG1721;194ZK;09X1F;0V7ZJ	zinc finger protein 13 isoform X1 [Mus musculus]	22654
Paics	2343.719698	3067.462128	1619.977268	0.528116469	-0.921071963	0.000322662	0.011099559	Nodiff	NC_000071.7	77099149	77115356	+	2491	Paics	GO:0000166;GO:0003824;GO:0004638;GO:0004639;GO:0005524;GO:0005737;GO:0005829;GO:0006164;GO:0006189;GO:0008152;GO:0016829;GO:0016831;GO:0016874;GO:0042802;GO:0043727	K01587	-	F	1AZJA;KOG2835;0DMRV;12SJN;1CQ1J;0UMD2;0V8CF;09XKN;1910N	multifunctional protein ADE2 isoform a [Mus musculus]	67054
Fgg	58657.97054	30357.22994	86958.71114	2.864514033	1.518290405	0.000329838	0.011322828	Up Regulation	NC_000069.7	82915031	82922363	+	2112	Fgg	GO:0002250;GO:0002376;GO:0005102;GO:0005198;GO:0005201;GO:0005576;GO:0005577;GO:0005615;GO:0005737;GO:0005938;GO:0007160;GO:0007596;GO:0007599;GO:0009306;GO:0009897;GO:0009986;GO:0030168;GO:0031091;GO:0031639;GO:0034116;GO:0034622;GO:0036345;GO:0042730;GO:0042802;GO:0045087;GO:0045202;GO:0045907;GO:0045921;GO:0046872;GO:0050714;GO:0050839;GO:0051258;GO:0051592;GO:0062023;GO:0070374;GO:0070527;GO:…	K03905	-	S;W;E	0V5H0;18WU8;0URI8;1CQGW;1AYKU;09UHS;KOG2579;13IEH;0DFTF	fibrinogen gamma chain isoform 2 precursor [Mus musculus]	99571
Cd1d1	6546.296801	8246.997549	4845.596053	0.587558808	-0.767194837	0.000334702	0.011465981	Nodiff	NC_000069.7	86903141	86919665	-	2754	Cd1d1	GO:0016020;GO:0016021	K06448	-	W;U	0A3SI;0V65J;1CXUM;1AT9N;12NT3;0ITUC;190N9;0UUB4;0DKGF	antigen-presenting glycoprotein CD1d1 isoform 1 precursor [Mus musculus]	12479
Myl9	27.64970958	10.73189922	44.56751994	4.152808279	2.054087269	0.000340374	0.011636127	Up Regulation	NC_000068.8	156617324	156623577	+	1175	Myl9	GO:0001725;GO:0005509;GO:0016459;GO:0016460;GO:0030018;GO:0032036;GO:0046872	K12755	-	Z	0UUKW;1B2ZW;192FY;0DIUJ;0V8F4;12SKP;KOG0031;09XH2;1CY6F	myosin regulatory light polypeptide 9 [Mus musculus]	98932
Sft2d2	976.5322774	1245.008793	708.0557621	0.568715471	-0.814221043	0.000349216	0.011913765	Nodiff	NC_000067.7	165001910	165022104	-	5795	Sft2d2	GO:0003674;GO:0015031;GO:0016020;GO:0016021;GO:0016192	-	-	U	13Q28;19373;1CVNV;0A5GV;0DS3U;0UPVF;0VG8N;KOG2887;1AZIH	vesicle transport protein SFT2B [Mus musculus]	108735
Gapdh	1225.494851	890.8787944	1560.110908	1.751204449	0.808347525	0.000351925	0.011981402	Nodiff	NC_000072.7	125138815	125143430	-	1736	Gapdh	GO:0000166;GO:0000226;GO:0001819;GO:0004365;GO:0005515;GO:0005634;GO:0005737;GO:0005739;GO:0005811;GO:0005829;GO:0005856;GO:0005886;GO:0005975;GO:0006006;GO:0006094;GO:0006096;GO:0006417;GO:0006915;GO:0007275;GO:0008017;GO:0010951;GO:0015630;GO:0016491;GO:0016620;GO:0016740;GO:0017148;GO:0019828;GO:0019899;GO:0019933;GO:0031640;GO:0031965;GO:0035605;GO:0035606;GO:0042802;GO:0043209;GO:0043231;GO:…	K00134	[EC:1.2.1.12]	G	1CSMY;0DHX7;0UK8H;1AZ5V;12QVQ;09WMQ;0V7KE;18XS9;KOG0657	glyceraldehyde-3-phosphate dehydrogenase isoform 1 [Mus musculus]	14433
Pdgfrb	173.3247798	111.5869006	235.0626591	2.106543491	1.074877702	0.000356744	0.012120493	Up Regulation	NC_000084.7	61178194	61218139	+	6109	Pdgfrb	GO:0000166;GO:0001568;GO:0001701;GO:0001726;GO:0001822;GO:0001894;GO:0004672;GO:0004713;GO:0004714;GO:0005017;GO:0005019;GO:0005102;GO:0005161;GO:0005515;GO:0005524;GO:0005634;GO:0005737;GO:0005764;GO:0005794;GO:0005886;GO:0005887;GO:0006024;GO:0006468;GO:0006807;GO:0006935;GO:0007165;GO:0007169;GO:0007275;GO:0007568;GO:0008284;GO:0008584;GO:0009636;GO:0009986;GO:0010863;GO:0014068;GO:0014070;GO:…	K05089	[EC:2.7.10.1]	T	0V51R;1B1BK;1CTBA;09U2S;KOG0200;1923U;0URE7;0DMCR;12TBY	platelet-derived growth factor receptor beta isoform 1 precursor [Mus musculus]	18596
Usp25	553.3158866	708.4175708	398.2142025	0.562117907	-0.831055319	0.000357542	0.012122659	Nodiff	NC_000082.7	76810573	76913671	+	5038	Usp25	GO:0000502;GO:0004197;GO:0004843;GO:0005634;GO:0005737;GO:0005783;GO:0005829;GO:0006508;GO:0006511;GO:0008233;GO:0008234;GO:0016579;GO:0016787;GO:0018215;GO:0031625;GO:0032183;GO:0051117;GO:0070536;GO:0071108;GO:1904293	K11849	[EC:3.4.19.12]	O	KOG1863;0UP7E;1CQUB;1AZ8I;0DG4S;0V5UX;12NZ2;194WI;09UVA	ubiquitin carboxyl-terminal hydrolase 25 isoform X1 [Mus musculus]	30940
Aspg	2795.512441	2090.387601	3500.637281	1.674635498	0.743847112	0.000360126	0.01217739	Nodiff	NC_000078.7	112073117	112094007	+	4068	Aspg	GO:0003847;GO:0004067;GO:0004622;GO:0006520;GO:0006528;GO:0006629;GO:0006644;GO:0016042;GO:0016740;GO:0016746;GO:0016747;GO:0016787;GO:0102545	K13278	-	E	1B1B9;KOG0503;12RED;0DNMW;192F6;0UHG2;1CXJ7;09YS9;0V9Q4	60 kDa lysophospholipase [Mus musculus]	104816
Slc25a46	856.3580734	1086.762951	625.9531953	0.575979513	-0.795910598	0.000360631	0.01217739	Nodiff	NC_000084.7	31713217	31743585	-	4503	Slc25a46	GO:0000422;GO:0003674;GO:0005739;GO:0005741;GO:0006839;GO:0007005;GO:0007416;GO:0016020;GO:0016021;GO:0016358;GO:0021554;GO:0021702;GO:0022011;GO:0031987;GO:0048936;GO:0090149	K03454	-	C	1CWV3;KOG2954;0DRAP;12SJ7;09XII;1AS6P;0UGE8;0V8GN;18SX5	solute carrier family 25 member 46 isoform 1 [Mus musculus]	67453
Mycbp2	716.6220832	915.5458979	517.6982685	0.565453103	-0.82252072	0.000362871	0.012228022	Nodiff	NC_000080.7	103350847	103584276	-	19472	Mycbp2	GO:0005085;GO:0005515;GO:0005634;GO:0005654;GO:0005737;GO:0005856;GO:0008045;GO:0008270;GO:0015630;GO:0016567;GO:0016740;GO:0021785;GO:0021952;GO:0030424;GO:0031267;GO:0031398;GO:0032880;GO:0032922;GO:0042177;GO:0042802;GO:0042995;GO:0043231;GO:0046872;GO:0048511;GO:0048667;GO:0050790;GO:0050905;GO:0051493;GO:0061630;GO:1902667	K10693	[EC:2.3.2.33]	O;K	KOG1428;1AXW8;09VKQ;0UNCN;0DJ6A;0V6JV;18SCC;1CTY5;12PCZ	E3 ubiquitin-protein ligase MYCBP2 isoform X1 [Mus musculus]	105689
P3h3	44.56710931	21.51388051	67.6203381	3.143102802	1.652189459	0.000375637	0.012605342	Up Regulation	NC_000072.7	124818052	124834680	-	3167	P3h3	GO:0005506;GO:0005515;GO:0005783;GO:0008285;GO:0016491;GO:0016705;GO:0017185;GO:0019511;GO:0019797;GO:0031418;GO:0032963;GO:0032964;GO:0046872;GO:0051213;GO:0055114;GO:1902494	K22460	[EC:1.14.11.7]	O;K	0US2E;1CXNN;1AUPK;0V9YV;09Z1A;0DNR8;KOG4459;18WJU;12SHB	prolyl 3-hydroxylase 3 precursor [Mus musculus]	14789
Hunk	35.94822093	15.96834106	55.92810081	3.502436515	1.808358901	0.000376023	0.012605342	Up Regulation	NC_000082.7	90182550	90296443	+	6908	Hunk	GO:0000166;GO:0004672;GO:0004674;GO:0005524;GO:0005634;GO:0005737;GO:0006468;GO:0016301;GO:0016310;GO:0016740;GO:0035556;GO:0106310;GO:0106311	K08797	[EC:2.7.11.1]	T	KOG0583;18ZF1;0V9JT;1CUWC;0DK2J;09YN1;13BQD;0UIA7;1AW8J	hormonally up-regulated neu tumor-associated kinase [Mus musculus]	26559
Plxnb1	919.41989	664.1243407	1174.715439	1.768818529	0.822786043	0.000376407	0.012605342	Nodiff	NC_000075.7	108922915	108948983	+	11701	Plxnb1	GO:0002116;GO:0005515;GO:0005886;GO:0005887;GO:0007162;GO:0007165;GO:0008360;GO:0014068;GO:0016020;GO:0016021;GO:0017154;GO:0030334;GO:0032794;GO:0033689;GO:0043087;GO:0043547;GO:0043931;GO:0048812;GO:0050772;GO:0051493;GO:0071526;GO:1900220;GO:1902287;GO:1904862	K06821	-	T	1CRZ7;1AZY2;12RMW;18S3F;09UD0;0UJBM;0V5C8;0DFNS;KOG3610	plexin-B1 precursor [Mus musculus]	235611
Tgfb1i1	34.59117702	15.44829235	53.7340617	3.478317246	1.798389522	0.000377122	0.012605342	Up Regulation	NC_000073.7	127845963	127854871	+	3964	Tgfb1i1	GO:0003712;GO:0003713;GO:0005515;GO:0005634;GO:0005737;GO:0005829;GO:0005856;GO:0005886;GO:0005925;GO:0009408;GO:0010718;GO:0016055;GO:0016331;GO:0016363;GO:0030054;GO:0030154;GO:0030511;GO:0030512;GO:0030579;GO:0030855;GO:0045165;GO:0045599;GO:0045893;GO:0046872;GO:0048495;GO:0050681;GO:0070411	K24315	-	Z;T;K	0DGSR;0V6HB;0UUC6;KOG1703;12Q3X;1AVSK;1CVWQ;09VI1;192HG	transforming growth factor beta-1-induced transcript 1 protein isoform X1 [Mus musculus]	21804
Arhgef11	340.3255095	442.2484026	238.4026164	0.53906948	-0.891456863	0.000381211	0.012716289	Nodiff	NC_000069.7	87524855	87645346	+	6890	Arhgef11	GO:0001664;GO:0005085;GO:0005515;GO:0005737;GO:0007186;GO:0007266;GO:0016020;GO:0035556;GO:0045893;GO:0050790	K12331	-	T	0VCWD;12PZQ;KOG3520;0UGR5;0A219;1CYN7;1B1D3;0DPPA;1904T	rho guanine nucleotide exchange factor 11 isoform X1 [Mus musculus]	213498
Atp2b1	603.4154374	772.3988429	434.432032	0.562445213	-0.830215522	0.000385163	0.012822203	Nodiff	NC_000076.7	98750243	98862005	+	8195	Atp2b1	GO:0000166;GO:0001772;GO:0001818;GO:0003056;GO:0003407;GO:0005388;GO:0005515;GO:0005516;GO:0005524;GO:0005654;GO:0005886;GO:0005887;GO:0006811;GO:0006816;GO:0006874;GO:0007420;GO:0007568;GO:0008217;GO:0009409;GO:0009898;GO:0015085;GO:0016020;GO:0016021;GO:0016323;GO:0016324;GO:0016328;GO:0016887;GO:0019829;GO:0030054;GO:0030165;GO:0030501;GO:0032590;GO:0032591;GO:0032809;GO:0043231;GO:0045121;GO:…	K05850	[EC:7.2.2.10]	P	0DJY0;0UQ5P;1AXDM;18WYR;12P5I;09YFF;1CURI;KOG0204;0V9D9	plasma membrane calcium-transporting ATPase 1 isoform 1 [Mus musculus]	67972
Ptn	17.54616659	0	35.09233318	Inf	Inf	0.000386441	0.01283885	Up Regulation	NC_000072.7	36691859	36787114	-	1770	Ptn	GO:0001503;GO:0001889;GO:0002232;GO:0002690;GO:0004864;GO:0005178;GO:0005539;GO:0005576;GO:0005604;GO:0005615;GO:0005737;GO:0005783;GO:0005886;GO:0007165;GO:0007229;GO:0007406;GO:0007420;GO:0007507;GO:0007612;GO:0007613;GO:0008083;GO:0008201;GO:0008284;GO:0008360;GO:0009986;GO:0010594;GO:0010811;GO:0010976;GO:0010996;GO:0014823;GO:0016020;GO:0016525;GO:0019901;GO:0021510;GO:0021549;GO:0021794;GO:…	K16642	-	W;T;U	0IWNA;13QG5;1D39K;0VHTB;0A6Z6;0UV6Z;0DTXD;1B5PK;193QN	pleiotrophin isoform X1 [Mus musculus]	19242
Il6ra	535.4513405	689.2938101	381.6088709	0.553622948	-0.853024351	0.000389829	0.012901044	Nodiff	NC_000069.7	89776631	89820503	-	3377	Il6ra	GO:0004896;GO:0004897;GO:0004915;GO:0004921;GO:0005138;GO:0005576;GO:0005615;GO:0005886;GO:0005896;GO:0008284;GO:0009897;GO:0010536;GO:0010573;GO:0016020;GO:0016021;GO:0016324;GO:0019221;GO:0019899;GO:0019955;GO:0019970;GO:0019981;GO:0031018;GO:0032722;GO:0032755;GO:0032809;GO:0032966;GO:0034097;GO:0038154;GO:0042531;GO:0042803;GO:0043235;GO:0043410;GO:0048589;GO:0048661;GO:0050731;GO:0070102;GO:…	K05055	-	T	0DGFQ;12SI1;09V6Z;0V66G;0UI8S;0II5K;1922H;1CR5C;1ATTG	interleukin-6 receptor subunit alpha isoform 1 precursor [Mus musculus]	16194
Actb	5000.355185	3704.747329	6295.96304	1.699431157	0.76505192	0.000390089	0.012901044	Nodiff	NC_000071.7	142888870	142892509	-	1920	Actb	GO:0000079;GO:0000166;GO:0001725;GO:0001738;GO:0002102;GO:0005515;GO:0005524;GO:0005634;GO:0005737;GO:0005829;GO:0005856;GO:0005884;GO:0005886;GO:0005911;GO:0005912;GO:0005925;GO:0007163;GO:0007409;GO:0014069;GO:0015629;GO:0016020;GO:0019894;GO:0019901;GO:0022898;GO:0030027;GO:0030424;GO:0030863;GO:0030957;GO:0032091;GO:0032991;GO:0034333;GO:0035267;GO:0036464;GO:0042802;GO:0043209;GO:0043296;GO:…	K05692	-	Z	09TDS;12N6D;0DEQX;0V4CV;KOG0676;1CPEN;1B3VH;18V3C;0UR4K	actin, cytoplasmic 1 [Mus musculus]	11461
Abcg8	755.7549883	961.7340351	549.7759415	0.571650707	-0.806794201	0.000391426	0.012901044	Nodiff	NC_000083.7	84983730	85007761	+	3749	Abcg8	GO:0000166;GO:0005515;GO:0005524;GO:0005886;GO:0005887;GO:0006869;GO:0007584;GO:0007588;GO:0010949;GO:0014850;GO:0015914;GO:0015918;GO:0016020;GO:0016021;GO:0016324;GO:0016887;GO:0030299;GO:0031667;GO:0033344;GO:0038183;GO:0042493;GO:0042626;GO:0042632;GO:0043190;GO:0043235;GO:0045796;GO:0046872;GO:0046982;GO:0055085;GO:0055092;GO:0070328;GO:0120009;GO:0120020	K05684	-	Q	0UQVD;0DM5I;1CYH4;18S7P;0VD9Z;12NWX;0A2EB;1B0PA;KOG0061	ATP-binding cassette sub-family G member 8 isoform 1 [Mus musculus]	67470
C8a	6034.34311	4213.167475	7855.518745	1.864516137	0.898801283	0.000391797	0.012901044	Nodiff	NC_000070.7	104672876	104733684	-	3715	C8a	GO:0001848;GO:0002376;GO:0005576;GO:0005579;GO:0005615;GO:0005886;GO:0006955;GO:0006956;GO:0006957;GO:0006958;GO:0016020;GO:0016021;GO:0019835;GO:0044877;GO:0045087	K03997	-	O;W	1CVAN;18SA6;0IE8U;0UKQ6;1AZ1F;12TCP;0DKGQ;0VD6P;0A0A3	complement component C8 alpha chain isoform 1 preproprotein [Mus musculus]	230558
Dennd1b	111.4849855	154.6990625	68.27090853	0.4413143	-1.180121598	0.000392219	0.012901044	Down Regulation	NC_000067.7	138891447	139103781	+	13024	Dennd1b	GO:0005085;GO:0005737;GO:0005829;GO:0006897;GO:0015031;GO:0016607;GO:0030136;GO:0031267;GO:0031410;GO:0032456;GO:0035745;GO:0043231;GO:0043547;GO:0050776;GO:0050852;GO:1901981	K20160	-	T;U	09V1X;0DGBA;KOG3569;194MF;1B3DS;0V61K;0UJQ6;1CR0S;13IEM	DENN domain-containing protein 1B isoform X1 [Mus musculus]	329260
Mmp23	30.71352755	13.0021873	48.4248678	3.724363191	1.896993768	0.000397582	0.013051443	Up Regulation	NC_000070.7	155735111	155738982	-	2663	Mmp23	GO:0000003;GO:0004222;GO:0005615;GO:0005783;GO:0005789;GO:0006508;GO:0008233;GO:0008237;GO:0008270;GO:0016020;GO:0016021;GO:0016787;GO:0030198;GO:0030574;GO:0031012;GO:0046872	K08001	[EC:3.4.24.-]	O;W	0V517;KOG1565;13MZK;0USIQ;1CQ1T;1927A;1B1I9;0DFC1;09U2A	matrix metalloproteinase-23 isoform X1 [Mus musculus]	26561
Adrb3	12.28006396	2.467829794	22.09229812	8.952115812	3.1622287	0.000401385	0.013150126	Up Regulation	NC_000074.7	27715804	27720833	-	3506	Adrb3	GO:0002024;GO:0002025;GO:0004930;GO:0004935;GO:0004939;GO:0005634;GO:0005886;GO:0005887;GO:0007165;GO:0007186;GO:0007189;GO:0007190;GO:0007568;GO:0009409;GO:0015052;GO:0016020;GO:0016021;GO:0031649;GO:0031699;GO:0040015;GO:0042755;GO:0042803;GO:0043235;GO:0043410;GO:0046677;GO:0050873;GO:0051379;GO:0051380;GO:0071875;GO:0071880;GO:0120162	K04143	-	T	KOG3656;1AYAZ;0UQTM;0DMKF;18S97;0A00Q;1CWFU;0VAXE;12V73	beta-3 adrenergic receptor [Mus musculus]	11556
L2hgdh	982.1749386	1246.158277	718.1916006	0.576324544	-0.795046633	0.00040246	0.01315925	Nodiff	NC_000078.7	69737210	69771648	-	3338	L2hgdh	GO:0003973;GO:0005739;GO:0016021;GO:0016491;GO:0044267;GO:0047545;GO:0055114	K00109	[EC:1.1.99.2]	C;E;U	09YRJ;KOG2665;18ZMQ;1AU28;12N6P;0UII9;0DGPI;1CRDC;0V4DD	L-2-hydroxyglutarate dehydrogenase, mitochondrial precursor [Mus musculus]	217666
Adamts2	87.497554	40.63654354	134.3585645	3.306348246	1.725238687	0.000404808	0.013209853	Up Regulation	NC_000077.7	50492912	50698400	+	7265	Adamts2	GO:0004222;GO:0005576;GO:0006508;GO:0007283;GO:0008233;GO:0008237;GO:0008270;GO:0016485;GO:0016787;GO:0030198;GO:0030199;GO:0030324;GO:0030574;GO:0031012;GO:0043588;GO:0046872;GO:0062023	K08618	[EC:3.4.24.14]	O;W	13BI5;1BAQY;0V2SF;0WFWP;0E7PS;1DEPX;0INDA;19722;0B3HE	A disintegrin and metalloproteinase with thrombospondin motifs 2 preproprotein [Mus musculus]	216725
Atl2	2468.221359	3116.379172	1820.063546	0.584031482	-0.775881956	0.0004068	0.013248681	Nodiff	NC_000083.7	80155819	80203633	-	11267	Atl2	GO:0000166;GO:0003924;GO:0005515;GO:0005525;GO:0005783;GO:0005789;GO:0007029;GO:0007030;GO:0016020;GO:0016021;GO:0016787;GO:0042802;GO:0051260;GO:0098826;GO:1990809	K17339	[EC:3.6.5.-]	K	KOG2037	atlastin-2 isoform 5 [Mus musculus]	56298
Hmgb2	94.49985216	56.02302657	132.9766778	2.373607531	1.247081409	0.000409504	0.013310507	Up Regulation	NC_000074.7	57964877	57969033	+	2757	Hmgb2	GO:0000785;GO:0000793;GO:0000976;GO:0000987;GO:0001938;GO:0002376;GO:0002437;GO:0003677;GO:0003684;GO:0003690;GO:0003713;GO:0005515;GO:0005576;GO:0005615;GO:0005634;GO:0005654;GO:0005694;GO:0005730;GO:0005737;GO:0006265;GO:0006310;GO:0006357;GO:0006935;GO:0006954;GO:0007283;GO:0007289;GO:0008134;GO:0008301;GO:0008584;GO:0010628;GO:0010629;GO:0019904;GO:0032075;GO:0032496;GO:0032728;GO:0032991;GO:…	K11295	-	K;B	0UGBY;09Z4C;KOG0381;0DF62;0VDMV;194UU;12T0N;1ARPK;1CPVN	high mobility group protein B2 [Mus musculus]	97165
Kdm7a	331.1595886	429.8986314	232.4205458	0.540640348	-0.88725891	0.000413832	0.013424754	Nodiff	NC_000072.7	39113554	39183707	-	9553	Kdm7a	GO:0000785;GO:0003712;GO:0005506;GO:0005634;GO:0005654;GO:0005730;GO:0006325;GO:0006357;GO:0006482;GO:0007399;GO:0008270;GO:0016491;GO:0016706;GO:0030901;GO:0032452;GO:0032454;GO:0033169;GO:0035064;GO:0035574;GO:0035575;GO:0045893;GO:0046872;GO:0051213;GO:0051864;GO:0055114;GO:0070544;GO:0071557;GO:0071558	K11445	-	B	0UFUN;12N4D;09TS2;1CPS9;1ATR3;0DF2G;18VA2;0V4RC;KOG1633	lysine-specific demethylase 7A [Mus musculus]	338523
Zfyve1	1034.877477	1309.95392	759.8010345	0.580021192	-0.785822482	0.00041682	0.013495158	Nodiff	NC_000078.7	83593330	83679289	-	6446	Zfyve1	GO:0000407;GO:0005545;GO:0005547;GO:0005739;GO:0005776;GO:0005783;GO:0005789;GO:0005794;GO:0005795;GO:0005811;GO:0009267;GO:0010923;GO:0016020;GO:0016236;GO:0032266;GO:0043325;GO:0044233;GO:0046872;GO:0048471;GO:0097629;GO:0140042;GO:1990462	K17603	-	T;U	1917M;0UP3Z;KOG1818;1AZKC;0V5QF;0DG0P;09UQV;1CQQ8;12RWW	zinc finger FYVE domain-containing protein 1 isoform 1 [Mus musculus]	217695
Col12a1	104.8148612	65.22049469	144.4092278	2.214169465	1.146765645	0.000423139	0.013623876	Up Regulation	NC_000075.7	79506269	79628423	-	14138	Col12a1	GO:0005576;GO:0005581;GO:0005595;GO:0005615;GO:0007155;GO:0030020;GO:0035987;GO:0062023	K08132	-	W	0V3I0;1BB9J;0B5J9;1DFVA;0WI6U;0E8YX;0IS7D;13EUN	collagen alpha-1(XII) chain isoform X1 [Mus musculus]	12816
Ap5z1	197.7179994	133.437663	261.9983359	1.963451173	0.973391721	0.000423798	0.013623876	Nodiff	NC_000071.7	142448960	142464471	+	5320	Ap5z1	GO:0000724;GO:0003674;GO:0005634;GO:0005654;GO:0005737;GO:0006281;GO:0006974;GO:0015031;GO:0016197;GO:0016607;GO:0044599	K19025	-	S;K;L	0UNWT;0DRF4;12P00;1AS6F;18T0F;1D0M7;0VC3J;0IH98;0A0TP	AP-5 complex subunit zeta-1 [Mus musculus]	231855
Lmntd2	30.0725201	12.72375448	47.42128572	3.726988428	1.89801034	0.00042482	0.013623876	Up Regulation	NC_000073.7	140789903	140795617	-	3483	Lmntd2	GO:0003674;GO:0005575;GO:0048026	-	-	D;Y	0VBMH;0A0R5;1CX9P;0UQQ7;12T57;1B4MI;0DNCJ;18V7G;KOG0977	lamin tail domain-containing protein 2 isoform 1 [Mus musculus]	72000
Arhgap19	103.0404737	62.72819922	143.3527482	2.285299912	1.19238351	0.000424865	0.013623876	Up Regulation	NC_000085.7	41755027	41790523	-	5209	Arhgap19	GO:0005096;GO:0005737;GO:0005886;GO:0007165;GO:0043231;GO:0043547;GO:0051056	K20640	-	T	0E84X;1975Z;0WGNE;0B467;0V31V;1DF3W;1BAXX;13CNI;0IPRZ	rho GTPase-activating protein 19 isoform 1 [Mus musculus]	71085
Yes1	477.8955011	614.4430324	341.3479697	0.555540468	-0.848036087	0.000424921	0.013623876	Nodiff	NC_000071.7	32768502	32844410	+	4621	Yes1	GO:0000166;GO:0001784;GO:0004672;GO:0004713;GO:0004715;GO:0005102;GO:0005154;GO:0005515;GO:0005524;GO:0005737;GO:0005794;GO:0005815;GO:0005829;GO:0005856;GO:0005884;GO:0005886;GO:0006468;GO:0007169;GO:0010827;GO:0016020;GO:0016301;GO:0016310;GO:0016740;GO:0018108;GO:0019899;GO:0030154;GO:0031234;GO:0036120;GO:0038083;GO:0042127;GO:0044325;GO:0045087;GO:0045944;GO:0046777;GO:0050731;GO:0071300;GO:…	K05705	[EC:2.7.10.2]	Z;T	09UFI;1CY0J;1956F;1ARY2;12R0Y;KOG0197;0UMIY;0DMK2;0V649	tyrosine-protein kinase Yes [Mus musculus]	22612
Sult2a5	209.2550102	371.1087313	47.40128904	0.127728843	-2.968843747	0.000426661	0.013653144	Down Regulation	NC_000073.7	13357892	13404732	+	1046	Sult2a5	GO:0004027;GO:0005737;GO:0005829;GO:0008146;GO:0016740;GO:0047704;GO:0050294;GO:0050656;GO:0051923	K11822	[EC:2.8.2.14]	S;O;J	1D0CH;0UIDX;13KC1;0A3KF;0DPEQ;KOG1584;18Y4Y;1B0UR;0VEFM	sulfotransferase family 2A member 1 family member [Mus musculus]	434264
F13b	3018.923123	3805.906909	2231.939336	0.586440864	-0.769942459	0.000430047	0.013734895	Nodiff	NC_000067.7	139429285	139451496	+	2561	F13b	GO:0004857;GO:0005515;GO:0005575;GO:0005576;GO:0007596;GO:0007599;GO:0043086;GO:1903363	K03906	-	S;W	1AYIG;1CYW4;13J4C;18T2K;0A28Q;0IE82;0VD4J;0DPWN;0UKQB	coagulation factor XIII B chain precursor [Mus musculus]	14060
Myh9	2504.102666	1855.250473	3152.954859	1.69947665	0.76509054	0.000433579	0.013820968	Nodiff	NC_000081.7	77644785	77726375	-	7435	Myh9	GO:0000146;GO:0000166;GO:0000212;GO:0000904;GO:0001525;GO:0001701;GO:0001725;GO:0001726;GO:0001768;GO:0001772;GO:0001778;GO:0001931;GO:0003774;GO:0003779;GO:0005178;GO:0005515;GO:0005516;GO:0005524;GO:0005634;GO:0005737;GO:0005819;GO:0005826;GO:0005829;GO:0005856;GO:0005886;GO:0005903;GO:0005912;GO:0005925;GO:0005938;GO:0006509;GO:0006911;GO:0007155;GO:0007520;GO:0008180;GO:0008360;GO:0009898;GO:…	K10352	-	Z	18Y2I;1ASQS;12P08;09T3R;0V42H;1CVD6;KOG0161;0UHE4;0DKJ2	myosin-9 [Mus musculus]	17886
Fhl3	49.75144412	25.31701553	74.18587271	2.930277173	1.551037135	0.000440029	0.013999529	Up Regulation	NC_000070.7	124589692	124602404	+	2542	Fhl3	GO:0001725;GO:0003712;GO:0003779;GO:0005515;GO:0005634;GO:0005737;GO:0006355;GO:0030018;GO:0030036;GO:0046872	K24414	-	Z;T	KOG1704;12QMN;1AY5M;09VZI;1CRYF;0UHJ7;0DH8A;19206;0V6XY	four and a half LIM domains protein 3 isoform X1 [Mus musculus]	14201
Vipr1	298.2692804	389.657894	206.8806669	0.530928977	-0.913409213	0.000444544	0.014103381	Nodiff	NC_000075.7	121471782	121502020	+	4902	Vipr1	GO:0004888;GO:0004930;GO:0004999;GO:0005886;GO:0007165;GO:0007166;GO:0007186;GO:0007187;GO:0007188;GO:0008528;GO:0016020;GO:0016021;GO:0017046;GO:0043235	K04589	-	T	1CVQ8;0UJCZ;0DKV8;191WM;1AUW2;KOG4564;09ZCX;0VA9Z;13KZH	vasoactive intestinal polypeptide receptor 1 precursor [Mus musculus]	22354
Fst	277.1769453	371.1859582	183.1679323	0.49346676	-1.018975186	0.000445021	0.014103381	Down Regulation	NC_000079.7	114588798	114595522	-	2896	Fst	GO:0000122;GO:0001501;GO:0002244;GO:0005576;GO:0005615;GO:0005634;GO:0005737;GO:0007275;GO:0007276;GO:0007389;GO:0008585;GO:0030154;GO:0030509;GO:0030510;GO:0031069;GO:0032926;GO:0038102;GO:0042475;GO:0043395;GO:0043616;GO:0045596;GO:0048185;GO:0051798	K04661	-	W	0E7WV;1DEWH;1BAUE;0V2WX;1973Q;0B3TR;0WG85;13C0W;0IP0F	follistatin FST315 precursor [Mus musculus]	14313
Ube2c	44.58332331	22.53513836	66.63150827	2.956782745	1.564028243	0.000445855	0.014103381	Up Regulation	NC_000068.8	164611849	164614822	+	931	Ube2c	GO:0000151;GO:0000166;GO:0000209;GO:0004842;GO:0005524;GO:0005634;GO:0005680;GO:0005829;GO:0005886;GO:0006511;GO:0007049;GO:0010458;GO:0010994;GO:0016567;GO:0016740;GO:0030071;GO:0031145;GO:0031536;GO:0044389;GO:0051301;GO:0061631;GO:0070936;GO:0070979	K06688	[EC:2.3.2.23]	O	1CU3H;1AXI1;09XYD;0UN0T;13RDJ;0DJB9;195R3;KOG0421;0V8W5	ubiquitin-conjugating enzyme E2 C [Mus musculus]	68612
Raph1	1025.518557	758.7561673	1292.280947	1.703157091	0.768211509	0.000456057	0.01437825	Nodiff	NC_000067.7	60509997	60606233	-	16854	Raph1	GO:0005515;GO:0005829;GO:0005886;GO:0007165;GO:0016604;GO:0031252;GO:0048675	K23488	-	-	-	ras-associated and pleckstrin homology domains-containing protein 1 isoform X1 [Mus musculus]	77300
Smyd1	63.54119427	35.4421113	91.64027724	2.585632567	1.370517275	0.000456287	0.01437825	Up Regulation	NC_000072.7	71190924	71239265	-	3361	Smyd1	GO:0003677;GO:0003714;GO:0005515;GO:0005634;GO:0005737;GO:0006338;GO:0007507;GO:0008168;GO:0010831;GO:0016740;GO:0018024;GO:0032259;GO:0034968;GO:0035914;GO:0045663;GO:0045892;GO:0046872	K11426	-	B	0UHU2;0V88P;KOG2084;1ATE7;18UCX;1CX3P;0A0JT;0DJX8;13CUM	histone-lysine N-methyltransferase Smyd1 isoform 1 [Mus musculus]	12180
Mast3	675.0771751	487.5826922	862.5716579	1.76907768	0.822997398	0.00045934	0.014425014	Nodiff	NC_000074.7	71230761	71257692	-	7938	Mast3	GO:0000166;GO:0000287;GO:0004672;GO:0004674;GO:0005524;GO:0006468;GO:0007010;GO:0016301;GO:0016310;GO:0016740;GO:0018105;GO:0035556;GO:0106310;GO:0106311	K08789	[EC:2.7.11.1]	T	0USHF;09XE5;1B2K6;0DIRR;KOG0606;18W8M;0V8C7;1CXWQ;12Q17	microtubule-associated serine/threonine-protein kinase 3 isoform X1 [Mus musculus]	546071
D3Ertd751e	161.6776465	218.0553619	105.2999311	0.482904572	-1.050189974	0.000459518	0.014425014	Down Regulation	NC_000069.7	41697031	41757930	+	5585	D3Ertd751e	GO:0003674;GO:0005575;GO:0008150	-	-	S	0IHBZ;0DNXA;0VC5F;1CXUQ;13KY1;1AY0H;0US3B;192GC;0A19N	UPF0462 protein C4orf33 homolog isoform X1 [Mus musculus]	73852
Dpysl3	27.10475603	10.5993875	43.61012457	4.114400436	2.040682212	0.000461118	0.014447777	Up Regulation	NC_000084.7	43454044	43571351	-	6079	Dpysl3	GO:0005515;GO:0005615;GO:0005737;GO:0005829;GO:0007399;GO:0010975;GO:0010976;GO:0010977;GO:0016787;GO:0016810;GO:0017124;GO:0030027;GO:0030334;GO:0030336;GO:0030426;GO:0031005;GO:0031941;GO:0035374;GO:0042802;GO:0042995;GO:0044297;GO:0045202;GO:0048666;GO:0048678;GO:0051017;GO:0051219;GO:0051491;GO:0051764;GO:0070382;GO:0071345	-	-	F	12N8J;0UP31;1AYMS;0DI51;1CVKN;194CR;0V4HE;09TIF;KOG2584	dihydropyrimidinase-related protein 3 CRMP4b [Mus musculus]	22240
LOC118568032	162.562529	103.6427475	221.4823106	2.136978379	1.095572312	0.000462549	0.014465176	Up Regulation	NC_000079.7	21997481	22004056	+	2879	LOC118568032	-	-	-	-	-	uncharacterized protein LOC118568032 isoform X1 [Mus musculus]	118568032
Sult2a1	1138.771392	2170.655562	106.887221	0.049241908	-4.343969533	0.00046515	0.014519009	Down Regulation	NC_000073.7	13530171	13571335	-	1021	Sult2a1	GO:0004027;GO:0005737;GO:0005829;GO:0006629;GO:0008146;GO:0008202;GO:0008203;GO:0016740;GO:0047704;GO:0050294;GO:0050656;GO:0051923	K11822	[EC:2.8.2.14]	S;O;J	1D0CH;0UIDX;13KC1;0A3KF;0DPEQ;KOG1584;18Y4Y;1B0UR;0VEFM	bile salt sulfotransferase 1 [Mus musculus]	20859
Pcyox1l	19.19709537	6.201320546	32.19287019	5.191292717	2.376093838	0.00048402	0.015064249	Up Regulation	NC_000084.7	61829235	61841156	-	3182	Pcyox1l	GO:0001735;GO:0005576;GO:0016491;GO:0016670;GO:0030327;GO:0030328;GO:0055114	-	-	O;E	1CXB0;18UUX;09VZH;1ATUG;12T2K;0V6WH;0DN0J;0IE2Q;0UMI4	prenylcysteine oxidase-like precursor [Mus musculus]	240334
Fga	79643.53388	39235.79404	120051.2737	3.059738605	1.613408408	0.000484443	0.015064249	Up Regulation	NC_000069.7	82933460	82940934	+	3370	Fga	GO:0002250;GO:0002376;GO:0005102;GO:0005198;GO:0005201;GO:0005576;GO:0005577;GO:0005615;GO:0005737;GO:0005791;GO:0005938;GO:0007160;GO:0007596;GO:0007599;GO:0009897;GO:0009986;GO:0014911;GO:0030168;GO:0031091;GO:0031639;GO:0034116;GO:0034622;GO:0042730;GO:0043152;GO:0045087;GO:0045202;GO:0045907;GO:0045921;GO:0046872;GO:0050714;GO:0050839;GO:0051258;GO:0051592;GO:0062023;GO:0065003;GO:0070374;GO:…	K03903	-	S;W;E	0DMMV;1CWHF;0A029;12QBM;18XA4;0VAYN;KOG2579;0UQV5;1B2DY	fibrinogen alpha chain isoform 1 preproprotein [Mus musculus]	14161
Niban2	397.7865368	168.9208137	626.6522599	3.709739767	1.891317987	0.000487385	0.015120479	Up Regulation	NC_000068.8	32766146	32815265	+	3693	Niban2	GO:0003713;GO:0005654;GO:0005737;GO:0005829;GO:0005886;GO:0005912;GO:0008285;GO:0016020;GO:0030054;GO:0032274;GO:0043066;GO:0045892;GO:0045893;GO:2000279;GO:2000679	-	-	O;T	0IFR1;0DHAS;1AWIM;09X6Z;18SRM;0V85K;13HCM;1CS0W;0UM2T	protein Niban 2 [Mus musculus]	227737
Dgat2	6707.893295	8393.913803	5021.872787	0.598275477	-0.741118165	0.000488306	0.015120479	Nodiff	NC_000073.7	98802870	98831920	-	2251	Dgat2	GO:0003846;GO:0004144;GO:0005737;GO:0005739;GO:0005783;GO:0005789;GO:0005811;GO:0005829;GO:0006071;GO:0006629;GO:0006640;GO:0006651;GO:0008374;GO:0010867;GO:0016020;GO:0016021;GO:0016740;GO:0016746;GO:0016747;GO:0019432;GO:0019915;GO:0030176;GO:0034383;GO:0035336;GO:0035356;GO:0038183;GO:0042572;GO:0042632;GO:0042803;GO:0043231;GO:0045722;GO:0046322;GO:0046339;GO:0048471;GO:0050252;GO:0050746;GO:…	K11160	-	I	09XQ2;0UQCG;12TQI;0V8MS;0DJ1T;191I9;KOG0831;1B3Y3;1CTTC	diacylglycerol O-acyltransferase 2 [Mus musculus]	67800
Grn	3853.335776	2495.300433	5211.371118	2.088474417	1.062449471	0.000488998	0.015120479	Up Regulation	NC_000077.7	102321333	102327635	+	2148	Grn	GO:0001835;GO:0002265;GO:0002282;GO:0005125;GO:0005515;GO:0005576;GO:0005615;GO:0005739;GO:0005764;GO:0005765;GO:0005768;GO:0005770;GO:0005783;GO:0005794;GO:0005802;GO:0005886;GO:0007040;GO:0007041;GO:0007042;GO:0007165;GO:0007566;GO:0008284;GO:0010595;GO:0010976;GO:0016020;GO:0030335;GO:0031982;GO:0032355;GO:0035641;GO:0035988;GO:0043524;GO:0043525;GO:0045766;GO:0045824;GO:0048488;GO:0048680;GO:…	K23879	-	W;T	12U9I;0DH6G;0A02G;18UUI;0UJ8B;1CRWN;KOG4296;0VC2N;1AUR3	progranulin precursor [Mus musculus]	14824
Selenoo	567.3315916	727.3473178	407.3158655	0.56000188	-0.836496424	0.000491664	0.015174483	Nodiff	NC_000081.7	88973241	88984542	+	2428	Selenoo	GO:0000166;GO:0005524;GO:0005694;GO:0005739;GO:0016740;GO:0016779;GO:0018117;GO:0046872;GO:0070733	K08997	[EC:2.7.7.-]	H;S	18YH2;09XJA;1AXRH;0V8HC;12SNJ;0URVY;1CWRS;0DMW6;KOG2542	protein adenylyltransferase SelO, mitochondrial [Mus musculus]	223776
Tlcd4	3289.209665	4134.467497	2443.951834	0.59111647	-0.758485675	0.000494478	0.015210764	Nodiff	NC_000069.7	120995657	121076756	-	7380	Tlcd4	GO:0003674;GO:0005783;GO:0016020;GO:0016021;GO:0055088	-	-	T	1CR6M;KOG4561;0V67W;18Z8Z;12RG1;0DGGY;1B2AY;0UIAB;09V8B	TLC domain-containing protein 4 isoform X1 [Mus musculus]	99887
Mecp2	267.3262849	348.3270635	186.3255062	0.534915388	-0.902617389	0.000494681	0.015210764	Nodiff	NC_000086.8	73070198	73129296	-	10661	Mecp2	GO:0000122;GO:0000400;GO:0000785;GO:0000792;GO:0001662;GO:0001666;GO:0001964;GO:0001976;GO:0002087;GO:0003677;GO:0003682;GO:0003700;GO:0003714;GO:0003729;GO:0005515;GO:0005634;GO:0005654;GO:0005737;GO:0005813;GO:0005829;GO:0006020;GO:0006342;GO:0006349;GO:0006357;GO:0006541;GO:0006576;GO:0006641;GO:0007052;GO:0007268;GO:0007416;GO:0007420;GO:0007585;GO:0007612;GO:0007613;GO:0007616;GO:0008104;GO:…	K11588	-	K;B	1971V;1BAQM;0WFUU;0B3FP;0V2RZ;1DEP2;13BG3;0E7NW;KOG4161	methyl-CpG-binding protein 2 isoform 1 [Mus musculus]	17257
Pigr	16587.80708	22735.15279	10440.46138	0.459221078	-1.122739232	0.000499828	0.015326943	Down Regulation	NC_000067.7	130754421	130779986	+	3849	Pigr	GO:0001580;GO:0001792;GO:0002415;GO:0004888;GO:0005154;GO:0005576;GO:0005615;GO:0005886;GO:0007173;GO:0016020;GO:0016021;GO:0030133;GO:0038093;GO:0043113;GO:0043235;GO:0055038;GO:0071751	K13073	-	T	0A3WQ;13MYI;0IHXB;0VERM;0URY0;0DKWP;18S9V;1B0M5;1D0P7	polymeric immunoglobulin receptor precursor [Mus musculus]	18703
Pdha1	1203.242158	1519.79578	886.6885356	0.583426107	-0.77737815	0.000500316	0.015326943	Nodiff	NC_000086.8	158905215	158921426	-	2855	Pdha1	GO:0004738;GO:0004739;GO:0005515;GO:0005730;GO:0005739;GO:0005759;GO:0005967;GO:0005975;GO:0006006;GO:0006086;GO:0006099;GO:0016491;GO:0016624;GO:0034604;GO:0043209;GO:0043231;GO:0045254;GO:0055114;GO:0061732	K00161	[EC:1.2.4.1]	C	1CQAE;192AW;12NM6;09UW3;0V5VU;1ASUZ;0UHTF;0DFKS;KOG0225	pyruvate dehydrogenase E1 component subunit alpha, somatic form, mitochondrial precursor [Mus musculus]	18597
Dcaf11	4523.270058	5677.691397	3368.848718	0.593348332	-0.753048791	0.000505162	0.01544672	Nodiff	NC_000080.7	55796557	55807522	+	4248	Dcaf11	GO:0003674;GO:0005654;GO:0016567;GO:0043161;GO:0080008	K11801	-	S	13CYI;0B4D5;1DF7E;1BAZA;0IQ14;0V342;0WGVU;0E88N;1976S	DDB1- and CUL4-associated factor 11 [Mus musculus]	28199
Sult2a7	3937.749778	7394.673113	480.8264421	0.065023353	-3.942898232	0.000523629	0.015981828	Down Regulation	NC_000073.7	14198976	14226948	-	1102	Sult2a7	GO:0005737;GO:0008146;GO:0016740;GO:0051923	K11822	[EC:2.8.2.14]	J	KOG1584	sulfotransferase family 2A member 1 family member [Mus musculus]	638251
Saa1	34544.41121	2202.374783	66886.44764	30.37014778	4.924582024	0.000525294	0.016003051	Up Regulation	NC_000073.7	46389921	46392605	-	1029	Saa1	GO:0001664;GO:0005515;GO:0005576;GO:0005615;GO:0005881;GO:0006953;GO:0008201;GO:0008203;GO:0009617;GO:0034364	K17310	-	S	0UVED;1D3KC;1968W;0IXU4;1B5XD;0DUDX;0A7RM;13V05;0VIAJ	serum amyloid A-1 protein isoform X1 [Mus musculus]	20208
Cyp4v3	5865.905931	7360.011176	4371.800685	0.593993756	-0.751480328	0.000527567	0.016042687	Nodiff	NC_000074.7	45758838	45786200	-	2898	Cyp4v3	GO:0004497;GO:0005506;GO:0005783;GO:0005789;GO:0006629;GO:0006631;GO:0010430;GO:0016020;GO:0016021;GO:0016491;GO:0016705;GO:0020037;GO:0046872;GO:0055114;GO:0102033	K07427	[EC:1.14.14.79]	Q	1AWQM;0DGV2;09XIZ;KOG0157;12PPT;18XMT;1CZQG;0V8GR;0UTKA	cytochrome P450 4V2 [Mus musculus]	102294
Tpx2	36.94153754	17.29701372	56.58606136	3.271435305	1.709923741	0.000530117	0.016090598	Up Regulation	NC_000068.8	152689859	152737241	+	4390	Tpx2	GO:0000922;GO:0005515;GO:0005634;GO:0005654;GO:0005737;GO:0005818;GO:0005819;GO:0005856;GO:0005874;GO:0005880;GO:0006915;GO:0007020;GO:0007026;GO:0007049;GO:0008017;GO:0015630;GO:0019901;GO:0030295;GO:0032147;GO:0043203;GO:0045171;GO:0051225;GO:0051301;GO:0060236;GO:0061676;GO:0072686;GO:0090307	K16812	-	Z	09WN2;0IIEY;190I3;0DHXK;13HQ9;1AZT1;0UQI8;1CSNB;0V7KN	targeting protein for Xklp2 [Mus musculus]	72119
Hpgd	1438.098873	2082.171499	794.0262476	0.381345268	-1.390830298	0.000533281	0.016156945	Down Regulation	NC_000074.7	56747587	56774081	+	1719	Hpgd	GO:0001822;GO:0004957;GO:0005615;GO:0005654;GO:0005737;GO:0005829;GO:0006629;GO:0006631;GO:0006693;GO:0007179;GO:0007565;GO:0007567;GO:0016323;GO:0016404;GO:0016491;GO:0016616;GO:0030728;GO:0032355;GO:0032496;GO:0042802;GO:0043065;GO:0045471;GO:0045786;GO:0051287;GO:0055114;GO:0070403;GO:0070493;GO:0097070;GO:1904707;GO:1905828	K00069	[EC:1.1.1.141]	Q	0DFUT;12UEP;1CRJ1;1AT9B;0UIRY;0V6JG;192XJ;09VKA;KOG4169	15-hydroxyprostaglandin dehydrogenase [NAD(+)] [Mus musculus]	15446
Ripor3	44.3406368	22.02667198	66.65460162	3.026085906	1.597452944	0.000537506	0.016255121	Up Regulation	NC_000068.8	167822081	167892809	-	5714	Ripor3	GO:0003674;GO:0008150	K24818	-	O	0V5ZR;09UZZ;0DG9G;1CPXT;18W0S;0UHZ2;0IEF5;13G1Z;1ATIN	RIPOR family member 3 [Mus musculus]	69553
Des	53.44571557	27.93586113	78.95557001	2.826315955	1.498922754	0.000540483	0.016310753	Up Regulation	NC_000067.7	75336936	75345223	+	3065	Des	GO:0005200;GO:0005515;GO:0005634;GO:0005737;GO:0005856;GO:0005882;GO:0005886;GO:0005911;GO:0005916;GO:0005921;GO:0007517;GO:0008092;GO:0014704;GO:0016020;GO:0030018;GO:0031594;GO:0042383;GO:0042802;GO:0043292;GO:0045098;GO:0045109;GO:0045111;GO:0097512	K07610	-	Z	1CU69;0UGTY;18TDT;09YCR;12RK9;1ASHR;0V9A9;0DJSK;0IFZ1	desmin [Mus musculus]	13346
Ndufa8	1427.389311	1062.956351	1791.822271	1.685696942	0.753345189	0.000541321	0.016310753	Nodiff	NC_000068.8	35926336	35939350	-	795	Ndufa8	GO:0005739;GO:0005743;GO:0005747;GO:0005758;GO:0006120;GO:0016020;GO:0032981;GO:0044877;GO:0055114;GO:0070469	K03952	-	C	1905W;1CSP9;1B1X6;0V7MK;09WP1;0DHYN;139SW;0UKAF;KOG3458	NADH dehydrogenase [ubiquinone] 1 alpha subcomplex subunit 8 [Mus musculus]	68375
Rbl2	449.510721	577.8673901	321.1540519	0.555757354	-0.84747296	0.000543023	0.016332241	Nodiff	NC_000074.7	91796685	91850472	+	4925	Rbl2	GO:0000785;GO:0000977;GO:0001102;GO:0003677;GO:0005515;GO:0005634;GO:0005654;GO:0005667;GO:0005694;GO:0005730;GO:0005829;GO:0006325;GO:0006357;GO:0007049;GO:0010629;GO:0030154;GO:0043550;GO:0051302;GO:0051726;GO:1990841;GO:2000134	K16332	-	D;B	KOG1010;0V7EN;09WG3;1CQNY;18Y8X;0DHRJ;12TRG;1B43H;0URPA	retinoblastoma-like protein 2 isoform 1 [Mus musculus]	19651
Hint3	434.6471138	558.1520509	311.1421767	0.557450566	-0.84308422	0.000548422	0.016464619	Nodiff	NC_000076.7	30479191	30499526	-	10977	Hint3	GO:0000166;GO:0003824;GO:0005634;GO:0005737;GO:0016787;GO:0042802;GO:0043530	-	-	S;U	13R2Z;0DIMA;1CTC5;1ATFB;1938M;09X9W;0UHVA;KOG4359;0VK6Z	histidine triad nucleotide-binding protein 3 isoform X1 [Mus musculus]	66847
Spag5	26.82978257	10.73266816	42.92689697	3.99964821	1.999873113	0.00055568	0.01665225	Up Regulation	NC_000077.7	78192412	78213283	+	3884	Spag5	GO:0000070;GO:0000775;GO:0000776;GO:0000777;GO:0000922;GO:0005694;GO:0005737;GO:0005815;GO:0005819;GO:0005856;GO:0005874;GO:0007049;GO:0007051;GO:0007059;GO:0008017;GO:0030496;GO:0032388;GO:0034451;GO:0035371;GO:0051294;GO:0051301;GO:0051988;GO:0071539;GO:0072686;GO:0090235;GO:0097431;GO:1905832	K21764	-	Z;S	1CPFB;0IIA9;191WA;09TEH;0UFS3;13JCN;1B1RU;0DERI;0V4DP	sperm-associated antigen 5 [Mus musculus]	54141
Homer2	445.0435227	637.4705438	252.6165015	0.396279489	-1.335409797	0.000562943	0.01683934	Down Regulation	NC_000073.7	81250229	81356673	-	11457	Homer2	GO:0003779;GO:0005515;GO:0005737;GO:0005829;GO:0005886;GO:0007216;GO:0007605;GO:0008277;GO:0014069;GO:0016020;GO:0019904;GO:0030054;GO:0030160;GO:0030425;GO:0032420;GO:0032426;GO:0032703;GO:0035254;GO:0035256;GO:0035584;GO:0042802;GO:0042995;GO:0043025;GO:0043229;GO:0044877;GO:0045177;GO:0045202;GO:0048148;GO:0048875;GO:0070885;GO:0098978;GO:2001256	K15010	-	Z;T	0A1V1;18VK0;0UHKK;0DG0M;0IGRQ;0VCQN;1CPU7;12W5Q;1AT79	homer protein homolog 2 isoform 1 [Mus musculus]	26557
Mocs1	1607.22596	2018.999406	1195.452513	0.592101469	-0.756083663	0.000565638	0.016889363	Nodiff	NC_000083.7	49735378	49762463	+	2738	Mocs1	GO:0000166;GO:0003824;GO:0005525;GO:0005829;GO:0006777;GO:0016829;GO:0019008;GO:0032324;GO:0046872;GO:0051536;GO:0051539;GO:0061798;GO:0061799	K20967	-	H	KOG2876;18ZKZ;1AYPD;0V5R2;1CV10;0UM1P;12NWT;0DK75;09URK	molybdenum cofactor biosynthesis protein 1 isoform 1 [Mus musculus]	56738
Stx4a	354.6000449	250.8414235	458.3586664	1.827284585	0.869701339	0.000566722	0.01689117	Nodiff	NC_000073.7	127439832	127450160	+	4782	Stx4a	GO:0000149;GO:0000322;GO:0002639;GO:0005484;GO:0005515;GO:0005615;GO:0005737;GO:0005768;GO:0005802;GO:0005886;GO:0006836;GO:0006886;GO:0006887;GO:0006906;GO:0008021;GO:0008284;GO:0009986;GO:0012505;GO:0016020;GO:0016021;GO:0016079;GO:0016081;GO:0016192;GO:0016230;GO:0016323;GO:0016324;GO:0017157;GO:0030027;GO:0030335;GO:0030507;GO:0031201;GO:0031267;GO:0031629;GO:0034599;GO:0035493;GO:0035749;GO:…	K13502	-	U	0DF0A;0V6AC;133VX;0UIDM;09VB2;191GJ;1AY3G;1CR9E;KOG0810	syntaxin-4 isoform X1 [Mus musculus]	20909
Map1s	98.56710216	60.82800217	136.3062022	2.240846276	1.164043682	0.000572779	0.017040946	Up Regulation	NC_000074.7	71358618	71370173	+	3769	Map1s	GO:0000226;GO:0001578;GO:0003677;GO:0003779;GO:0005634;GO:0005654;GO:0005730;GO:0005737;GO:0005819;GO:0005829;GO:0005856;GO:0005874;GO:0005875;GO:0006915;GO:0007399;GO:0007409;GO:0007420;GO:0008017;GO:0010848;GO:0015630;GO:0015631;GO:0016358;GO:0030425;GO:0031114;GO:0042802;GO:0042995;GO:0043025;GO:0045202;GO:0048471;GO:0048487;GO:0048812;GO:0051015	K10429	-	Z	12NSV;0V5ID;0DFUV;09UJ5;18WQS;KOG3592;0UHAX;1CQI8;1B051	microtubule-associated protein 1S [Mus musculus]	270058
Frmd8	328.5586006	230.4377644	426.6794367	1.851603785	0.888775417	0.000574595	0.017064222	Nodiff	NC_000085.7	5901002	5925297	-	3241	Frmd8	GO:0003674;GO:0005654;GO:0005737;GO:0005829;GO:0005856;GO:0005886;GO:0016020;GO:0032760;GO:0034451	K23972	-	T	12UMI;1AWJQ;0UM43;KOG4335;0V62K;09V2Y;0DGCB;1CR1S;18XKC	FERM domain-containing protein 8 [Mus musculus]	67457
Rab44	12.0567264	2.329310187	21.78414262	9.352186212	3.225303656	0.000590312	0.017499507	Up Regulation	NC_000083.7	29333102	29367966	+	4163	Rab44	GO:0000166;GO:0003924;GO:0005525;GO:0005886;GO:0016020	-	-	U	0DKPP;13M0X;192QH;0A3CD;1B0NI;0VD5V;KOG0078;1CVI8;0UU2Z	ras-related protein Rab-44 [Mus musculus]	442827
Farp1	196.6549732	113.7536126	279.5563338	2.457560049	1.297226669	0.000594306	0.017586333	Up Regulation	NC_000080.7	121272563	121521156	+	6000	Farp1	GO:0005085;GO:0005737;GO:0005829;GO:0005856;GO:0005886;GO:0007275;GO:0007416;GO:0008092;GO:0010923;GO:0016020;GO:0030054;GO:0030175;GO:0030425;GO:0031234;GO:0031267;GO:0042995;GO:0043005;GO:0043197;GO:0045202;GO:0048813;GO:0098890;GO:0098942;GO:0098974;GO:0098978;GO:1905606	K17477	-	T	09YIF;194I1;0V88Q;1AZ00;0UG00;12QVW;0DMWT;1CYJK;KOG3531	FERM, ARHGEF and pleckstrin domain-containing protein 1 [Mus musculus]	223254
Camp	11.09600314	2.01944364	20.17256265	9.989168426	3.320364582	0.000603487	0.017826081	Up Regulation	NC_000075.7	109676445	109678524	-	599	Camp	GO:0001530;GO:0001878;GO:0001934;GO:0002227;GO:0002544;GO:0005576;GO:0005615;GO:0005737;GO:0006952;GO:0008284;GO:0019731;GO:0019732;GO:0032757;GO:0035821;GO:0042581;GO:0042742;GO:0042995;GO:0045087;GO:0045766;GO:0050829;GO:0050830;GO:0051838;GO:0051873;GO:0061844	K13916	-	O	0A8PJ;0VIUY;0J18R;1B60D;0DV5R;0UVI8;1D40P;193Y1;13VPY	cathelicidin antimicrobial peptide precursor [Mus musculus]	12796
Psme4	1642.943122	2061.195712	1224.690532	0.594165088	-0.751064257	0.000605356	0.017826502	Nodiff	NC_000077.7	30721753	30831150	+	7649	Psme4	GO:0000502;GO:0005634;GO:0005654;GO:0005737;GO:0005829;GO:0006281;GO:0006974;GO:0007275;GO:0007283;GO:0010499;GO:0010952;GO:0016504;GO:0016607;GO:0030154;GO:0035093;GO:0070577;GO:0070628;GO:1990111	K06699	-	O	0VC9F;0USDJ;18SBV;0DP1E;12NQ3;1CWTH;09WZK;KOG1851;1ARKH	proteasome activator complex subunit 4 [Mus musculus]	103554
Shf	102.9687957	63.47659869	142.4609928	2.244307283	1.166270219	0.000605661	0.017826502	Up Regulation	NC_000068.8	122179373	122199650	-	9096	Shf	GO:0001784;GO:0005575;GO:0006915	K23697	-	S;T	0A033;0DG9N;1ATIV;1CQZ1;12SZD;0UHZE;0V5CC;18SH7;0IGWI	SH2 domain-containing adapter protein F isoform 1 [Mus musculus]	435684
Emp1	87.56521939	28.2303463	146.9000925	5.203623467	2.379516573	0.000611421	0.017964033	Up Regulation	NC_000072.7	135339548	135360171	+	3231	Emp1	GO:0005886;GO:0008219;GO:0016020;GO:0016021;GO:0032060	-	-	U	1D35G;0VHND;192Z7;0UV06;0DTTB;13PXT;0IW7W;1B5E1;0A6UE	epithelial membrane protein 1 isoform a [Mus musculus]	13730
Lzts3	331.3384361	429.8305304	232.8463418	0.541716619	-0.884389743	0.000616966	0.018091323	Nodiff	NC_000068.8	130474685	130484764	-	8972	Lzts3	GO:0005737;GO:0005856;GO:0014069;GO:0030054;GO:0030165;GO:0030425;GO:0042995;GO:0043197;GO:0043621;GO:0045202;GO:0051260;GO:0061001	-	-	Z;S	0UKWB;09X32;12T7X;0DIE0;0V81H;18SGY;1CT4J;1AWCQ;0IFZY	leucine zipper putative tumor suppressor 3 isoform a [Mus musculus]	241638
Fggy	956.343507	1209.797918	702.8890962	0.580997112	-0.783397103	0.000617945	0.018091323	Nodiff	NC_000070.7	95445717	95815176	+	7646	Fggy	GO:0005975;GO:0016301;GO:0016310;GO:0016740;GO:0016773;GO:0019150;GO:0019321;GO:0046835;GO:0070050	-	-	G	13DRS;0V3AJ;1979P;0IR1J;1DFGZ;1BB47;0E8IX;0WHF8;0B4WA	FGGY carbohydrate kinase domain-containing protein isoform X1 [Mus musculus]	75578
Amy1	4108.518779	5127.525246	3089.512311	0.602534783	-0.730883568	0.000619061	0.018091913	Nodiff	NC_000069.7	113349601	113371399	-	1822	Amy1	GO:0003824;GO:0004556;GO:0005509;GO:0005576;GO:0005615;GO:0005975;GO:0008152;GO:0009617;GO:0016052;GO:0016160;GO:0016787;GO:0016798;GO:0031404;GO:0043169;GO:0046872;GO:0103025	K01176	[EC:3.2.1.1]	G	18W68;KOG2212;12SA5;0DNP0;0VBFA;1CXK7;0URDQ;1B4AF;09W3Y	alpha-amylase 1 precursor [Mus musculus]	11722
Gda	1047.19756	1329.713296	764.6818232	0.575072706	-0.798183729	0.00062226	0.018153284	Nodiff	NC_000085.7	21368671	21450025	-	5417	Gda	GO:0005515;GO:0005829;GO:0006147;GO:0008270;GO:0008892;GO:0016787;GO:0016810;GO:0019239;GO:0031116;GO:0046098;GO:0046872	K01487	[EC:3.5.4.3]	F	18ZT8;12NP4;09YRF;0UP2P;1CUZT;1B4MT;0DK5X;0V9PB;KOG3968	guanine deaminase [Mus musculus]	14544
Krtcap2	483.0576797	351.6509624	614.4643969	1.747370155	0.805185255	0.000632373	0.01839777	Nodiff	NC_000069.7	89153201	89157036	+	1145	Krtcap2	GO:0005783;GO:0005789;GO:0006486;GO:0006487;GO:0008047;GO:0008250;GO:0016020;GO:0016021;GO:0042543;GO:0050790	-	-	S;G	1D35W;1B5DV;0VHP1;0DTTR;13UJU;KOG4615;0A6UW;193B7;0UV6E	keratinocyte-associated protein 2 isoform X1 [Mus musculus]	66059
Pdlim7	98.33421418	59.86792897	136.8004994	2.285038112	1.192218228	0.000632869	0.01839777	Up Regulation	NC_000079.7	55645300	55661281	-	3016	Pdlim7	GO:0001503;GO:0001725;GO:0001726;GO:0003779;GO:0005515;GO:0005654;GO:0005737;GO:0005856;GO:0005912;GO:0005925;GO:0007275;GO:0007507;GO:0015629;GO:0030018;GO:0030036;GO:0030154;GO:0031941;GO:0045669;GO:0046872;GO:0051371;GO:0061061	K19867	-	Z;W;T	0DGFZ;KOG1703;1B3X5;0V502;0UJ8C;09U1B;12NGZ;18W15;1CR5M	PDZ and LIM domain protein 7 isoform a [Mus musculus]	67399
Zfyve9	370.6861849	477.5161885	263.8561814	0.552559657	-0.855797861	0.000637675	0.018504904	Nodiff	NC_000070.7	108494663	108642514	-	10944	Zfyve9	GO:0005515;GO:0005545;GO:0005737;GO:0005768;GO:0005769;GO:0005829;GO:0007179;GO:0016020;GO:0016197;GO:0017015;GO:0019904;GO:0031901;GO:0032991;GO:0043231;GO:0046332;GO:0046872	K04679	-	V	0DKUX;0VA9T;1AW37;190K5;KOG1841;13F6T;09ZCP;0UKM2;1CVPX	zinc finger FYVE domain-containing protein 9 isoform X1 [Mus musculus]	230597
Wwp1	1795.359362	2257.791955	1332.926769	0.590367401	-0.760315034	0.000646665	0.018732854	Nodiff	NC_000070.7	19608296	19709004	-	6622	Wwp1	GO:0000209;GO:0004842;GO:0005515;GO:0005634;GO:0005737;GO:0005829;GO:0005886;GO:0006511;GO:0016020;GO:0016567;GO:0016740;GO:0030217;GO:0030324;GO:0043161;GO:0045732;GO:0045892;GO:0061630	K05633	[EC:2.3.2.26]	O	1AWJ1;1CPJG;KOG0940;09T7I;0UJJ2;0V46G;18S9B;12NJ4;0DEVW	NEDD4-like E3 ubiquitin-protein ligase WWP1 isoform 1 [Mus musculus]	107568
Hspa1b	158.8926031	98.90645601	218.8787502	2.212987493	1.145995298	0.000648525	0.018740329	Up Regulation	NC_000083.7	35175405	35178214	-	2810	Hspa1b	GO:0000166;GO:0002199;GO:0005515;GO:0005524;GO:0005634;GO:0005737;GO:0005739;GO:0005759;GO:0005813;GO:0005815;GO:0005829;GO:0005856;GO:0005886;GO:0006457;GO:0007339;GO:0008180;GO:0009408;GO:0016192;GO:0016887;GO:0031072;GO:0031625;GO:0032436;GO:0034620;GO:0042026;GO:0043066;GO:0043154;GO:0044183;GO:0044297;GO:0051082;GO:0051085;GO:0051787;GO:0090063;GO:1901673	K03283	-	-	-	heat shock 70 kDa protein 1B [Mus musculus]	15511
Setbp1	29.42482299	46.16108088	12.68856511	0.274875823	-1.863148075	0.000650987	0.018740329	Down Regulation	NC_000084.7	78793593	79153659	-	11008	Setbp1	GO:0003674;GO:0003677;GO:0005634;GO:0005654;GO:0005829;GO:0008150;GO:0016604	K23217	-	-	-	SET-binding protein [Mus musculus]	240427
Umps	503.3506915	367.4487262	639.2526568	1.739705737	0.798843301	0.000651256	0.018740329	Nodiff	NC_000082.7	33775152	33787408	-	3484	Umps	GO:0003824;GO:0004588;GO:0004590;GO:0005634;GO:0005737;GO:0006207;GO:0006221;GO:0006222;GO:0007565;GO:0007595;GO:0008152;GO:0009116;GO:0016740;GO:0016757;GO:0016829;GO:0016831;GO:0019856;GO:0035690;GO:0042802;GO:0044205	K13421	-	F	18ZW4;0V58J;KOG1377;1CVGN;09U9E;0UMMJ;12Q5T;1ARC2;0DISG	uridine 5'-monophosphate synthase isoform 1 [Mus musculus]	22247
Efemp2	51.24122625	27.05879528	75.42365722	2.787398937	1.478919498	0.000651463	0.018740329	Up Regulation	NC_000085.7	5523974	5532548	+	3198	Efemp2	GO:0001527;GO:0005509;GO:0005515;GO:0005576;GO:0005604;GO:0005615;GO:0008201;GO:0030023;GO:0031012;GO:0035904;GO:0042803;GO:0048251;GO:0060414;GO:0060840;GO:0062023;GO:0071953;GO:0097084;GO:1904026;GO:1904028;GO:1904706;GO:1904831;GO:1905609	K19866	-	W;T	0E8KM;1DFIF;1979U;0IR6U;1BB4M;13DWC;0B4Z4;0WHIR;0V3B9	EGF-containing fibulin-like extracellular matrix protein 2 isoform 2 precursor [Mus musculus]	58859
Aig1	275.8109261	194.2551872	357.366665	1.839676304	0.879451943	0.000655775	0.01883158	Nodiff	NC_000076.7	13522798	13744980	-	5844	Aig1	GO:0005886;GO:0006629;GO:0016020;GO:0016021;GO:0016787;GO:0042758	-	-	W	1AZRB;1CTWD;0UMTC;KOG3989;0V8Q0;09XSE;13KT1;18ZYN;0DJ4G	androgen-induced gene 1 protein isoform 1 [Mus musculus]	66253
Slc22a26	316.8874874	522.5846952	111.1902795	0.212769874	-2.232634203	0.000665314	0.019048847	Down Regulation	NC_000085.7	7757459	7780032	-	3896	Slc22a26	GO:0015711;GO:0016020;GO:0016021;GO:0022857;GO:0055085	K08206	-	I	KOG0255	solute carrier family 22 member 9 isoform X1 [Mus musculus]	236149
Gcat	1001.109897	1385.429591	616.7902034	0.445197798	-1.167481637	0.000665648	0.019048847	Down Regulation	NC_000081.7	78915074	78926731	+	2977	Gcat	GO:0003824;GO:0006567;GO:0008890;GO:0009058;GO:0016740;GO:0030170	K00639	[EC:2.3.1.29]	-	-	2-amino-3-ketobutyrate coenzyme A ligase, mitochondrial isoform a [Mus musculus]	26912
Rab43	2744.12996	3438.574117	2049.685802	0.596085974	-0.746407668	0.000678843	0.01939282	Nodiff	NC_000072.7	87765835	87789146	-	4881	Rab43	GO:0000045;GO:0000166;GO:0003924;GO:0005525;GO:0005794;GO:0006886;GO:0007030;GO:0012505;GO:0016020;GO:0019068;GO:0030670;GO:0031410;GO:0035526;GO:0045335;GO:0071346;GO:0090382;GO:1901998	K07930	-	U	1AXM5;18ZPE;1CU2P;0DJAJ;13IQC;KOG0084;0A2RN;0V8V4;0UN5W	ras-related protein Rab-43 isoform a [Mus musculus]	69834
Nubpl	192.4223088	254.8107645	130.033853	0.510315384	-0.970538962	0.000681728	0.01941497	Nodiff	NC_000078.7	52144529	52357753	+	1729	Nubpl	GO:0000166;GO:0005524;GO:0005739;GO:0005886;GO:0016226;GO:0032981;GO:0046872;GO:0051536;GO:0051539;GO:0070584	K03593	-	D	09XED;12P4K;0UT9B;0V8CG;KOG3022;1B3N0;191E2;1CZ9K;0DIS0	iron-sulfur protein NUBPL precursor [Mus musculus]	76826
Ncor1	994.2254595	1249.378589	739.0723302	0.591551942	-0.757423244	0.00068197	0.01941497	Nodiff	NC_000077.7	62207132	62348200	-	11483	Ncor1	GO:0000118;GO:0000122;GO:0000785;GO:0001102;GO:0003677;GO:0003714;GO:0005634;GO:0005654;GO:0005829;GO:0016580;GO:0017053;GO:0035257;GO:0042826;GO:0045820;GO:0045892;GO:0045922;GO:0046329;GO:0051225;GO:0060766;GO:0072686;GO:1903799	K04650	-	K;B	1B42R;0DGV1;09VWW;12PIW;KOG1878;0V6VC;1CS4X;0UJJU;191W8	nuclear receptor corepressor 1 isoform X1 [Mus musculus]	20185
Adcy3	19.18224495	6.186997294	32.1774926	5.200825387	2.378740602	0.000684263	0.019446739	Up Regulation	NC_000078.7	4183397	4263525	+	4737	Adcy3	GO:0000166;GO:0004016;GO:0005515;GO:0005516;GO:0005524;GO:0005634;GO:0005737;GO:0005794;GO:0005886;GO:0005887;GO:0005929;GO:0006171;GO:0007189;GO:0007190;GO:0007338;GO:0007340;GO:0007608;GO:0008294;GO:0008355;GO:0009190;GO:0016020;GO:0016021;GO:0016829;GO:0016849;GO:0030317;GO:0035556;GO:0042995;GO:0045121;GO:0046872;GO:0050896;GO:1904322	K08043	[EC:4.6.1.1]	F;C	09VH7;12SXH;0V5TX;0DNPU;1D0FV;18TYG;1AZHV;0USEF;KOG3619	adenylate cyclase type 3 isoform 1 [Mus musculus]	104111
Msc	13.73855641	3.397429435	24.07968338	7.087618401	2.825300931	0.000689169	0.019552508	Up Regulation	NC_000067.7	14823570	14826190	-	1865	Msc	GO:0000122;GO:0000785;GO:0000977;GO:0000978;GO:0000981;GO:0001227;GO:0003677;GO:0005634;GO:0005654;GO:0006357;GO:0007519;GO:0014707;GO:0032502;GO:0046983;GO:0060021;GO:0060539;GO:1990830;GO:1990837	K09072	-	K	1D1K7;KOG4029;1AZGS;0UIAG;13QG2;0DPJ1;0VDC4;0A4V3;192QZ	musculin isoform X1 [Mus musculus]	17681
C2cd2	2151.741146	2686.095141	1617.387151	0.602133233	-0.73184535	0.000690672	0.019561541	Nodiff	NC_000082.7	97656409	97727248	-	12174	C2cd2	GO:0003674;GO:0008150;GO:0016020;GO:0016021	-	-	S	1CPJ9;13MH5;0UFXG;0IGE7;18YY8;0DEVM;0V4HW;1AS5X;09TIZ	C2 domain-containing protein 2 [Mus musculus]	207781
Eif5	4327.951416	5370.307071	3285.595761	0.611807801	-0.708849592	0.000707145	0.019993789	Nodiff	NC_000078.7	111504535	111513187	+	3966	Eif5	GO:0000166;GO:0001731;GO:0001732;GO:0003743;GO:0005092;GO:0005525;GO:0005737;GO:0005829;GO:0005886;GO:0006412;GO:0006413;GO:0006446;GO:0071074;GO:0090630	K03262	-	J	0DIR1;KOG2767;12PI4;09XDJ;0V8BN;18T92;1CTG2;1ASDG;0UMAZ	eukaryotic translation initiation factor 5 [Mus musculus]	217869
Cyp2b9	3717.197212	5652.330313	1782.064111	0.315279542	-1.665296537	0.000709528	0.020026875	Down Regulation	NC_000073.7	25872775	25910086	+	2082	Cyp2b9	GO:0004497;GO:0005506;GO:0005737;GO:0005783;GO:0005789;GO:0006082;GO:0006805;GO:0008392;GO:0008395;GO:0016020;GO:0016491;GO:0016705;GO:0016712;GO:0019373;GO:0020037;GO:0031090;GO:0035634;GO:0042738;GO:0043231;GO:0046872;GO:0055114;GO:0070330	K07412	[EC:1.14.14.1]	Q	12SZU;KOG0156	cytochrome P450 2B9 isoform X1 [Mus musculus]	13094
Shisa2	18.55740088	5.882369701	31.23243207	5.309498324	2.408575552	0.000715423	0.02015882	Up Regulation	NC_000080.7	59862730	59869109	+	3146	Shisa2	GO:0005783;GO:0005789;GO:0007275;GO:0016020;GO:0016021;GO:0030178;GO:0040037	-	-	U	0IE4F;0DNMG;0UGGD;1AW4K;0A0ZZ;12T9Z;1CU05;18TS1;0VBWF	protein shisa-2 homolog precursor [Mus musculus]	219134
Abhd15	739.2610463	936.2961485	542.2259441	0.579117991	-0.788070779	0.00071926	0.02023241	Nodiff	NC_000077.7	77405943	77411454	+	3249	Abhd15	GO:0005576;GO:0016787;GO:0034338;GO:0044255;GO:0047372	K13707	-	S;U	09YD5;18Z2N;1AY4C;0UJBK;1CUK6;KOG1838;0V9AR;13P8F;0DJT2	protein ABHD15 precursor [Mus musculus]	67477
Kcnj2	20.83229772	7.19148016	34.47311529	4.793605005	2.261111035	0.000721439	0.020259181	Up Regulation	NC_000077.7	110956990	110967651	+	5448	Kcnj2	GO:0005242;GO:0005244;GO:0005515;GO:0005546;GO:0005790;GO:0005791;GO:0005794;GO:0005886;GO:0006811;GO:0006813;GO:0008076;GO:0014704;GO:0014861;GO:0015693;GO:0016020;GO:0016021;GO:0030315;GO:0030425;GO:0031224;GO:0034765;GO:0042802;GO:0043025;GO:0043197;GO:0051289;GO:0055119;GO:0060306;GO:0071260;GO:0071805;GO:0086001;GO:0086002;GO:0086004;GO:0086008;GO:0086011;GO:0086013;GO:0086091;GO:0090076;GO:…	K04996	-	P	1AX71;0DM9U;12P9R;0UK9G;09TF4;1D0Q8;194KE;KOG3827;0V8SK	inward rectifier potassium channel 2 [Mus musculus]	16518
Apbb3	274.1331089	193.4332982	354.8329197	1.834394197	0.875303696	0.000729515	0.020451183	Nodiff	NC_000084.7	36804207	36812419	-	2258	Apbb3	GO:0001540;GO:0005634;GO:0005737;GO:0005829;GO:0006355;GO:0008134;GO:0015629;GO:0016020;GO:0043066;GO:0050714;GO:0050750	-	-	J;O;D	0IEKA;1AZSF;0DHBS;09VJ5;0V6IA;1CS1Y;0UKH2;12PBZ;18T5K	amyloid-beta A4 precursor protein-binding family B member 3 isoform 2 [Mus musculus]	225372
Shroom1	436.6135083	314.3907422	558.8362743	1.777521407	0.829866934	0.000730925	0.020455999	Nodiff	NC_000077.7	53347904	53358593	+	3440	Shroom1	GO:0000902;GO:0003779;GO:0005737;GO:0005856;GO:0005874;GO:0005912;GO:0007015;GO:0016324;GO:0030864;GO:0043296;GO:0045159;GO:0051015;GO:0051017	K18625	-	Z	0V838;0DRHZ;0IH4T;0A3Y5;18V4Y;13MXU;1AUVH;0UQJM;1D0QK	protein Shroom1 isoform 1 [Mus musculus]	71774
Unc119	191.356641	113.4804187	269.2328633	2.372505022	1.246411141	0.000732407	0.020462781	Up Regulation	NC_000077.7	78234321	78239990	+	1531	Unc119	GO:0000281;GO:0000922;GO:0005515;GO:0005737;GO:0005813;GO:0005815;GO:0005819;GO:0005856;GO:0006897;GO:0007399;GO:0007601;GO:0008289;GO:0015031;GO:0042953;GO:0045171;GO:0050896;GO:0051233;GO:0061098;GO:1900186;GO:2001287	K23539	-	Z;T;U	12QD1;09YUP;0URJU;1CSD2;18X5C;1B1IF;0DN11;KOG4037;0V864	protein unc-119 homolog A isoform 1 [Mus musculus]	22248
Mcm6	175.270957	102.5762124	247.9657017	2.417380169	1.273444376	0.000739314	0.020588862	Up Regulation	NC_000067.7	128259312	128287442	-	4431	Mcm6	GO:0000166;GO:0000727;GO:0003677;GO:0003678;GO:0003688;GO:0003697;GO:0004386;GO:0005515;GO:0005524;GO:0005634;GO:0005654;GO:0005694;GO:0006260;GO:0006267;GO:0006268;GO:0006270;GO:0007049;GO:0016787;GO:0032508;GO:0042555;GO:0042802;GO:0071162;GO:1902969;GO:1990518	K02542	[EC:3.6.4.12]	L	0DGF8;18VIT;0V65Z;KOG0480;0UK0K;12P59;1CWTI;09V6E;1B294	DNA replication licensing factor MCM6 isoform 1 [Mus musculus]	17219
Car1	108.0469856	172.8549789	43.23899228	0.250146062	-1.999157354	0.000739413	0.020588862	Down Regulation	NC_000069.7	14831274	14873425	-	1461	Car1	GO:0004064;GO:0004089;GO:0005737;GO:0006730;GO:0008270;GO:0016829;GO:0016836;GO:0046872	K01672	[EC:4.2.1.1]	P	1905F;13HPY;1CV06;0UP3B;0VC0Y;0DK68;1AZCZ;KOG0382;0A14P	carbonic anhydrase 1 [Mus musculus]	12346
Mat1a	80008.00706	103313.043	56702.97116	0.548846201	-0.865526164	0.000746553	0.020730193	Nodiff	NC_000080.7	40826969	40846385	+	3507	Mat1a	GO:0000166;GO:0000287;GO:0004478;GO:0005524;GO:0005829;GO:0006556;GO:0006730;GO:0009087;GO:0016363;GO:0016597;GO:0016740;GO:0042802;GO:0043531;GO:0046872;GO:0051289;GO:0065003	K00789	[EC:2.5.1.6]	H	0UFNA;18ZEU;0DENK;0V4AF;1ARHS;1CPCE;09TBA;12RB7;KOG1506	S-adenosylmethionine synthase isoform type-1 [Mus musculus]	11720
2200002D01Rik	175.6954315	119.7349957	231.6558672	1.934738175	0.952138342	0.000747	0.020730193	Nodiff	NC_000073.7	28946946	28947892	-	507	2200002D01Rik	GO:0003674;GO:0005634;GO:0005730;GO:0008150	-	-	S	0KH3Y;12VRR;1B8GJ;0UZGA;0W150;196KH;0ANYY;0E37B;1DAD2	immortalization up-regulated protein [Mus musculus]	72275
Hopx	583.4784838	738.6307404	428.3262271	0.57989223	-0.786143287	0.00075155	0.020821463	Nodiff	NC_000071.7	77234831	77262970	-	1531	Hopx	GO:0000122;GO:0001829;GO:0003677;GO:0005515;GO:0005634;GO:0005737;GO:0006357;GO:0007275;GO:0007507;GO:0008016;GO:0016575;GO:0030154;GO:0043393;GO:0043415;GO:0045596;GO:0048286;GO:0051131;GO:0051155	K24897	-	K;B	0A9CG;193WC;1D55B;0DVPU;0UWF2;0VKF2;1B6PC;13XH5;KOG0490	homeodomain-only protein [Mus musculus]	74318
Cnn2	91.91944926	56.030573	127.8083255	2.281046198	1.189695666	0.000761946	0.021074134	Up Regulation	NC_000076.7	79824434	79831234	+	1782	Cnn2	GO:0001725;GO:0003779;GO:0005516;GO:0005856;GO:0007010;GO:0010628;GO:0030097;GO:0030336;GO:0031032;GO:0032970;GO:0042060;GO:0042127;GO:0050765;GO:0071260	-	-	Z	1CYR7;KOG2046;0VDP2;0USYZ;0A2XZ;190UW;0DPS0;1B3UH;13HAN	calponin-2 [Mus musculus]	12798
Unc45a	287.8391148	202.6780095	373.0002201	1.840358612	0.879986917	0.000766313	0.021159468	Nodiff	NC_000073.7	79975040	79990748	-	3773	Unc45a	GO:0005515;GO:0005634;GO:0005737;GO:0005794;GO:0005829;GO:0007275;GO:0007517;GO:0016020;GO:0016021;GO:0016607;GO:0030154;GO:0048471;GO:0051879;GO:0061077	K21991	-	O;D	0VCS9;0USWK;1CVJR;0A1WR;KOG4151;0DKGR;1AVT0;18Z0D;12TYB	protein unc-45 homolog A [Mus musculus]	101869
Itpr1	982.9499643	1238.651651	727.2482779	0.587128978	-0.768250631	0.000768473	0.021183693	Nodiff	NC_000072.7	108190044	108528077	+	10668	Itpr1	GO:0001666;GO:0005216;GO:0005220;GO:0005262;GO:0005509;GO:0005515;GO:0005635;GO:0005637;GO:0005730;GO:0005737;GO:0005783;GO:0005789;GO:0005886;GO:0005955;GO:0006811;GO:0006816;GO:0006915;GO:0007204;GO:0008022;GO:0009791;GO:0010976;GO:0014069;GO:0015278;GO:0016020;GO:0016021;GO:0016529;GO:0019855;GO:0019903;GO:0030176;GO:0030425;GO:0030658;GO:0030659;GO:0030667;GO:0030868;GO:0031088;GO:0031094;GO:…	K04958	-	T;P	0UJ9M;0V8IA;18XBQ;0DIY2;1CTPH;12QKW;1AUSJ;09XKF;KOG3533	inositol 1,4,5-trisphosphate receptor type 1 isoform X1 [Mus musculus]	16438
Zfp579	99.99375428	61.81710366	138.1704049	2.235148474	1.160370668	0.000775013	0.021328362	Up Regulation	NC_000073.7	4995851	4999100	-	3170	Zfp579	GO:0003677;GO:0005634;GO:0008150;GO:0046872	-	-	K	0DS4G;1D1DE;1B53U;KOG1721;0A4MP;0VFGW;0UUN2;194H5;1416F	zinc finger protein 579 [Mus musculus]	68490
Nudt18	215.2157793	146.5821636	283.8493951	1.936452486	0.953416103	0.000776899	0.021344699	Nodiff	NC_000080.7	70815264	70820128	+	4253	Nudt18	GO:0000287;GO:0005575;GO:0009117;GO:0016787;GO:0017110;GO:0044715;GO:0044716;GO:0044717;GO:0046057;GO:0046067;GO:0046712;GO:0046872	K17817	[EC:3.6.1.58]	L	1971K;1DEN1;0V2RD;1BAQ6;13BCT;0E7MT;0B3DG;0IN6N;0WFS9	8-oxo-dGDP phosphatase NUDT18 isoform 1 [Mus musculus]	213484
C1galt1	194.085115	255.2656852	132.9045447	0.520651824	-0.941609174	0.000778338	0.021348694	Nodiff	NC_000072.7	7845224	7872042	+	2065	C1galt1	GO:0001525;GO:0001822;GO:0006486;GO:0006493;GO:0007275;GO:0008378;GO:0016020;GO:0016021;GO:0016263;GO:0016266;GO:0016267;GO:0016740;GO:0016757;GO:0018215;GO:0030154;GO:0046872;GO:0060576	K00731	[EC:2.4.1.122]	G	0UIGS;0V6EE;KOG2246;1324N;0DGQ4;09VF9;18SS2;1CRDY;1AYY3	glycoprotein-N-acetylgalactosamine 3-beta-galactosyltransferase 1 [Mus musculus]	94192
Col1a1	594.2007728	71.78651768	1116.615028	15.55466213	3.959275152	0.000780451	0.021371156	Up Regulation	NC_000077.7	94827050	94843868	+	5930	Col1a1	GO:0001501;GO:0001503;GO:0001568;GO:0001649;GO:0001957;GO:0001958;GO:0002020;GO:0005201;GO:0005515;GO:0005576;GO:0005581;GO:0005584;GO:0005615;GO:0005737;GO:0005783;GO:0005794;GO:0007584;GO:0007601;GO:0007605;GO:0009612;GO:0010718;GO:0010812;GO:0015031;GO:0030020;GO:0030141;GO:0030198;GO:0030199;GO:0030335;GO:0031012;GO:0031667;GO:0031960;GO:0032355;GO:0032964;GO:0034504;GO:0034505;GO:0038063;GO:…	K06236	-	W	0V43J;1CPJM;18ZN5;0UFRB;09T4V;KOG3544;0DEW1;1AYQP;12N1R	collagen alpha-1(I) chain preproprotein [Mus musculus]	12842
Ugt2b35	3494.547269	4556.64963	2432.444908	0.533823117	-0.905566313	0.00080343	0.021963964	Nodiff	NC_000071.7	87148719	87161133	+	3358	Ugt2b35	GO:0008194;GO:0015020;GO:0016020;GO:0016021;GO:0016740;GO:0016757;GO:0043231	K00699	[EC:2.4.1.17]	C;G	19527;0UK1V;09WHA;1CSGY;12QS3;1ASCS;0DHSN;KOG1192;0V7FS	UDP glucuronosyltransferase 2 family, polypeptide B35 precursor [Mus musculus]	243085
Lmna	822.2253838	607.6799427	1036.770825	1.706113288	0.770713446	0.00080536	0.021980341	Nodiff	NC_000069.7	88388455	88413842	-	4155	Lmna	GO:0005515;GO:0005634;GO:0005635;GO:0005638;GO:0005652;GO:0005654;GO:0005829;GO:0005882;GO:0006606;GO:0006997;GO:0006998;GO:0007517;GO:0008157;GO:0008285;GO:0010628;GO:0016363;GO:0016604;GO:0030010;GO:0030334;GO:0030951;GO:0031647;GO:0031965;GO:0032204;GO:0034504;GO:0034613;GO:0035861;GO:0042802;GO:0045669;GO:0048471;GO:0055015;GO:0071456;GO:0072201;GO:0090201;GO:0090343;GO:1900114;GO:1900180;GO:…	K12641	-	Z;D;B;Y	1CRS3;0V6SA;0UHSX;12PTX;09VTI;18S9T;0DH1W;KOG0977;1ARIZ	prelamin-A/C isoform A precursor [Mus musculus]	16905
Caskin2	309.745583	198.7230897	420.7680763	2.117358768	1.082265742	0.00081053	0.02208495	Up Regulation	NC_000077.7	115689813	115704517	-	5285	Caskin2	GO:0003674;GO:0005737;GO:0016020	K21952	-	T	1CUQ4;0UNRY;KOG0507;1AWDI;0DJWP;KOG4384;0V9E9;13C0G;09YGF;18Y19	caskin-2 [Mus musculus]	140721
Mmut	2570.370103	3209.614211	1931.125996	0.601669194	-0.732957603	0.000849497	0.023077525	Nodiff	NC_000083.7	41245576	41272880	+	4660	Mmut	GO:0003824;GO:0003924;GO:0004494;GO:0005737;GO:0005739;GO:0005759;GO:0009791;GO:0016853;GO:0016866;GO:0031419;GO:0042802;GO:0042803;GO:0043547;GO:0046872;GO:0050667;GO:0072341	K01847	[EC:5.4.99.2]	C	0V5V0;1CVNF;0DG4U;0UJFX;0IE7I;12NNH;09UVD;190QG;1B011	methylmalonyl-CoA mutase, mitochondrial precursor [Mus musculus]	17850
Tra2a	372.9999504	270.5198988	475.480002	1.757652595	0.813649946	0.000849754	0.023077525	Nodiff	NC_000072.7	49220855	49241182	-	2698	Tra2a	GO:0000398;GO:0003676;GO:0003723;GO:0005634;GO:0005654;GO:0005730;GO:0043231	K12897	-	A	0B4TJ;19793;13DMK;0IQWZ;0WHCA;0V39D;1BB38;0E8H0;1DFF7	transformer-2 protein homolog alpha isoform X1 [Mus musculus]	101214
C2cd4c	7.487462496	0.657174707	14.31775029	21.78682494	4.445384058	0.00085833	0.02326242	Up Regulation	NC_000076.7	79442688	79449859	-	6754	C2cd4c	GO:0005829;GO:0008150	-	-	S	12PVW;0URH1;0IFYM;1AXSQ;0DN74;0A0JW;18S9D;0VBG5;1CX3R	C2 calcium-dependent domain-containing protein 4C [Mus musculus]	237397
Capn6	30.83918037	11.64794455	50.0304162	4.295214148	2.102730062	0.00085938	0.02326242	Up Regulation	NC_000086.8	142585232	142610408	-	3554	Capn6	GO:0001578;GO:0005515;GO:0005737;GO:0005819;GO:0005856;GO:0005874;GO:0005876;GO:0006508;GO:0008017;GO:0048471;GO:0051493	K08575	[EC:3.4.22.-]	Z;O;T	18TR1;12RVK;0DJ9T;1AY9N;KOG0045;0V8UF;0UK04;1CU1S;09XWX	calpain-6 [Mus musculus]	12338
Ltf	22.74068631	8.436185303	37.04518731	4.391224941	2.134623439	0.00086306	0.023323796	Up Regulation	NC_000075.7	110848360	110871834	+	2742	Ltf	GO:0001503;GO:0001530;GO:0001817;GO:0002227;GO:0002376;GO:0004252;GO:0004869;GO:0005506;GO:0005576;GO:0005615;GO:0005737;GO:0005769;GO:0005886;GO:0006508;GO:0006811;GO:0006826;GO:0008201;GO:0008233;GO:0008236;GO:0009986;GO:0016787;GO:0019731;GO:0019732;GO:0030141;GO:0031640;GO:0031665;GO:0032680;GO:0032780;GO:0032991;GO:0033690;GO:0034145;GO:0042581;GO:0043066;GO:0043123;GO:0043539;GO:0044793;GO:…	K17283	[EC:3.4.21.-]	O;W;P	0DG15;0V5QX;0IEAI;1AVNU;0UISE;12NWR;1CQQS;18XHH;09URE	lactotransferrin precursor [Mus musculus]	17002
Fam114a1	449.1054814	327.9014938	570.309469	1.739270725	0.798482512	0.000868202	0.023424429	Nodiff	NC_000071.7	65127418	65199244	+	2949	Fam114a1	GO:0003674;GO:0005654;GO:0005737;GO:0005794;GO:0005829;GO:0008150	-	-	S	0DEYK;0V4YW;18U39;0IHQB;1AYV3;12R7T;09U02;0UP99;1CV5S	protein Noxp20 [Mus musculus]	68303
Efna3	16.60024093	1.730532909	31.46994895	18.1851202	4.184686557	0.000881896	0.023668609	Up Regulation	NC_000069.7	89221200	89231359	-	4164	Efna3	GO:0005886;GO:0007411;GO:0016020;GO:0016525;GO:0031225;GO:0045664;GO:0046875;GO:0048013;GO:1902961	K05462	-	T	12Q6U;1AWBE;0UKNW;09WXY;18SRI;0V7W7;KOG3858;0DI8I;1CSYZ	ephrin-A3 isoform a precursor [Mus musculus]	13638
Dbn1	46.06001999	23.8536686	68.26637138	2.861881437	1.516963905	0.000882563	0.023668609	Up Regulation	NC_000079.7	55621241	55635959	-	3117	Dbn1	GO:0001701;GO:0003779;GO:0005515;GO:0005522;GO:0005737;GO:0005856;GO:0005884;GO:0005886;GO:0005911;GO:0005921;GO:0005938;GO:0007015;GO:0007275;GO:0007399;GO:0008092;GO:0010643;GO:0010644;GO:0010811;GO:0010976;GO:0014069;GO:0015629;GO:0016020;GO:0030027;GO:0030054;GO:0030154;GO:0030175;GO:0030425;GO:0030426;GO:0030427;GO:0030833;GO:0030864;GO:0031915;GO:0032232;GO:0032279;GO:0032507;GO:0042995;GO:…	-	-	Z	0E7WI;1DEW7;1BAU9;0V2WR;0WG7N;1973P;0B3TA;13C0B;0IP00	drebrin isoform X1 [Mus musculus]	56320
Slc25a12	321.9712468	414.717721	229.2247727	0.552724808	-0.855366728	0.000882649	0.023668609	Nodiff	NC_000068.8	71104614	71198125	-	8664	Slc25a12	GO:0005313;GO:0005509;GO:0005739;GO:0005743;GO:0006537;GO:0006851;GO:0010907;GO:0015183;GO:0015810;GO:0015813;GO:0016020;GO:0016021;GO:0022857;GO:0031643;GO:0042802;GO:0043209;GO:0043490;GO:0046872;GO:0051592;GO:0055085;GO:0070778;GO:1904024;GO:2001171	K15105	-	C	1CTA9;1AWJZ;0VA5P;12PEP;0UM4A;18WCS;KOG0751;09Z8B;0DIJM	calcium-binding mitochondrial carrier protein Aralar1 [Mus musculus]	78830
Cisd3	500.0690312	368.7604326	631.3776298	1.712162081	0.775819281	0.000882986	0.023668609	Nodiff	NC_000077.7	97576291	97579451	+	1218	Cisd3	GO:0005739;GO:0043231;GO:0046872;GO:0051536;GO:0051537;GO:0106034	K23886	-	S;O	1D3TZ;0DUG8;0UVNF;0A7QC;1966S;13V8V;1B611;0VIIV;KOG4605	CDGSH iron-sulfur domain-containing protein 3, mitochondrial isoform 1 [Mus musculus]	217149
Smg6	305.066901	392.9793814	217.1544205	0.552584769	-0.855732298	0.000893222	0.023904183	Nodiff	NC_000077.7	74816665	75055274	+	6433	Smg6	GO:0000184;GO:0000781;GO:0003677;GO:0003723;GO:0004518;GO:0004519;GO:0004521;GO:0005634;GO:0005694;GO:0005697;GO:0005730;GO:0005737;GO:0005829;GO:0016787;GO:0032204;GO:0035145;GO:0042162;GO:0043021;GO:0046872;GO:0070034;GO:0070182;GO:0090305;GO:0090502;GO:1904354	K11124	[EC:3.1.-.-]	A	09U71;13CME;0UGTG;18ZRU;1ASH9;0V565;KOG2162;0DFGQ;1CQ6E	telomerase-binding protein EST1A [Mus musculus]	103677
Selenbp2	277.1590988	132.9384252	421.3797723	3.169736454	1.664362893	0.00089882	0.024015065	Up Regulation	NC_000069.7	94600880	94611713	+	1695	Selenbp2	GO:0008430	K17285	[EC:1.8.3.4]	P;U	18UPM;KOG0918;09V4A;1ATQ5;1CR2Y;0UI4I;0DGDF;0V63Y;12P41	selenium-binding protein 2 [Mus musculus]	20342
Rplp1	3648.68083	2766.49088	4530.870779	1.637768197	0.711731178	0.000904498	0.024114077	Nodiff	NC_000075.7	61820565	61821792	-	468	Rplp1	GO:0002181;GO:0003735;GO:0005840;GO:0006414;GO:0006417;GO:0022625;GO:0030295;GO:0032147;GO:0043021	K02942	-	J	0UVCG;1962V;0A9F6;0DVKV;0VKC1;13W65;KOG1762;1D4X6;1B5Y8	60S acidic ribosomal protein P1 [Mus musculus]	56040
Fndc5	5.207922991	0	10.41584598	Inf	Inf	0.000905446	0.024114077	Up Regulation	NC_000070.7	129030672	129038386	+	2883	Fndc5	GO:0005179;GO:0005515;GO:0005576;GO:0005777;GO:0005778;GO:0005783;GO:0005886;GO:0007165;GO:0014850;GO:0016020;GO:0016021;GO:0090336	K24486	-	S;T	1AWB6;12QJ5;1CQKA;0V5KQ;18X8X;0DFWX;0IESX;09UM6;0UHEG	fibronectin type III domain-containing protein 5 isoform X1 [Mus musculus]	384061
Ier5l	12.06506599	2.6818573	21.44827468	7.997545087	2.999557221	0.000908832	0.02416527	Up Regulation	NC_000068.8	30362643	30364211	-	1569	Ier5l	GO:0003674;GO:0005575;GO:0008150	-	-	S	0VDIM;0UGY2;0DQA9;1B49A;18ZFQ;0A2NR;0J77W;1CZCB;13Z3R	immediate early response gene 5-like protein [Mus musculus]	72500
Ago2	158.3877713	210.2357353	106.5398074	0.506763549	-0.980615338	0.000910873	0.024180602	Nodiff	NC_000081.7	72973474	73056796	-	8031	Ago2	GO:0000340;GO:0000932;GO:0000993;GO:0001046;GO:0003676;GO:0003723;GO:0003725;GO:0003727;GO:0003729;GO:0004518;GO:0004519;GO:0004521;GO:0005515;GO:0005634;GO:0005654;GO:0005737;GO:0005739;GO:0005829;GO:0005844;GO:0005845;GO:0006355;GO:0006417;GO:0007275;GO:0008022;GO:0009791;GO:0010501;GO:0010586;GO:0010628;GO:0016442;GO:0016787;GO:0016891;GO:0030054;GO:0030154;GO:0030425;GO:0031047;GO:0031054;GO:…	K11593	-	J	0DGFB;KOG1041;1AUJR;1916Y;0V66Q;1CRPD;09V75;12N2H;0UGEN	protein argonaute-2 [Mus musculus]	239528
Fblim1	54.84607677	18.0181603	91.67399324	5.087866448	2.347060802	0.000918976	0.02435655	Up Regulation	NC_000070.7	141303373	141333363	-	3694	Fblim1	GO:0001650;GO:0001725;GO:0005515;GO:0005737;GO:0005856;GO:0005925;GO:0007155;GO:0008360;GO:0030054;GO:0031005;GO:0033623;GO:0046872;GO:0071944;GO:0098609	K24416	-	T	0VCJZ;18X65;1CYA8;KOG1701;0UPS3;1B3DZ;13JRW;0DPCC;0A1QC	filamin-binding LIM protein 1 isoform X1 [Mus musculus]	74202
Angptl8	804.608992	593.4750531	1015.742931	1.711517486	0.775276032	0.000931498	0.024629028	Nodiff	NC_000075.7	21746806	21748643	+	865	Angptl8	GO:0005179;GO:0005576;GO:0006629;GO:0007165;GO:0010954;GO:0019216;GO:0044255;GO:0045444;GO:0048469;GO:0050746;GO:0051005;GO:0070328	K22289	-	S	0VHMT;13VRG;192SX;0UPEU;0J1RV;09Z1B;1B5IK;0DU6G;1D08X	angiopoietin-like protein 8 precursor [Mus musculus]	624219
Clock	781.8679534	984.2186177	579.5172891	0.588809517	-0.764127104	0.00093224	0.024629028	Nodiff	NC_000071.7	76357715	76452675	-	10151	Clock	GO:0000077;GO:0000978;GO:0000981;GO:0001228;GO:0003677;GO:0003700;GO:0004402;GO:0005515;GO:0005634;GO:0005654;GO:0005667;GO:0005694;GO:0005726;GO:0005730;GO:0005737;GO:0005791;GO:0005829;GO:0006355;GO:0006357;GO:0006473;GO:0006974;GO:0007283;GO:0007623;GO:0016573;GO:0016740;GO:0016746;GO:0031490;GO:0032922;GO:0033391;GO:0042634;GO:0042752;GO:0043161;GO:0043231;GO:0043565;GO:0045892;GO:0045893;GO:…	K02223	[EC:2.3.1.48]	K;B	1B9YY;KOG3561;0WCKK;0V12C;0B041;196SA;14T9D;1DCKI;0E5KK	circadian locomoter output cycles protein kaput isoform 1 [Mus musculus]	12753
Crlf2	137.5844458	79.40134531	195.7675463	2.465544451	1.301906263	0.000935066	0.024664222	Up Regulation	NC_000071.7	109702575	109707301	-	2036	Crlf2	GO:0016020;GO:0016021	K05078	-	T	09XU8;0UQZM;13M0Q;0DRVC;1D13Y;1B59P;1966U;0IKHC;0VF6C	cytokine receptor-like factor 2 isoform 1 precursor [Mus musculus]	57914
Acsl4	921.0739798	1150.765513	691.3824468	0.600802196	-0.73503801	0.000948877	0.024988602	Nodiff	NC_000086.8	141100989	141173792	-	5545	Acsl4	GO:0000166;GO:0001676;GO:0004467;GO:0005524;GO:0005737;GO:0005739;GO:0005741;GO:0005777;GO:0005778;GO:0005783;GO:0005789;GO:0005811;GO:0005886;GO:0006629;GO:0006631;GO:0007584;GO:0008610;GO:0015908;GO:0016020;GO:0016021;GO:0016874;GO:0019217;GO:0019432;GO:0030182;GO:0030307;GO:0031090;GO:0031957;GO:0031966;GO:0032024;GO:0032307;GO:0035336;GO:0035338;GO:0043025;GO:0043231;GO:0044233;GO:0047676;GO:…	K01897	[EC:6.2.1.3]	I	1AVH0;0DHRP;0V7EU;KOG1256;09WG8;0UK0J;12PYZ;1CWTU;18W59	long-chain-fatty-acid--CoA ligase 4 isoform 1 [Mus musculus]	50790
Raet1e	976.432024	597.7268749	1355.137173	2.267151152	1.180880579	0.000953987	0.025083172	Up Regulation	NC_000076.7	22034441	22059820	+	1739	Raet1e	GO:0001913;GO:0005615;GO:0005886;GO:0009897;GO:0016020;GO:0016021;GO:0031225;GO:0044214;GO:0045954;GO:0046658;GO:0046703	K07987	-	S	1B3GZ;0DUC0;0UVF2;144WI;1D3QH;0JBPA;0VIEV;0A7IX	retinoic acid early-inducible protein 1-epsilon precursor [Mus musculus]	379043
Mrps6	58.20329774	33.12251009	83.2840854	2.514425543	1.330228833	0.000957333	0.02513114	Up Regulation	NC_000082.7	91855224	91909115	+	780	Mrps6	GO:0003735;GO:0005739;GO:0005763;GO:0005840;GO:0006412;GO:0019843;GO:0032543;GO:0070181	K02990	-	J	0UVC9;13UC2;0DU7H;0A7XR;1B5XS;0VISU;193JI;KOG4708;1D3U2	28S ribosomal protein S6, mitochondrial [Mus musculus]	121022
Nfya	143.1857235	96.19321196	190.178235	1.977044233	0.98334515	0.000960804	0.025150909	Nodiff	NC_000083.7	48693913	48716848	-	3711	Nfya	GO:0000785;GO:0000976;GO:0000978;GO:0000981;GO:0001221;GO:0001228;GO:0003677;GO:0003700;GO:0005515;GO:0005634;GO:0005654;GO:0006355;GO:0006357;GO:0008134;GO:0016602;GO:0032993;GO:0043565;GO:0045893;GO:0045944;GO:0048511;GO:0090575;GO:2000036;GO:2000648	K08064	-	K	KOG1561;13IJ0;0VAFQ;0DM1T;09ZIQ;1AZV3;190JZ;1CVWU;0UQ4Q	nuclear transcription factor Y subunit alpha isoform a [Mus musculus]	18044
Agfg2	477.5516668	605.3124227	349.790911	0.577868383	-0.791187157	0.000961133	0.025150909	Nodiff	NC_000071.7	137648725	137683068	-	3006	Agfg2	GO:0003674;GO:0005096;GO:0008150;GO:0043547;GO:0046872	-	-	T	18VGM;0VANE;1B3CA;13MZZ;0DMA1;KOG0702;0UKG7;1D1IR;09ZRX	arf-GAP domain and FG repeat-containing protein 2 isoform 3 [Mus musculus]	231801
Acsm3	542.8008298	689.3353386	396.2663211	0.574852759	-0.79873562	0.000968463	0.025302623	Nodiff	NC_000073.7	119360106	119384119	+	3206	Acsm3	GO:0000166;GO:0004321;GO:0004467;GO:0005524;GO:0005739;GO:0005759;GO:0006629;GO:0006631;GO:0006633;GO:0006637;GO:0015645;GO:0016874;GO:0018729;GO:0046872;GO:0047760;GO:0050218	K01896	[EC:6.2.1.2]	H;I	18V23;0UGF9;0DF8B;KOG1175;0V9V8;13HY5;1CPXY;1AZX6;09YXJ	acyl-coenzyme A synthetase ACSM3, mitochondrial isoform X1 [Mus musculus]	20216
Tram1	1554.179824	1174.313363	1934.046286	1.646959276	0.719804882	0.000972195	0.025359996	Nodiff	NC_000067.7	13634917	13660134	-	2943	Tram1	GO:0003674;GO:0005783;GO:0005789;GO:0006616;GO:0015031;GO:0016020;GO:0016021;GO:0030176;GO:0045048	K14010	-	U	0V6UI;KOG1608;1CQ93;09VVW;18VIE;13HCH;0DFJC;1AUHU;0UGXG	translocating chain-associated membrane protein 1 [Mus musculus]	72265
Rnd3	328.9477283	235.6589235	422.2365331	1.791727327	0.841351098	0.000980549	0.025537579	Nodiff	NC_000068.8	51020451	51039123	-	2827	Rnd3	GO:0000139;GO:0000166;GO:0003924;GO:0005515;GO:0005525;GO:0005794;GO:0005856;GO:0005886;GO:0005938;GO:0007015;GO:0007163;GO:0007264;GO:0008360;GO:0016020;GO:0016021;GO:0016477;GO:0019901;GO:0030865;GO:0031410;GO:0032956;GO:0042995;GO:0043231	K07859	-	Z;S	0A27X;1B0WV;18VGZ;1CWQ4;0VB41;0DMUP;0UR1Q;KOG0393;138RW	rho-related GTP-binding protein RhoE [Mus musculus]	74194
Mbl2	3486.182299	4325.608045	2646.756552	0.611880809	-0.708677442	0.000983803	0.025581968	Nodiff	NC_000085.7	30210306	30217087	+	1211	Mbl2	GO:0001867;GO:0002020;GO:0002376;GO:0005102;GO:0005509;GO:0005534;GO:0005537;GO:0005576;GO:0005581;GO:0005615;GO:0006958;GO:0030246;GO:0032991;GO:0042802;GO:0043621;GO:0045087;GO:0048306;GO:0048525;GO:0050766;GO:0050830;GO:0051873;GO:0062023;GO:0070273	K03991	-	T;W;V	192Z0;0VCG1;0A1KF;0DP8K;0UP6D;1B1H2;13TW7;KOG4297;1CY6K	mannose-binding protein C precursor [Mus musculus]	17195
Angptl3	12541.89876	15726.75127	9357.046238	0.594976424	-0.749095592	0.001008487	0.026182599	Nodiff	NC_000070.7	98919191	98926429	+	1609	Angptl3	GO:0001525;GO:0004857;GO:0004859;GO:0005102;GO:0005178;GO:0005576;GO:0005615;GO:0005769;GO:0005794;GO:0006071;GO:0006629;GO:0006631;GO:0006641;GO:0006644;GO:0007155;GO:0007160;GO:0007165;GO:0008083;GO:0008201;GO:0008203;GO:0009395;GO:0009725;GO:0009986;GO:0010519;GO:0019915;GO:0030027;GO:0030335;GO:0042632;GO:0042995;GO:0045766;GO:0045834;GO:0048844;GO:0050996;GO:0051005;GO:0055088;GO:0055090;GO:…	K22288	-	S;T;E	0VDFH;0UTVD;1B1HS;1CZ8J;13J1T;0DQ77;0A2JI;18TC5;KOG2579	angiopoietin-related protein 3 preproprotein [Mus musculus]	30924
Cnot1	1248.342862	1557.38898	939.2967453	0.603122764	-0.729476407	0.00101328	0.026265739	Nodiff	NC_000074.7	96445559	96534741	-	9617	Cnot1	GO:0000122;GO:0000288;GO:0000932;GO:0001829;GO:0004535;GO:0005515;GO:0005634;GO:0005737;GO:0005829;GO:0006417;GO:0007275;GO:0010606;GO:0017148;GO:0019904;GO:0030014;GO:0030015;GO:0030331;GO:0031047;GO:0033147;GO:0035195;GO:0042974;GO:0048387;GO:0060090;GO:0060213;GO:0061014;GO:0070016;GO:0090503;GO:1900153;GO:2000036	K12604	-	K	0UQRZ;0DJUV;1AVUN;18WT9;12R55;0V9CE;09YEI;KOG1831;1CUN2	CCR4-NOT transcription complex subunit 1 isoform X1 [Mus musculus]	234594
Pakap	318.1180708	207.9901967	428.2459448	2.058971777	1.041924054	0.001019209	0.026378014	Up Regulation	NC_000070.7	57434475	57896984	+	15769	Pakap	GO:0005886;GO:0007015;GO:0007178;GO:0008104;GO:0008360;GO:0016020;GO:0051018	K16519	-	S	195TA;0A06M;0IKVW;0UQQP;0VB2J;1B0UU;1CWN7;13MTX;0DMSR	paralemmin-2 isoform 8 [Mus musculus]	677884
Cyp2c68	3506.589517	4500.306106	2512.872927	0.558378223	-0.840685418	0.001022015	0.026397512	Nodiff	NC_000085.7	39677280	39729545	-	1826	Cyp2c68	GO:0004497;GO:0005506;GO:0005737;GO:0006082;GO:0006805;GO:0008392;GO:0008395;GO:0016491;GO:0016705;GO:0016712;GO:0019373;GO:0020037;GO:0042738;GO:0043231;GO:0046872;GO:0055114	K07413	[EC:1.14.14.1]	Q	KOG0156	cytochrome P450, family 2, subfamily c, polypeptide 68 precursor [Mus musculus]	433247
Mmp12	850.5363522	6.032760826	1695.039944	280.9725087	8.134285169	0.001023159	0.026397512	Up Regulation	NC_000075.7	7344397	7360461	+	3772	Mmp12	GO:0000122;GO:0001046;GO:0004222;GO:0005509;GO:0005518;GO:0005576;GO:0005615;GO:0005634;GO:0005737;GO:0006508;GO:0006606;GO:0008233;GO:0008237;GO:0008270;GO:0010628;GO:0016787;GO:0030198;GO:0030574;GO:0031012;GO:0032727;GO:0035313;GO:0043565;GO:0045944;GO:0046872;GO:0048286;GO:0050691;GO:0060054;GO:0060309;GO:0060339;GO:0060340;GO:0060435;GO:0098586;GO:1901163;GO:1904905	K01413	[EC:3.4.24.65]	O;W	0DGSQ;KOG1565;0V6HA;09U0I;13GUN;1AU6C;1CRGU;1914H;0UINV	macrophage metalloelastase isoform 1 preproprotein [Mus musculus]	17381
Clip1	768.8325022	966.2354452	571.4295591	0.591397844	-0.757799111	0.001032466	0.026596062	Nodiff	NC_000071.7	123715857	123822527	-	9741	Clip1	GO:0001578;GO:0001726;GO:0005515;GO:0005634;GO:0005635;GO:0005737;GO:0005813;GO:0005856;GO:0005874;GO:0008017;GO:0008270;GO:0015630;GO:0015631;GO:0016020;GO:0030659;GO:0031116;GO:0031122;GO:0031410;GO:0035371;GO:0042802;GO:0042995;GO:0044354;GO:0044861;GO:0046872;GO:0051010	K10421	-	Z	1CQKX;0DFCM;0V51X;12NUN;18V16;1AT28;KOG4568;0UHFC;09U2X	CAP-Gly domain-containing linker protein 1 isoform X1 [Mus musculus]	56430
Hjurp	529.4807759	390.4842524	668.4772994	1.711918715	0.775614201	0.001041699	0.026791249	Nodiff	NC_000067.7	88186578	88205366	-	8504	Hjurp	GO:0003677;GO:0005634;GO:0042393	-	-	S;B	1CZAD;0VD21;0DR1U;0IW66;0A444;18YMR;0UPMG;13QEZ;1AZAE	Holliday junction recognition protein [Mus musculus]	381280
Isoc1	1109.564162	1388.855993	830.2723309	0.597810238	-0.742240491	0.001043288	0.026791249	Nodiff	NC_000084.7	58792554	58812642	+	2563	Isoc1	GO:0003674;GO:0005737;GO:0005777;GO:0008150	-	-	Q	1CRVM;18WY9;1AUPT;KOG4044;13RCQ;0V6VM;0UJ6Z;09VX6;0DH5B	isochorismatase domain-containing protein 1 [Mus musculus]	66307
Capn8	17.50449445	5.747695439	29.26129345	5.090961024	2.34793802	0.001051416	0.026941788	Up Regulation	NC_000067.7	182392314	182462021	+	6179	Capn8	GO:0004198;GO:0005509;GO:0005737;GO:0005794;GO:0006508;GO:0007586;GO:0008233;GO:0008234;GO:0016787;GO:0042802;GO:0046872;GO:1990092	K08577	[EC:3.4.22.-]	O;T	0V5ZI;0UPY3;1CZEY;19072;1B4XS;12P1K;KOG0045;0A2R6;0DQD2	calpain-8 isoform 1 [Mus musculus]	170725
Acbd5	3695.943461	4562.929028	2828.957894	0.619987266	-0.689689511	0.001052442	0.026941788	Nodiff	NC_000068.8	22958178	23004525	+	3878	Acbd5	GO:0000062;GO:0003674;GO:0005654;GO:0005777;GO:0005778;GO:0006914;GO:0008289;GO:0016020;GO:0016021;GO:0030242	-	-	I;U	0V9S2;09YU7;KOG0817;19124;1B0RX;1CV2S;0UP5W;13SR3;0DK8X	acyl-CoA-binding domain-containing protein 5 isoform e precursor [Mus musculus]	74159
Dhx34	146.1000045	98.31128186	193.8887272	1.972192037	0.979800037	0.001054045	0.026941788	Nodiff	NC_000073.7	15931145	15956005	-	5632	Dhx34	GO:0000166;GO:0000956;GO:0004386;GO:0005524;GO:2000623	K20101	[EC:3.6.4.13]	A	0DKFN;0V4AC;18Z7D;1CV9P;KOG0922;1AYVW;09TB8;12QVS;0UPD7	probable ATP-dependent RNA helicase DHX34 [Mus musculus]	71723
Lox	38.02715766	8.464542617	67.5897727	7.985047245	2.997300944	0.001058649	0.026981206	Up Regulation	NC_000084.7	52649132	52662939	-	4934	Lox	GO:0001568;GO:0001649;GO:0001932;GO:0004720;GO:0005507;GO:0005515;GO:0005518;GO:0005576;GO:0005581;GO:0005615;GO:0005634;GO:0007507;GO:0009725;GO:0010468;GO:0016202;GO:0016491;GO:0016641;GO:0017015;GO:0018057;GO:0018158;GO:0018215;GO:0030199;GO:0030282;GO:0030324;GO:0031012;GO:0035791;GO:0035904;GO:0035905;GO:0035906;GO:0042060;GO:0042493;GO:0042981;GO:0043491;GO:0045652;GO:0046716;GO:0046872;GO:…	K00277	[EC:1.4.3.13]	O;W	0DKQN;0VA5U;1CVJ5;13KN2;0IHTH;195CU;0UJBD;09Z8H;1AUUF	protein-lysine 6-oxidase preproprotein [Mus musculus]	16948
Ncald	148.0894316	197.0056307	99.17323252	0.503403036	-0.990214179	0.001058855	0.026981206	Nodiff	NC_000081.7	37366419	37792816	-	6115	Ncald	GO:0003073;GO:0003779;GO:0005509;GO:0005829;GO:0015631;GO:0019722;GO:0030276;GO:0043014;GO:0046872	K19695	-	T	0V4X1;0DF85;KOG0044;1CPXR;1B4B2;0UUM7;13HK6;09TY1;18S1X	neurocalcin-delta [Mus musculus]	52589
Col5a1	161.6559568	79.19380611	244.1181074	3.082540408	1.624119807	0.001063299	0.027043092	Up Regulation	NC_000068.8	27776393	27929522	+	8515	Col5a1	GO:0001568;GO:0003007;GO:0005201;GO:0005515;GO:0005576;GO:0005581;GO:0005588;GO:0005604;GO:0005615;GO:0007155;GO:0008201;GO:0016477;GO:0030020;GO:0030198;GO:0030199;GO:0031012;GO:0032964;GO:0035313;GO:0035989;GO:0043394;GO:0043588;GO:0045112;GO:0048407;GO:0048592;GO:0051128;GO:0062023;GO:0097435;GO:1903225	K19721	-	W	0V43J;0DKYV;18Z32;0UIVP;09T4V;1CRK7;1AYK3;KOG3544;12N1R	collagen alpha-1(V) chain precursor [Mus musculus]	12831
Asic5	68.39979011	96.47428774	40.32529247	0.417990051	-1.258459491	0.00106592	0.027043092	Down Regulation	NC_000069.7	81889600	81928540	+	2286	Asic5	GO:0005272;GO:0005886;GO:0005887;GO:0006811;GO:0006814;GO:0015252;GO:0015280;GO:0016020;GO:0016021;GO:0035725;GO:1902600	K04832	-	P	0V7M5;1CZY2;0A3TH;13HVN;KOG4294;0UR0J;0DRDG;18XWI;1AX2E	acid-sensing ion channel 5 [Mus musculus]	58170
Pdzd8	626.6385094	789.285779	463.9912399	0.587862156	-0.766450188	0.001067855	0.027043092	Nodiff	NC_000085.7	59284516	59334212	-	7076	Pdzd8	GO:0003674;GO:0005739;GO:0005783;GO:0005789;GO:0006869;GO:0007010;GO:0008289;GO:0016020;GO:0016021;GO:0022604;GO:0035556;GO:0044233;GO:0046872;GO:0051560;GO:1990456	K24060	-	T	1CS11;0V702;0DHAX;18VY5;12PN4;09W1U;1AXXQ;0UJE5;KOG3532	PDZ domain-containing protein 8 [Mus musculus]	107368
Cyp2d40	1039.238123	789.4780918	1288.998153	1.632721879	0.70727906	0.001068023	0.027043092	Nodiff	NC_000081.7	82644034	82648323	-	1102	Cyp2d40	GO:0004497;GO:0005506;GO:0016020;GO:0016021;GO:0016491;GO:0016705;GO:0020037;GO:0046872;GO:0055114	K07414	[EC:1.14.14.1]	Q	0UPWU;1CRXQ;12SZU;0DGDQ;KOG0156;09TUB;1B7VU;0V59K	cytochrome P450, family 2, subfamily d, polypeptide 40 [Mus musculus]	71754
Gga3	203.1023703	140.3065382	265.8982024	1.895123391	0.922291785	0.001070806	0.027043092	Nodiff	NC_000077.7	115475081	115495501	-	4464	Gga3	GO:0005764;GO:0005768;GO:0005769;GO:0005794;GO:0005802;GO:0006622;GO:0006886;GO:0010008;GO:0015031;GO:0016020;GO:0016192;GO:0031267;GO:0031647;GO:0031648;GO:0031901;GO:0032456;GO:0032991;GO:0034394;GO:0043001;GO:0043130;GO:0044877;GO:0045732;GO:0055037;GO:0055038;GO:0061462;GO:1902430	K12404	-	U	18XQZ;KOG1087;0UPSZ;1CWUK;0DJZG;12RQU;09Z62;0VA0B;1B12Z	ADP-ribosylation factor-binding protein GGA3 isoform 1 [Mus musculus]	260302
Mad2l2	230.5230378	160.910237	300.1358386	1.865237689	0.899359486	0.001072689	0.027043092	Nodiff	NC_000070.7	148214615	148230161	+	2567	Mad2l2	GO:0000122;GO:0001102;GO:0001558;GO:0005634;GO:0005680;GO:0005694;GO:0005730;GO:0005737;GO:0005819;GO:0005829;GO:0005856;GO:0006281;GO:0006302;GO:0006974;GO:0007015;GO:0007049;GO:0008432;GO:0010719;GO:0010944;GO:0016035;GO:0033138;GO:0042177;GO:0042772;GO:0043433;GO:0045830;GO:0045893;GO:0051301;GO:0090090;GO:1904667;GO:2000042;GO:2000048;GO:2000678;GO:2001034	K13728	-	D;B	KOG3186;12U54;0VAJT;09ZP3;0DJX1;1CUQG;0UGMI;1ASCH;18T7T	mitotic spindle assembly checkpoint protein MAD2B [Mus musculus]	71890
Calr	10664.66283	8164.515401	13164.81025	1.612442332	0.689247564	0.00107375	0.027043092	Nodiff	NC_000074.7	85568717	85573560	-	1943	Calr	GO:0000122;GO:0001669;GO:0002502;GO:0003729;GO:0005178;GO:0005506;GO:0005509;GO:0005515;GO:0005576;GO:0005615;GO:0005634;GO:0005635;GO:0005737;GO:0005783;GO:0005788;GO:0005789;GO:0005790;GO:0005794;GO:0005829;GO:0005844;GO:0006457;GO:0006611;GO:0007283;GO:0008284;GO:0009897;GO:0009986;GO:0010033;GO:0010595;GO:0010628;GO:0016020;GO:0016529;GO:0017148;GO:0030246;GO:0030866;GO:0030968;GO:0031625;GO:…	K08057	-	O;K	0DKMX;1902V;12RQM;0UPN6;KOG0674;1CVGA;1AS2R;0V969;09Y8S	calreticulin precursor [Mus musculus]	12317
Scn5a	16.21477631	0.609255186	31.82029743	52.22819294	5.706756883	0.001074386	0.027043092	Up Regulation	NC_000075.7	119312470	119408096	-	8777	Scn5a	GO:0001518;GO:0002027;GO:0003231;GO:0005216;GO:0005244;GO:0005248;GO:0005261;GO:0005272;GO:0005515;GO:0005516;GO:0005654;GO:0005730;GO:0005737;GO:0005783;GO:0005886;GO:0005901;GO:0006811;GO:0006814;GO:0009986;GO:0010460;GO:0010765;GO:0014070;GO:0014704;GO:0014894;GO:0016020;GO:0016021;GO:0016328;GO:0017134;GO:0019228;GO:0019899;GO:0019901;GO:0019904;GO:0030018;GO:0030315;GO:0030506;GO:0031625;GO:…	K04838	-	P	12NIT;0V4YY;KOG2301;09U04;0DF9X;1B2J3;195RU;0UGHZ;1CPZK	sodium channel protein type 5 subunit alpha isoform X1 [Mus musculus]	20271
Maco1	767.3869636	966.5735315	568.2003956	0.58785015	-0.766479653	0.001077198	0.0270726	Nodiff	NC_000070.7	134530070	134581242	-	10118	Maco1	GO:0005634;GO:0005783;GO:0005789;GO:0006935;GO:0007420;GO:0008017;GO:0016020;GO:0016021;GO:0023041;GO:0030424;GO:0030867;GO:0031965;GO:0043005;GO:0044306;GO:0045202;GO:0051015	-	-	S	KOG1821;12RVN;0DKUE;09W8T;0V776;18VTN;1ATNP;0UI2X;1CVPA	macoilin isoform 1 [Mus musculus]	66146
Pif1	15.62788492	4.573259242	26.68251059	5.834462727	2.54459981	0.001094068	0.027442482	Up Regulation	NC_000075.7	65494432	65503249	+	4807	Pif1	GO:0000002;GO:0000166;GO:0000287;GO:0000723;GO:0000781;GO:0003677;GO:0003678;GO:0004386;GO:0005515;GO:0005524;GO:0005634;GO:0005657;GO:0005739;GO:0006260;GO:0006281;GO:0006310;GO:0006974;GO:0010521;GO:0016787;GO:0017116;GO:0032204;GO:0032211;GO:0032508;GO:0033678;GO:0042162;GO:0043139;GO:0051880;GO:0051974	K15255	[EC:3.6.4.12]	D;L	KOG0987;1CZPC;12Q40;0VDCT;1B27Y;0DQKI;18SHY;0UTDF;0A3IJ	ATP-dependent DNA helicase PIF1 isoform X1 [Mus musculus]	208084
Notch4	87.44387847	54.52868004	120.3590769	2.207261882	1.142257809	0.00109524	0.027442482	Up Regulation	NC_000083.7	34783257	34807517	+	7135	Notch4	GO:0000122;GO:0001569;GO:0001763;GO:0001837;GO:0001886;GO:0001944;GO:0005112;GO:0005509;GO:0005515;GO:0005634;GO:0005654;GO:0005783;GO:0005829;GO:0005886;GO:0006355;GO:0007219;GO:0007275;GO:0008593;GO:0009986;GO:0016020;GO:0016021;GO:0030154;GO:0030879;GO:0031410;GO:0032880;GO:0038023;GO:0045446;GO:0045602;GO:0045746;GO:0045766;GO:0048845;GO:0050793;GO:0060354;GO:0070613;GO:1903849;GO:2000048	K20996	-	T	190VJ;09VTG;1CQKV;0V6S8;1AT25;13IPB;0UHF9;0IR7G;0DFXH	neurogenic locus notch homolog protein 4 isoform X1 [Mus musculus]	18132
Syt3	70.51196197	99.06708283	41.95684112	0.423519497	-1.239499707	0.001097411	0.027455226	Down Regulation	NC_000073.7	44032197	44049454	+	4803	Syt3	GO:0005768;GO:0016020;GO:0016021;GO:0017156;GO:1903861	K19903	-	U	1BA6M;0KDMB;0V1E6;0B0M9;14TU6;196V1;1DD0E;0E613;0WD4H	synaptotagmin-3 [Mus musculus]	20981
Kif22	38.42673664	19.23633519	57.6171381	2.995224274	1.582664032	0.001100223	0.027483945	Up Regulation	NC_000073.7	126626901	126641639	-	2203	Kif22	GO:0000166;GO:0000785;GO:0003677;GO:0003774;GO:0003777;GO:0005524;GO:0005634;GO:0005737;GO:0005739;GO:0005819;GO:0005829;GO:0005856;GO:0005871;GO:0005874;GO:0006281;GO:0007018;GO:0007062;GO:0007080;GO:0008017;GO:0016607;GO:0016887;GO:0042645;GO:0051310;GO:0072686	K10403	-	Z	1CW0T;0DNEJ;12TEW;0VBPW;0A0CM;1AVR2;18Y9J;0UQPY;KOG0242	kinesin-like protein KIF22 isoform X1 [Mus musculus]	110033
Nrip1	275.51687	363.4963957	187.5373444	0.515926283	-0.95476315	0.001102744	0.027505312	Nodiff	NC_000082.7	76084291	76170930	-	20535	Nrip1	GO:0000118;GO:0000122;GO:0000785;GO:0000978;GO:0001543;GO:0001650;GO:0003712;GO:0003713;GO:0003714;GO:0005102;GO:0005515;GO:0005634;GO:0005654;GO:0005730;GO:0005829;GO:0006357;GO:0007623;GO:0016607;GO:0019915;GO:0030331;GO:0030728;GO:0032922;GO:0035257;GO:0035259;GO:0042826;GO:0042974;GO:0045944;GO:0046965;GO:0048511;GO:0071392	K17965	-	K	192AD;09U8H;0DFIA;0UGW0;0V57N;1AU2T;0IFW7;1CQ83;12RFP	nuclear receptor-interacting protein 1 [Mus musculus]	268903
Prodh	4147.21552	5562.906563	2731.524476	0.491024691	-1.026132523	0.001108122	0.027597765	Down Regulation	NC_000082.7	17889590	17907148	-	2580	Prodh	GO:0004657;GO:0005739;GO:0005743;GO:0005759;GO:0006560;GO:0006562;GO:0010133;GO:0016491;GO:0016597;GO:0055114;GO:0071949	K00318	[EC:1.5.5.2]	E	0DF0Q;18SNH;KOG0186;1B1HY;0UG4V;09TQE;1CPQH;0V4PN;12S69	proline dehydrogenase 1, mitochondrial precursor [Mus musculus]	19125
Cps1	35283.04164	44754.63229	25811.45098	0.5767325	-0.794025771	0.001117549	0.027790608	Nodiff	NC_000067.7	67151294	67270426	+	5646	Cps1	GO:0000050;GO:0000166;GO:0001889;GO:0003824;GO:0004087;GO:0004088;GO:0004175;GO:0005509;GO:0005515;GO:0005524;GO:0005543;GO:0005634;GO:0005730;GO:0005737;GO:0005739;GO:0005743;GO:0006207;GO:0006508;GO:0006541;GO:0006807;GO:0007494;GO:0008152;GO:0009636;GO:0010043;GO:0014075;GO:0016595;GO:0016874;GO:0019433;GO:0032094;GO:0032496;GO:0032991;GO:0033762;GO:0034201;GO:0042311;GO:0042493;GO:0042594;GO:…	K01948	[EC:6.3.4.16]	F;C;G	09U7R;1AVUR;0DFHF;12NKD;0UKX2;18XWJ;KOG0370;0V56U;1CQ77	carbamoyl-phosphate synthase [ammonia], mitochondrial precursor [Mus musculus]	227231
Ctsl	10217.55404	7617.945408	12817.16267	1.682495999	0.750603074	0.001123379	0.027893577	Nodiff	NC_000079.7	64509704	64518586	-	3576	Ctsl	GO:0004175;GO:0004177;GO:0004197;GO:0005515;GO:0005576;GO:0005615;GO:0005634;GO:0005730;GO:0005737;GO:0005764;GO:0005773;GO:0005886;GO:0005902;GO:0006508;GO:0006590;GO:0006955;GO:0007154;GO:0007283;GO:0008233;GO:0008234;GO:0008584;GO:0009267;GO:0009749;GO:0009897;GO:0010259;GO:0010839;GO:0014070;GO:0016020;GO:0016324;GO:0016787;GO:0016807;GO:0021675;GO:0030141;GO:0030574;GO:0030984;GO:0031069;GO:…	K01365	[EC:3.4.22.15]	O	1B2ZV;1CV1K;0UJKS;18XQU;09WH2;KOG1543;0DH8F;139UF;0V7FJ	cathepsin L1 preproprotein [Mus musculus]	13039
Slc6a6	1382.819405	1758.850479	1006.788331	0.572412688	-0.804872444	0.001126894	0.027938859	Nodiff	NC_000072.7	91661031	91736044	+	7159	Slc6a6	GO:0005368;GO:0005369;GO:0005886;GO:0005887;GO:0006836;GO:0010940;GO:0015171;GO:0015185;GO:0015293;GO:0015734;GO:0016020;GO:0016021;GO:0016323;GO:0016324;GO:0022858;GO:0030425;GO:0030977;GO:0031528;GO:0032328;GO:0035725;GO:0043025;GO:0045597;GO:0050804;GO:0051939;GO:0055085;GO:0071705;GO:0089718;GO:0098739;GO:0098797;GO:0098982;GO:0099055	K05039	-	P	KOG3659;12NMW;09U0F;0DHIB;0V4BE;1AYCB;18XI4;1CS8J;0UNV1	sodium- and chloride-dependent taurine transporter isoform X1 [Mus musculus]	21366
Zfhx4	466.4321147	591.5961085	341.268121	0.576859983	-0.793706909	0.00113005	0.027970471	Nodiff	NC_000069.7	5276268	5480921	+	16214	Zfhx4	GO:0000981;GO:0003676;GO:0003677;GO:0005634;GO:0006355;GO:0006357;GO:0008270	K09380	-	O;K	KOG1146;1CQHS;18S2A;0DFUB;0V6ER;09VFJ;0UJEA;12PN6;1AWNN	zinc finger homeobox protein 4 isoform 1 [Mus musculus]	80892
Sod3	471.5171821	341.4990942	601.5352701	1.761454951	0.816767578	0.001131557	0.027970471	Nodiff	NC_000071.7	52521146	52527080	+	2045	Sod3	GO:0001666;GO:0004784;GO:0005507;GO:0005515;GO:0005576;GO:0005615;GO:0005634;GO:0005737;GO:0005796;GO:0006801;GO:0006979;GO:0016209;GO:0016491;GO:0019430;GO:0046688;GO:0046872;GO:0055114;GO:0062023;GO:0097746	K16627	[EC:1.15.1.1]	P	0DJUY;0UNPM;195GW;KOG0441;0V9CH;1B03Y;13PPC;09YEM;1CUN5	extracellular superoxide dismutase [Cu-Zn] precursor [Mus musculus]	20657
Ppil1	166.7138977	114.2685203	219.1592752	1.917932205	0.939551725	0.001135684	0.028030521	Nodiff	NC_000083.7	29469809	29482945	-	1215	Ppil1	GO:0000398;GO:0000413;GO:0003755;GO:0005634;GO:0005681;GO:0006397;GO:0006457;GO:0008380;GO:0016018;GO:0016020;GO:0016021;GO:0016853;GO:0071007;GO:0071013;GO:0097718	K12733	[EC:5.2.1.8]	O	KOG0881;0DF5S;0V4UK;0UFG4;09TVC;13PXY;18SHS;1ARCT;1CPVF	peptidyl-prolyl cis-trans isomerase-like 1 [Mus musculus]	68816
Rnf138rt1	5.038603504	0	10.07720701	Inf	Inf	0.001140398	0.028104853	Up Regulation	NC_000086.8	162543135	162544328	-	1194	Rnf138rt1	GO:0000724;GO:0003674;GO:0003697;GO:0005575;GO:0008150;GO:0010792;GO:0016567;GO:0035861;GO:0046872;GO:0061630	K10668	[EC:2.3.2.27]	-	-	E3 ubiquitin-protein ligase RNF138-like [Mus musculus]	74264
Ranbp2	1393.492548	1732.139008	1054.846088	0.608984662	-0.715522203	0.001162012	0.028594849	Nodiff	NC_000076.7	58282674	58329977	+	9477	Ranbp2	GO:0000413;GO:0001975;GO:0003723;GO:0003755;GO:0005096;GO:0005515;GO:0005634;GO:0005635;GO:0005642;GO:0005643;GO:0005654;GO:0005737;GO:0005739;GO:0006111;GO:0006457;GO:0006607;GO:0015031;GO:0016020;GO:0016740;GO:0016925;GO:0019789;GO:0031267;GO:0031965;GO:0033133;GO:0042405;GO:0043231;GO:0043547;GO:0044614;GO:0044615;GO:0044877;GO:0046872;GO:0046907;GO:0051028;GO:0051642;GO:1990723	K12172	[EC:2.3.2.-]	O;U	1CX8K;0URNE;12N77;0DNBH;KOG0864;KOG0865;0A0Q9;0VBKF;1AZAA;18U93	E3 SUMO-protein ligase RanBP2 [Mus musculus]	19386
Tasor	381.1100228	485.2512692	276.9687764	0.570773935	-0.809008641	0.001188442	0.029149815	Nodiff	NC_000080.7	27150759	27205512	+	12199	Tasor	GO:0000792;GO:0001701;GO:0003682;GO:0005515;GO:0005634;GO:0005654;GO:0005694;GO:0008595;GO:0045814;GO:0045869;GO:0060809;GO:0090307;GO:0090309;GO:0097355	K21873	-	S;L	12U1Q;0UMWQ;0IF4K;1CP7Q;18XF4;1B2WK;0V45I;0DEHX;09T6T	protein TASOR isoform 1 [Mus musculus]	218850
Adam15	67.22017674	35.97480046	98.46555302	2.737070164	1.452632419	0.001189483	0.029149815	Up Regulation	NC_000069.7	89246947	89257589	-	3462	Adam15	GO:0001525;GO:0001669;GO:0001953;GO:0002418;GO:0004222;GO:0005178;GO:0005515;GO:0005615;GO:0005912;GO:0005929;GO:0006508;GO:0007155;GO:0007229;GO:0008233;GO:0008237;GO:0008584;GO:0009986;GO:0012505;GO:0016020;GO:0016021;GO:0016787;GO:0017124;GO:0030054;GO:0030308;GO:0030336;GO:0030574;GO:0031410;GO:0031514;GO:0042246;GO:0042995;GO:0045087;GO:0046872;GO:0060317;GO:0070062;GO:1900121;GO:1904628;GO:…	K06836	[EC:3.4.24.-]	O;W	0DIV2;1ATRV;18URJ;0UN3S;1CVRX;12RXZ;09VEK;KOG3607;0V6DS	disintegrin and metalloproteinase domain-containing protein 15 isoform a preproprotein [Mus musculus]	11490
Col5a2	153.5242039	45.4524768	261.5959309	5.75537241	2.524909283	0.00118986	0.029149815	Up Regulation	NC_000067.7	45413491	45542442	-	6615	Col5a2	GO:0001501;GO:0001503;GO:0005201;GO:0005576;GO:0005581;GO:0005588;GO:0005615;GO:0030020;GO:0030198;GO:0030199;GO:0031012;GO:0043588;GO:0046332;GO:0046872;GO:0048592;GO:0062023;GO:0071230;GO:1903225	K19721	-	W	0B0G2;196U4;14TNS;0E5WM;1BA4A;KOG3544;1DCW4;0V1AJ;0WCZ8	collagen alpha-2(V) chain preproprotein [Mus musculus]	12832
Dock5	403.3767565	512.6401179	294.1133951	0.573722939	-0.801573893	0.001197175	0.029285553	Nodiff	NC_000080.7	67989377	68171021	-	10394	Dock5	GO:0005085;GO:0005096;GO:0005737;GO:0005829;GO:0005886;GO:0007264;GO:0010634;GO:0016020;GO:0016477;GO:0043547;GO:0050790;GO:1900026;GO:1904694;GO:1904754	K17707	-	T	0UG57;0DEJE;09T86;12N3M;1AREH;KOG1998;18S4Y;1CP99;0V476	dedicator of cytokinesis protein 5 [Mus musculus]	68813
Psat1	15.25773704	3.857687107	26.65778697	6.910303047	2.78874898	0.001210968	0.029579158	Up Regulation	NC_000085.7	15882487	15902423	-	6229	Psat1	GO:0003824;GO:0004648;GO:0005737;GO:0005829;GO:0006564;GO:0008483;GO:0008652;GO:0016740;GO:0030170;GO:0042802	K00831	[EC:2.6.1.52]	E	1CU7F;09Y1X;KOG2790;0DJEX;0UN5J;12QVY;0V8ZE;18X3E;1B4EU	phosphoserine aminotransferase isoform 1 [Mus musculus]	107272
Nuf2	16.80063136	5.666948584	27.93431414	4.929339612	2.30139438	0.00121542	0.029604438	Up Regulation	NC_000067.7	169325503	169359033	-	2481	Nuf2	GO:0000775;GO:0000776;GO:0000777;GO:0000778;GO:0005634;GO:0005654;GO:0005694;GO:0005829;GO:0007049;GO:0007052;GO:0008608;GO:0031262;GO:0044877;GO:0045132;GO:0051301;GO:0051315;GO:0051383	K11548	-	D	KOG4438;1B3T1;13KBA;0A4J2;18YRN;0UTDC;0DSG8;1D0YU;0VBW1	kinetochore protein Nuf2 [Mus musculus]	66977
Ints6l	132.0057768	86.59806443	177.4134892	2.0487004	1.034709021	0.001215589	0.029604438	Up Regulation	NC_000086.8	55500180	55553203	+	7255	Ints6l	GO:0003674;GO:0032039;GO:0034472	K13180	[EC:3.6.4.-]	S;T	19534;0DF44;0V4T4;12UEZ;1AUTG;0UIHW;KOG3768;1CRCZ;09TTU	integrator complex subunit 6-like isoform X1 [Mus musculus]	236790
Lratd2	277.3431975	371.8841347	182.8022602	0.491557028	-1.024569293	0.001252239	0.030452084	Down Regulation	NC_000081.7	60690845	60697954	-	6588	Lratd2	GO:0003674;GO:0005737;GO:0005886;GO:0008150	K22810	-	O	1B24Z;12RYQ;0IGIG;0DFEX;0UM5M;18SR5;0VFQI;0A4W2;1CZ3E	protein LRATD2 [Mus musculus]	399603
Aurkb	18.94808601	6.725983534	31.17018849	4.634294499	2.212349727	0.001254265	0.030456502	Up Regulation	NC_000077.7	68936450	68942490	+	2177	Aurkb	GO:0000122;GO:0000166;GO:0000775;GO:0000776;GO:0000779;GO:0002903;GO:0004672;GO:0004674;GO:0005515;GO:0005524;GO:0005634;GO:0005654;GO:0005694;GO:0005737;GO:0005819;GO:0005856;GO:0005876;GO:0006468;GO:0007049;GO:0007051;GO:0007052;GO:0007094;GO:0007568;GO:0008283;GO:0009838;GO:0010369;GO:0016301;GO:0016310;GO:0016740;GO:0019900;GO:0030496;GO:0031616;GO:0032091;GO:0032133;GO:0032212;GO:0032465;GO:…	K11479	[EC:2.7.11.1]	D;B	KOG0580;1CX8Y;0UKSN;0DF5B;0V4U6;1B39J;12NDU;09TUZ;192HP	aurora kinase B [Mus musculus]	20877
Tnrc6b	529.1429423	667.3480748	390.9378098	0.585807953	-0.771500315	0.00126401	0.030613353	Nodiff	NC_000081.7	80595514	80825287	+	17528	Tnrc6b	GO:0000932;GO:0003676;GO:0003723;GO:0005654;GO:0005737;GO:0006417;GO:0031047;GO:0035195;GO:0035278;GO:0060213;GO:1900153;GO:1905618	K18412	-	S	18YGN;1CVUJ;0VAE4;0UQ29;12S0X;09ZGY;0DKZR;1AS9U;0IET2	trinucleotide repeat-containing gene 6B protein isoform 1 [Mus musculus]	213988
Slain2	434.9384548	551.0070966	318.869813	0.578703641	-0.789103374	0.001264432	0.030613353	Nodiff	NC_000071.7	73071705	73136184	+	4873	Slain2	GO:0003674;GO:0005737;GO:0005813;GO:0005829;GO:0005856;GO:0007020;GO:0015630;GO:0031113;GO:0031116;GO:0031122;GO:0035371	K16580	-	Z;S	0DGSV;0V9SK;09YUQ;0IF0R;18T5H;1AU6K;1CRGZ;0UIP4;12RFR	SLAIN motif-containing protein 2 isoform a [Mus musculus]	75991
Marchf6	1990.10165	2466.681318	1513.521982	0.613586348	-0.704661711	0.001269854	0.030699601	Nodiff	NC_000081.7	31456045	31531670	-	6738	Marchf6	GO:0004842;GO:0005783;GO:0005789;GO:0008270;GO:0010498;GO:0016020;GO:0016021;GO:0016567;GO:0016740;GO:0019899;GO:0030176;GO:0030433;GO:0031624;GO:0043161;GO:0046872;GO:0061630;GO:0070936;GO:1990381	K10661	[EC:2.3.2.27]	A;O	0A1VJ;1B1SB;12SER;0VCR5;0UU0M;1CYG7;KOG1609;19040;0DPHQ	E3 ubiquitin-protein ligase MARCHF6 isoform X1 [Mus musculus]	223455
Tmc8	32.50499543	15.25800788	49.75198297	3.260712891	1.705187416	0.00128629	0.031008609	Up Regulation	NC_000077.7	117672396	117683963	+	3793	Tmc8	GO:0001558;GO:0005737;GO:0005783;GO:0005789;GO:0005794;GO:0005887;GO:0006811;GO:0008381;GO:0016020;GO:0016021;GO:0031333;GO:0031965;GO:0032091;GO:0034220;GO:0043120;GO:0055069;GO:0140311;GO:1902041	K21988	-	S;U	13CPY;0USHY;1CY3V;0V8Y6;0A1HX;1AX8J;0DP5Y;18WRU;0IIXB	transmembrane channel-like protein 8 isoform A [Mus musculus]	217356
Rrm2	68.15679316	41.04095348	95.27263284	2.321403982	1.214997609	0.001287245	0.031008609	Up Regulation	NC_000078.7	24758253	24764145	+	2180	Rrm2	GO:0001824;GO:0004748;GO:0005515;GO:0005635;GO:0005737;GO:0005829;GO:0005971;GO:0006260;GO:0008199;GO:0009262;GO:0009263;GO:0016020;GO:0016021;GO:0016491;GO:0042802;GO:0042803;GO:0046872;GO:0051290;GO:0055114	K10808	[EC:1.17.4.1]	F	KOG1567;0UKWR;1AWB1;09XA5;12QEK;194YS;0V88G;0DKT0;1CVMU	ribonucleoside-diphosphate reductase subunit M2 [Mus musculus]	20135
Ggta1	63.94649197	37.18206399	90.71091994	2.439641865	1.286669378	0.001289404	0.031008609	Up Regulation	NC_000068.8	35290191	35354393	-	4580	Ggta1	GO:0005794;GO:0005975;GO:0006486;GO:0016020;GO:0016021;GO:0016740;GO:0016757;GO:0016758;GO:0030259;GO:0031982;GO:0031985;GO:0032580;GO:0033580;GO:0046872;GO:0047276	K00743	[EC:2.4.1.87]	G	12TQU;0V7AU;1AV93;09WCE;0DHMS;1CSC7;191QU;0UJV3;0IHE7	N-acetyllactosaminide alpha-1,3-galactosyltransferase isoform 1 [Mus musculus]	14594
Cmtm3	123.3147639	69.49686332	177.1326645	2.548786464	1.34981051	0.001290978	0.031008609	Up Regulation	NC_000074.7	105065993	105074304	+	2644	Cmtm3	GO:0001835;GO:0005125;GO:0005515;GO:0005615;GO:0005737;GO:0005829;GO:0006935;GO:0007165;GO:0016020;GO:0016021;GO:0031410;GO:0031965;GO:0050861	-	-	V	1CZPX;KOG4788;192MZ;1B3G7;13RCV;0A2ZK;0VDUS;0USQ0;0DQM8	CKLF-like MARVEL transmembrane domain-containing protein 3 [Mus musculus]	68119
Sema3e	16.54863817	5.17203652	27.92523982	5.399273519	2.432765303	0.001292025	0.031008609	Up Regulation	NC_000071.7	14075290	14306703	+	6861	Sema3e	GO:0001525;GO:0001569;GO:0001755;GO:0001953;GO:0002040;GO:0005515;GO:0005576;GO:0005615;GO:0005887;GO:0007275;GO:0007399;GO:0007411;GO:0008360;GO:0016525;GO:0030154;GO:0030215;GO:0030335;GO:0045499;GO:0048843;GO:0050808;GO:0050919;GO:0071526;GO:2000249	K06840	-	T	0DF4A;13I35;0V4TB;18V9M;1AS2K;09TU1;1CPU5;KOG3611;0UG9P	semaphorin-3E precursor [Mus musculus]	20349
Maged2	115.5586684	75.03855742	156.0787793	2.079981075	1.056570402	0.001301337	0.031186747	Up Regulation	NC_000086.8	149589417	149597358	-	2721	Maged2	GO:0003674;GO:0005654;GO:0005730;GO:0005829;GO:0007565;GO:0070294	K24127	-	F;S	0UMB5;0DIR5;09XDN;KOG4562;1AZT2;0V8BT;1CTG7;12PTD;18UDV	melanoma-associated antigen D2 [Mus musculus]	80884
Rev3l	327.093795	417.626726	236.5608641	0.566440913	-0.820002622	0.001308653	0.031313266	Nodiff	NC_000076.7	39607557	39751207	+	11528	Rev3l	GO:0000166;GO:0000724;GO:0003676;GO:0003677;GO:0003887;GO:0005634;GO:0005730;GO:0006260;GO:0006281;GO:0006974;GO:0016035;GO:0016740;GO:0016779;GO:0019985;GO:0042276;GO:0046872;GO:0051536;GO:0051539;GO:0090305	K02350	[EC:2.7.7.7]	L	18ZPX;0V4AU;1CWYU;0DGR8;0URB5;12PQY;0A0FI;KOG0968;1B2AN	DNA polymerase zeta catalytic subunit isoform X1 [Mus musculus]	19714
Coq8a	3960.489267	4894.624715	3026.353819	0.618301503	-0.693617582	0.001310409	0.031313266	Nodiff	NC_000067.7	179992803	180023585	-	4557	Coq8a	GO:0000166;GO:0005524;GO:0005739;GO:0006468;GO:0006744;GO:0016020;GO:0016021;GO:0016301;GO:0016310;GO:0016740;GO:0031314;GO:0043531	K08869	-	S	18WGI;0VBIQ;1CUH0;1B3HV;12NR4;0A0NM;0DN9Z;KOG1234;0UQ4N	atypical kinase COQ8A, mitochondrial isoform 1 [Mus musculus]	67426
Scd1	151714.6559	68671.85196	234757.4598	3.418539811	1.773380226	0.001313871	0.031350642	Up Regulation	NC_000085.7	44382889	44396148	-	4837	Scd1	GO:0004768;GO:0005506;GO:0005730;GO:0005783;GO:0005789;GO:0006629;GO:0006631;GO:0006633;GO:0006636;GO:0006641;GO:0008610;GO:0009617;GO:0010873;GO:0016020;GO:0016021;GO:0016491;GO:0016717;GO:0030176;GO:0031090;GO:0032896;GO:0033561;GO:0034434;GO:0034435;GO:0043231;GO:0046872;GO:0048733;GO:0050830;GO:0050872;GO:0050873;GO:0055114;GO:0070542;GO:0120162;GO:1903699;GO:1903966	K00507	[EC:1.14.19.1]	I	0V4IC;KOG1600;1CRV7;09VWV;1AZTP;0DH4Z;0UJ6M;12QBP	acyl-CoA desaturase 1 [Mus musculus]	20249
Ptprs	118.3057384	76.78913228	159.8223446	2.081314632	1.057495074	0.001316749	0.031373964	Up Regulation	NC_000083.7	56719426	56783526	-	16704	Ptprs	GO:0004721;GO:0004725;GO:0005515;GO:0005829;GO:0005886;GO:0006470;GO:0007155;GO:0008201;GO:0010977;GO:0014069;GO:0016020;GO:0016021;GO:0016311;GO:0016787;GO:0016791;GO:0021510;GO:0021549;GO:0021766;GO:0021987;GO:0022038;GO:0030054;GO:0030285;GO:0030424;GO:0030426;GO:0030517;GO:0030672;GO:0031410;GO:0032687;GO:0032688;GO:0034164;GO:0035335;GO:0035374;GO:0042995;GO:0043005;GO:0043204;GO:0043395;GO:…	K06778	[EC:3.1.3.48]	T	0DJQ1;0V9ZZ;12SQH;KOG4228;09Z2G;1CUGZ;1954W;0UINW;1B0XD	receptor-type tyrosine-protein phosphatase S isoform X1 [Mus musculus]	19280
Slc41a3	53.23453357	29.7181589	76.75090825	2.582626619	1.368839082	0.001326243	0.031554636	Up Regulation	NC_000072.7	90579043	90623394	+	3441	Slc41a3	GO:0005886;GO:0006812;GO:0008324;GO:0016020;GO:0016021;GO:0098655	K15122	-	P	KOG3788;0DM6J;0V48E;09T9D;12WX9;18YJZ;0UQB2;1CW1T;1B01R	solute carrier family 41 member 3 isoform 1 [Mus musculus]	71699
Ssr1	1249.542028	951.8197569	1547.264299	1.625585398	0.700959348	0.001333309	0.031677109	Nodiff	NC_000079.7	38155377	38178184	-	9339	Ssr1	GO:0005783;GO:0005789;GO:0016020;GO:0016021	K13249	-	U	0DEJA;12N3I;09T83;18TXB;1ATF2;1CP95;KOG1631;0UFI5;0V472	translocon-associated protein subunit alpha isoform 2 precursor [Mus musculus]	107513
Mogat2	75.72516864	105.5973517	45.85298556	0.434224768	-1.203486075	0.001337578	0.031732862	Down Regulation	NC_000073.7	98868291	98887818	-	1920	Mogat2	GO:0003846;GO:0005737;GO:0005783;GO:0005789;GO:0006071;GO:0006629;GO:0006640;GO:0006651;GO:0008374;GO:0016020;GO:0016021;GO:0016407;GO:0016740;GO:0016746;GO:0016747;GO:0019432;GO:0046462;GO:0048471;GO:0050892;GO:1990578	K14457	[EC:2.3.1.22]	I	09XQ2;12TQI;0V8MS;0UTVU;KOG0831;0DKSG;1D050;18TKD;1AZD2	2-acylglycerol O-acyltransferase 2 isoform X1 [Mus musculus]	233549
Fam187b	84.04804579	48.76776577	119.3283258	2.446868827	1.290936763	0.001340225	0.031732862	Up Regulation	NC_000073.7	30673219	30689151	+	2810	Fam187b	GO:0003674;GO:0005575;GO:0008150;GO:0016020;GO:0016021	-	-	S	09Y9W;0V97B;0IVUE;1B4S4;0UNFW;1CUGA;13KNB;18Y1I;0DJPB	protein FAM187B isoform 2 precursor [Mus musculus]	76415
Syvn1	981.8035022	747.7489123	1215.858092	1.626024555	0.701349044	0.001341421	0.031732862	Nodiff	NC_000085.7	6096586	6103748	+	3824	Syvn1	GO:0000836;GO:0000839;GO:0005654;GO:0005783;GO:0005789;GO:0005790;GO:0006511;GO:0016020;GO:0016021;GO:0016567;GO:0016740;GO:0030433;GO:0030970;GO:0036503;GO:0036513;GO:0044322;GO:0046872;GO:0050821;GO:0051082;GO:0051087;GO:0051117;GO:0061630;GO:0070936;GO:1902236;GO:1990381	K10601	[EC:2.3.2.27]	O	0UIBW;KOG0802;1CTIC;19091;0VBIP;12SZT;0A0NK;1ARS3;0DIT2	E3 ubiquitin-protein ligase synoviolin [Mus musculus]	74126
Naaladl2	161.4213165	244.2841956	78.55843748	0.321586246	-1.636722389	0.001362339	0.032181604	Down Regulation	NC_000069.7	23852267	25198425	-	10090	Naaladl2	GO:0003674;GO:0005654;GO:0009617;GO:0016020;GO:0016021	K01301	[EC:3.4.17.21]	-	-	inactive N-acetylated-alpha-linked acidic dipeptidase-like protein 2 [Mus musculus]	635702
Fitm2	288.3906445	369.6654686	207.1158203	0.560279057	-0.835782527	0.00136769	0.032221026	Nodiff	NC_000068.8	163310623	163314549	-	1643	Fitm2	GO:0003674;GO:0005739;GO:0005783;GO:0005789;GO:0007010;GO:0008654;GO:0010866;GO:0010890;GO:0016020;GO:0016021;GO:0017129;GO:0019915;GO:0019992;GO:0022604;GO:0030176;GO:0030730;GO:0034389;GO:0035356;GO:0036115;GO:0055088;GO:0140042	-	-	I	0UIB7;1B38Y;12RRW;18SRW;0DGHN;1CR7D;09V9B;KOG3750;0V68M	fat storage-inducing transmembrane protein 2 [Mus musculus]	228859
Mccc1	1075.982999	1344.444387	807.5216108	0.600635935	-0.735437305	0.001367911	0.032221026	Nodiff	NC_000069.7	36009584	36054843	-	5535	Mccc1	GO:0000166;GO:0002169;GO:0004485;GO:0005524;GO:0005739;GO:0005743;GO:0005759;GO:0006552;GO:0016421;GO:0016874;GO:0046872;GO:1905202	K01968	[EC:6.4.1.4]	C;I;E	0VB7S;1CX1A;09Z3F;18XKH;0DN4T;12N20;1B1JX;KOG0238;0URDU	methylcrotonoyl-CoA carboxylase subunit alpha, mitochondrial [Mus musculus]	72039
Ugt1a6a	316.7258387	402.8598781	230.5917993	0.572387105	-0.804936925	0.001371917	0.032269371	Nodiff	NC_000067.7	88062531	88147724	+	3302	Ugt1a6a	GO:0005743;GO:0005783;GO:0005789;GO:0008194;GO:0015020;GO:0016020;GO:0016021;GO:0016740;GO:0016757;GO:0019585;GO:0019899;GO:0032991;GO:0042803;GO:0043231;GO:0044877;GO:0046982;GO:0052696;GO:0052697	K00699	[EC:2.4.1.17]	C;G	13QW9;1D135;1B3M6;0VF5A;0UKUI;0A4AK;KOG1192;0DRUP	UDP-glucuronosyltransferase 1-6 precursor [Mus musculus]	94284
Olfml3	92.57024969	52.81083388	132.3296655	2.505729522	1.325230693	0.00137528	0.032302458	Up Regulation	NC_000069.7	103642710	103645317	-	1736	Olfml3	GO:0005576	-	-	W	13J7A;1CTEQ;0UQS6;0DH0C;18YAE;KOG3545;1B3ZK;0A1AT;0VC6I	olfactomedin-like protein 3 precursor [Mus musculus]	99543
Cmtm4	772.2021365	965.7436109	578.6606622	0.599186633	-0.738922656	0.001380457	0.032377985	Nodiff	NC_000074.7	105074823	105122439	-	7734	Cmtm4	GO:0003674;GO:0008150;GO:0016020;GO:0016021	-	-	V	KOG4788;18XC6;12VRT;0DGVW;1AUAF;1CRK3;0V6KI;0UITT;09VME	CKLF-like MARVEL transmembrane domain-containing protein 4 [Mus musculus]	97487
Tmem39a	208.2624543	146.175787	270.3491215	1.8494795	0.88711931	0.001392031	0.032603139	Nodiff	NC_000082.7	38379060	38412524	+	3231	Tmem39a	GO:0003674;GO:0005783;GO:0005789;GO:0006914;GO:0016020;GO:0016021;GO:0045070;GO:1901097;GO:1902902	-	-	S	13N1R;0DJJ5;1AYR4;0VEF6;0UHIQ;KOG3828;1CUBT;0A3JY;18XS2	transmembrane protein 39A isoform 1 [Mus musculus]	67846
Reps2	552.3145483	695.8810821	408.7480145	0.58738199	-0.767629065	0.001397041	0.032674138	Nodiff	NC_000086.8	161194948	161426701	-	7843	Reps2	GO:0005509	K20068	-	U	1DFPZ;0E8T0;KOG1955;1BB7M;0WHWJ;0B59X;0V3F0;13EFC	ralBP1-associated Eps domain-containing protein 2 isoform 1 [Mus musculus]	194590
Miip	245.1286784	175.0335108	315.223846	1.800934258	0.848745518	0.001411512	0.032965889	Nodiff	NC_000070.7	147945235	147953176	-	2977	Miip	GO:0003674;GO:0005575;GO:0008150;GO:0010972;GO:0030336	-	-	S	0II0C;0VCVD;1CU6X;1AS3R;0DPN3;13NH3;0A205;0UGAX;18SXC	migration and invasion-inhibitory protein isoform 1 [Mus musculus]	28010
Hmmr	25.37046064	11.03066319	39.71025809	3.599988271	1.847992206	0.001414411	0.03298695	Up Regulation	NC_000077.7	40592215	40624290	-	3958	Hmmr	GO:0005540;GO:0005737;GO:0005813;GO:0005829;GO:0009986;GO:0015630	K06267	-	T	18WKD;1B39F;0UTEP;0A3IC;0VEBA;0IJ28;13NAP;0DJCT;1CU4Z	hyaluronan mediated motility receptor [Mus musculus]	15366
Zfp692	107.2663866	70.18576094	144.3470122	2.056642406	1.04029097	0.001436442	0.033449042	Up Regulation	NC_000077.7	58197883	58205971	+	2711	Zfp692	GO:0000122;GO:0000978;GO:0001227;GO:0003677;GO:0005634;GO:0005654;GO:0005694;GO:0005730;GO:0006357;GO:0043035;GO:0046872	-	-	K	18V9X;0DJRZ;0UNJI;KOG1721;09YC4;0V99N;1CUJ1;13D8J;1AY2Q	zinc finger protein 692 [Mus musculus]	103836
A630001G21Rik	24.04229646	9.740056808	38.34453612	3.936787729	1.977018925	0.001438276	0.033449042	Up Regulation	NC_000067.7	85644804	85664377	-	2389	A630001G21Rik	GO:0000981;GO:0005634;GO:0006357	-	-	O	KOG2177;1B6NQ;0AA1F;196C6;0VKZ9;146EI;0DVM7;1D59D;0UWCK	uncharacterized protein LOC319997 [Mus musculus]	319997
Ppp1r14b	164.4096244	105.7140023	223.1052464	2.110460692	1.077557959	0.001446332	0.033589077	Up Regulation	NC_000085.7	6952416	6954692	+	919	Ppp1r14b	GO:0004864;GO:0004865;GO:0005737;GO:0019212;GO:0019888;GO:0032515;GO:0042325;GO:0043086;GO:0043666;GO:0045087	K17555	-	T	1B61D;0VIQJ;0DUKK;19311;0URZ8;0A6NW;0IYZK;13T9Y;1D3XZ	protein phosphatase 1 regulatory subunit 14B [Mus musculus]	18938
Rnf13	2500.386192	3088.819878	1911.952506	0.618991259	-0.692009058	0.001457647	0.033804305	Nodiff	NC_000069.7	57643468	57742846	+	5148	Rnf13	GO:0004842;GO:0005634;GO:0005637;GO:0005654;GO:0005737;GO:0005764;GO:0005765;GO:0005768;GO:0005783;GO:0005789;GO:0005829;GO:0006511;GO:0008432;GO:0016020;GO:0016021;GO:0016567;GO:0016740;GO:0031902;GO:0043231;GO:0046872;GO:0051865;GO:0061630;GO:0070304	K15692	[EC:2.3.2.27]	O	1AYI7;1CWHP;0UNC8;18ZFY;0VCAA;KOG4628;13H6Y;0DMN3;0A1EU	E3 ubiquitin-protein ligase RNF13 isoform a precursor [Mus musculus]	24017
Elk4	76.38850071	116.3923559	36.38464551	0.312603394	-1.677594652	0.001466331	0.033958008	Down Regulation	NC_000067.7	131935129	131954186	+	5396	Elk4	GO:0000122;GO:0000978;GO:0000981;GO:0001228;GO:0003677;GO:0003682;GO:0003700;GO:0005634;GO:0005654;GO:0005829;GO:0006355;GO:0006357;GO:0030154;GO:0043565;GO:0045944;GO:0070932;GO:1990837	K04376	-	K;B	09V5X;0V65G;18S63;KOG3806;0DGEV;1CR4E;130EK;1ARFD;0UFJG	ETS domain-containing protein Elk-4 isoform 1 [Mus musculus]	13714
Tgfbr3l	86.57833043	55.1785975	117.9780634	2.138112759	1.096337939	0.001481471	0.034260583	Up Regulation	NC_000074.7	4297994	4301528	+	1400	Tgfbr3l	GO:0001525;GO:0001570;GO:0001837;GO:0005024;GO:0005114;GO:0005539;GO:0005615;GO:0007179;GO:0009986;GO:0016477;GO:0017015;GO:0050431	-	-	T	0VQ4J;0AEDE;0UX1X;0KGYR;1D6SQ;1B76I;12W1A;0DXYC	transforming growth factor-beta receptor type 3-like protein isoform X1 [Mus musculus]	100044509
Cdca7	31.71752428	14.96385819	48.47119036	3.239217436	1.695645314	0.001505787	0.034774205	Up Regulation	NC_000068.8	72306531	72317236	+	2694	Cdca7	GO:0003674;GO:0005634;GO:0005654;GO:0005737;GO:0005829;GO:0006355;GO:0006915;GO:0042127	K23408	-	S;K	0VAW1;1AUFI;0IFJD;0UIYF;1CQ4V;0DFF3;12U5H;09ZZB;18YFT	cell division cycle-associated protein 7 [Mus musculus]	66953
Gss	647.9439416	483.4106679	812.4772153	1.680718423	0.749078045	0.001522716	0.035116044	Nodiff	NC_000068.8	155405101	155434730	-	1986	Gss	GO:0000166;GO:0000287;GO:0004363;GO:0005524;GO:0005829;GO:0006750;GO:0007568;GO:0009410;GO:0016594;GO:0016874;GO:0031667;GO:0034612;GO:0042277;GO:0042802;GO:0042803;GO:0043200;GO:0043295;GO:0046686;GO:0046872	K21456	[EC:6.3.2.3]	Q	0V43D;0DEFW;18W71;09T4N;0UFDJ;1ARAS;KOG0021;12N1N;1CP5J	glutathione synthetase isoform a [Mus musculus]	14854
Fads1	4467.929455	5491.091663	3444.767246	0.627337414	-0.672686487	0.001533105	0.035306312	Nodiff	NC_000085.7	10160245	10174238	+	3541	Fads1	GO:0005634;GO:0005739;GO:0005783;GO:0005789;GO:0006629;GO:0006631;GO:0006633;GO:0006636;GO:0007568;GO:0007584;GO:0009267;GO:0009744;GO:0010033;GO:0014070;GO:0016020;GO:0016021;GO:0016213;GO:0016491;GO:0016717;GO:0019369;GO:0032868;GO:0033189;GO:0035900;GO:0042759;GO:0043231;GO:0055114;GO:0062076	K10224	[EC:1.14.19.44]	I	192IG;1AWUA;KOG4232;0US7W;12SGY;1CSZY;0V91N;0DJHD;09Y46	acyl-CoA (8-3)-desaturase [Mus musculus]	76267
Aff1	427.5910385	538.3509165	316.8311605	0.588521633	-0.764832648	0.001537182	0.035350908	Nodiff	NC_000071.7	103840256	104003188	+	8787	Aff1	GO:0005634;GO:0008023;GO:0010468	K15184	-	K	1AUUS;1CPFG;0V6ID;13I7E;09VJ9;0IGJB;0UKUW;18T0P;0DERP	AF4/FMR2 family member 1 isoform 1 [Mus musculus]	17355
Wapl	1142.509418	1414.703957	870.3148792	0.615192228	-0.700890818	0.001540544	0.035378944	Nodiff	NC_000080.7	34394086	34469940	+	8150	Wapl	GO:0000278;GO:0000785;GO:0000795;GO:0003674;GO:0005634;GO:0005654;GO:0005694;GO:0005737;GO:0005794;GO:0005813;GO:0005829;GO:0007049;GO:0008156;GO:0009636;GO:0035562;GO:0045132;GO:0045171;GO:0045875;GO:0048146;GO:0051301;GO:0051983;GO:0060623;GO:0071168;GO:0071922;GO:0072686	-	-	D	12QTW;1AWX4;18UJ4;KOG2152;0UHNR;0V813;0DIDQ;1CT44;09X2U	wings apart-like protein homolog isoform 1 [Mus musculus]	218914
Kctd11	19.70436698	7.207197022	32.20153694	4.467969564	2.159619358	0.001544761	0.035387093	Up Regulation	NC_000077.7	69769090	69771811	-	2722	Kctd11	GO:0005737;GO:0007049;GO:0007275;GO:0007399;GO:0007406;GO:0016567;GO:0016740;GO:0030154;GO:0040008;GO:0042127;GO:0042802;GO:0045666;GO:0045879;GO:0051260	K21920	[EC:2.3.2.27]	S;G	18SMH;1AW4H;0UKNI;09WXQ;KOG2723;12S82;0V7W0;0DI8C;1CSYS	BTB/POZ domain-containing protein KCTD11 [Mus musculus]	216858
Pdgfa	111.9726433	73.50662435	150.4386622	2.046600065	1.033229207	0.001545185	0.035387093	Up Regulation	NC_000071.7	138961769	138986336	-	6918	Pdgfa	GO:0005161;GO:0005518;GO:0005576;GO:0005615;GO:0007165;GO:0008083;GO:0008284;GO:0009611;GO:0009986;GO:0010512;GO:0010544;GO:0014068;GO:0014910;GO:0016020;GO:0030335;GO:0031954;GO:0035793;GO:0042803;GO:0043406;GO:0043410;GO:0046982;GO:0048008;GO:0048146;GO:0048407;GO:0050919;GO:0051781;GO:0051897;GO:0070374	K04359	-	T	0IEXJ;0VAN8;13NKC;0UK0X;1B59F;1D160;1924I;0DRX9;0A4E2	platelet-derived growth factor subunit A isoform 2 precursor [Mus musculus]	18590
A130010J15Rik	76.65996107	106.2130952	47.10682694	0.443512421	-1.172953587	0.001547573	0.035392703	Down Regulation	NC_000067.7	192855777	192860145	+	4222	A130010J15Rik	GO:0003674;GO:0005575;GO:0008150	-	-	S	0A4YJ;13M4W;0UMMK;18SJ9;1AS34;0VFTN;1D1P6;0DSDI;0IVPG	UPF0739 protein C1orf74 homolog [Mus musculus]	319266
Capza2	1227.035444	1518.528239	935.5426476	0.616085117	-0.698798411	0.001557033	0.035559786	Nodiff	NC_000072.7	17637009	17666971	+	2510	Capza2	GO:0003779;GO:0005515;GO:0005903;GO:0008290;GO:0016020;GO:0030036;GO:0030863;GO:0051015;GO:0051016;GO:0051693	K10364	-	Z	18TN4;1CPRA;0DF1H;12PIR;0V4QH;KOG0836;09TR6;1B2P6;0UG5Y	F-actin-capping protein subunit alpha-2 [Mus musculus]	12343
Pank3	1240.42036	1539.152518	941.6882021	0.611822539	-0.708814839	0.001566422	0.035724809	Nodiff	NC_000077.7	35660322	35682112	+	7365	Pank3	GO:0000166;GO:0004594;GO:0005524;GO:0005634;GO:0005737;GO:0005829;GO:0015937;GO:0016301;GO:0016310;GO:0016740;GO:0019842;GO:0042803;GO:1905502	K09680	[EC:2.7.1.33]	H	0UT3U;0V7AK;1CVWN;0DKM8;09WC6;KOG2201;1B3DF;12S95;18W3E	pantothenate kinase 3 [Mus musculus]	211347
Aff4	1474.15694	1817.900712	1130.413168	0.621823382	-0.685423229	0.001590546	0.03622495	Nodiff	NC_000077.7	53240807	53312657	+	11044	Aff4	GO:0001650;GO:0005515;GO:0005634;GO:0005654;GO:0007286;GO:0008023;GO:0010468;GO:0032783;GO:0035327	K15185	-	K	1CPFG;0V6ID;1922Q;13I7E;09VJ9;0IGJB;1AYBU;0DERP;0UIQE	AF4/FMR2 family member 4 isoform 1 [Mus musculus]	93736
Apobec3	57.89336326	32.86383002	82.92289649	2.523226795	1.335269886	0.001635417	0.037187329	Up Regulation	NC_000081.7	79774620	79802419	+	10713	Apobec3	GO:0000932;GO:0002244;GO:0002376;GO:0003723;GO:0003824;GO:0004126;GO:0005515;GO:0005634;GO:0005654;GO:0005737;GO:0008270;GO:0009972;GO:0010529;GO:0016554;GO:0016787;GO:0045071;GO:0045087;GO:0045869;GO:0046872;GO:0047844;GO:0050688;GO:0051607;GO:0070383;GO:0080111;GO:1903900	K18750	[EC:3.5.4.-]	A;L	1B5F1;0V5M1;0JBA1;1CQKM;1437H;192YC;09UMG;0UHEZ;0DFX9	DNA dC-_dU-editing enzyme APOBEC-3 isoform 1 [Mus musculus]	80287
AI413582	44.0728827	23.49588254	64.64988286	2.751540946	1.460239798	0.001638951	0.037187329	Up Regulation	NC_000083.7	27782743	27784710	-	961	AI413582	GO:0003674;GO:0005575;GO:0008150;GO:0016020;GO:0016021	-	-	S	1D3TF;1B6HV;0DUFN;0A7PM;0J11F;196CV;0UVMZ;13UA6;0VII4	small integral membrane protein 29 [Mus musculus]	106672
Aldh3b1	30.30405555	13.12561473	47.48249638	3.617544578	1.855010795	0.001639558	0.037187329	Up Regulation	NC_000085.7	3963491	3980898	-	2077	Aldh3b1	GO:0004028;GO:0004029;GO:0004030;GO:0005737;GO:0005829;GO:0005886;GO:0006068;GO:0006081;GO:0016020;GO:0016491;GO:0016620;GO:0018477;GO:0018479;GO:0034599;GO:0046185;GO:0055114	K00129	[EC:1.2.1.5]	C	09TCP;0UHG5;0DEPZ;1AYKG;12PBI;0V4BU;1CQMJ;18T70;KOG2456	aldehyde dehydrogenase family 3 member B1 [Mus musculus]	67689
Crp	7013.431168	9034.663463	4992.198874	0.552560579	-0.855795455	0.001644841	0.037255989	Nodiff	NC_000067.7	172525623	172527533	+	1698	Crp	GO:0001849;GO:0005509;GO:0005576;GO:0005615;GO:0006953;GO:0006958;GO:0010628;GO:0010745;GO:0010888;GO:0010988;GO:0015485;GO:0030169;GO:0030175;GO:0030426;GO:0032677;GO:0032929;GO:0032930;GO:0032945;GO:0042060;GO:0042310;GO:0042802;GO:0044793;GO:0045087;GO:0045429;GO:0046872;GO:0050750;GO:0051258;GO:0071277;GO:0097756;GO:1900006	K16143	-	O;W	0DJQ6;0VB65;0J9V0;1B10B;14186;1CWST;192H4;0A0A7;0UR4Q	C-reactive protein precursor [Mus musculus]	12944
Ppbp	10.31354586	2.072602114	18.55448961	8.952268014	3.162253229	0.001658451	0.037512796	Up Regulation	NC_000071.7	90916377	90917922	+	1083	Ppbp	GO:0002523;GO:0005125;GO:0005576;GO:0005615;GO:0006935;GO:0006952;GO:0006954;GO:0006955;GO:0008009;GO:0030593;GO:0045236;GO:0061844;GO:0070098;GO:0071222	K10029	-	W	147JS;1D560;0DVVR;0JG75;0A9V4;0VK8D;0UWIP;1B6J4;196HY	platelet basic protein precursor [Mus musculus]	57349
Klf6	332.0468641	211.3315818	452.7621463	2.142425389	1.099244962	0.001688119	0.038131623	Up Regulation	NC_000079.7	5911488	5920392	+	4217	Klf6	GO:0000978;GO:0001228;GO:0001650;GO:0005654;GO:0005730;GO:0005829;GO:0043231;GO:0045944;GO:1990837	K09207	-	K	1CUAB;18TAS;1AUQ5;13HQY;0UI48;KOG1721;09Y7Z;0DJHW;0V95K	Krueppel-like factor 6 [Mus musculus]	23849
Ikbip	88.46947552	54.36646369	122.5724873	2.254560606	1.172846293	0.001694696	0.038227888	Up Regulation	NC_000076.7	90918667	90938475	+	4411	Ikbip	GO:0003674;GO:0005783;GO:0005789;GO:0016020;GO:0016021	-	-	S	0A07B;0UQR8;0DRVJ;12Q3J;1B3VW;192EI;0IJN2;1D142;0VF6K	inhibitor of nuclear factor kappa-B kinase-interacting protein isoform 1 [Mus musculus]	67454
Coro1c	289.0067063	198.2866214	379.7267912	1.915039898	0.93737445	0.001708578	0.03841792	Nodiff	NC_000071.7	113980500	114046767	-	3436	Coro1c	GO:0000147;GO:0001755;GO:0001932;GO:0001933;GO:0003779;GO:0005737;GO:0005768;GO:0005856;GO:0005886;GO:0005938;GO:0006909;GO:0007015;GO:0010008;GO:0010632;GO:0010633;GO:0010762;GO:0015629;GO:0016020;GO:0016197;GO:0016328;GO:0016477;GO:0016600;GO:0030027;GO:0030036;GO:0031267;GO:0031982;GO:0032587;GO:0042995;GO:0044387;GO:0045184;GO:0051015;GO:0051893;GO:0051895;GO:0090148;GO:0090630;GO:0097750;GO:…	K13886	-	Z	12NEF;18UCI;0V4FS;09TGS;1CQGI;KOG0303;1B0YQ;0UKMS;0DFT4	coronin-1C [Mus musculus]	23790
Akap11	697.1966575	869.2049635	525.1883515	0.604216926	-0.726861495	0.00171117	0.03841792	Nodiff	NC_000080.7	78729686	78774306	-	9425	Akap11	GO:0001934;GO:0003091;GO:0005515;GO:0005730;GO:0005737;GO:0005777;GO:0005829;GO:0005886;GO:0008157;GO:0019207;GO:0030866;GO:0032991;GO:0034236;GO:0034237;GO:0034613;GO:0036010;GO:0043549;GO:1903142	K16527	-	-	-	A-kinase anchor protein 11 isoform 2 [Mus musculus]	219181
Rarg	72.88523435	44.63794292	101.1325258	2.265617974	1.179904616	0.001711982	0.03841792	Up Regulation	NC_000081.7	102143373	102165957	-	3399	Rarg	GO:0000122;GO:0000785;GO:0000977;GO:0000978;GO:0001843;GO:0002063;GO:0002068;GO:0003406;GO:0003417;GO:0003430;GO:0003677;GO:0003682;GO:0003700;GO:0004879;GO:0005515;GO:0005634;GO:0005654;GO:0005667;GO:0005737;GO:0006355;GO:0008270;GO:0008284;GO:0008285;GO:0009755;GO:0009952;GO:0010468;GO:0010628;GO:0030154;GO:0031076;GO:0031641;GO:0032331;GO:0032526;GO:0035116;GO:0035264;GO:0043010;GO:0043065;GO:…	K08529	-	K	1B3S3;0A2S1;0VCMW;1CUZC;18VB6;13J5G;0DK5J;KOG3575;0UIJW	retinoic acid receptor gamma isoform 1 [Mus musculus]	19411
Parp3	565.3090098	421.9994134	708.6186062	1.679193344	0.747768353	0.001712427	0.03841792	Nodiff	NC_000075.7	106347521	106354148	-	3298	Parp3	GO:0000723;GO:0003950;GO:0005634;GO:0005654;GO:0005730;GO:0005737;GO:0006281;GO:0006302;GO:0006471;GO:0006974;GO:0016604;GO:0016740;GO:0016757;GO:0030592;GO:0035861;GO:0045171;GO:0045829;GO:0051106;GO:0060236;GO:0070212;GO:0070213;GO:0140289;GO:0140294;GO:1905662;GO:1990166;GO:1990404;GO:2001034	K10798	[EC:2.4.2.30]	O;K;L	09WU5;1925M;0V7S4;13JVN;1B22F;0UJYN;1CSUC;KOG1037;0DI3Z	protein mono-ADP-ribosyltransferase PARP3 isoform 1 [Mus musculus]	235587
Mafb	1113.8393	1520.981144	706.6974562	0.464632621	-1.105837647	0.001735217	0.038793778	Down Regulation	NC_000068.8	160205597	160208985	-	3389	Mafb	GO:0000978;GO:0000981;GO:0001228;GO:0003677;GO:0003700;GO:0005515;GO:0005634;GO:0005654;GO:0005667;GO:0006355;GO:0006357;GO:0007379;GO:0007585;GO:0008134;GO:0021571;GO:0021572;GO:0021599;GO:0033077;GO:0035284;GO:0042472;GO:0042802;GO:0043565;GO:0044877;GO:0045637;GO:0045647;GO:0045671;GO:0045893;GO:0045944;GO:0048538;GO:1990837	K09036	-	K	1B179;0DM6M;0VAJN;0URB0;1950H;KOG4196;13UZ2;09ZNW;1CW1U	transcription factor MafB [Mus musculus]	16658
Egfr	4788.344971	2524.461489	7052.228454	2.793557551	1.482103542	0.001735705	0.038793778	Up Regulation	NC_000077.7	16700153	16868158	+	12844	Egfr	GO:0000139;GO:0000166;GO:0000186;GO:0000902;GO:0001889;GO:0001892;GO:0001934;GO:0001942;GO:0003682;GO:0004672;GO:0004713;GO:0004714;GO:0004888;GO:0005006;GO:0005102;GO:0005178;GO:0005515;GO:0005516;GO:0005524;GO:0005634;GO:0005737;GO:0005768;GO:0005783;GO:0005789;GO:0005794;GO:0005886;GO:0005887;GO:0006412;GO:0006468;GO:0006970;GO:0006979;GO:0007165;GO:0007166;GO:0007169;GO:0007173;GO:0007275;GO:…	K04361	[EC:2.7.10.1]	T	12QPC;1AVZU;0V6WJ;18SCH;09VY3;KOG1025;0DH6Q;1CRHP;0UHZK	epidermal growth factor receptor isoform 1 precursor [Mus musculus]	13649
Arl5a	1514.599134	1869.66223	1159.536037	0.620184768	-0.689230001	0.00173737	0.038793778	Nodiff	NC_000068.8	52287961	52314886	-	5506	Arl5a	GO:0000166;GO:0005525;GO:0005802;GO:0006886;GO:0016192;GO:1903292	K07949	-	T;U	1913H;0A1CD;KOG0070;0DNZV;1CXXH;0VC7X;12TKU;1B0I6;0UINC	ADP-ribosylation factor-like protein 5A [Mus musculus]	75423
Cybc1	162.3136404	112.0728263	212.5544545	1.896574411	0.923395976	0.001738578	0.038793778	Nodiff	NC_000077.7	121113414	121120135	-	2591	Cybc1	GO:0002376;GO:0003674;GO:0005783;GO:0005789;GO:0016020;GO:0016021;GO:0045087;GO:0045728	-	-	S	18UAX;0A3WR;12PRT;1B0HI;1CT2X;0V7EC;0DJFG;0UU1D;0IVNK	cytochrome b-245 chaperone 1 isoform 3 [Mus musculus]	217370
Cyp2c50	18784.35208	28624.3596	8944.344555	0.312473176	-1.678195747	0.001741441	0.03880522	Down Regulation	NC_000085.7	40078123	40102399	+	2932	Cyp2c50	GO:0004497;GO:0005506;GO:0005737;GO:0005783;GO:0005789;GO:0006082;GO:0006805;GO:0008392;GO:0008395;GO:0016020;GO:0016491;GO:0016705;GO:0016712;GO:0019369;GO:0019373;GO:0020037;GO:0031090;GO:0042738;GO:0043231;GO:0043651;GO:0046872;GO:0055114;GO:0070330;GO:0071614	K07413	[EC:1.14.14.1]	Q	0UIKN;1ARRJ;1CRXQ;12SZU;0DGDQ;19513;KOG0156;09TUB;0V59K	cytochrome P450 2C50 isoform 1 precursor [Mus musculus]	107141
Atp2b2	61.67481994	20.59692132	102.7527186	4.988741617	2.318675949	0.001749136	0.038921686	Up Regulation	NC_000072.7	113720792	114019574	-	12835	Atp2b2	GO:0000166;GO:0000902;GO:0005388;GO:0005509;GO:0005516;GO:0005524;GO:0005737;GO:0005783;GO:0005886;GO:0005887;GO:0005929;GO:0006811;GO:0006816;GO:0006874;GO:0006996;GO:0007595;GO:0007605;GO:0007626;GO:0008022;GO:0008361;GO:0016020;GO:0016021;GO:0016324;GO:0019829;GO:0021549;GO:0021692;GO:0021702;GO:0021707;GO:0030054;GO:0030165;GO:0030182;GO:0030425;GO:0030899;GO:0032809;GO:0035254;GO:0040011;GO:…	K05850	[EC:7.2.2.10]	P	0DJY0;0UQ5P;1AXDM;18WYR;12P5I;09YFF;1CURI;KOG0204;0V9D9	plasma membrane calcium-transporting ATPase 2 isoform X10 [Mus musculus]	11941
Gm10639	31.71964834	47.80980881	15.62948787	0.32690965	-1.61303613	0.001751382	0.038921686	Down Regulation	NC_000075.7	78197210	78212807	+	874	Gm10639	GO:0004364;GO:0005829;GO:0006749;GO:0006805;GO:0043295	K00799	[EC:2.5.1.18]	O	0UFYS;1310J;0DEYG;KOG1695;0A2JA;1CPN6;0VD1Q	uncharacterized protein LOC100042314 [Mus musculus]	100042314
Pcmtd1	1981.684969	2446.033694	1517.336244	0.620325161	-0.688903452	0.001755147	0.038952943	Nodiff	NC_000067.7	7157301	7243852	+	7477	Pcmtd1	GO:0004719;GO:0005737;GO:0006464;GO:0006479;GO:0008168;GO:0016020;GO:0016740;GO:0032259	-	-	O	1CSA5;0UJSM;191M5;1AT1G;12R7V;0DHJU;KOG1661;09WAH;0V78S	protein-L-isoaspartate O-methyltransferase domain-containing protein 1 [Mus musculus]	319263
Cbfa2t2	183.1416722	237.283475	128.9998694	0.543652985	-0.879242026	0.00176184	0.03900932	Nodiff	NC_000068.8	154278018	154381276	+	6809	Cbfa2t2	GO:0000122;GO:0003714;GO:0005515;GO:0005634;GO:0006351;GO:0010976;GO:0010977;GO:0030855;GO:0045746;GO:0045892;GO:0046872;GO:0060575	K22751	-	K	1CQA7;190VP;0IG1Z;0UGYW;0V6G7;09VGY;1AZ5K;12RR0;0DFKI	protein CBFA2T2 isoform 1 [Mus musculus]	12396
Cldn14	165.5273843	92.65894504	238.3958236	2.572831187	1.3633568	0.001763762	0.03900932	Up Regulation	NC_000082.7	93715919	93809733	-	2004	Cldn14	GO:0005198;GO:0005515;GO:0005886;GO:0005923;GO:0007155;GO:0016020;GO:0016021;GO:0016338;GO:0030054;GO:0042802;GO:0070830	K06087	-	U	0IP71;0DPR2;0UTVH;13I28;0VFMF;0A4SH;192CH;1B4E7;1D1HT	claudin-14 [Mus musculus]	56173
Clmn	1743.417102	2178.748493	1308.085711	0.600383989	-0.736042592	0.001765119	0.03900932	Nodiff	NC_000078.7	104729373	104831335	-	13396	Clmn	GO:0003779;GO:0005640;GO:0005737;GO:0007097;GO:0008285;GO:0016020;GO:0016021;GO:0031175;GO:0034993;GO:0051015	-	-	Z	0DR4S;0VECX;1B27H;18UN4;0A3HV;1D09U;0UI1S;13IIX;KOG0516	calmin isoform a [Mus musculus]	94040
Fmn1	78.69558255	49.79392709	107.597238	2.160850616	1.111599339	0.001769286	0.03900932	Up Regulation	NC_000068.8	113158029	113547113	+	16678	Fmn1	GO:0001822;GO:0003779;GO:0005515;GO:0005634;GO:0005737;GO:0005789;GO:0005856;GO:0005884;GO:0005886;GO:0005912;GO:0008017;GO:0010467;GO:0015630;GO:0016020;GO:0017124;GO:0030054;GO:0030838;GO:0035136;GO:0035137;GO:0045010;GO:0048705;GO:0048813;GO:0051127;GO:0051894;GO:0060173;GO:0072092	K10367	-	Z;T	1DCXT;0WD18;KOG1922;0B0I4;14TQT;0E5YC	formin-1 isoform 1 [Mus musculus]	14260
Cyb5b	5541.669874	6801.347686	4281.992062	0.629579939	-0.667538523	0.001770506	0.03900932	Nodiff	NC_000074.7	107877293	107914102	+	4294	Cyb5b	GO:0005739;GO:0005741;GO:0005743;GO:0006809;GO:0008047;GO:0009055;GO:0016020;GO:0016021;GO:0020037;GO:0022900;GO:0043231;GO:0046872;GO:0050421;GO:0050790;GO:0055114;GO:1903958	K23490	-	C	193A0;0UUY7;1D326;0A9DM;1ARKQ;0DTQC;0VKES;13UM3;KOG0537	cytochrome b5 type B precursor [Mus musculus]	66427
Ptma	2389.746744	1831.450436	2948.043052	1.609676677	0.686770935	0.001771862	0.03900932	Nodiff	NC_000067.7	86454279	86458434	+	1389	Ptma	GO:0005634;GO:0042393;GO:0043066;GO:0043486	K13784	-	S	0J563;13ZX5;0AAFD;1B6ZK;0UWM8;1D5JJ;0VMKJ;1943C;0DW9V	prothymosin alpha isoform 1 [Mus musculus]	19231
Traf3	292.6343401	375.5578304	209.7108499	0.558398289	-0.840633574	0.001776516	0.039059694	Nodiff	NC_000078.7	111132755	111233589	+	8148	Traf3	GO:0001817;GO:0002224;GO:0002376;GO:0004842;GO:0005164;GO:0005515;GO:0005737;GO:0005768;GO:0006915;GO:0007165;GO:0008063;GO:0008270;GO:0009898;GO:0016740;GO:0019901;GO:0019903;GO:0030162;GO:0031625;GO:0031996;GO:0032088;GO:0032648;GO:0033209;GO:0035631;GO:0042802;GO:0042981;GO:0043122;GO:0045087;GO:0046330;GO:0046872;GO:0050688;GO:0070534	K03174	-	T	1BBAD;1DFX3;0B5NM;0ISDV;197CH;0V3J5;13EZY;0WIAP;0E90X	TNF receptor-associated factor 3 isoform a [Mus musculus]	22031
Utrn	473.3552237	593.380805	353.3296425	0.595451756	-0.74794347	0.001795095	0.039381507	Nodiff	NC_000076.7	12257931	12745632	-	22621	Utrn	GO:0001954;GO:0003779;GO:0005178;GO:0005515;GO:0005654;GO:0005737;GO:0005856;GO:0005886;GO:0007527;GO:0007528;GO:0008270;GO:0014894;GO:0016010;GO:0016020;GO:0017166;GO:0019901;GO:0030054;GO:0030175;GO:0030426;GO:0030864;GO:0031527;GO:0031594;GO:0032991;GO:0042383;GO:0045202;GO:0045211;GO:0046872;GO:0051015;GO:0070938	-	-	Z	0URZ0;0VBQH;1CV2H;12PKW;1AWKS;1910Z;KOG4286;0A0TT;0DK8P	utrophin isoform X1 [Mus musculus]	22288
Cdk1	76.2608136	47.90391876	104.6177084	2.183907103	1.12691149	0.001796436	0.039381507	Up Regulation	NC_000076.7	69170976	69188742	-	4349	Cdk1	GO:0000086;GO:0000166;GO:0000278;GO:0000307;GO:0003682;GO:0004672;GO:0004674;GO:0004693;GO:0005515;GO:0005524;GO:0005634;GO:0005654;GO:0005737;GO:0005739;GO:0005759;GO:0005813;GO:0005815;GO:0005819;GO:0005829;GO:0005856;GO:0005876;GO:0006468;GO:0006915;GO:0007049;GO:0007095;GO:0007569;GO:0008283;GO:0008353;GO:0009636;GO:0010243;GO:0010628;GO:0010629;GO:0010971;GO:0014070;GO:0014075;GO:0014823;GO:…	K02087	-	D;B	09W71;0URJI;12T1Q;1CX5Y;KOG0594;18V8J;1AYZB;0DFSQ;0V758	cyclin-dependent kinase 1 [Mus musculus]	12534
Tm4sf4	1723.29466	1326.374742	2120.214578	1.598503433	0.676721843	0.001798308	0.039381507	Nodiff	NC_000069.7	57332831	57349098	+	1400	Tm4sf4	GO:0016020;GO:0016021;GO:0042246	K24919	-	U	0A4HK;13JPH;1B0H1;0DS0I;18Y7R;0UFFJ;0IKWR;1D0WK;0VFCN	transmembrane 4 L6 family member 4 [Mus musculus]	229302
Fam199x	162.7810472	212.0601353	113.5019591	0.535234776	-0.901756238	0.001822717	0.039863191	Nodiff	NC_000086.8	135950343	135983252	+	8299	Fam199x	GO:0003674;GO:0005575;GO:0008150	-	-	S	1CW8P;0IDZF;0VARH;12SB9;0DMDE;18Y5A;0UKRN;1AW81;09ZUY	protein FAM199X [Mus musculus]	245622
Enpp1	363.685524	460.3003557	267.0706922	0.580209615	-0.785353891	0.001829126	0.039950438	Nodiff	NC_000076.7	24513812	24588057	-	6873	Enpp1	GO:0003676;GO:0003824;GO:0005044;GO:0005576;GO:0006897;GO:0006955;GO:0016020;GO:0016021;GO:0016787;GO:0030247;GO:0046872	K01513	-	F;Z	12Q62;09TDF;0UHWN;0V4CJ;1B4R7;18YZD;0DEQP;KOG2645;1CQX4	ectonucleotide pyrophosphatase/phosphodiesterase family member 1 isoform 1 [Mus musculus]	18605
Ptgr2	1085.766948	1371.584362	799.9495333	0.583230281	-0.777862468	0.001837224	0.040024259	Nodiff	NC_000078.7	84332011	84362606	+	3349	Ptgr2	GO:0005737;GO:0005739;GO:0005829;GO:0006693;GO:0016491;GO:0036132;GO:0047522;GO:0055114	K13949	[EC:1.3.1.48]	S;L	0V94W;1AZKV;1CWX0;18XJH;12QF5;0DN0V;0UHV3;0A0E0;KOG1196	prostaglandin reductase 2 isoform 1 [Mus musculus]	77219
Pah	14254.65081	20878.31182	7630.989796	0.365498411	-1.452062961	0.001837354	0.040024259	Down Regulation	NC_000076.7	87357657	87419999	+	2143	Pah	GO:0003824;GO:0004497;GO:0004505;GO:0005506;GO:0006558;GO:0006559;GO:0006571;GO:0008152;GO:0009072;GO:0016491;GO:0016597;GO:0016714;GO:0018126;GO:0019293;GO:0042802;GO:0046872;GO:0055114	K00500	[EC:1.14.16.1]	E	12SID;0UR74;1AZCM;0DJJ7;0V93G;KOG3820;18ZUX;1CUBV;09V2Z	phenylalanine-4-hydroxylase [Mus musculus]	18478
Gys1	36.93849378	19.25589739	54.62109017	2.836590218	1.50415775	0.001840756	0.040045527	Up Regulation	NC_000073.7	45084263	45106041	+	3681	Gys1	GO:0003824;GO:0004373;GO:0005515;GO:0005536;GO:0005737;GO:0005977;GO:0005978;GO:0007507;GO:0008152;GO:0016234;GO:0016740;GO:0016757;GO:0019901;GO:0061547	K00693	[EC:2.4.1.11]	G	KOG3742;0V7YK;1ASFG;12QED;1CSWJ;18ZBD;0DIM8;0UGGI;09X9T	glycogen [starch] synthase, muscle [Mus musculus]	14936
Cnbd2	64.27963184	26.5355259	102.0237378	3.844798032	1.942907815	0.001853393	0.040267407	Up Regulation	NC_000068.8	156153866	156217558	+	6056	Cnbd2	GO:0000166;GO:0005737;GO:0005829;GO:0007283;GO:0030552	-	-	T	1CQTV;0DG4A;13JUV;0V5UH;09UUY;0UHRI;KOG1113;1ATC0;190QC	cyclic nucleotide-binding domain-containing protein 2 isoform 1 [Mus musculus]	70873
Prkaa2	1024.915246	1263.903431	785.9270602	0.621825245	-0.685418907	0.001866397	0.040423915	Nodiff	NC_000070.7	104886846	104967095	-	8202	Prkaa2	GO:0000166;GO:0003682;GO:0004672;GO:0004674;GO:0004679;GO:0004712;GO:0005515;GO:0005524;GO:0005634;GO:0005654;GO:0005737;GO:0005794;GO:0005829;GO:0006325;GO:0006468;GO:0006629;GO:0006631;GO:0006633;GO:0006694;GO:0006695;GO:0006914;GO:0008202;GO:0008203;GO:0008610;GO:0010468;GO:0010494;GO:0010508;GO:0010629;GO:0014823;GO:0014850;GO:0016055;GO:0016126;GO:0016241;GO:0016301;GO:0016310;GO:0016324;GO:…	K07198	[EC:2.7.11.11]	T;B	0DFCK;0V51W;KOG0586;1CQ2A;09U2W;1AYZE;0UGMM;194HI;12NJJ	5'-AMP-activated protein kinase catalytic subunit alpha-2 isoform 1 [Mus musculus]	108079
Smarcb1	253.444227	184.2188182	322.6696359	1.751556323	0.80863738	0.00186754	0.040423915	Nodiff	NC_000076.7	75732603	75757448	-	1657	Smarcb1	GO:0000228;GO:0001164;GO:0001188;GO:0001650;GO:0001741;GO:0001824;GO:0001835;GO:0002039;GO:0003677;GO:0003712;GO:0003713;GO:0005515;GO:0005634;GO:0005654;GO:0005730;GO:0006325;GO:0006337;GO:0006338;GO:0006357;GO:0007049;GO:0007399;GO:0008285;GO:0016514;GO:0030154;GO:0030957;GO:0035060;GO:0039692;GO:0043231;GO:0043923;GO:0045944;GO:0051091;GO:0071564;GO:0071565;GO:0090240;GO:1900110;GO:1900113;GO:…	K11648	-	B	194I4;KOG1649;09VD3;1AUU6;0DNPF;12RUA;0VBU5;1CXKP;0US0F	SWI/SNF-related matrix-associated actin-dependent regulator of chromatin subfamily B member 1 isoform 1 [Mus musculus]	20587
C4b	21128.7459	16291.51829	25965.97351	1.593833862	0.672501254	0.001869677	0.040423915	Nodiff	NC_000083.7	34947249	34962876	-	5481	C4b	GO:0001848;GO:0001849;GO:0002376;GO:0004866;GO:0005576;GO:0005615;GO:0006954;GO:0006956;GO:0006958;GO:0010951;GO:0016064;GO:0030054;GO:0030246;GO:0030424;GO:0030425;GO:0042995;GO:0043025;GO:0044216;GO:0045087;GO:0045202	K03989	-	O	1CWM0;0V9VN;1B1T4;13MNB;KOG1366;194RX;09YXX;0DKCZ;0UJ6Y	complement C4-B isoform X1 [Mus musculus]	12268
Aph1c	18.8256402	6.791013527	30.86026687	4.544279988	2.184051727	0.001871651	0.040423915	Up Regulation	NC_000075.7	66722273	66742042	-	5699	Aph1c	GO:0001656;GO:0001963;GO:0004175;GO:0005783;GO:0005886;GO:0005887;GO:0006509;GO:0007219;GO:0007220;GO:0007614;GO:0008233;GO:0016020;GO:0016021;GO:0016485;GO:0035249;GO:0042500;GO:0043085;GO:0045202;GO:0060134;GO:0070765	K06172	-	U	13JA8;KOG3972	putative gamma-secretase subunit APH-1C [Mus musculus]	68318
Eif4ebp2	621.3580813	775.0405686	467.675594	0.603420792	-0.728763686	0.001874442	0.040423915	Nodiff	NC_000076.7	61268276	61288448	-	1786	Eif4ebp2	GO:0005515;GO:0005737;GO:0006417;GO:0006446;GO:0007613;GO:0008190;GO:0008286;GO:0017148;GO:0019933;GO:0030371;GO:0031929;GO:0035176;GO:0045947;GO:0048167;GO:0050804;GO:0098794	K18644	-	J	0J2Z0;1932T;13WGN;1B5H9;0UUZF;0A6NE;0VIV1;0DTN3;1D2ZN	eukaryotic translation initiation factor 4E-binding protein 2 [Mus musculus]	13688
Pde1a	131.4143702	214.0646363	48.76410413	0.227800841	-2.134155023	0.001875286	0.040423915	Down Regulation	NC_000068.8	79664797	80026862	-	6615	Pde1a	GO:0004114;GO:0004117;GO:0005516;GO:0005634;GO:0005737;GO:0007165;GO:0008081;GO:0016787;GO:0034391;GO:0043025;GO:0046069;GO:0046872;GO:0048101;GO:0048660	K13755	[EC:3.1.4.17]	T	09UJP;1ASYW;0DFVA;0UHBE;0V5IU;12QGU;KOG3688;18TW3;1CQIP	calcium/calmodulin-dependent 3',5'-cyclic nucleotide phosphodiesterase 1A isoform 2 [Mus musculus]	18573
Usp47	1546.172987	1899.621225	1192.724748	0.627875037	-0.671450639	0.001879219	0.040455877	Nodiff	NC_000073.7	111621846	111710593	+	6527	Usp47	GO:0004197;GO:0004843;GO:0005634;GO:0005737;GO:0005829;GO:0006281;GO:0006284;GO:0006508;GO:0006511;GO:0006974;GO:0008233;GO:0008234;GO:0010972;GO:0016579;GO:0016787;GO:0018215;GO:0019005;GO:0030307;GO:0031647;GO:0034644;GO:0035520;GO:0042493;GO:0043066;GO:0043154;GO:0045892;GO:0071987;GO:0090263;GO:0101005;GO:1902230	K11857	[EC:3.4.19.12]	O	0VBHU;KOG4598;12U64;0UI42;1ATFS;0DN91;1CX5Q;0A0MK;18YS6	ubiquitin carboxyl-terminal hydrolase 47 isoform X1 [Mus musculus]	74996
Sult2a3	18.31556362	36.30759414	0.323533093	0.008910893	-6.810214236	0.001894505	0.04073185	Down Regulation	NC_000073.7	13801480	13856973	-	913	Sult2a3	GO:0004027;GO:0005737;GO:0005829;GO:0008146;GO:0016740;GO:0047704;GO:0050294;GO:0050656;GO:0051923	K11822	[EC:2.8.2.14]	S;O;J	1D0CH;0UIDX;13KC1;0A3KF;0DPEQ;KOG1584;18Y4Y;1B0UR;0VEFM	sulfotransferase family 2A member 1 family member [Mus musculus]	629203
Naprt	1456.803927	1127.000731	1786.607122	1.585275921	0.664733966	0.00190184	0.040836385	Nodiff	NC_000081.7	75762812	75766330	-	1891	Naprt	GO:0003824;GO:0004514;GO:0004516;GO:0005737;GO:0005829;GO:0006979;GO:0009435;GO:0016740;GO:0016874;GO:0019363;GO:0034355;GO:0046872	K00763	[EC:6.3.4.21]	H	1AW4G;KOG2511;09ZI4;18T2Z;0V4QG;0UT1P;0DK9J;1CVW3;12S1F	nicotinate phosphoribosyltransferase [Mus musculus]	223646
Wnt4	27.59426026	12.26243869	42.92608184	3.500615411	1.807608571	0.001924948	0.041251108	Up Regulation	NC_000070.7	137004946	137026812	+	3823	Wnt4	GO:0001656;GO:0001658;GO:0001822;GO:0001823;GO:0001837;GO:0001838;GO:0001889;GO:0003714;GO:0005102;GO:0005109;GO:0005125;GO:0005515;GO:0005576;GO:0005615;GO:0005737;GO:0005788;GO:0005794;GO:0007165;GO:0007267;GO:0007275;GO:0007276;GO:0007548;GO:0008584;GO:0008585;GO:0009267;GO:0009986;GO:0010629;GO:0010894;GO:0016055;GO:0022407;GO:0030154;GO:0030182;GO:0030237;GO:0030325;GO:0030336;GO:0030501;GO:…	K00408	-	T	1919W;KOG3913;1B1W0;09V80;1CSW3;0DI5P;12R4V;0V67H;0UKIV	protein Wnt-4 precursor [Mus musculus]	22417
Aldh6a1	5288.763172	6536.398364	4041.127979	0.618249953	-0.693737871	0.001926151	0.041251108	Nodiff	NC_000078.7	84477491	84497798	-	3749	Aldh6a1	GO:0004491;GO:0005654;GO:0005739;GO:0006210;GO:0006573;GO:0006574;GO:0016491;GO:0016620;GO:0016790;GO:0018478;GO:0019484;GO:0019859;GO:0050873;GO:0055114	K00140	-	C	0DGSB;09VHN;12PJP;KOG2449;0UH59;1AURW;1CRGD;1911G;0V6GX	methylmalonate-semialdehyde dehydrogenase [acylating], mitochondrial isoform 1 precursor [Mus musculus]	104776
Tnc	26.03813866	7.580075276	44.49620205	5.870153057	2.55339812	0.001929998	0.041279953	Up Regulation	NC_000070.7	63878022	63965554	-	7675	Tnc	GO:0001968;GO:0005201;GO:0005576;GO:0005604;GO:0005614;GO:0007155;GO:0007162;GO:0007528;GO:0008284;GO:0009611;GO:0009612;GO:0010628;GO:0014012;GO:0031012;GO:0031175;GO:0042060;GO:0042127;GO:0042475;GO:0045471;GO:0045545;GO:0060447;GO:0060739;GO:0060740;GO:0062023;GO:0071300;GO:0071305;GO:0071774;GO:0071799;GO:0098966	K06252	-	T;W;E	1CPFP;18W6A;12U12;0V4DZ;1ARMM;KOG1225;KOG2579;0UFJT;0DERY;09TEW	tenascin isoform 1 precursor [Mus musculus]	21923
Mrap	1197.567401	925.938191	1469.196612	1.586711322	0.666039676	0.001953928	0.041737717	Nodiff	NC_000082.7	90535095	90546673	+	1352	Mrap	GO:0005783;GO:0005789;GO:0005886;GO:0016020;GO:0016021;GO:0030545;GO:0031780;GO:0031781;GO:0031782;GO:0031783;GO:0042802;GO:0050873;GO:0070996;GO:0072659;GO:0106070;GO:0106071;GO:0106072;GO:1903077	K22398	-	T;U	13ZZD;1D4WR;19436;0A8WH;0VJSU;0J5NI;0UWEK;1B63S;0DVP5	melanocortin-2 receptor accessory protein [Mus musculus]	77037
Ptp4a1	1790.482877	2208.120681	1372.845074	0.621725563	-0.685650196	0.00196262	0.041827499	Nodiff	NC_000067.7	30979384	30988846	-	4497	Ptp4a1	GO:0004721;GO:0004725;GO:0004727;GO:0005634;GO:0005737;GO:0005768;GO:0005769;GO:0005783;GO:0005819;GO:0005856;GO:0005886;GO:0006470;GO:0007049;GO:0007275;GO:0008138;GO:0009898;GO:0016020;GO:0016311;GO:0016787;GO:0016791;GO:0030335;GO:0035335	K18041	[EC:3.1.3.48]	T;V	1383X;09U3X;0UGNT;KOG2836;0DFDK;18YSG;0V530;1ASDM;1CQ3C	protein tyrosine phosphatase type IVA 1 [Mus musculus]	19243
Ubxn2a	778.0315679	964.5637385	591.4993974	0.613229975	-0.705499876	0.001963197	0.041827499	Nodiff	NC_000078.7	4926814	4957749	-	4958	Ubxn2a	GO:0000045;GO:0005634;GO:0005783;GO:0005801;GO:0005829;GO:0007030;GO:0010468;GO:0031396;GO:0031468;GO:0033130;GO:0042176;GO:0043130;GO:0043161;GO:0061025;GO:1990830	K24349	-	Y	1ASZQ;195PI;0DRA5;1D0FY;0UHCE;KOG2086;0VEY7;13KTD;0A43D	UBX domain-containing protein 2A [Mus musculus]	217379
LOC118567621	714.5391353	422.2912704	1006.787	2.384105642	1.253448164	0.0019892	0.042326898	Up Regulation	NC_000074.7	120617035	120623503	-	5286	LOC118567621	-	-	-	-	-	MLV-related proviral Env polyprotein-like [Mus musculus]	118567621
Unc79	10.05029442	18.80164761	1.298941241	0.069086565	-3.855451016	0.001999031	0.042481343	Down Regulation	NC_000078.7	102913642	103150487	+	34192	Unc79	GO:0005515;GO:0005575;GO:0016020;GO:0016021;GO:0030534;GO:0035264;GO:0048149	K24014	-	S	0V9SP;09YUU;1AYS5;0UP6W;12U0N;KOG4820;0DK9M;KOG3685;18SDM;1CV3J	protein unc-79 homolog isoform X1 [Mus musculus]	217843
Plcb1	190.4887562	246.4217761	134.5557364	0.546038335	-0.872925853	0.002003917	0.042515404	Nodiff	NC_000068.8	134628084	135317178	+	21667	Plcb1	GO:0000086;GO:0000785;GO:0001556;GO:0004435;GO:0005096;GO:0005509;GO:0005515;GO:0005516;GO:0005521;GO:0005546;GO:0005634;GO:0005737;GO:0005829;GO:0005886;GO:0006397;GO:0006629;GO:0007155;GO:0007165;GO:0007213;GO:0007215;GO:0007420;GO:0007613;GO:0008081;GO:0008277;GO:0008286;GO:0016020;GO:0016042;GO:0016607;GO:0016787;GO:0019899;GO:0021987;GO:0030218;GO:0030225;GO:0031161;GO:0031965;GO:0032417;GO:…	K05858	[EC:3.1.4.11]	I;B	09VSB;1CU2J;12NH2;0V5XZ;18US2;0DHSF;0UMZT;KOG0169;1B1R9	1-phosphatidylinositol 4,5-bisphosphate phosphodiesterase beta-1 isoform 1 [Mus musculus]	18795
Alg8	100.0853748	65.91789822	134.2528513	2.036667656	1.02621058	0.002005784	0.042515404	Up Regulation	NC_000073.7	97020774	97041366	+	2294	Alg8	GO:0000033;GO:0005783;GO:0005789;GO:0006486;GO:0006487;GO:0006490;GO:0016020;GO:0016021;GO:0016740;GO:0016757;GO:0016758;GO:0018279;GO:0042283;GO:0097502	K03849	[EC:2.4.1.265]	K;G	0V43I;0DEFZ;0UFDQ;09T4T;1AXDE;KOG2576;12N1Q;18YBP;1CP5N	probable dolichyl pyrophosphate Glc1Man9GlcNAc2 alpha-1,3-glucosyltransferase precursor [Mus musculus]	381903
Nid1	327.1085335	203.8698399	450.347227	2.208993871	1.143389416	0.002008493	0.042515551	Up Regulation	NC_000079.7	13612187	13686860	+	6046	Nid1	GO:0005201;GO:0005509;GO:0005515;GO:0005518;GO:0005576;GO:0005604;GO:0005886;GO:0007155;GO:0007160;GO:0010811;GO:0030198;GO:0031012;GO:0032836;GO:0043236;GO:0043237;GO:0043394;GO:0050840;GO:0062023;GO:0071944	K06826	-	W;T	0V7NQ;KOG1214;0UM91;1951V;1B2QA;09WQ7;0DHZY;1CSQK;12TYN	nidogen-1 precursor [Mus musculus]	18073
Phc1	58.21113313	88.81134937	27.6109169	0.310894014	-1.685505256	0.00201094	0.042515551	Down Regulation	NC_000072.7	122294690	122317946	-	6291	Phc1	GO:0003677;GO:0005634;GO:0005654;GO:0008270;GO:0016574;GO:0031519;GO:0035102;GO:0046872	K11456	-	S;B	1CUWD;0V9JU;0DK2K;09YN2;13C1V;18S4T;0UNI9;0IGCD;1AT1V	polyhomeotic-like protein 1 isoform X1 [Mus musculus]	13619
Mad2l1	98.17262491	64.38644489	131.9588049	2.049481147	1.035258719	0.002024474	0.042746944	Up Regulation	NC_000072.7	66512205	66518091	+	2088	Mad2l1	GO:0000070;GO:0000132;GO:0000775;GO:0000776;GO:0000777;GO:0000922;GO:0005515;GO:0005634;GO:0005654;GO:0005694;GO:0005737;GO:0005829;GO:0005856;GO:0007049;GO:0007094;GO:0008022;GO:0042177;GO:0042802;GO:0042803;GO:0043066;GO:0044615;GO:0045841;GO:0045930;GO:0048471;GO:0051301;GO:0051660;GO:0072686;GO:0090267;GO:1904667	K02537	-	D	09WN0;1901T;13K0G;KOG3285;0DHXH;0URQH;1CSN7;0V7KK;1B0DY	mitotic spindle assembly checkpoint protein MAD2A [Mus musculus]	56150
Ppp2r3a	286.4927804	362.6012089	210.3843519	0.580208633	-0.785356332	0.002037699	0.042971248	Nodiff	NC_000075.7	100982188	101129031	-	11354	Ppp2r3a	GO:0000159;GO:0001754;GO:0005509;GO:0006470;GO:0007525;GO:0019888;GO:0030674;GO:0043666;GO:0045732;GO:0090090;GO:0090249;GO:0090263	K11583	-	A;T	0V43B;0DEFU;13HDE;1B3P1;09T4K;KOG2562;0USTQ;1CYGP;18YVD	serine/threonine-protein phosphatase 2A regulatory subunit B'' subunit alpha isoform 1 [Mus musculus]	235542
Lmln	40.92064885	59.71628849	22.12500921	0.370502082	-1.432446446	0.002056662	0.043315817	Down Regulation	NC_000082.7	32881974	32948065	+	7064	Lmln	GO:0004222;GO:0005737;GO:0005811;GO:0005829;GO:0005925;GO:0006508;GO:0007049;GO:0007155;GO:0008233;GO:0008237;GO:0016020;GO:0016787;GO:0046872;GO:0051301	K13539	[EC:3.4.24.-]	O;M;V	0A0SF;KOG2556;1AZSJ;0UQ2Q;0VBNP;12SV8;1CYX5;0DNKC;18YZ5	leishmanolysin-like peptidase precursor [Mus musculus]	239833
Rrbp1	3802.967346	2937.074303	4668.860388	1.589629647	0.668690684	0.002066446	0.043439875	Nodiff	NC_000068.8	143789315	143853216	-	8017	Rrbp1	GO:0005515;GO:0005783;GO:0005789;GO:0007165;GO:0015031;GO:0016020;GO:0016021;GO:0030176	K14000	-	T;U	0IFNK;0UNK0;1ATNB;0DJSA;09YCF;12R31;0V99X;1CUJC;18SXV	ribosome-binding protein 1 isoform a [Mus musculus]	81910
Kif4	9.845468175	2.120521634	17.57041472	8.285892694	3.050657137	0.002067814	0.043439875	Up Regulation	NC_000086.8	99669671	99770877	+	6549	Kif4	GO:0000166;GO:0000281;GO:0003677;GO:0003777;GO:0005524;GO:0005634;GO:0005654;GO:0005694;GO:0005737;GO:0005829;GO:0005856;GO:0005874;GO:0007018;GO:0007052;GO:0008017;GO:0030496;GO:0046872;GO:0051256;GO:0051536	K10395	-	Z	0V7JF;12QPN;18Z7E;09WKT;0DG8Y;1AVNQ;1CSKY;KOG0244;0UK6S	chromosome-associated kinesin KIF4 [Mus musculus]	16571
Ambp	45914.14876	29451.03719	62377.26034	2.117998763	1.082701747	0.002072493	0.043482858	Up Regulation	NC_000070.7	63061512	63072409	-	1267	Ambp	GO:0004867;GO:0005576;GO:0005615;GO:0005886;GO:0009986;GO:0010466;GO:0010951;GO:0018298;GO:0019862;GO:0020037;GO:0030163;GO:0030414;GO:0042803;GO:0043231;GO:0051604;GO:0062023	K23620	-	O	13NJQ;18UMF;0DNA6;0UFK3;KOG4295;0VBIY;0A0NT;1CX72;1AZEY	protein AMBP preproprotein [Mus musculus]	11699
Nedd4l	768.8037361	586.1590492	951.448423	1.623191563	0.698833271	0.002075154	0.043483435	Nodiff	NC_000084.7	65017551	65350897	+	18467	Nedd4l	GO:0000209;GO:0003085;GO:0003254;GO:0004842;GO:0005515;GO:0005737;GO:0005768;GO:0005771;GO:0005794;GO:0005886;GO:0006511;GO:0006513;GO:0009651;GO:0010038;GO:0010765;GO:0010766;GO:0015459;GO:0016567;GO:0016740;GO:0017080;GO:0019870;GO:0019871;GO:0030154;GO:0031647;GO:0034765;GO:0042391;GO:0043161;GO:0044325;GO:0045732;GO:0048814;GO:0060306;GO:0061630;GO:0070936;GO:0086005;GO:1901016;GO:1901017;GO:…	K13305	[EC:2.3.2.26]	O	1CXEV;09V5M;KOG0940;194MU;0DMHH;0UUEU;0VBKI;12NJ4;1AW8G	E3 ubiquitin-protein ligase NEDD4-like isoform X1 [Mus musculus]	83814
Rnf139	351.8737567	443.4447078	260.3028055	0.587001719	-0.768563368	0.002086691	0.043635974	Nodiff	NC_000081.7	58760975	58774239	+	4904	Rnf139	GO:0002020;GO:0004842;GO:0005783;GO:0008270;GO:0008285;GO:0016020;GO:0016021;GO:0016567;GO:0017148;GO:0018215;GO:0019787;GO:0031648;GO:0036503;GO:0036513;GO:0046872;GO:0060628;GO:0070613;GO:2000060	K15703	[EC:2.3.2.27]	O	0UTCK;KOG0802;0DII6;09X6S;12S45;18UVN;0V85F;1B0AF;1CT8T	E3 ubiquitin-protein ligase RNF139 [Mus musculus]	75841
Ric1	481.642565	602.5496266	360.7355034	0.598681814	-0.740138649	0.002087776	0.043635974	Nodiff	NC_000085.7	29499637	29583909	+	6980	Ric1	GO:0003330;GO:0005085;GO:0005829;GO:0006886;GO:0016020;GO:0031267;GO:0032991;GO:0034066;GO:0042147;GO:0043547;GO:1903363;GO:1904888	K20476	-	S;T;D;K	0DJ5S;09XTN;12R1C;190N1;KOG2006;0UUAM;1CTXP;0V8R8;1AXA7	guanine nucleotide exchange factor subunit RIC1 [Mus musculus]	226089
Pklr	5872.802347	4004.254861	7741.349833	1.933280998	0.951051345	0.002090362	0.043635974	Nodiff	NC_000069.7	89043429	89054122	+	3149	Pklr	GO:0000166;GO:0000287;GO:0001666;GO:0003824;GO:0004743;GO:0005524;GO:0005829;GO:0005975;GO:0006096;GO:0006754;GO:0007584;GO:0008152;GO:0009408;GO:0009749;GO:0010038;GO:0010226;GO:0016301;GO:0016310;GO:0016740;GO:0030955;GO:0032869;GO:0033198;GO:0042866;GO:0046872;GO:0051591;GO:0071872	K12406	[EC:2.7.1.40]	F;G	09V58;18UQW;0V64Y;12NDD;1CR3X;1ATR4;KOG2323;0DGEF;0UI5W	pyruvate kinase PKLR isoform X2 [Mus musculus]	18770
Gimap9	120.6229752	81.00797106	160.2379794	1.978052003	0.984080355	0.002135133	0.04451429	Nodiff	NC_000072.7	48653055	48656050	+	1657	Gimap9	GO:0000166;GO:0005525;GO:0005829;GO:0008150	-	-	S	141RM;1CW8H;0DSJS;0UUPD;194TC;0A4AZ;1B15W;0VEJN;0IM0G	GTPase IMAP family member 9 [Mus musculus]	317758
Pcyt1a	1622.521322	2002.058222	1242.984422	0.620853284	-0.687675714	0.0021437	0.044636547	Nodiff	NC_000082.7	32249739	32293883	+	5194	Pcyt1a	GO:0003824;GO:0004105;GO:0005515;GO:0005516;GO:0005634;GO:0005635;GO:0005737;GO:0005783;GO:0005789;GO:0005829;GO:0005886;GO:0006629;GO:0006656;GO:0006657;GO:0008289;GO:0008654;GO:0009058;GO:0016020;GO:0016740;GO:0016779;GO:0031210;GO:0042587;GO:0042802;GO:0042803	K00968	[EC:2.7.7.15]	I	1AWAP;18S5A;0V5XT;1CRHK;12Q38;0DGTJ;09VIU;0UKE0;KOG2804	choline-phosphate cytidylyltransferase A [Mus musculus]	13026
Adap1	44.6421456	21.33623649	67.94805472	3.184631683	1.671126528	0.00215095	0.044710116	Up Regulation	NC_000071.7	139257631	139311516	-	2696	Adap1	GO:0005096;GO:0005547;GO:0005634;GO:0005737;GO:0005829;GO:0005886;GO:0043087;GO:0043231;GO:0043547;GO:1902936	K23781	-	T	09XNT;KOG0703;12PIM;1CTS1;0UMP5;18Z53;1B0TY;0V8KG;0DJ0J	arf-GAP with dual PH domain-containing protein 1 [Mus musculus]	231821
Xrn2	689.3855968	855.091398	523.6797956	0.612425522	-0.707393689	0.002152649	0.044710116	Nodiff	NC_000068.8	146854672	146919922	+	11054	Xrn2	GO:0000175;GO:0000738;GO:0000956;GO:0001147;GO:0003676;GO:0003677;GO:0003723;GO:0004518;GO:0004527;GO:0004534;GO:0005515;GO:0005634;GO:0005654;GO:0005730;GO:0006139;GO:0006281;GO:0006310;GO:0006353;GO:0006397;GO:0007017;GO:0007283;GO:0008409;GO:0016070;GO:0016235;GO:0016787;GO:0021766;GO:0030182;GO:0042802;GO:0046872;GO:0060041;GO:0090503	K12619	[EC:3.1.13.-]	A;K;L	0DKP1;KOG2044;12PDD;1B1HB;0A0B2;0UIXE;18ZCJ;1CX7K;0V9P8	5'-3' exoribonuclease 2 isoform 1 [Mus musculus]	24128
Cdc42bpg	370.4707073	464.5706648	276.3707498	0.594894966	-0.749293125	0.002168632	0.04488351	Nodiff	NC_000085.7	6356465	6375682	+	6170	Cdc42bpg	GO:0000166;GO:0000287;GO:0004672;GO:0004674;GO:0005524;GO:0005737;GO:0005829;GO:0005856;GO:0006468;GO:0016301;GO:0016310;GO:0016740;GO:0018107;GO:0031032;GO:0031252;GO:0031532;GO:0034451;GO:0035556;GO:0046872;GO:0106310;GO:0106311	K16307	[EC:2.7.11.1]	T	09XUE;KOG0612;12SJ6;0DKPY;18ZVG;0UT59;1AT2C;0V8S4;1CYVR	serine/threonine-protein kinase MRCK gamma [Mus musculus]	240505
Akap9	562.7803424	698.1989435	427.3617413	0.612091647	-0.708180414	0.002168707	0.04488351	Nodiff	NC_000071.7	3977410	4130204	+	24765	Akap9	GO:0005737;GO:0005815;GO:0005856;GO:0007165;GO:0007194;GO:0034237;GO:0043025;GO:0044307;GO:0051602;GO:0060090;GO:0097060;GO:0099147	K16551	-	Z;T	0VEM1;0II47;0DRCR;13IYR;1ASTA;1D0I9;09YSR;18YAI;0UR8T	A-kinase anchor protein 9 isoform X1 [Mus musculus]	100986
Mtx3	385.6220219	483.5453422	287.6987015	0.594977712	-0.749092468	0.002169152	0.04488351	Nodiff	NC_000079.7	92981251	92994738	+	7533	Mtx3	GO:0001401;GO:0003674;GO:0005737;GO:0005739;GO:0005741;GO:0007005;GO:0015031;GO:0016020	K17776	-	U	0V4MM;1CPNN;18ZSR;0DEYY;09TNI;1ARVP;KOG3028;12QCQ;0UG22	metaxin-3 [Mus musculus]	382793
Dusp1	1086.567234	1535.450595	637.6838735	0.415307321	-1.267748791	0.002182864	0.045110695	Down Regulation	NC_000083.7	26724565	26727446	-	1942	Dusp1	GO:0000188;GO:0001706;GO:0004721;GO:0004722;GO:0004725;GO:0005634;GO:0005737;GO:0006470;GO:0007049;GO:0007162;GO:0008138;GO:0008285;GO:0008330;GO:0009416;GO:0010033;GO:0016311;GO:0016787;GO:0016791;GO:0017017;GO:0019838;GO:0032355;GO:0032526;GO:0032870;GO:0033574;GO:0035335;GO:0035556;GO:0035970;GO:0042542;GO:0043065;GO:0043066;GO:0043407;GO:0043409;GO:0051019;GO:0051384;GO:0051447;GO:0051591;GO:…	K21278	-	V	0DIVA;13H9Y;194R8;0V8FX;09XHW;1CTKP;1B37K;KOG1716;0UPHN	dual specificity protein phosphatase 1 [Mus musculus]	19252
Lypla1	3640.894591	4490.349708	2791.439473	0.621653024	-0.685818532	0.002191286	0.045152996	Nodiff	NC_000067.7	4878046	4916958	+	2503	Lypla1	GO:0002084;GO:0004620;GO:0004622;GO:0005634;GO:0005737;GO:0005739;GO:0005783;GO:0005829;GO:0005886;GO:0006629;GO:0006631;GO:0008474;GO:0016020;GO:0016298;GO:0016787;GO:0018215;GO:0031965;GO:0042997;GO:0052689	K06128	[EC:3.1.1.5]	I	09XEB;18VV3;0DPBK;1CSV8;KOG2112;1AVWK;0V8CE;13J66;0USPV	acyl-protein thioesterase 1 isoform 1 [Mus musculus]	18777
Rnf145	369.5720553	271.7961772	467.3479333	1.719479421	0.781971849	0.002191499	0.045152996	Nodiff	NC_000077.7	44409486	44456347	+	7569	Rnf145	GO:0005783;GO:0005789;GO:0008270;GO:0012505;GO:0016020;GO:0016021;GO:0016567;GO:0016740;GO:0046872;GO:0061630	K23789	[EC:2.3.2.27]	O	KOG0802;0DFHX;09U84;12T2W;1918R;0V579;1B06S;1CQ7R;0UQFS	RING finger protein 145 isoform 1 [Mus musculus]	74315
Pura	541.0537729	684.0829893	398.0245565	0.581836652	-0.781313914	0.002193114	0.045152996	Nodiff	NC_000084.7	36413614	36434575	+	15195	Pura	GO:0000122;GO:0000900;GO:0000977;GO:0000981;GO:0003677;GO:0003690;GO:0003691;GO:0003697;GO:0003700;GO:0003723;GO:0005515;GO:0005634;GO:0005737;GO:0006268;GO:0006357;GO:0007399;GO:0008134;GO:0008284;GO:0014069;GO:0017148;GO:0030154;GO:0030425;GO:0032422;GO:0032839;GO:0042127;GO:0043025;GO:0045892;GO:0046332;GO:0046651;GO:0050673;GO:0098794;GO:0098963;GO:0098978	K21772	-	K	0UMFQ;1AWY0;0V4JD;1CPKI;18ZBR;09TKC;0DEWZ;KOG3074;13AQ3	transcriptional activator protein Pur-alpha [Mus musculus]	19290
Nt5dc2	47.76307222	26.88144045	68.644704	2.553609585	1.352537972	0.00220659	0.045373873	Up Regulation	NC_000080.7	30853046	30861081	+	1815	Nt5dc2	GO:0005575;GO:0008253;GO:0016311;GO:0016787;GO:0046872	-	-	F	1CU3P;09XYK;0UNZH;1AYHS;12QU0;KOG2470;0DJBF;18WFT;0V8WD	5'-nucleotidase domain-containing protein 2 isoform 1 [Mus musculus]	70021
Dynll2	2200.162847	2838.424745	1561.90095	0.55027034	-0.861787526	0.002215951	0.04550969	Nodiff	NC_000077.7	87870351	87892746	-	2908	Dynll2	GO:0003774;GO:0005515;GO:0005737;GO:0005813;GO:0005856;GO:0005868;GO:0005874;GO:0005875;GO:0007017;GO:0014069;GO:0030286;GO:0031475;GO:0042802;GO:0044877;GO:0045505;GO:0051959;GO:0060271;GO:0097110;GO:0097731;GO:0098794;GO:0098978;GO:2000582	K10418	-	Z	0DUW9;193DS;KOG3430;13SSA;0UVTS;1B69G;0VJ64;1D476;0A8AD	dynein light chain 2, cytoplasmic [Mus musculus]	68097
Parpbp	6.657057784	0.657174707	12.65694086	19.25962873	4.267507988	0.002229698	0.045619999	Up Regulation	NC_000076.7	87927260	87982831	-	4164	Parpbp	GO:0005634;GO:0005654;GO:0005737;GO:2000042	-	-	L	13HPA;0DIRD;1AWTX;0A3PP;0IEAT;1CTGE;18S02;0UHI5;0VCKD	PCNA-interacting partner isoform X1 [Mus musculus]	75317
Col16a1	35.72782645	18.12692898	53.32872392	2.94196132	1.556778279	0.002229923	0.045619999	Up Regulation	NC_000070.7	129941633	129993070	+	6379	Col16a1	GO:0005178;GO:0005201;GO:0005576;GO:0005581;GO:0005588;GO:0005615;GO:0007155;GO:0030020;GO:0030198;GO:0031012;GO:0033622;GO:0033627;GO:0051894;GO:0062023;GO:0071230	K24339	-	W	197BX;1BB95;13ETU;0V3HH;KOG3544;0B5IH;0WI62;0E8Y9;1DFUN	collagen alpha-1(XVI) chain isoform X1 [Mus musculus]	107581
Pcolce	100.2094395	65.0453487	135.3735304	2.081217691	1.057427876	0.00223092	0.045619999	Up Regulation	NC_000071.7	137603369	137609666	-	1539	Pcolce	GO:0005515;GO:0005518;GO:0005576;GO:0005615;GO:0006508;GO:0008201;GO:0010952;GO:0016504;GO:1990830	K24361	-	O	18SMU;1CVJI;0DP5R;0IPS8;1AYCE;0A1HU;0VCDC;12U71;0USF1	procollagen C-endopeptidase enhancer 1 precursor [Mus musculus]	18542
Tcaf1	44.72032427	24.39327952	65.04736902	2.666610243	1.415006973	0.002232374	0.045619999	Up Regulation	NC_000072.7	42644933	42687065	-	6458	Tcaf1	GO:0005886;GO:0010359;GO:0016020;GO:0030336;GO:0044325;GO:0090314;GO:1901529	-	-	S	1AWBZ;09TS4;0IKE5;1CPSC;0DF2J;0UQD0;13IXP;191Q8;0V4RF	TRPM8 channel-associated factor 1 isoform 1 [Mus musculus]	77574
Scn8a	29.43815461	14.04396753	44.8323417	3.192284632	1.674589291	0.00226266	0.046181751	Up Regulation	NC_000081.7	100766600	100943819	+	14772	Scn8a	GO:0001518;GO:0005216;GO:0005244;GO:0005248;GO:0005261;GO:0005272;GO:0005886;GO:0006811;GO:0006814;GO:0016020;GO:0016021;GO:0034220;GO:0034765;GO:0035725;GO:0055085;GO:0098655	K04840	-	P	12NIT;0V4YY;KOG2301;09U04;0DF9X;195ZF;1AWP1;0UIT4;1CPZK	sodium channel protein type 8 subunit alpha isoform X1 [Mus musculus]	20273
Tmprss4	84.02738234	120.9002027	47.15456199	0.390028808	-1.358347406	0.002291149	0.046705489	Down Regulation	NC_000075.7	45084024	45115417	-	2311	Tmprss4	GO:0004252;GO:0005044;GO:0005576;GO:0005615;GO:0005886;GO:0006508;GO:0006897;GO:0008233;GO:0008236;GO:0009611;GO:0010468;GO:0016020;GO:0016021;GO:0016485;GO:0016787;GO:0030141;GO:0045967;GO:0046598	K09635	[EC:3.4.21.-]	O	09ZX6;13I0Y;KOG3627;0VAIF;1CWB5;0DMFU;18S9P;1AUGZ;0UQNF	transmembrane protease serine 4 isoform 1 [Mus musculus]	214523
Mcm4	117.3357844	79.63565766	155.0359112	1.946815229	0.961115966	0.002297341	0.046773971	Nodiff	NC_000082.7	15441761	15455264	-	3589	Mcm4	GO:0000166;GO:0000727;GO:0003677;GO:0003678;GO:0003688;GO:0003697;GO:0004386;GO:0005515;GO:0005524;GO:0005634;GO:0005654;GO:0005694;GO:0006260;GO:0006267;GO:0006268;GO:0006270;GO:0006271;GO:0007049;GO:0016787;GO:0032508;GO:0042555;GO:0071162;GO:1902975	K02212	[EC:3.6.4.12]	L	09YI7;0V9FY;18SJB;12R89;0UPI4;1CVDK;0DKJC;1AZ68;KOG0478	DNA replication licensing factor MCM4 [Mus musculus]	17217
Ctsa	1672.752653	1291.336312	2054.168995	1.590731227	0.669690096	0.002305767	0.046887717	Nodiff	NC_000068.8	164674792	164682952	+	3675	Ctsa	GO:0004180;GO:0004185;GO:0005515;GO:0005739;GO:0005764;GO:0005765;GO:0006508;GO:0008233;GO:0016787;GO:0031647;GO:0043231;GO:1904715	K13289	[EC:3.4.16.5]	-	-	lysosomal protective protein isoform a preproprotein [Mus musculus]	19025
Dbndd2	112.6232759	74.95257162	150.2939802	2.005187774	1.003737343	0.002327221	0.047218065	Up Regulation	NC_000068.8	164309073	164335243	+	5046	Dbndd2	GO:0003674;GO:0005737;GO:0006469	-	-	T	0DPM5;13T5W;19315;0VCUJ;0A73V;0USYP;1AVS8;0IZAY;1D33P	dysbindin domain-containing protein 2 [Mus musculus]	52840
Naa80	520.2671378	361.431444	679.1028315	1.878925707	0.909908024	0.002328291	0.047218065	Nodiff	NC_000075.7	107457868	107461247	+	1499	Naa80	GO:0004596;GO:0005737;GO:0005829;GO:0006473;GO:0008064;GO:0008080;GO:0016740;GO:0016746;GO:0017190;GO:0018002;GO:0030047;GO:1905502	-	-	S	0DKP5;09Z74;1AV58;0VA4F;13MX6;1CVHN;18TBK;0UPPH;KOG3397	N-alpha-acetyltransferase 80 [Mus musculus]	56441
Thrb	545.0523516	681.015514	409.0891892	0.600704655	-0.735272252	0.002330591	0.047218065	Nodiff	NC_000080.7	4429599	4810538	-	14960	Thrb	GO:0000122;GO:0000978;GO:0001225;GO:0002154;GO:0003677;GO:0003682;GO:0003690;GO:0003700;GO:0004879;GO:0005515;GO:0005634;GO:0006355;GO:0006357;GO:0007605;GO:0007621;GO:0008016;GO:0008050;GO:0008270;GO:0008284;GO:0009755;GO:0009887;GO:0016604;GO:0019216;GO:0019899;GO:0030154;GO:0030522;GO:0031490;GO:0032332;GO:0042480;GO:0042802;GO:0043565;GO:0045778;GO:0045892;GO:0045944;GO:0046549;GO:0046872;GO:…	K08362	-	K	12PZ1;1ASF5;0V7I0;0DHUR;0UK4X;18Y1T;1CSJE;KOG3575;09WJG	thyroid hormone receptor beta isoform 2 [Mus musculus]	21834
Fgf1	1134.066328	1536.859316	731.2733388	0.475823214	-1.071502438	0.002347514	0.047502634	Down Regulation	NC_000084.7	38971725	39062532	-	19443	Fgf1	GO:0000187;GO:0001525;GO:0001759;GO:0001934;GO:0005104;GO:0005178;GO:0005515;GO:0005576;GO:0005615;GO:0005634;GO:0005654;GO:0005730;GO:0005737;GO:0005829;GO:0005938;GO:0007275;GO:0008083;GO:0008201;GO:0008284;GO:0008543;GO:0009887;GO:0010595;GO:0010628;GO:0030154;GO:0030324;GO:0030334;GO:0030335;GO:0030544;GO:0031012;GO:0032148;GO:0034605;GO:0042060;GO:0043406;GO:0044548;GO:0045542;GO:0045766;GO:…	K18496	-	T	1CU3W;09XYS;0UN19;KOG3885;12QU2;1918B;0DJBN;1AYNR;0V8WJ	fibroblast growth factor 1 isoform X1 [Mus musculus]	14164
Col11a1	7.48111761	0	14.96223522	Inf	Inf	0.0023667	0.047826489	Up Regulation	NC_000069.7	113823933	114014405	+	8130	Col11a1	GO:0001502;GO:0001503;GO:0002063;GO:0003007;GO:0005201;GO:0005576;GO:0005581;GO:0005592;GO:0005615;GO:0006029;GO:0007601;GO:0007605;GO:0008201;GO:0030020;GO:0030198;GO:0030199;GO:0031012;GO:0035987;GO:0035989;GO:0042472;GO:0046872;GO:0048704;GO:0048705;GO:0050910;GO:0051216;GO:0055010;GO:0062023;GO:1904399	K19721	-	W	0V43J;0DKYV;0UIVP;09T4V;1CRK7;194V8;KOG3544;1B3HR;12N1R	collagen alpha-1(XI) chain isoform X1 [Mus musculus]	12814
Mcf2l	20.7561562	7.019364286	34.49294811	4.91397037	2.296889159	0.002371232	0.047826489	Up Regulation	NC_000074.7	12923806	13070502	+	6987	Mcf2l	GO:0005085;GO:0005737;GO:0035091;GO:0035556;GO:0050790	K20685	-	T	1DF2B;0E835;0V30Y;0WGJR;1975F;0B43P;13CJC;0IPNH;1BAX6	guanine nucleotide exchange factor DBS isoform 10 [Mus musculus]	17207
Zfp672	202.031654	145.0339869	259.0293211	1.785990488	0.836724397	0.002372208	0.047826489	Nodiff	NC_000077.7	58205940	58221197	-	13583	Zfp672	GO:0000977;GO:0000981;GO:0003677;GO:0005634;GO:0005654;GO:0006357;GO:0046872	-	-	K	0A5Q3;1B56U;0UUHV;0VG85;1961V;KOG1721;1D1UE;13MTD;0DQYU	zinc finger protein 672 [Mus musculus]	319475
Dglucy	900.5447143	1111.653171	689.4362579	0.62019007	-0.689217668	0.002390974	0.048146047	Nodiff	NC_000078.7	100745316	100838869	+	3731	Dglucy	GO:0005739;GO:0005759;GO:0006536;GO:0016829;GO:0047820	K22210	[EC:4.2.1.48]	S	19143;0IGIV;1AVNZ;12S4W;0VB0H;0UK6W;0A097;0DMW3;1CWRP	D-glutamate cyclase, mitochondrial isoform 1 [Mus musculus]	217830
Cth	11676.17924	17404.1872	5948.171277	0.34176668	-1.548916345	0.002396418	0.048196906	Down Regulation	NC_000069.7	157599885	157630718	-	1819	Cth	GO:0003824;GO:0004121;GO:0004123;GO:0005515;GO:0005516;GO:0005737;GO:0005829;GO:0006749;GO:0008285;GO:0008652;GO:0016829;GO:0016846;GO:0018272;GO:0019343;GO:0019344;GO:0019346;GO:0030170;GO:0030308;GO:0042802;GO:0043066;GO:0043123;GO:0044524;GO:0044540;GO:0050667;GO:0051092;GO:0051289;GO:0070814;GO:0080146;GO:1904831;GO:1990830;GO:2001234	K01758	[EC:4.4.1.1]	E	KOG0053;0V48D;09Y1B;0DJEC;0URP6;1AX55;18WR3;1CU6T;12N47	cystathionine gamma-lyase [Mus musculus]	107869
Ddah1	1444.87328	1964.517612	925.2289483	0.470970045	-1.086292791	0.002408877	0.048388541	Down Regulation	NC_000069.7	145464447	145600032	+	4279	Ddah1	GO:0000052;GO:0003073;GO:0005739;GO:0006525;GO:0006527;GO:0006809;GO:0008270;GO:0008285;GO:0016403;GO:0016597;GO:0016787;GO:0017014;GO:0043116;GO:0045429;GO:0045766;GO:0046872;GO:1900038	K01482	[EC:3.5.3.18]	K;E	09ZQV;139US;1CY7J;0USMY;0VCH3;1927N;0DP9H;0IFS6;1B2T7	N(G),N(G)-dimethylarginine dimethylaminohydrolase 1 [Mus musculus]	69219
Spire2	8.917475528	1.571057486	16.26389357	10.35219507	3.371864803	0.002412621	0.048404862	Up Regulation	NC_000074.7	124059452	124096257	+	2333	Spire2	GO:0003674;GO:0003779;GO:0005737;GO:0005829;GO:0005856;GO:0005886;GO:0005938;GO:0015031;GO:0016020;GO:0016192;GO:0030036;GO:0030041;GO:0030659;GO:0031410;GO:0032154;GO:0036089;GO:0040038;GO:0045010;GO:0046907;GO:0048193;GO:0051295;GO:0051639;GO:0070649;GO:2000781	K02098	-	U	0V44V;13MGG;1CP70;0IK9H;0UFFG;18XE6;1AS2T;0DEH9;09T62	protein spire homolog 2 [Mus musculus]	234857
Usf3	844.5959895	1043.035392	646.1565867	0.61949632	-0.690832383	0.002417926	0.048452424	Nodiff	NC_000082.7	43993566	44047828	+	12869	Usf3	GO:0010719;GO:0046983	-	-	S	0IK0Z;0A4CV;0VF8Z;18U8A;0UPY6;0DRXA;1AYUP;13KZU;1CVXX	basic helix-loop-helix domain-containing protein USF3 [Mus musculus]	207806
Camk2n1	928.8215106	718.8951781	1138.747843	1.584024873	0.663594989	0.002435665	0.048670281	Nodiff	NC_000070.7	138182459	138187437	+	3613	Camk2n1	GO:0003084;GO:0004860;GO:0006469;GO:0008285;GO:0008427;GO:0010628;GO:0014069;GO:0019901;GO:0030054;GO:0030425;GO:0035774;GO:0043005;GO:0043025;GO:0045202;GO:0045786;GO:0045861;GO:0055074;GO:0070373;GO:1904030	-	-	W;T	0A9FJ;1D4XE;13UGZ;1B6RB;0VKCB;0UWFF;193VD;0DVM5;0J0PZ	calcium/calmodulin-dependent protein kinase II inhibitor 1 [Mus musculus]	66259
Filip1l	100.8530046	66.27231869	135.4336906	2.043593664	1.031108368	0.002435858	0.048670281	Up Regulation	NC_000082.7	57173640	57393167	+	4297	Filip1l	GO:0003674;GO:0005575;GO:0005634;GO:0005737;GO:0008150;GO:0016020	-	-	S	0IKR8;09TC4;0DEPE;13NQ8;1CPD6;1AS1Q;0V4B9;18YSH;0UG7B	filamin A-interacting protein 1-like isoform 1 [Mus musculus]	78749
Obp2a	45.37908291	12.01020063	78.74796518	6.556756842	2.712982393	0.002437641	0.048670281	Up Regulation	NC_000068.8	25587589	25593338	+	1294	Obp2a	GO:0005549;GO:0005576;GO:0005615;GO:0008150;GO:0036094	-	-	G	0A7ZA;0VIUM;1B5KU;0J1KM;1D39E;0UV6V;0DTX9;144YW	odorant-binding protein 2a isoform X1 [Mus musculus]	227627
Man1a	3747.407006	4556.62225	2938.191763	0.644817938	-0.633036217	0.002448162	0.048821327	Nodiff	NC_000076.7	53780881	53952712	-	5273	Man1a	GO:0000139;GO:0004571;GO:0005509;GO:0005783;GO:0005793;GO:0005794;GO:0005829;GO:0005975;GO:0006486;GO:0006491;GO:0008152;GO:0016020;GO:0016021;GO:0016787;GO:0016798;GO:0030433;GO:0031410;GO:0045047;GO:0046872;GO:1904382	K01230	[EC:3.2.1.113]	G	0V66Z;12P5U;KOG2431;1AUXT;09V7E;0DGG8;0UI9G;18XS8;1CR5U	mannosyl-oligosaccharide 1,2-alpha-mannosidase IA isoform X1 [Mus musculus]	17155
Mgp	30.2914905	14.70114223	45.88183877	3.120971014	1.641994958	0.002452287	0.048844589	Up Regulation	NC_000072.7	136849433	136852821	-	617	Mgp	GO:0001503;GO:0005509;GO:0005576;GO:0005615;GO:0005783;GO:0007275;GO:0030154;GO:0030324;GO:0030500;GO:0031012;GO:0032991;GO:0048306;GO:0048754;GO:0051216;GO:0062023;GO:0065003	K19481	-	W	0A8WX;13TZ9;1B68Y;0DV9Z;0VJT6;1D4KM;0UW3Q;193QU;0IZCH	matrix Gla protein precursor [Mus musculus]	17313
Prc1	47.3364636	27.38019786	67.29272935	2.457715232	1.297317765	0.002462498	0.048988867	Up Regulation	NC_000073.7	79944024	79966007	+	3584	Prc1	GO:0000226;GO:0000922;GO:0001578;GO:0005634;GO:0005654;GO:0005737;GO:0005819;GO:0005856;GO:0005874;GO:0005886;GO:0007049;GO:0008017;GO:0008284;GO:0015630;GO:0019894;GO:0019901;GO:0030496;GO:0032465;GO:0042802;GO:0045171;GO:0051256;GO:0051301;GO:0070938;GO:1990023	K16732	-	Z;D	13JHI;0UNG8;0DGVF;1CRJI;09VKY;0V6K4;1B0BU;KOG4302;18ZE7	protein regulator of cytokinesis 1 isoform X1 [Mus musculus]	233406
Selenbp1	4965.585278	6075.92386	3855.246696	0.634512016	-0.65628061	0.002488496	0.049396214	Nodiff	NC_000069.7	94840394	94852069	+	1685	Selenbp1	GO:0001650;GO:0005634;GO:0005730;GO:0005737;GO:0005829;GO:0008430;GO:0015031;GO:0016020;GO:0016491;GO:0018549;GO:0050873;GO:0055114	K17285	[EC:1.8.3.4]	P;U	18UPM;KOG0918;09V4A;1ATQ5;1CR2Y;0UI4I;0DGDF;0V63Y;12P41	methanethiol oxidase [Mus musculus]	20341
AW549877	641.4622598	792.2189551	490.7055645	0.619406493	-0.691041589	0.002488957	0.049396214	Nodiff	NC_000081.7	4011517	4025228	-	5078	AW549877	GO:0003674;GO:0005654;GO:0005829;GO:0008150	-	-	S	12U91;1AS3Y;09ZPJ;0IHTV;1CW2H;0DM7D;0UQBY;18SXT;0VAKA	UPF0600 protein C5orf51 homolog [Mus musculus]	106064
Flcn	610.6962799	464.0107744	757.3817853	1.632250428	0.70686242	0.002515011	0.04985337	Nodiff	NC_000077.7	59682234	59706138	-	9248	Flcn	GO:0000122;GO:0001701;GO:0001932;GO:0001934;GO:0005085;GO:0005096;GO:0005515;GO:0005634;GO:0005737;GO:0005764;GO:0005765;GO:0005813;GO:0005815;GO:0005819;GO:0005829;GO:0005856;GO:0005886;GO:0005929;GO:0007043;GO:0009267;GO:0010508;GO:0010629;GO:0010823;GO:0016020;GO:0016525;GO:0030097;GO:0030308;GO:0030336;GO:0030496;GO:0030511;GO:0031929;GO:0032006;GO:0032007;GO:0032008;GO:0032418;GO:0032465;GO:…	K09594	-	K;E;U	09YA0;12RMJ;0V63X;0UNG7;1CUGG;18VAA;KOG3715;0DJPJ;1AYUW	folliculin [Mus musculus]	216805
Nol3	28.50885329	13.14411881	43.87358777	3.33788734	1.738935262	0.002540651	0.050301238	Up Regulation	NC_000074.7	106002777	106008571	+	3174	Nol3	GO:0001666;GO:0001974;GO:0002931;GO:0005102;GO:0005123;GO:0005509;GO:0005515;GO:0005730;GO:0005737;GO:0005739;GO:0006376;GO:0006397;GO:0006915;GO:0010468;GO:0010659;GO:0010664;GO:0010667;GO:0010804;GO:0010880;GO:0014736;GO:0014808;GO:0014876;GO:0016020;GO:0016528;GO:0016529;GO:0019900;GO:0019902;GO:0035877;GO:0042802;GO:0042981;GO:0043027;GO:0043066;GO:0043154;GO:0045445;GO:0046872;GO:0048659;GO:…	-	-	A;S	0UQGS;0J0R1;0VH6K;0A6C5;13VQG;1D2SM;0DTF1;193B9;1B5J1	nucleolar protein 3 [Mus musculus]	78688
Gmppb	183.7850463	132.7915446	234.7785479	1.768023323	0.822137307	0.002549305	0.050412123	Nodiff	NC_000075.7	107926438	107929120	+	1825	Gmppb	GO:0000166;GO:0004475;GO:0005525;GO:0005737;GO:0005739;GO:0009058;GO:0009298;GO:0016740;GO:0016779	K00966	[EC:2.7.7.13]	M	0V6HR;18SF0;0DPB6;0UTAT;KOG1322;09VII;1AS5K;12PBS;1CY95	mannose-1-phosphate guanyltransferase beta [Mus musculus]	331026
Nusap1	33.24546021	17.0455446	49.44537581	2.900780055	1.536440911	0.002575439	0.050855211	Up Regulation	NC_000068.8	119448779	119480646	+	3050	Nusap1	GO:0000070;GO:0000226;GO:0000281;GO:0003677;GO:0005634;GO:0005694;GO:0005730;GO:0005737;GO:0005819;GO:0005856;GO:0005874;GO:0005876;GO:0007049;GO:0007076;GO:0008017;GO:0040001;GO:0045840;GO:0051301;GO:0072686	-	-	S;B	0IGHS;12ST1;1B3RR;0UG8U;0DF38;1CV55;0A2EW;18X3M;0VDAI	nucleolar and spindle-associated protein 1 isoform a [Mus musculus]	108907
Rdh16	2714.888542	3755.248822	1674.528263	0.445916727	-1.165153778	0.002577871	0.050855211	Down Regulation	NC_000076.7	127636959	127651715	+	3278	Rdh16	GO:0001523;GO:0004745;GO:0005783;GO:0005788;GO:0005789;GO:0006629;GO:0008202;GO:0016020;GO:0016021;GO:0016491;GO:0031090;GO:0031301;GO:0042572;GO:0042802;GO:0042904;GO:0043231;GO:0047023;GO:0047044;GO:0055114	K11154	[EC:1.1.1.-]	Q	1917Z;1CPJA;13H77;KOG1610;0UJCS;0V4HX;09TJ0;1B0QN;0DEVP	retinol dehydrogenase 16 [Mus musculus]	19683
Cds2	1573.572544	1926.350647	1220.794442	0.633734281	-0.658050037	0.002587739	0.050880247	Nodiff	NC_000068.8	132105068	132153970	+	8988	Cds2	GO:0004605;GO:0005783;GO:0005789;GO:0006629;GO:0007602;GO:0008654;GO:0016020;GO:0016021;GO:0016024;GO:0016740;GO:0016772;GO:0016779;GO:0070085;GO:0140042	K00981	[EC:2.7.7.41]	M;I	KOG1440;0UHX0;0DG4M;18V4C;12PGK;1ATGK;09UYD;1CQU6;0V5YB	phosphatidate cytidylyltransferase 2 isoform a [Mus musculus]	110911
Ulk1	1366.479986	1049.968571	1682.991402	1.602896933	0.680681662	0.002588098	0.050880247	Nodiff	NC_000071.7	110932355	110957991	-	5753	Ulk1	GO:0000166;GO:0004672;GO:0004674;GO:0005524;GO:0006468;GO:0006914;GO:0007165;GO:0007409;GO:0016301;GO:0016310;GO:0016740;GO:0030424;GO:0031102;GO:0031175;GO:0034045;GO:0042594;GO:0046777;GO:0048675;GO:0075044;GO:0106310;GO:0106311;GO:2000786	K21357	[EC:2.7.11.1]	T	1CSQJ;12Q25;0V7NP;0UKC2;1AXNX;KOG0595;09WQ6;18YMS;0DHZX	serine/threonine-protein kinase ULK1 isoform X1 [Mus musculus]	22241
Fads2	5701.309178	7066.104715	4336.513641	0.613706394	-0.704379481	0.002590402	0.050880247	Nodiff	NC_000085.7	10040129	10078867	-	2907	Fads2	GO:0004768;GO:0005783;GO:0005789;GO:0006629;GO:0006631;GO:0006633;GO:0006636;GO:0016020;GO:0016021;GO:0016213;GO:0016491;GO:0055114	K10226	[EC:1.14.19.3]	I	18VCM;KOG4232;1AUAU;12SGY;1CSZY;0UIU2;0V91N;0DJHD;09Y46	acyl-CoA 6-desaturase [Mus musculus]	56473
Rasgrp2	276.7252158	203.4696672	349.9807643	1.720063581	0.782461894	0.002591466	0.050880247	Nodiff	NC_000085.7	6449038	6465246	+	8711	Rasgrp2	GO:0005085;GO:0005509;GO:0005737;GO:0005829;GO:0005886;GO:0007264;GO:0016020;GO:0030054;GO:0032587;GO:0035556;GO:0042995;GO:0043005;GO:0043547;GO:0045202;GO:0046872;GO:0050790;GO:0071277	K12361	-	T	13IJ7;09U4T;1CP7Z;0DEI5;1ARF1;0UU9H;18S5I;KOG3417;0V53W	RAS guanyl-releasing protein 2 isoform 1 [Mus musculus]	19395
Grb10	81.56508313	52.647756	110.4824102	2.098520785	1.069372752	0.002613534	0.051228997	Up Regulation	NC_000077.7	11880499	11987428	-	5241	Grb10	GO:0001784;GO:0005158;GO:0005515;GO:0005737;GO:0005829;GO:0007165;GO:0008286;GO:0010467;GO:0030159;GO:0030178;GO:0030674;GO:0030949;GO:0032868;GO:0032991;GO:0042326;GO:0042327;GO:0042802;GO:0045719;GO:0046325;GO:0046627;GO:0048009;GO:0070371;GO:0120162;GO:1904738	K20064	-	T	13D1D;0WGXU;0B4EX;0E89W;1DF8N;0V34X;KOG3751	growth factor receptor-bound protein 10 isoform 3 [Mus musculus]	14783
Tcf19	45.44208896	25.51917152	65.36500641	2.561407856	1.356936993	0.002615434	0.051228997	Up Regulation	NC_000083.7	35823627	35827730	-	1787	Tcf19	GO:0010468	-	-	K	1CRVD;0DH54;18ZEQ;0IXZZ;13RDE;0V6VF;1AS6Q;0UJ6S;09VX0	transcription factor 19-like protein [Mus musculus]	106795
Cry1	265.4998652	399.9618878	131.0378427	0.327625823	-1.609879022	0.002620669	0.05127072	Down Regulation	NC_000076.7	84967564	85020918	-	3977	Cry1	GO:0000122;GO:0000166;GO:0003677;GO:0003690;GO:0005515;GO:0005634;GO:0005654;GO:0005737;GO:0005739;GO:0005829;GO:0006094;GO:0006975;GO:0007623;GO:0008134;GO:0009416;GO:0009881;GO:0014823;GO:0018298;GO:0019900;GO:0019901;GO:0019902;GO:0019915;GO:0031397;GO:0031398;GO:0032868;GO:0032922;GO:0033762;GO:0035257;GO:0042593;GO:0042752;GO:0042754;GO:0042826;GO:0043153;GO:0045721;GO:0045744;GO:0045892;GO:…	K02295	-	T;K;B;L	12PVD;18WX3;09TWK;1CPWJ;1AVZ9;0UGDC;0V4VP;0DF71;KOG0133	cryptochrome-1 [Mus musculus]	12952
[truncated: 15,668 more rows]
