# Supplementary material for: AAV induces hepatic necroptosis and carcinoma in diabetic and obese mice dependent on Pebp1 pathway
Source: EMBO Mol Med. 2023 Jun 5;15(7):e17230. doi: 10.15252/emmm.202217230 (PMC10331584; doi:10.15252/emmm.202217230)
Supplement: Supplementary file 3 — Source Data for Figure 1 [file EMMM-15-e17230-s007.zip › Source Data for Figure 1/Figure 1/1O/rAAV-Ncp vs rAAV-NML.xls]

id	baseMean	baseMean_rAAV:NML	baseMean_rAAV:Ncp	foldChange(rAAV:Ncp/rAAV:NML)	log2FoldChange	pval	padj	Regulation	Chromosome	Start Site	End Site	Direction	Length	Name	GO	KEGG	EC	eggNOG Class	eggNOG	Description	Entrez_geneID
Rgs16	807.4027666	175.894255	1438.911278	8.180547331	3.032197372	8.30E-22	1.37E-17	Up Regulation	NC_000067.7	153616099	153621214	+	2335	Rgs16	GO:0005096;GO:0005515;GO:0005737;GO:0007186;GO:0009968;GO:0016020;GO:0031224;GO:0043547;GO:0045121	K16449	-	T	190MK;09XEE;0UMCM;1AWEY;13MAC;0V8CH;KOG3589;1CTH4;0DIS1	regulator of G-protein signaling 16 [Mus musculus]	19734
Scd1	137603.8523	32733.30818	242474.3964	7.40757381	2.889001096	2.59E-17	2.14E-13	Up Regulation	NC_000085.7	44382889	44396148	-	4837	Scd1	GO:0004768;GO:0005506;GO:0005730;GO:0005783;GO:0005789;GO:0006629;GO:0006631;GO:0006633;GO:0006636;GO:0006641;GO:0008610;GO:0009617;GO:0010873;GO:0016020;GO:0016021;GO:0016491;GO:0016717;GO:0030176;GO:0031090;GO:0032896;GO:0033561;GO:0034434;GO:0034435;GO:0043231;GO:0046872;GO:0048733;GO:0050830;GO:0050872;GO:0050873;GO:0055114;GO:0070542;GO:0120162;GO:1903699;GO:1903966	K00507	[EC:1.14.19.1]	I	0V4IC;KOG1600;1CRV7;09VWV;1AZTP;0DH4Z;0UJ6M;12QBP	acyl-CoA desaturase 1 [Mus musculus]	20249
Pnpla3	120.9618917	31.50064247	210.423141	6.679963471	2.739840213	1.19E-11	6.55E-08	Up Regulation	NC_000081.7	84051977	84073722	+	5208	Pnpla3	GO:0001676;GO:0003841;GO:0004623;GO:0004806;GO:0005811;GO:0006629;GO:0006650;GO:0006654;GO:0009744;GO:0016020;GO:0016021;GO:0016042;GO:0016787;GO:0019432;GO:0019433;GO:0032869;GO:0034389;GO:0035727;GO:0036042;GO:0036153;GO:0042171;GO:0050872;GO:0051264;GO:0051265;GO:1905243	K13534	-	I;U	1CV8R;0DMZR;1AY4A;KOG3773;0USXA;0VC0K;13HN5;0A14A;18U5C	1-acylglycerol-3-phosphate O-acyltransferase Pnpla3 isoform X1 [Mus musculus]	116939
Nr1d1	598.9403193	264.9660469	932.9145917	3.520883534	1.815937506	3.41E-09	1.41E-05	Up Regulation	NC_000077.7	98658758	98666233	-	2980	Nr1d1	GO:0000122;GO:0000785;GO:0000976;GO:0000977;GO:0000978;GO:0001222;GO:0001227;GO:0001678;GO:0003677;GO:0003700;GO:0004879;GO:0005515;GO:0005634;GO:0005654;GO:0005737;GO:0005978;GO:0006355;GO:0007623;GO:0008270;GO:0009755;GO:0010498;GO:0016604;GO:0019216;GO:0020037;GO:0030054;GO:0030154;GO:0030425;GO:0030522;GO:0031648;GO:0032922;GO:0034144;GO:0042632;GO:0042749;GO:0042752;GO:0042753;GO:0042995;GO:…	K03728	-	K	0B30B;0WFBG;1DEF4;1BAKN;0IMDK;196ZY;0V2KP;13APQ;0E7E3	nuclear receptor subfamily 1 group D member 1 [Mus musculus]	217166
A4gnt	101.6407503	18.88704937	184.3944512	9.763009961	3.287326003	5.71E-09	1.89E-05	Up Regulation	NC_000075.7	99473233	99504420	+	2998	A4gnt	GO:0000139;GO:0005575;GO:0005794;GO:0006486;GO:0006493;GO:0008375;GO:0009101;GO:0016020;GO:0016021;GO:0016740;GO:0016757;GO:0016758;GO:0050680	K08251	[EC:2.4.1.-]	G	0DPDT;1CUE8;18VRU;12NA9;1B1C0;KOG1928;0UREH;0V8JX;0A1RI	alpha-1,4-N-acetylglucosaminyltransferase isoform X1 [Mus musculus]	333424
Fasn	12024.15109	5435.578874	18612.72331	3.424239394	1.775783566	1.49E-08	4.11E-05	Up Regulation	NC_000077.7	120696784	120715992	-	10434	Fasn	GO:0002068;GO:0003824;GO:0004312;GO:0004313;GO:0004314;GO:0004315;GO:0004316;GO:0004317;GO:0004320;GO:0005737;GO:0005739;GO:0005794;GO:0005829;GO:0005886;GO:0006084;GO:0006629;GO:0006631;GO:0006633;GO:0008152;GO:0008611;GO:0008659;GO:0008693;GO:0009058;GO:0009888;GO:0016295;GO:0016296;GO:0016297;GO:0016418;GO:0016419;GO:0016491;GO:0016740;GO:0016746;GO:0016787;GO:0016788;GO:0016829;GO:0019171;GO:…	K00665	[EC:2.3.1.85]	I	KOG1202;0UQSP;1AWC9;09XXH;12PD0;18SGN;0V8V9;0DMJT;1CWF2	fatty acid synthase [Mus musculus]	14104
Grem2	188.6234703	82.66726524	294.5796753	3.563438012	1.833269828	1.59E-07	0.000354834	Up Regulation	NC_000067.7	174661351	174749484	-	4036	Grem2	GO:0005125;GO:0005576;GO:0005615;GO:0007165;GO:0007275;GO:0008201;GO:0009887;GO:0010172;GO:0019221;GO:0030514;GO:0036122;GO:0038098;GO:0042802;GO:0048018;GO:0048263;GO:0060300	K23318	-	T	09UZ5;0V8S6;0DG8P;13P42;18UGQ;1AS6B;1CQY6;0IG3Z;0UHY4	gremlin-2 precursor [Mus musculus]	23893
Dbi	3759.674518	1952.030311	5567.318725	2.852065716	1.512007224	1.72E-07	0.000354834	Up Regulation	NC_000067.7	120041010	120048826	-	745	Dbi	GO:0000062;GO:0001662;GO:0001942;GO:0005615;GO:0005634;GO:0005737;GO:0005739;GO:0005783;GO:0005794;GO:0005886;GO:0006641;GO:0007611;GO:0008021;GO:0008289;GO:0014009;GO:0021670;GO:0030156;GO:0031999;GO:0032228;GO:0032994;GO:0036042;GO:0036151;GO:0042802;GO:0043292;GO:0043588;GO:0046889;GO:0051281;GO:0060291;GO:0097038;GO:1903060;GO:1905920;GO:2001140	K08762	-	I	0DVJP;0A9BS;KOG0817;0UW4V;1B6RI;193SV;13WB7;0VM9J;1D516	acyl-CoA-binding protein isoform 1 [Mus musculus]	13167
Hcn3	603.2812521	183.211188	1023.351316	5.585637686	2.481721996	2.75E-07	0.000505061	Up Regulation	NC_000069.7	89054082	89067591	-	3771	Hcn3	GO:0000166;GO:0005216;GO:0005244;GO:0005248;GO:0005249;GO:0005267;GO:0005272;GO:0005515;GO:0005886;GO:0005887;GO:0006811;GO:0006813;GO:0006814;GO:0016020;GO:0016021;GO:0030424;GO:0030425;GO:0030552;GO:0034765;GO:0035725;GO:0042391;GO:0043025;GO:0044316;GO:0045202;GO:0055085;GO:0071805;GO:0072718;GO:1903351	K04956	-	P	0UT7X;1CQH7;190RY;0V5HC;12NSA;1B02W;KOG0498;09UI4;0DFTU	potassium/sodium hyperpolarization-activated cyclic nucleotide-gated channel 3 [Mus musculus]	15168
LOC118567621	699.7052829	360.2601261	1039.15044	2.884444779	1.528293644	5.02E-07	0.00083095	Up Regulation	NC_000074.7	120617035	120623503	-	5286	LOC118567621	-	-	-	-	-	MLV-related proviral Env polyprotein-like [Mus musculus]	118567621
Camk1d	517.8067132	265.3604841	770.2529423	2.902666329	1.537378739	6.48E-07	0.000927886	Up Regulation	NC_000068.8	5298268	5719665	-	8719	Camk1d	GO:0000166;GO:0003824;GO:0004672;GO:0004674;GO:0004683;GO:0005516;GO:0005524;GO:0005634;GO:0005737;GO:0006468;GO:0006954;GO:0007399;GO:0008152;GO:0010976;GO:0016301;GO:0016310;GO:0016740;GO:0018105;GO:0032793;GO:0043065;GO:0043066;GO:0050766;GO:0050773;GO:0060267;GO:0071622;GO:0090023	-	-	T	1CUAQ;0V83X;0UKNA;1ARY3;KOG0032;09X5B;0DH1M;12N56;1957Z	calcium/calmodulin-dependent protein kinase type 1D isoform a [Mus musculus]	227541
Col6a2	163.1591001	74.24931938	252.0688808	3.394898201	1.763368315	6.73E-07	0.000927886	Up Regulation	NC_000076.7	76431590	76459464	-	6014	Col6a2	GO:0005518;GO:0005576;GO:0005581;GO:0005615;GO:0007155;GO:0009749;GO:0016020;GO:0030020;GO:0031012;GO:0032991;GO:0042383;GO:0062023	K06238	-	W	0V3I2;1BB9M;0IS7F;0B5JD;197C5;1DFVD;0E8Z1;0WI6Y;13EUR	collagen alpha-2(VI) chain isoform 1 precursor [Mus musculus]	12834
Car14	322.2899398	167.6966806	476.883199	2.843724738	1.507781824	2.02E-06	0.002567508	Up Regulation	NC_000069.7	95805080	95812443	-	2428	Car14	GO:0004089;GO:0005886;GO:0006730;GO:0006885;GO:0008270;GO:0015670;GO:0016020;GO:0016021;GO:0016829;GO:0016836;GO:0046872	K01672	[EC:4.2.1.1]	P	1B4YB;18V5J;0DGUP;0V6J7;0UU80;KOG0382;13JIP;09VK3;1CRIT	carbonic anhydrase 14 isoform X1 [Mus musculus]	23831
Lgals1	86.27413908	32.42429384	140.1239843	4.321573972	2.111556856	2.59E-06	0.003061004	Up Regulation	NC_000081.7	78810925	78814665	+	800	Lgals1	GO:0002317;GO:0005515;GO:0005534;GO:0005576;GO:0005615;GO:0005634;GO:0005737;GO:0005829;GO:0006915;GO:0007157;GO:0009986;GO:0010812;GO:0010977;GO:0030246;GO:0030395;GO:0031295;GO:0034120;GO:0035900;GO:0042493;GO:0042802;GO:0043236;GO:0045445;GO:0046598;GO:0048678;GO:0062023;GO:0071333;GO:0071407	K06830	-	W	192MF;13RKW;0A6JV;1D2XE;1B5EC;KOG3587;0UUWF;0DTJZ;0VHE0	galectin-1 [Mus musculus]	16852
Cyp2d40	925.5943048	520.8621022	1330.326507	2.554085816	1.352807	3.69E-06	0.004066141	Up Regulation	NC_000081.7	82644034	82648323	-	1102	Cyp2d40	GO:0004497;GO:0005506;GO:0016020;GO:0016021;GO:0016491;GO:0016705;GO:0020037;GO:0046872;GO:0055114	K07414	[EC:1.14.14.1]	Q	0UPWU;1CRXQ;12SZU;0DGDQ;KOG0156;09TUB;1B7VU;0V59K	cytochrome P450, family 2, subfamily d, polypeptide 40 [Mus musculus]	71754
LOC118567481	102.3582423	45.37834607	159.3381385	3.511325385	1.812015693	4.52E-06	0.004614659	Up Regulation	NC_000073.7	30388352	30397045	+	5190	LOC118567481	-	-	-	-	-	MLV-related proviral Env polyprotein-like [Mus musculus]	118567481
Lhx6	201.4163583	100.5147427	302.3179739	3.007697834	1.588659635	4.74E-06	0.004614659	Up Regulation	NC_000068.8	35971962	35996004	-	4471	Lhx6	GO:0000977;GO:0000981;GO:0003677;GO:0003700;GO:0005515;GO:0005634;GO:0006355;GO:0006357;GO:0007275;GO:0007399;GO:0021799;GO:0021800;GO:0021853;GO:0021877;GO:0021884;GO:0021895;GO:0030154;GO:0030182;GO:0046872;GO:0048469;GO:1990837	K09375	-	K	0V94S;1B20S;0UNCI;1CUDG;18W0V;0DJKQ;09Y79;13IEI;KOG0490	LIM/homeobox protein Lhx6 isoform 1 [Mus musculus]	16874
Sorcs2	25.18991948	5.670549645	44.70928932	7.884471899	2.979014127	7.99E-06	0.007117591	Up Regulation	NC_000071.7	36174524	36555541	-	16057	Sorcs2	GO:0005515;GO:0005768;GO:0005886;GO:0005887;GO:0006886;GO:0014069;GO:0016020;GO:0016021;GO:0030054;GO:0030425;GO:0030659;GO:0031410;GO:0031901;GO:0042995;GO:0043005;GO:0043197;GO:0043204;GO:0045202;GO:0045211;GO:0055038;GO:0060292;GO:0098839	-	-	T;U	12SMY;0V7UH;1CWYK;18Z7K;0URB2;KOG3511;09XVT;1AX9X;0DIX5	VPS10 domain-containing receptor SorCS2 isoform X1 [Mus musculus]	81840
Scd2	431.9360084	190.6625287	673.2094882	3.530895625	1.820034175	8.17E-06	0.007117591	Up Regulation	NC_000085.7	44282115	44295303	+	5453	Scd2	GO:0004768;GO:0005506;GO:0005783;GO:0005789;GO:0006629;GO:0006631;GO:0006633;GO:0006636;GO:0016020;GO:0016021;GO:0016491;GO:0016717;GO:0030176;GO:0031090;GO:0032896;GO:0043231;GO:0046872;GO:0055114;GO:0070542;GO:1903966	K00507	[EC:1.14.19.1]	I	0V4IC;KOG1600;1CRV7;1AV9J;09VWV;18WAR;0DH4Z;0UJ6M;12QBP	stearoyl-CoA desaturase 2 [Mus musculus]	20250
Col6a1	243.2566652	130.7524379	355.7608926	2.720873877	1.444070084	1.11E-05	0.009186921	Up Regulation	NC_000076.7	76544626	76561878	-	3976	Col6a1	GO:0005518;GO:0005576;GO:0005581;GO:0005615;GO:0007155;GO:0030020;GO:0031012;GO:0032991;GO:0035987;GO:0042383;GO:0048407;GO:0062023;GO:0071230	K06238	-	W	1BB9G;0V3HW;0B5J5;197C4;1DFV6;KOG3544;0WI6P;0E8YT;13EUI	collagen alpha-1(VI) chain precursor [Mus musculus]	12833
Slc16a5	631.6194037	901.7576546	361.4811528	0.40086286	-1.318819336	1.37E-05	0.010762476	Down Regulation	NC_000077.7	115353231	115365224	+	4295	Slc16a5	GO:0005886;GO:0005887;GO:0008028;GO:0015293;GO:0015718;GO:0016020;GO:0016021;GO:0022857;GO:0055085	K08182	-	P;G	0UM78;0DIN4;13KCZ;09XAQ;1AWP4;18XK0;0V892;1CTD0;KOG2504	monocarboxylate transporter 6 isoform 1 [Mus musculus]	217316
Igfbp3	271.8911111	151.6598717	392.1223505	2.585537929	1.370464469	1.85E-05	0.013045692	Up Regulation	NC_000077.7	7156086	7165498	-	4022	Igfbp3	GO:0000792;GO:0001558;GO:0001649;GO:0001933;GO:0001968;GO:0005520;GO:0005576;GO:0005615;GO:0005634;GO:0006468;GO:0008160;GO:0008285;GO:0010666;GO:0010906;GO:0014912;GO:0019838;GO:0031091;GO:0031994;GO:0031995;GO:0040008;GO:0042567;GO:0042568;GO:0043065;GO:0043410;GO:0043567;GO:0043568;GO:0043666;GO:0044342;GO:0045663;GO:0048662;GO:1902512;GO:2000844	K10138	-	T;K	0UMK5;18Y71;0VAEQ;09ZHE;1CVV8;0DM0D;1AX9J;12V3E;0IHZU	insulin-like growth factor-binding protein 3 precursor [Mus musculus]	16009
Mfap4	30.87245371	8.977811891	52.76709554	5.877500685	2.555202802	1.86E-05	0.013045692	Up Regulation	NC_000077.7	61376257	61379536	+	1808	Mfap4	GO:0001527;GO:0001867;GO:0003823;GO:0005102;GO:0005201;GO:0005576;GO:0005615;GO:0007155;GO:0009650;GO:0010712;GO:0048251;GO:0062023;GO:0071493;GO:0071953;GO:0097367;GO:0097435	-	-	S;E	18UXU;0DJIG;1ARDW;09Y57;13JQJ;0V92R;KOG2579;1CUB1;0UIU5	microfibril-associated glycoprotein 4 isoform 1 precursor [Mus musculus]	76293
Col5a3	271.0152487	134.5208584	407.509639	3.029341649	1.599004295	1.89E-05	0.013045692	Up Regulation	NC_000075.7	20681353	20726363	-	6112	Col5a3	GO:0005198;GO:0005201;GO:0005581;GO:0005588;GO:0005615;GO:0007160;GO:0008201;GO:0030020;GO:0030198;GO:0031012;GO:0043394;GO:0062023	K19721	-	W	0V43J;0DKYV;09T4V;0UQ2I;194R0;1CZR5;KOG3544;1B0M6;12N1R	collagen alpha-3(V) chain isoform 1 precursor [Mus musculus]	53867
Gstm3	2698.335674	775.339231	4621.332116	5.960400211	2.575409204	2.24E-05	0.01485237	Up Regulation	NC_000069.7	107871012	107876490	-	1202	Gstm3	GO:0004364;GO:0005737;GO:0006749;GO:0009617;GO:0016740;GO:0035690;GO:0042803;GO:0071407	K00799	[EC:2.5.1.18]	O	0IN5J	glutathione S-transferase Mu 3 [Mus musculus]	14864
Niban2	405.9121398	165.569987	646.2542926	3.903209177	1.96466078	2.49E-05	0.015875459	Up Regulation	NC_000068.8	32766146	32815265	+	3693	Niban2	GO:0003713;GO:0005654;GO:0005737;GO:0005829;GO:0005886;GO:0005912;GO:0008285;GO:0016020;GO:0030054;GO:0032274;GO:0043066;GO:0045892;GO:0045893;GO:2000279;GO:2000679	-	-	O;T	0IFR1;0DHAS;1AWIM;09X6Z;18SRM;0V85K;13HCM;1CS0W;0UM2T	protein Niban 2 [Mus musculus]	227737
Sparc	970.6323375	581.7201157	1359.544559	2.337111134	1.224726339	2.61E-05	0.016006933	Up Regulation	NC_000077.7	55284985	55310906	-	2641	Sparc	GO:0001503;GO:0001937;GO:0005201;GO:0005509;GO:0005515;GO:0005518;GO:0005576;GO:0005604;GO:0005615;GO:0005634;GO:0005737;GO:0007507;GO:0009629;GO:0009986;GO:0010288;GO:0010595;GO:0016020;GO:0016363;GO:0016525;GO:0022604;GO:0030324;GO:0031012;GO:0031091;GO:0031092;GO:0031982;GO:0032496;GO:0033591;GO:0034097;GO:0042060;GO:0042127;GO:0043231;GO:0043434;GO:0043473;GO:0045202;GO:0045471;GO:0046686;GO:…	K24262	-	W	09TMI;1ATUC;0V4KK;18URI;KOG4004;0UG0P;0DEXZ;1CPMQ;12U4C	SPARC precursor [Mus musculus]	20692
Gstm2	1350.368122	711.6309618	1989.105282	2.795135947	1.482918453	2.90E-05	0.016122723	Up Regulation	NC_000069.7	107889018	107893736	-	1031	Gstm2	GO:0004364;GO:0005515;GO:0005737;GO:0005829;GO:0005886;GO:0006693;GO:0006749;GO:0016740;GO:0018916;GO:0019899;GO:0032991;GO:0042178;GO:0042802;GO:0042803;GO:0043295;GO:0045171;GO:0051122;GO:0070458;GO:1901687	K00799	[EC:2.5.1.18]	O	0IN5J;0B3CZ;1971J;0E7MK;0V2R9;0WFRM;13BBX;1BAQ3;1DEMV	glutathione S-transferase Mu 2 [Mus musculus]	14863
Ndrg1	227.6112856	124.6829933	330.5395778	2.651039802	1.406558331	2.92E-05	0.016122723	Up Regulation	NC_000081.7	66801167	66841490	-	2890	Ndrg1	GO:0005634;GO:0005737;GO:0005813;GO:0005815;GO:0005829;GO:0005856;GO:0005874;GO:0005886;GO:0005912;GO:0007165;GO:0008017;GO:0008285;GO:0015630;GO:0016020;GO:0030330;GO:0031267;GO:0032287;GO:0042127;GO:0043015;GO:0043209;GO:0045296;GO:0045576;GO:0048471;GO:0055038;GO:0071456;GO:0098978;GO:0099173	K18266	-	Z;S	09TSA;0DETJ;18VB1;KOG2931;1CPHB;0UPYR;12Z9B;1AWRH;0V4RK	protein NDRG1 [Mus musculus]	17988
Fmo3	225.3648232	422.9172717	27.81237473	0.065763157	-3.926576642	2.92E-05	0.016122723	Down Regulation	NC_000067.7	162781368	162812097	-	2048	Fmo3	GO:0004497;GO:0004499;GO:0005783;GO:0005789;GO:0016020;GO:0016021;GO:0016491;GO:0016597;GO:0017144;GO:0031090;GO:0034899;GO:0043231;GO:0050660;GO:0050661;GO:0055114	K00485	[EC:1.14.13.8]	Q;C	09Y1K;0UMXY;12SFZ;1AT2V;18U02;KOG1399;1CWF5;0V6D1;0DMJV	dimethylaniline monooxygenase [N-oxide-forming] 3 [Mus musculus]	14262
Thrsp	7635.080022	3222.424279	12047.73576	3.738718034	1.90254367	3.76E-05	0.020058904	Up Regulation	NC_000073.7	97062140	97066757	-	1102	Thrsp	GO:0005515;GO:0005634;GO:0005654;GO:0005737;GO:0005829;GO:0006629;GO:0009617;GO:0010866;GO:0042802;GO:0042803;GO:0046890	-	-	K	13TR5;1932B;0VIGU;0A7TG;0UVIU;1D3WE;1B5IZ;0DUIS;0J34G	thyroid hormone-inducible hepatic protein [Mus musculus]	21835
Olfml3	90.0655383	43.57745931	136.5536173	3.133583726	1.647813541	4.09E-05	0.021134636	Up Regulation	NC_000069.7	103642710	103645317	-	1736	Olfml3	GO:0005576	-	-	W	13J7A;1CTEQ;0UQS6;0DH0C;18YAE;KOG3545;1B3ZK;0A1AT;0VC6I	olfactomedin-like protein 3 precursor [Mus musculus]	99543
Rab11fip4	107.9058613	163.8518857	51.95983685	0.317114671	-1.65692347	4.80E-05	0.023525858	Down Regulation	NC_000077.7	79481847	79588842	+	14759	Rab11fip4	GO:0003407;GO:0005509;GO:0005768;GO:0005813;GO:0007049;GO:0016020;GO:0030139;GO:0030496;GO:0031267;GO:0031410;GO:0032154;GO:0032456;GO:0032465;GO:0042803;GO:0046872;GO:0048471;GO:0051301;GO:0055038;GO:1903452	K12485	-	Z;D	KOG0982;12SIJ;1B0RP;0UQH9;0VB0T;0DMQ8;1CWJT;0A04I;1918P	rab11 family-interacting protein 4 [Mus musculus]	268451
Shc2	116.1634625	34.68444164	197.6424833	5.698303733	2.510532523	4.83E-05	0.023525858	Up Regulation	NC_000076.7	79453768	79473752	-	3961	Shc2	GO:0000187;GO:0005886;GO:0007169;GO:0019901;GO:0030971;GO:0035556	K17447	-	-	-	SHC-transforming protein 2 [Mus musculus]	216148
Selenbp2	265.0714896	94.66886857	435.4741105	4.599971639	2.201624966	5.49E-05	0.025954765	Up Regulation	NC_000069.7	94600880	94611713	+	1695	Selenbp2	GO:0008430	K17285	[EC:1.8.3.4]	P;U	18UPM;KOG0918;09V4A;1ATQ5;1CR2Y;0UI4I;0DGDF;0V63Y;12P41	selenium-binding protein 2 [Mus musculus]	20342
Acly	3460.394317	2150.772617	4770.016018	2.217815114	1.149139102	5.93E-05	0.027266398	Up Regulation	NC_000077.7	100367178	100418826	-	7850	Acly	GO:0000166;GO:0003824;GO:0003878;GO:0005515;GO:0005524;GO:0005654;GO:0005737;GO:0005739;GO:0005829;GO:0005886;GO:0006084;GO:0006085;GO:0006101;GO:0006107;GO:0006629;GO:0006633;GO:0008610;GO:0016740;GO:0046872;GO:0046912	K01648	[EC:2.3.3.8]	C	KOG1254;1AZTC;0V9YK;1CSCH;0UPE8;191G2;09Z10;12P7Q;0DKGE	ATP-citrate synthase isoform 1 [Mus musculus]	104112
Pnpla5	8.924635008	0	17.84927002	Inf	Inf	7.03E-05	0.031427614	Up Regulation	NC_000081.7	83996631	84007567	-	2289	Pnpla5	GO:0004806;GO:0005737;GO:0005811;GO:0006629;GO:0016020;GO:0016042;GO:0016787;GO:0019433;GO:0055088	K16814	[EC:3.1.1.-]	U	1CV8R;1B4QX;0DMZR;18U6K;KOG3773;0VC0K;13HN5;0UJ2R;0A14A	patatin-like phospholipase domain-containing protein 5 isoform X1 [Mus musculus]	75772
Odc1	790.6882239	1150.328607	431.047841	0.374717136	-1.416126141	7.30E-05	0.031790657	Down Regulation	NC_000078.7	17594809	17601503	+	2612	Odc1	GO:0001822;GO:0003824;GO:0004586;GO:0005737;GO:0005829;GO:0006595;GO:0006596;GO:0008284;GO:0009446;GO:0016829;GO:0016831;GO:0033387;GO:0042176;GO:0042803;GO:0048471	K01581	[EC:4.1.1.17]	E	0V441;12P9T;1ATE0;KOG0622;09T5B;0DGPX;1CRDR;0UH37;18TFZ	ornithine decarboxylase [Mus musculus]	18263
Raet1d	2963.01578	1864.343836	4061.687723	2.178615148	1.123411367	7.60E-05	0.032265383	Up Regulation	NC_000076.7	22181145	22250042	+	1476	Raet1d	GO:0005515;GO:0005615;GO:0005886;GO:0009897;GO:0016020;GO:0031225;GO:0042267;GO:0044214;GO:0046658;GO:0046703	K07987	-	-	-	retinoic acid early-inducible protein 1-delta precursor [Mus musculus]	56554
Gamt	1828.224097	1162.651527	2493.796667	2.144921852	1.100925085	0.000101614	0.042045256	Up Regulation	NC_000076.7	80093985	80096846	-	1036	Gamt	GO:0005634;GO:0005737;GO:0005829;GO:0005902;GO:0006601;GO:0007283;GO:0008168;GO:0008757;GO:0009887;GO:0016740;GO:0030731;GO:0032259;GO:0040014;GO:0042802;GO:0042995;GO:0046498;GO:0046500	K00542	[EC:2.1.1.2]	E	13F88;0WIFF;0ISNM;0V3KQ;197CZ;0E93J;1DFZM;0B5SZ;1BBBM	guanidinoacetate N-methyltransferase isoform 2 [Mus musculus]	14431
Col14a1	537.6192996	333.433805	741.8047943	2.224743812	1.153639213	0.000106686	0.043067446	Up Regulation	NC_000081.7	55171040	55384199	+	7116	Col14a1	GO:0003229;GO:0005576;GO:0005581;GO:0005614;GO:0005615;GO:0007155;GO:0030020;GO:0030199;GO:0048873;GO:0061050;GO:0062023	K08133	-	W	1BB9I;0V3HZ;0B5J8;1DFV9;KOG3544;0WI6S;0E8YW;13EUM	collagen alpha-1(XIV) chain isoform 1 precursor [Mus musculus]	12818
Khk	8913.054125	5774.178671	12051.92958	2.087211059	1.061576493	0.000151211	0.059588107	Up Regulation	NC_000071.7	31078780	31088592	+	1734	Khk	GO:0004454;GO:0005737;GO:0006000;GO:0009744;GO:0009749;GO:0009750;GO:0010043;GO:0032868;GO:0046835	K00846	[EC:2.7.1.3]	G	09Z34;1CV6E;18ZVV;1AYVD;0VA0M;0UP9U;13HWW;0DKCG;KOG2947	ketohexokinase isoform 1 [Mus musculus]	16548
Bcl6	530.3993136	330.2770075	730.5216196	2.211845218	1.145250431	0.000179707	0.069170396	Up Regulation	NC_000082.7	23783800	23807623	-	5043	Bcl6	GO:0000122;GO:0000902;GO:0000977;GO:0000978;GO:0001161;GO:0001227;GO:0001817;GO:0001953;GO:0002376;GO:0002467;GO:0002682;GO:0002829;GO:0003677;GO:0003682;GO:0003700;GO:0005515;GO:0005634;GO:0005654;GO:0005657;GO:0005730;GO:0005794;GO:0006357;GO:0006954;GO:0006974;GO:0007266;GO:0007283;GO:0008104;GO:0008285;GO:0030036;GO:0030183;GO:0030308;GO:0030890;GO:0031065;GO:0031490;GO:0032764;GO:0035024;GO:…	K15618	-	K	13N4K;0UMCH;0VDGI;1CW7H;1B0ZT;09XWA;0DR8Z;KOG1721;18TCE	B-cell lymphoma 6 protein homolog [Mus musculus]	12053
Ugt1a5	437.1143152	271.2499554	602.978675	2.222963223	1.152484081	0.0001953	0.073464015	Up Regulation	NC_000067.7	88093734	88147724	+	3208	Ugt1a5	GO:0005783;GO:0008194;GO:0015020;GO:0016020;GO:0016021;GO:0016740;GO:0016757;GO:0019899;GO:0042803;GO:0046982;GO:0052695;GO:0052696;GO:0052697	-	-	C;G	1B3CX;0UK1V;09WHA;1958R;1CSGY;12QS3;0DHSN;KOG1192;0V7FS	UDP glucuronosyltransferase 1 family, polypeptide A5 precursor [Mus musculus]	394433
Cry1	227.6024108	319.9262967	135.2785249	0.422842781	-1.241806748	0.000204157	0.075088782	Down Regulation	NC_000076.7	84967564	85020918	-	3977	Cry1	GO:0000122;GO:0000166;GO:0003677;GO:0003690;GO:0005515;GO:0005634;GO:0005654;GO:0005737;GO:0005739;GO:0005829;GO:0006094;GO:0006975;GO:0007623;GO:0008134;GO:0009416;GO:0009881;GO:0014823;GO:0018298;GO:0019900;GO:0019901;GO:0019902;GO:0019915;GO:0031397;GO:0031398;GO:0032868;GO:0032922;GO:0033762;GO:0035257;GO:0042593;GO:0042752;GO:0042754;GO:0042826;GO:0043153;GO:0045721;GO:0045744;GO:0045892;GO:…	K02295	-	T;K;B;L	12PVD;18WX3;09TWK;1CPWJ;1AVZ9;0UGDC;0V4VP;0DF71;KOG0133	cryptochrome-1 [Mus musculus]	12952
Igfbp7	779.9030674	501.4967159	1058.309419	2.110301793	1.077449333	0.000244806	0.088082344	Up Regulation	NC_000071.7	77497087	77555892	-	1213	Igfbp7	GO:0001558;GO:0005520;GO:0005576;GO:0005615;GO:0007155;GO:0007566;GO:0009408;GO:0014070;GO:0032526;GO:0032870;GO:0050810;GO:0051414	K23580	-	S;T	1AUMB;13N4W;0DRNA;0IVG7;0VEY0;0A434;1D0VH;18X3V;0UTGM	insulin-like growth factor-binding protein 7 isoform 1 precursor [Mus musculus]	29817
Raet1e	973.3065723	546.5051963	1400.107948	2.5619298	1.357230945	0.000251423	0.088538243	Up Regulation	NC_000076.7	22034441	22059820	+	1739	Raet1e	GO:0001913;GO:0005615;GO:0005886;GO:0009897;GO:0016020;GO:0016021;GO:0031225;GO:0044214;GO:0045954;GO:0046658;GO:0046703	K07987	-	S	1B3GZ;0DUC0;0UVF2;144WI;1D3QH;0JBPA;0VIEV;0A7IX	retinoic acid early-inducible protein 1-epsilon precursor [Mus musculus]	379043
Elovl5	9103.677746	5536.788689	12670.5668	2.288432432	1.194359696	0.000266719	0.090979938	Up Regulation	NC_000075.7	77824647	77891801	+	3169	Elovl5	GO:0005783;GO:0005789;GO:0006629;GO:0006631;GO:0006633;GO:0006636;GO:0009922;GO:0016020;GO:0016021;GO:0016740;GO:0019367;GO:0030148;GO:0030176;GO:0030425;GO:0034625;GO:0034626;GO:0035338;GO:0042761;GO:0042995;GO:0043025;GO:0045723;GO:0097447;GO:0102336;GO:0102337;GO:0102338;GO:0102756	K10244	[EC:2.3.1.199]	I	0DG9Y;12RAT;09V0N;18T13;1B2FN;0V60B;0UHZZ;KOG3071;1CQZC	elongation of very long chain fatty acids protein 5 isoform X1 [Mus musculus]	68801
Lpl	975.3815236	474.1777093	1476.585338	3.113991461	1.638764988	0.000273944	0.090979938	Up Regulation	NC_000074.7	69333207	69359584	+	4049	Lpl	GO:0004465;GO:0004620;GO:0004806;GO:0005102;GO:0005509;GO:0005576;GO:0005615;GO:0005886;GO:0006629;GO:0006631;GO:0006633;GO:0008201;GO:0008970;GO:0009409;GO:0009617;GO:0009986;GO:0010744;GO:0010886;GO:0010890;GO:0016020;GO:0016042;GO:0016298;GO:0016787;GO:0017129;GO:0019432;GO:0019433;GO:0031670;GO:0032722;GO:0032731;GO:0032755;GO:0032760;GO:0034185;GO:0034361;GO:0034371;GO:0034372;GO:0042493;GO:…	K01059	[EC:3.1.1.34]	I;G	0V43M;18SPR;0IJUA;09YV0;0URVT;12SVP;1AUDV;1CTTB;0DK9W	lipoprotein lipase precursor [Mus musculus]	16956
Megf9	125.2986116	180.1947882	70.40243497	0.390701838	-1.355860052	0.000274847	0.090979938	Down Regulation	NC_000070.7	70350164	70453165	-	3062	Megf9	GO:0005604;GO:0009887;GO:0009888;GO:0016020;GO:0016021;GO:0016477;GO:0034446	K24334	-	W	09WKC;12PZR;KOG0994;1AXBV;0V7IZ;1CSKF;18VP6;0DHVS;0URDZ	multiple epidermal growth factor-like domains protein 9 precursor [Mus musculus]	230316
Ltbp3	56.92072761	27.30426476	86.53719046	3.169365343	1.664193974	0.000291977	0.094755111	Up Regulation	NC_000085.7	5790928	5808564	+	5516	Ltbp3	GO:0001501;GO:0005509;GO:0005576;GO:0007179;GO:0019838;GO:0030502;GO:0031012;GO:0032331;GO:0036363;GO:0045780;GO:0046849;GO:0048251;GO:0050431;GO:0060349;GO:0060430;GO:0062023;GO:1902462;GO:2000741	K08023	-	W;T	0E8KN;1DFIG;1979V;0IR6V;1BB4N;0B4Z5;13DWE;0WHIS;0V3BA	latent-transforming growth factor beta-binding protein 3 isoform X1 [Mus musculus]	16998
Txnip	936.5288154	608.5357188	1264.521912	2.077974839	1.055178185	0.000323494	0.102964335	Up Regulation	NC_000069.7	96465273	96469173	+	2801	Txnip	GO:0000122;GO:0004857;GO:0005515;GO:0005634;GO:0005737;GO:0005758;GO:0005829;GO:0006606;GO:0006979;GO:0007049;GO:0009612;GO:0009749;GO:0015031;GO:0030216;GO:0031625;GO:0032355;GO:0032570;GO:0042127;GO:0042493;GO:0042542;GO:0043065;GO:0043086;GO:0048008;GO:0051592;GO:0051782;GO:0071228	K20910	-	C;K	KOG3780;1AZS6;18XZ7;12SB6;0DMDD;0VARE;1CTS4;0UQJF;09ZUU	thioredoxin-interacting protein isoform 1 [Mus musculus]	56338
Mmp23	30.8961819	11.78233738	50.01002642	4.244491122	2.085591597	0.000357349	0.111594137	Up Regulation	NC_000070.7	155735111	155738982	-	2663	Mmp23	GO:0000003;GO:0004222;GO:0005615;GO:0005783;GO:0005789;GO:0006508;GO:0008233;GO:0008237;GO:0008270;GO:0016020;GO:0016021;GO:0016787;GO:0030198;GO:0030574;GO:0031012;GO:0046872	K08001	[EC:3.4.24.-]	O;W	0V517;KOG1565;13MZK;0USIQ;1CQ1T;1927A;1B1I9;0DFC1;09U2A	matrix metalloproteinase-23 isoform X1 [Mus musculus]	26561
Prrx1	22.01580538	6.820977661	37.2106331	5.455322528	2.447664494	0.000366928	0.111925802	Up Regulation	NC_000067.7	163072688	163142714	-	12296	Prrx1	GO:0000122;GO:0000978;GO:0000981;GO:0001102;GO:0001227;GO:0001228;GO:0002053;GO:0003677;GO:0005634;GO:0005654;GO:0005829;GO:0006355;GO:0006357;GO:0007275;GO:0030326;GO:0042472;GO:0042474;GO:0045880;GO:0045944;GO:0048664;GO:0048701;GO:0048704;GO:0048844;GO:0051216;GO:0060021;GO:0070570;GO:0071837;GO:0097150;GO:0100026	K09329	-	K;B	1AV0N;0V8XJ;1CU53;18XYC;13URR;0DJCW;09XZT;KOG0490;0UNHS	paired mesoderm homeobox protein 1 isoform a [Mus musculus]	18933
Spon2	143.3980321	46.0548054	240.7412588	5.227277734	2.386059814	0.000376966	0.111925802	Up Regulation	NC_000071.7	33370862	33375596	-	2339	Spon2	GO:0001530;GO:0002376;GO:0002448;GO:0003823;GO:0005102;GO:0005515;GO:0005576;GO:0005615;GO:0007155;GO:0008228;GO:0031012;GO:0032496;GO:0032755;GO:0032760;GO:0042742;GO:0043152;GO:0045087;GO:0046872;GO:0050832;GO:0051607;GO:0060907;GO:0071222	K24428	-	W	0V3A6;1BB3Y;1979H;0E8IC;0IR0P;1DFGG;0B4VF;13DQR;0WHEC	spondin-2 precursor [Mus musculus]	100689
Pltp	321.7638952	200.3299044	443.1978859	2.212340125	1.145573203	0.000381473	0.111925802	Up Regulation	NC_000068.8	164681438	164699628	-	1845	Pltp	GO:0005576;GO:0005615;GO:0005634;GO:0006629;GO:0006869;GO:0008035;GO:0008289;GO:0008429;GO:0008525;GO:0008526;GO:0010189;GO:0010875;GO:0015914;GO:0015918;GO:0019992;GO:0030169;GO:0030317;GO:0031210;GO:0034189;GO:0034364;GO:0034375;GO:0035627;GO:0046836;GO:0070300;GO:0097001;GO:0120009;GO:0120014;GO:0120017;GO:0120019;GO:0120020;GO:0140337;GO:0140338;GO:0140339;GO:0140340;GO:1901611;GO:1904121;GO:…	K08761	-	V	0UM70;0DGBK;0V61V;18Y7S;13N34;09V25;KOG4160;1CR10;1AWNW	phospholipid transfer protein precursor [Mus musculus]	18830
Pklr	5414.366257	2830.769669	7997.962844	2.825366872	1.498438212	0.000385461	0.111925802	Up Regulation	NC_000069.7	89043429	89054122	+	3149	Pklr	GO:0000166;GO:0000287;GO:0001666;GO:0003824;GO:0004743;GO:0005524;GO:0005829;GO:0005975;GO:0006096;GO:0006754;GO:0007584;GO:0008152;GO:0009408;GO:0009749;GO:0010038;GO:0010226;GO:0016301;GO:0016310;GO:0016740;GO:0030955;GO:0032869;GO:0033198;GO:0042866;GO:0046872;GO:0051591;GO:0071872	K12406	[EC:2.7.1.40]	F;G	09V58;18UQW;0V64Y;12NDD;1CR3X;1ATR4;KOG2323;0DGEF;0UI5W	pyruvate kinase PKLR isoform X2 [Mus musculus]	18770
Aacs	804.8357278	529.5887388	1080.082717	2.039474479	1.028197454	0.000404335	0.113170798	Up Regulation	NC_000071.7	125552937	125594469	+	3175	Aacs	GO:0000166;GO:0001889;GO:0005524;GO:0005737;GO:0005829;GO:0006629;GO:0006631;GO:0007584;GO:0010243;GO:0014070;GO:0014074;GO:0016874;GO:0030729;GO:0032024;GO:0034201;GO:0042493;GO:0042594;GO:0045471;GO:0047760;GO:0050872;GO:0060612;GO:0071333;GO:0071394;GO:0071397	K01907	[EC:6.2.1.16]	I	12RMH;1B382;KOG1175;191M0;0UPJD;09Z2H;0VA00;0DKHW;1CVCD	acetoacetyl-CoA synthetase [Mus musculus]	78894
Gpx3	288.3261509	179.2818832	397.3704186	2.216456072	1.14825477	0.000405525	0.113170798	Up Regulation	NC_000077.7	54793680	54801213	+	1618	Gpx3	GO:0004601;GO:0004602;GO:0005576;GO:0005615;GO:0006749;GO:0006979;GO:0008430;GO:0016491;GO:0042744;GO:0042802;GO:0055114;GO:0098869	K00432	[EC:1.11.1.9]	O	0UGNK;1B0V3;KOG1651;09U5B;0VA0Q;0DFDE;191B0;13UIF;1CQ36	glutathione peroxidase 3 isoform 2 precursor [Mus musculus]	14778
Atp2b2	61.20564654	16.1911077	106.2201854	6.560402619	2.713784357	0.000418701	0.113170798	Up Regulation	NC_000072.7	113720792	114019574	-	12835	Atp2b2	GO:0000166;GO:0000902;GO:0005388;GO:0005509;GO:0005516;GO:0005524;GO:0005737;GO:0005783;GO:0005886;GO:0005887;GO:0005929;GO:0006811;GO:0006816;GO:0006874;GO:0006996;GO:0007595;GO:0007605;GO:0007626;GO:0008022;GO:0008361;GO:0016020;GO:0016021;GO:0016324;GO:0019829;GO:0021549;GO:0021692;GO:0021702;GO:0021707;GO:0030054;GO:0030165;GO:0030182;GO:0030425;GO:0030899;GO:0032809;GO:0035254;GO:0040011;GO:…	K05850	[EC:7.2.2.10]	P	0DJY0;0UQ5P;1AXDM;18WYR;12P5I;09YFF;1CURI;KOG0204;0V9D9	plasma membrane calcium-transporting ATPase 2 isoform X10 [Mus musculus]	11941
Bst2	1369.109311	907.2486844	1830.969937	2.018156618	1.013038139	0.000425869	0.113170798	Up Regulation	NC_000074.7	71986899	71990116	-	808	Bst2	GO:0002376;GO:0002737;GO:0005737;GO:0005768;GO:0005770;GO:0005794;GO:0005886;GO:0008191;GO:0009615;GO:0009986;GO:0010951;GO:0016020;GO:0016021;GO:0016324;GO:0030308;GO:0030336;GO:0031225;GO:0032956;GO:0034341;GO:0035455;GO:0035456;GO:0045071;GO:0045087;GO:0045121;GO:0051607;GO:1901253	K06731	-	W;T	0DVJI;0A9QK;0UWDB;0JE1U;196NR;1B6ZJ;1468J;1D5BP;0VM0Q	bone marrow stromal antigen 2 [Mus musculus]	69550
Thbs2	67.92216784	34.46016659	101.3841691	2.942068456	1.556830816	0.000426234	0.113170798	Up Regulation	NC_000083.7	14885762	14914524	-	5922	Thbs2	GO:0005509;GO:0005515;GO:0005576;GO:0005604;GO:0007155;GO:0008201;GO:0016525;GO:0031012;GO:0031091;GO:0051965;GO:0062023	K04659	-	W	12R26;0UNS6;0IFQQ;0V6VV;190NV;0A0RB;0DNNJ;1B4SH;1CY61	thrombospondin-2 precursor [Mus musculus]	21826
Col15a1	165.3460899	98.95781354	231.7343663	2.341749055	1.227586483	0.000433994	0.113170798	Up Regulation	NC_000070.7	47207744	47313165	+	5613	Col15a1	GO:0001525;GO:0001886;GO:0005201;GO:0005515;GO:0005576;GO:0005581;GO:0005604;GO:0005615;GO:0007155;GO:0030020;GO:0030198;GO:0031012;GO:0062023	K08135	-	W	09X6K;13HQD;1AUXE;0V854;0DIHW;18SSC;KOG3546;0UJEP;1CPIV	collagen alpha-1(XV) chain precursor [Mus musculus]	12819
Gpi1	3857.885189	2557.934727	5157.83565	2.016406281	1.011786353	0.000437613	0.113170798	Up Regulation	NC_000073.7	33900752	33929761	-	2887	Gpi1	GO:0001701;GO:0001707;GO:0002639;GO:0004347;GO:0005125;GO:0005515;GO:0005576;GO:0005615;GO:0005654;GO:0005737;GO:0005829;GO:0005886;GO:0005975;GO:0006094;GO:0006096;GO:0007165;GO:0007611;GO:0008083;GO:0010595;GO:0016853;GO:0031625;GO:0032355;GO:0032570;GO:0033574;GO:0034101;GO:0035902;GO:0035994;GO:0042593;GO:0043005;GO:0043154;GO:0043209;GO:0043278;GO:0043524;GO:0046686;GO:0048029;GO:0051156;GO:…	K01810	[EC:5.3.1.9]	G	0UIVF;18VJ2;0V6MI;KOG2446;12PDW;1AUM3;09VNK;0DGX1;1CRMA	glucose-6-phosphate isomerase [Mus musculus]	14751
Fbn2	9.213224277	1.01988818	17.40656037	17.0671263	4.093148258	0.000454994	0.115855429	Up Regulation	NC_000084.7	58141689	58343200	-	10716	Fbn2	GO:0001527;GO:0005201;GO:0005509;GO:0005515;GO:0005576;GO:0009653;GO:0030326;GO:0030501;GO:0031012;GO:0035108;GO:0035583;GO:0043010;GO:0045669;GO:0048048;GO:0060346;GO:0062023	K23342	-	T;W	1BB5G;0WHK1;197AD;0E8MK;0V3C6;0IR7H;13DXF;1DFJC;0B50D	fibrillin-2 precursor [Mus musculus]	14119
Sprr1a	34.65231914	14.17555844	55.12907984	3.889023497	1.959407951	0.000487885	0.122348344	Up Regulation	NC_000069.7	92391261	92393188	-	790	Sprr1a	GO:0001533;GO:0005737;GO:0018149;GO:0030216;GO:0030280;GO:0031424;GO:0071944	-	-	O	196E8;0AAMH;149BH;0UWRB;1D5JE;0VMK2;0JH2M;0DW9R;1B6XN	cornifin-A [Mus musculus]	20753
Rbp1	523.4417691	291.8621446	755.0213936	2.586911004	1.371230423	0.0005198	0.127570685	Up Regulation	NC_000075.7	98305014	98328604	+	2628	Rbp1	GO:0002138;GO:0005501;GO:0005654;GO:0005737;GO:0005811;GO:0005829;GO:0006776;GO:0008289;GO:0016918;GO:0019841;GO:0030852;GO:0033189;GO:0042572;GO:0042573;GO:0044297;GO:0055088;GO:1904768	-	-	I	0A6MK;0UV59;KOG4015;1D35Z;192KU;0VHP8;0DTTU;13Q08;1B5Q4	retinol-binding protein 1 [Mus musculus]	19659
Slc1a4	337.8269883	213.0927908	462.5611858	2.17070312	1.118162427	0.000524126	0.127570685	Up Regulation	NC_000077.7	20252180	20282713	-	3926	Slc1a4	GO:0005254;GO:0005813;GO:0005882;GO:0005886;GO:0015175;GO:0015180;GO:0015183;GO:0015184;GO:0015193;GO:0015194;GO:0015195;GO:0015293;GO:0015808;GO:0015811;GO:0015824;GO:0015825;GO:0015826;GO:0016020;GO:0016021;GO:0030425;GO:0034589;GO:0034590;GO:0035524;GO:0042470;GO:0043025;GO:0050890;GO:0055085;GO:0140009;GO:1902476;GO:1903812;GO:1904273	K05615	-	P;E	KOG3787;09YDS;0VDFD;18XR4;1CZ8A;12QNC;0USA0;0DQ6Y;1B12E	neutral amino acid transporter A [Mus musculus]	55963
Serpine2	45.02897355	20.63828691	69.41966019	3.363634807	1.750021079	0.000538812	0.129244609	Up Regulation	NC_000067.7	79772038	79836382	-	2555	Serpine2	GO:0004867;GO:0005102;GO:0005539;GO:0005576;GO:0005615;GO:0005829;GO:0007275;GO:0007399;GO:0007596;GO:0008201;GO:0008285;GO:0009611;GO:0010466;GO:0010544;GO:0010757;GO:0010766;GO:0010951;GO:0010955;GO:0010976;GO:0014067;GO:0016020;GO:0021683;GO:0030154;GO:0030195;GO:0030308;GO:0030414;GO:0031091;GO:0031232;GO:0031594;GO:0032940;GO:0033363;GO:0042177;GO:0042628;GO:0043025;GO:0045861;GO:0045879;GO:…	K16643	-	W;V	1CRZX;190YZ;12PMK;09W0V;0V6Z6;0DHA2;1AUEF;KOG2392;0UJZG	glia-derived nexin precursor [Mus musculus]	20720
Ifi27l2a	34.78609942	14.57131326	55.00088558	3.77460045	1.91632394	0.000582606	0.13620409	Up Regulation	NC_000078.7	103400132	103409939	-	883	Ifi27l2a	GO:0003674;GO:0005634;GO:0005637;GO:0005739;GO:0007568;GO:0009615;GO:0016020;GO:0016021;GO:0097190	-	-	-	-	interferon alpha-inducible protein 27-like protein 2A isoform 1 precursor [Mus musculus]	76933
Acacb	1206.785322	803.5103741	1610.060269	2.003782803	1.002726138	0.000584284	0.13620409	Up Regulation	NC_000071.7	114284378	114388822	+	9467	Acacb	GO:0000166;GO:0003824;GO:0003989;GO:0005524;GO:0005634;GO:0005739;GO:0006084;GO:0006629;GO:0006631;GO:0006633;GO:0008152;GO:0009374;GO:0010629;GO:0010884;GO:0010906;GO:0014070;GO:0016874;GO:0031667;GO:0031999;GO:0042493;GO:0042802;GO:0043086;GO:0046322;GO:0046872;GO:0050995;GO:0051289;GO:0060421;GO:0097009;GO:2001295	K01946	-	I	KOG0368;1CRKC;0V6KN;12QRJ;0UK2M;09VEU;1B2HI;18T3F;0DGW2	acetyl-CoA carboxylase 2 isoform X1 [Mus musculus]	100705
Lonrf3	148.4950735	215.4684806	81.5216665	0.378346133	-1.402221393	0.000622891	0.143187148	Down Regulation	NC_000086.8	35592011	35630510	+	7578	Lonrf3	GO:0046872	-	-	O;P	0UK7W;12PCF;18T6J;0DGUH;0V6J2;09VJX;KOG1124;KOG4159;1B2D9;1CRIM	LON peptidase N-terminal domain and RING finger protein 3 isoform X1 [Mus musculus]	74365
Postn	251.4169486	160.5377772	342.2961199	2.132184249	1.092332112	0.000646461	0.146569529	Up Regulation	NC_000069.7	54266688	54298462	+	3406	Postn	GO:0001666;GO:0001953;GO:0003073;GO:0005201;GO:0005576;GO:0005615;GO:0005737;GO:0005794;GO:0005802;GO:0007155;GO:0008201;GO:0008593;GO:0009612;GO:0009888;GO:0014850;GO:0014911;GO:0030198;GO:0031012;GO:0031594;GO:0032355;GO:0042060;GO:0044344;GO:0046872;GO:0050839;GO:0062023;GO:0071307;GO:0071356;GO:0071560;GO:1900025;GO:1990138;GO:1990523;GO:2000343	K24790	-	W;M	0V4XK;KOG1437;0DIVC;1B49G;0UMH6;1CTKR;18VQZ;13I26;09TYN	periostin isoform 6 precursor [Mus musculus]	50706
Klf10	602.024502	343.0316551	861.0173489	2.510023014	1.327700592	0.000662385	0.148150424	Up Regulation	NC_000081.7	38291708	38300955	-	4021	Klf10	GO:0000785;GO:0000978;GO:0000981;GO:0001046;GO:0001228;GO:0003677;GO:0005515;GO:0005634;GO:0006355;GO:0006357;GO:0007623;GO:0009267;GO:0030282;GO:0035019;GO:0042752;GO:0045672;GO:0045892;GO:0045944;GO:0046872;GO:0048511;GO:1901653;GO:1990837	K09209	-	K	18X56;13JUR;09Y6F;0UQA9;0VEJG;KOG1721;1B2AF;1D08Q;0DR3S	Krueppel-like factor 10 isoform X1 [Mus musculus]	21847
Hand2	52.59478954	25.91491651	79.27466257	3.059036001	1.613077086	0.000715441	0.157883532	Up Regulation	NC_000074.7	57774018	57777552	+	2235	Hand2	GO:0000785;GO:0000976;GO:0000977;GO:0000981;GO:0001228;GO:0001525;GO:0001701;GO:0001947;GO:0001967;GO:0003007;GO:0003215;GO:0003219;GO:0003253;GO:0003266;GO:0003278;GO:0003677;GO:0003680;GO:0003700;GO:0005515;GO:0005634;GO:0005654;GO:0005667;GO:0006355;GO:0006357;GO:0007275;GO:0007507;GO:0007512;GO:0008134;GO:0010463;GO:0010613;GO:0010628;GO:0010629;GO:0010667;GO:0014032;GO:0030154;GO:0032502;GO:…	K18486	-	K	KOG4029;0A4Q4;0UKJ8;0DKUP;18XVR;0VFJ6;13VAE;1AW1M;1CVPQ	heart- and neural crest derivatives-expressed protein 2 [Mus musculus]	15111
Adamts5	41.02460192	15.81433917	66.23486466	4.188279	2.06635755	0.000744099	0.161013764	Up Regulation	NC_000082.7	85655045	85698013	-	8237	Adamts5	GO:0004222;GO:0005576;GO:0005615;GO:0006508;GO:0008201;GO:0008233;GO:0008237;GO:0008270;GO:0016787;GO:0030198;GO:0031012;GO:0042742;GO:0044691;GO:0046872;GO:0050840;GO:0062023;GO:0120163	K08620	[EC:3.4.24.-]	O	190AP;1CWHQ;0A02K;13NCX;1AZ0F;0IND8;0VAYU;0UPDP;0DMN5	A disintegrin and metalloproteinase with thrombospondin motifs 5 preproprotein [Mus musculus]	23794
P3h3	45.88313547	21.90143406	69.86483688	3.189966314	1.673541189	0.000749082	0.161013764	Up Regulation	NC_000072.7	124818052	124834680	-	3167	P3h3	GO:0005506;GO:0005515;GO:0005783;GO:0008285;GO:0016491;GO:0016705;GO:0017185;GO:0019511;GO:0019797;GO:0031418;GO:0032963;GO:0032964;GO:0046872;GO:0051213;GO:0055114;GO:1902494	K22460	[EC:1.14.11.7]	O;K	0US2E;1CXNN;1AUPK;0V9YV;09Z1A;0DNR8;KOG4459;18WJU;12SHB	prolyl 3-hydroxylase 3 precursor [Mus musculus]	14789
Pcolce	97.77529586	55.78251544	139.7680763	2.505589344	1.325149982	0.000759507	0.16116159	Up Regulation	NC_000071.7	137603369	137609666	-	1539	Pcolce	GO:0005515;GO:0005518;GO:0005576;GO:0005615;GO:0006508;GO:0008201;GO:0010952;GO:0016504;GO:1990830	K24361	-	O	18SMU;1CVJI;0DP5R;0IPS8;1AYCE;0A1HU;0VCDC;12U71;0USF1	procollagen C-endopeptidase enhancer 1 precursor [Mus musculus]	18542
Gstm6	688.876482	461.9456733	915.8072908	1.982499986	0.987320856	0.000782185	0.163872737	Nodiff	NC_000069.7	107846163	107860957	-	1745	Gstm6	GO:0004364;GO:0005737;GO:0006749;GO:0016740	K00799	[EC:2.5.1.18]	O	0IN5J	glutathione S-transferase Mu 6 isoform 1 [Mus musculus]	14867
Slc39a5	49.04601957	23.17168743	74.92035172	3.23327129	1.692994563	0.000800684	0.165651607	Up Regulation	NC_000076.7	128231796	128237145	-	2222	Slc39a5	GO:0001654;GO:0005385;GO:0005886;GO:0005887;GO:0006811;GO:0006829;GO:0006882;GO:0016020;GO:0016021;GO:0016323;GO:0030001;GO:0030509;GO:0034224;GO:0046873;GO:0048026;GO:0055085;GO:0071578	K14711	-	P	0VCJN;1B42F;13EDF;0A1PZ;191CM;0DPC3;0USQ6;KOG2693;1CY9X	zinc transporter ZIP5 precursor [Mus musculus]	72002
Loxl2	99.36841515	56.89703972	141.8397906	2.492920392	1.317836813	0.000842227	0.172095091	Up Regulation	NC_000080.7	69846085	69933283	+	5860	Loxl2	GO:0000122;GO:0000785;GO:0001666;GO:0001837;GO:0001935;GO:0002040;GO:0004720;GO:0005044;GO:0005507;GO:0005509;GO:0005576;GO:0005604;GO:0005615;GO:0005634;GO:0005654;GO:0005694;GO:0005783;GO:0006325;GO:0006464;GO:0006897;GO:0010718;GO:0016020;GO:0016491;GO:0016641;GO:0018057;GO:0018215;GO:0030199;GO:0032332;GO:0043542;GO:0045892;GO:0046688;GO:0046872;GO:0055114;GO:0062023;GO:0070492;GO:0070828;GO:…	K00280	[EC:1.4.3.-]	O;W;B	12NE8;0DF5G;0V4U9;09TV2;0IE2X;0UKIP;18Y9G;1AUU0;1CPV4	lysyl oxidase homolog 2 isoform X1 [Mus musculus]	94352
Sytl5	109.6422518	47.06898583	172.2155178	3.658789641	1.871366472	0.000866829	0.174962103	Up Regulation	NC_000086.8	9613851	9871268	+	15399	Sytl5	GO:0005515;GO:0005543;GO:0005886;GO:0006886;GO:0006887;GO:0016020;GO:0042043;GO:0046872;GO:0070382	K17598	-	U	1BBE7;0E99K;0WIRC;0B623;1DG53;0IT3S;197EB;0V3QB;13FMR	synaptotagmin-like protein 5 isoform 1 [Mus musculus]	236643
P4ha1	256.9287313	163.5210968	350.3363658	2.14245362	1.099263973	0.000890678	0.177609869	Up Regulation	NC_000076.7	59159019	59209126	+	4213	P4ha1	GO:0004656;GO:0005506;GO:0005739;GO:0005783;GO:0005788;GO:0016222;GO:0016491;GO:0016702;GO:0016705;GO:0018401;GO:0019511;GO:0030199;GO:0031418;GO:0042802;GO:0043231;GO:0046872;GO:0051213;GO:0055114	K00472	[EC:1.14.11.2]	E	0VA8A;194AJ;12RV0;0UGXU;KOG1591;1CQD2;1ASM5;0DFPI;09ZB2	prolyl 4-hydroxylase subunit alpha-1 isoform 2 precursor [Mus musculus]	18451
Flcn	584.415761	387.2757907	781.5557313	2.01808569	1.012987434	0.000903001	0.177923463	Up Regulation	NC_000077.7	59682234	59706138	-	9248	Flcn	GO:0000122;GO:0001701;GO:0001932;GO:0001934;GO:0005085;GO:0005096;GO:0005515;GO:0005634;GO:0005737;GO:0005764;GO:0005765;GO:0005813;GO:0005815;GO:0005819;GO:0005829;GO:0005856;GO:0005886;GO:0005929;GO:0007043;GO:0009267;GO:0010508;GO:0010629;GO:0010823;GO:0016020;GO:0016525;GO:0030097;GO:0030308;GO:0030336;GO:0030496;GO:0030511;GO:0031929;GO:0032006;GO:0032007;GO:0032008;GO:0032418;GO:0032465;GO:…	K09594	-	K;E;U	09YA0;12RMJ;0V63X;0UNG7;1CUGG;18VAA;KOG3715;0DJPJ;1AYUW	folliculin [Mus musculus]	216805
Gm41844	45.23550785	21.91791639	68.55309931	3.12771972	1.645111236	0.000960218	0.186971401	Up Regulation	NC_000085.7	38367740	38369742	+	1699	Gm41844	-	-	-	-	-	uncharacterized protein Gm41844 [Mus musculus]	105246572
Ifi27	375.6367491	247.2887647	503.9847336	2.038041374	1.027183339	0.001016118	0.194375348	Up Regulation	NC_000078.7	103400448	103406504	+	1322	Ifi27	GO:0000122;GO:0001102;GO:0005521;GO:0005637;GO:0005739;GO:0016020;GO:0016021;GO:0046825;GO:0097190	-	-	T;U	0AAWR;1940R;1D5AE;1B71Q;148CC;0JFVP;0DVXY;0VMWJ;0UWJ3	interferon, alpha-inducible protein 27 like 1 isoform 1 [Mus musculus]	52668
Mif	1401.515989	957.8043432	1845.227636	1.926518342	0.945995922	0.00102173	0.194375348	Nodiff	NC_000076.7	75695187	75696111	-	581	Mif	GO:0001516;GO:0001819;GO:0001934;GO:0002020;GO:0002035;GO:0002376;GO:0002675;GO:0002821;GO:0002906;GO:0004167;GO:0005125;GO:0005126;GO:0005576;GO:0005615;GO:0005634;GO:0005654;GO:0005737;GO:0005829;GO:0005886;GO:0006954;GO:0007166;GO:0007283;GO:0007569;GO:0009986;GO:0010629;GO:0010739;GO:0010760;GO:0014911;GO:0016853;GO:0019752;GO:0030330;GO:0030336;GO:0030890;GO:0031666;GO:0032269;GO:0032760;GO:…	K07253	[EC:5.3.2.1]	V	1D3TY;13STW;0DUG7;0UVCA;0A7QB;1930T;0VIIU;KOG1759;1B5UN	macrophage migration inhibitory factor [Mus musculus]	17319
Cers6	487.675058	648.572941	326.777175	0.503840284	-0.988961618	0.00106617	0.200524712	Nodiff	NC_000068.8	68691489	68944628	+	20503	Cers6	GO:0003677;GO:0005515;GO:0005634;GO:0005783;GO:0005789;GO:0006629;GO:0006665;GO:0006954;GO:0016020;GO:0016021;GO:0016410;GO:0016740;GO:0030148;GO:0046513;GO:0050291	K23727	[EC:2.3.1.291]	U	0DJDW;18ZTA;12XI5;0UTVB;0V8YA;1B4WG;KOG1607;1CZKR;09Y0R	ceramide synthase 6 isoform 1 [Mus musculus]	241447
Steap2	157.8674964	97.18939622	218.5455965	2.248656798	1.169063486	0.001086123	0.201982183	Up Regulation	NC_000071.7	5714829	5744649	-	11007	Steap2	GO:0005768;GO:0005769;GO:0005829;GO:0005886;GO:0006811;GO:0006893;GO:0006897;GO:0008823;GO:0009725;GO:0010008;GO:0015677;GO:0016020;GO:0016021;GO:0016491;GO:0030140;GO:0030173;GO:0045055;GO:0046872;GO:0052851;GO:0055072;GO:0055114;GO:0098706	K14738	[EC:1.16.1.-]	S;P	0V5Z3;09UZ9;1ATHV;0IF4F;0DG8T;12Q82;1CQYA;18UWI;0UHY8	metalloreductase STEAP2 isoform 1 [Mus musculus]	74051
Rcn3	68.37361803	37.80379952	98.94343655	2.617288151	1.388072767	0.0011313	0.208045989	Up Regulation	NC_000073.7	44732338	44741746	-	1562	Rcn3	GO:0005509;GO:0005783;GO:0005788;GO:0009306;GO:0010952;GO:0015031;GO:0032964;GO:0036503;GO:0043129;GO:0043231;GO:0046872;GO:0051896;GO:0055091;GO:0060428	K23900	-	T;U	1AU4Y;13K8I;18V64;KOG4223;0VFQR;0A4BP;0UIME;1CYJ7;0DSBF	reticulocalbin-3 precursor [Mus musculus]	52377
Casp12	97.61170999	56.86961003	138.35381	2.432825016	1.282632557	0.001235436	0.22469996	Up Regulation	NC_000075.7	5345419	5373034	+	2714	Casp12	GO:0002020;GO:0004175;GO:0004197;GO:0005515;GO:0005634;GO:0005737;GO:0005783;GO:0005829;GO:0006508;GO:0006915;GO:0008233;GO:0008234;GO:0010663;GO:0016540;GO:0016787;GO:0030968;GO:0042981;GO:0043065;GO:0043231;GO:0043280;GO:0050727;GO:0070059;GO:0072557;GO:0072559;GO:0097169;GO:0097193;GO:0097194;GO:0097199;GO:0097264	K04741	[EC:3.4.22.-]	D	0VFSJ;0A4XN;0DQHU;1B4WE;0UMI5;1D1NA;KOG3573;13P9W	caspase-12 isoform X1 [Mus musculus]	12364
Fads1	2716.101096	1874.761439	3557.440753	1.897543164	0.924132704	0.001395398	0.251035101	Nodiff	NC_000085.7	10160245	10174238	+	3541	Fads1	GO:0005634;GO:0005739;GO:0005783;GO:0005789;GO:0006629;GO:0006631;GO:0006633;GO:0006636;GO:0007568;GO:0007584;GO:0009267;GO:0009744;GO:0010033;GO:0014070;GO:0016020;GO:0016021;GO:0016213;GO:0016491;GO:0016717;GO:0019369;GO:0032868;GO:0033189;GO:0035900;GO:0042759;GO:0043231;GO:0055114;GO:0062076	K10224	[EC:1.14.19.44]	I	192IG;1AWUA;KOG4232;0US7W;12SGY;1CSZY;0V91N;0DJHD;09Y46	acyl-CoA (8-3)-desaturase [Mus musculus]	76267
Ccdc3	40.02310944	17.88908656	62.15713231	3.474583909	1.796840221	0.00141677	0.252139386	Up Regulation	NC_000068.8	5142587	5235682	+	2663	Ccdc3	GO:0003674;GO:0005576;GO:0005783;GO:0010629;GO:0010804;GO:0045600;GO:0045833;GO:0046889;GO:0051055	-	-	S	132SJ;1913B;1CS5J;0DHFE;1AX53;09W65;0IICP;0V74F;0UMNR	coiled-coil domain-containing protein 3 precursor [Mus musculus]	74186
Shisa3	10.41039361	2.00136866	18.81941857	9.403274339	3.233163209	0.001511239	0.266090531	Up Regulation	NC_000071.7	67765226	67771330	+	3754	Shisa3	GO:0005783;GO:0005789;GO:0007275;GO:0016020;GO:0016021;GO:0090090	-	-	U	18TMW;1CSUT;0V7SG;12Q4R;0UKH5;0IF26;0DI4D;09WUH;1ASYN	protein shisa-3 homolog precursor [Mus musculus]	330096
Lrp2bp	25.36314927	10.47027029	40.25602826	3.844793606	1.942906154	0.001580308	0.269383654	Up Regulation	NC_000074.7	46463639	46482515	+	3422	Lrp2bp	GO:0005515;GO:0005737;GO:0008150	-	-	O;T;M	0UGJH;KOG1550;1ASBB;18YPM;12U6G;09U1C;0V505;0DFB1;1CQ0T	LRP2-binding protein [Mus musculus]	67620
Col3a1	1300.099958	555.0508151	2045.1491	3.684615975	1.881514264	0.001586387	0.269383654	Up Regulation	NC_000067.7	45350698	45388866	+	5564	Col3a1	GO:0001501;GO:0001568;GO:0002020;GO:0005178;GO:0005201;GO:0005576;GO:0005581;GO:0005586;GO:0005615;GO:0007160;GO:0007179;GO:0007229;GO:0007507;GO:0009314;GO:0009612;GO:0018149;GO:0021987;GO:0030020;GO:0030198;GO:0030199;GO:0031012;GO:0034097;GO:0035025;GO:0042060;GO:0043588;GO:0046332;GO:0046872;GO:0048407;GO:0048565;GO:0050777;GO:0060414;GO:0062023;GO:0071230;GO:0097435;GO:2001223	K19720	-	W	0V43J;1AWYR;1D1S0;09T4V;KOG3544;0DEW1;18SHW;0UMAS;12N1R	collagen alpha-1(III) chain preproprotein [Mus musculus]	12825
Col4a2	511.4458423	345.9329923	676.9586923	1.956906995	0.968575191	0.00159062	0.269383654	Nodiff	NC_000074.7	11362805	11499287	+	6450	Col4a2	GO:0001525;GO:0005201;GO:0005576;GO:0005581;GO:0005587;GO:0005604;GO:0005615;GO:0006351;GO:0007568;GO:0014823;GO:0016020;GO:0016525;GO:0030020;GO:0030198;GO:0031012;GO:0035987;GO:0038063;GO:0062023;GO:0071560	K06237	-	W	1CVYB;0UPWV;1AZK5;09U8F;0V57J;190CF;KOG3544;0DFDX;12N1R	collagen alpha-2(IV) chain precursor [Mus musculus]	12827
Htra1	47.14800407	23.86873376	70.42727438	2.9506079	1.561012217	0.001597654	0.269383654	Up Regulation	NC_000073.7	130537933	130587388	+	2039	Htra1	GO:0001890;GO:0004252;GO:0005515;GO:0005520;GO:0005576;GO:0005737;GO:0005829;GO:0005886;GO:0006508;GO:0008233;GO:0008236;GO:0016020;GO:0016787;GO:0019838;GO:0030512;GO:0030514;GO:0042802;GO:0050679;GO:0050687;GO:0060718;GO:0062023;GO:0097187	K08784	[EC:3.4.21.-]	O;W	19051;0V5GG;09W13;0DIM7;KOG1320;12PMR;0UNGF;1CUGN;1AWGT	serine protease HTRA1 precursor [Mus musculus]	56213
Lum	191.2313666	109.4845133	272.9782199	2.493304411	1.318059034	0.001617463	0.269383654	Up Regulation	NC_000076.7	97401363	97408565	+	2075	Lum	GO:0005518;GO:0005576;GO:0005583;GO:0005615;GO:0007601;GO:0014070;GO:0030021;GO:0030199;GO:0031012;GO:0032914;GO:0045944;GO:0051216;GO:0062023;GO:0070848	K08122	-	T	KOG0619;0DM6S;0VA5G;13JMQ;18YEQ;1AWKW;09ZNZ;1CW1X;0UQB4	lumican precursor [Mus musculus]	17022
Epb41	1970.664885	2564.625863	1376.703907	0.536804969	-0.897530068	0.001627597	0.269383654	Nodiff	NC_000070.7	131650724	131802824	-	14414	Epb41	GO:0001558;GO:0003779;GO:0005198;GO:0005515;GO:0005516;GO:0005545;GO:0005634;GO:0005737;GO:0005829;GO:0005856;GO:0005886;GO:0005911;GO:0005938;GO:0007010;GO:0007049;GO:0008022;GO:0008092;GO:0008360;GO:0009898;GO:0014069;GO:0015629;GO:0016020;GO:0016021;GO:0016323;GO:0016604;GO:0030036;GO:0030054;GO:0030507;GO:0030863;GO:0030866;GO:0031032;GO:0032092;GO:0032991;GO:0045171;GO:0047485;GO:0051219;GO:…	K06107	-	Z	1DD6K;196X2;0KDUP;1BAAV;0E67A;14U21;0B0UI;0WDC4;0V1JE	protein 4.1 isoform X13 [Mus musculus]	269587
Acss2	1332.398386	928.6477065	1736.149066	1.86954542	0.902687521	0.001669113	0.273519739	Nodiff	NC_000068.8	155359963	155404663	+	2833	Acss2	GO:0000166;GO:0003987;GO:0005524;GO:0005654;GO:0005737;GO:0005829;GO:0006085;GO:0008610;GO:0016020;GO:0016021;GO:0016874;GO:0019413;GO:0019542;GO:0043231;GO:0050218	K01895	[EC:6.2.1.1]	I	1CPRT;KOG1175;0V4QZ;09TRN;18XU8;0DF20;12NC2;1B4R4;0UJIP	acetyl-coenzyme A synthetase, cytoplasmic [Mus musculus]	60525
Speg	30.37161737	13.47941418	47.26382056	3.506370525	1.809978457	0.001731338	0.280935063	Up Regulation	NC_000067.7	75351941	75408964	+	18106	Speg	GO:0000166;GO:0001701;GO:0004672;GO:0004674;GO:0005524;GO:0005634;GO:0006468;GO:0016301;GO:0016310;GO:0016740;GO:0030154;GO:0042692;GO:0055013;GO:0060541;GO:0072359;GO:0106310;GO:0106311	K08809	[EC:2.7.11.1]	Z;T	0URT2;KOG0613;18YMI;12NP0;09UCG;0DPBY;KOG0032;1CUZK;1B4VA;0V474	striated muscle-specific serine/threonine-protein kinase isoform X1 [Mus musculus]	11790
Eln	41.20412676	20.63234628	61.77590724	2.994129044	1.582136401	0.001763873	0.282709605	Up Regulation	NC_000071.7	134731449	134776300	-	3974	Eln	GO:0003151;GO:0005201;GO:0005515;GO:0005576;GO:0005739;GO:0007519;GO:0030023;GO:0030198;GO:0030833;GO:0043149;GO:0050840;GO:0062023;GO:0071953	K14211	-	Z;O;W	0UW7Z;0DVKN;147W8;0A9RM;0VKP5;1B71I;1D4X0;196DQ;0IZT8	elastin precursor [Mus musculus]	13717
Mast3	679.5249886	468.4680692	890.581908	1.901051462	0.926797587	0.001783367	0.282709605	Nodiff	NC_000074.7	71230761	71257692	-	7938	Mast3	GO:0000166;GO:0000287;GO:0004672;GO:0004674;GO:0005524;GO:0006468;GO:0007010;GO:0016301;GO:0016310;GO:0016740;GO:0018105;GO:0035556;GO:0106310;GO:0106311	K08789	[EC:2.7.11.1]	T	0USHF;09XE5;1B2K6;0DIRR;KOG0606;18W8M;0V8C7;1CXWQ;12Q17	microtubule-associated serine/threonine-protein kinase 3 isoform X1 [Mus musculus]	546071
Upp2	1744.177284	926.4545978	2561.89997	2.765273092	1.467421965	0.001793518	0.282709605	Up Regulation	NC_000068.8	58456329	58685858	+	19577	Upp2	GO:0003824;GO:0004850;GO:0005737;GO:0005829;GO:0006218;GO:0009116;GO:0009166;GO:0016740;GO:0016757;GO:0016763;GO:0042802;GO:0044206;GO:0045098;GO:0046050	K00757	[EC:2.4.2.3]	F	09UGA;18V8D;0UI8B;KOG3728;12PTT;0DFS2;1CQFK;0V5FN;1ATT2	uridine phosphorylase 2 isoform X1 [Mus musculus]	76654
Sfrp1	17.1072335	5.690670881	28.52379611	5.012378453	2.325495348	0.001946205	0.303883447	Up Regulation	NC_000074.7	23901401	23939648	+	4489	Sfrp1	GO:0001649;GO:0001657;GO:0001756;GO:0001843;GO:0002244;GO:0004197;GO:0005109;GO:0005515;GO:0005576;GO:0005615;GO:0005829;GO:0005886;GO:0006508;GO:0007275;GO:0008201;GO:0008284;GO:0008285;GO:0008584;GO:0008585;GO:0009267;GO:0009950;GO:0009952;GO:0009986;GO:0010564;GO:0010629;GO:0010719;GO:0010975;GO:0014034;GO:0014070;GO:0016055;GO:0017147;GO:0021915;GO:0030036;GO:0030097;GO:0030154;GO:0030177;GO:…	K02166	-	T	09Y1P;0VCMX;18TQZ;0DG70;1CYCC;1B0T4;0UQYW;13EFI;KOG3577	secreted frizzled-related protein 1 precursor [Mus musculus]	20377
Alas2	706.8239444	491.7058245	921.9420644	1.874987072	0.906880649	0.002018886	0.306087777	Nodiff	NC_000086.8	149330413	149353618	+	2018	Alas2	GO:0001666;GO:0003824;GO:0003870;GO:0005739;GO:0005743;GO:0005759;GO:0006778;GO:0006782;GO:0006783;GO:0006879;GO:0009058;GO:0016740;GO:0016746;GO:0030170;GO:0030218;GO:0033014;GO:0042541;GO:0048821;GO:0120225	K00643	[EC:2.3.1.37]	H	1CYAP;0DNU3;KOG1360;0UNMU;12RIT;0A1QQ;1B3VN;0VCK8;19262	5-aminolevulinate synthase, erythroid-specific, mitochondrial isoform X1 [Mus musculus]	11656
Fam169b	466.8129186	615.1818071	318.4440302	0.517642145	-0.949973013	0.002043495	0.306087777	Nodiff	NC_000073.7	67923587	68012837	+	3357	Fam169b	GO:0003674;GO:0005575;GO:0008150	-	-	-	-	protein FAM169B isoform 1 [Mus musculus]	434197
Grb10	80.66203577	47.33670477	113.9873668	2.408012288	1.267842754	0.002061107	0.306087777	Up Regulation	NC_000077.7	11880499	11987428	-	5241	Grb10	GO:0001784;GO:0005158;GO:0005515;GO:0005737;GO:0005829;GO:0007165;GO:0008286;GO:0010467;GO:0030159;GO:0030178;GO:0030674;GO:0030949;GO:0032868;GO:0032991;GO:0042326;GO:0042327;GO:0042802;GO:0045719;GO:0046325;GO:0046627;GO:0048009;GO:0070371;GO:0120162;GO:1904738	K20064	-	T	13D1D;0WGXU;0B4EX;0E89W;1DF8N;0V34X;KOG3751	growth factor receptor-bound protein 10 isoform 3 [Mus musculus]	14783
Scube1	31.56061756	14.40967418	48.71156094	3.380476223	1.7572265	0.00206578	0.306087777	Up Regulation	NC_000081.7	83486784	83609252	-	8161	Scube1	GO:0005509;GO:0005515;GO:0005576;GO:0005615;GO:0005886;GO:0007165;GO:0009897;GO:0009986;GO:0016020;GO:0019897;GO:0042802;GO:0045880	K24468	-	T;W	1BB56;197A7;0B4ZW;1DFJ3;0E8MB;0IR7D;13DX4;0WHJI;0V3BV	signal peptide, CUB and EGF-like domain-containing protein 1 isoform X1 [Mus musculus]	64706
Gipc2	38.37486138	18.39092243	58.35880034	3.173239436	1.665956384	0.002067986	0.306087777	Up Regulation	NC_000069.7	151799476	151871537	-	1336	Gipc2	GO:0005515;GO:0005737;GO:0008150;GO:0042802	K20056	-	T;U	1CW0E;13744;0DM5A;190W8;0UJKP;1B3UQ;0V7H8;KOG3938;09WIQ	PDZ domain-containing protein GIPC2 [Mus musculus]	54120
Slc22a7	118.3397089	74.26693666	162.412481	2.186874649	1.128870528	0.002087594	0.306087777	Up Regulation	NC_000083.7	46743111	46749403	-	2007	Slc22a7	GO:0005886;GO:0008514;GO:0015711;GO:0016020;GO:0016021;GO:0016323;GO:0022857;GO:0055085	K08204	-	I;P	09Y5Y;1CPSX;KOG0255;12QRQ;18VXB;0UG8A;0DF32;1AUVA;0V595	solute carrier family 22 member 7 [Mus musculus]	108114
Tcf21	58.93262195	28.77386508	89.09137883	3.096260394	1.630526806	0.002089778	0.306087777	Up Regulation	NC_000076.7	22693162	22696042	-	1254	Tcf21	GO:0000122;GO:0000785;GO:0000977;GO:0000981;GO:0001227;GO:0001228;GO:0001657;GO:0001658;GO:0001763;GO:0001822;GO:0001944;GO:0003677;GO:0005515;GO:0005634;GO:0006357;GO:0007530;GO:0007548;GO:0009887;GO:0014707;GO:0030855;GO:0031063;GO:0032502;GO:0032835;GO:0042826;GO:0043425;GO:0045944;GO:0046983;GO:0048286;GO:0048536;GO:0048557;GO:0048608;GO:0048732;GO:0050681;GO:0060008;GO:0060021;GO:0060425;GO:…	-	-	K	KOG4029;13B56;1CXXP;0VC82;0A1CJ;0UJRK;1AS7T;0DNZZ;18TWJ	transcription factor 21 [Mus musculus]	21412
Adgrg2	8.617457525	15.88177846	1.35313659	0.085200571	-3.552993094	0.002130343	0.309292103	Down Regulation	NC_000086.8	159173315	159281072	+	6061	Adgrg2	GO:0004888;GO:0004930;GO:0005829;GO:0005886;GO:0005887;GO:0007165;GO:0007166;GO:0007186;GO:0007189;GO:0016020;GO:0016021;GO:0016324	K08451	-	T	1AYXT;1CRRY;12R5K;0UGG5;1917X;09VTE;0V6S6;0DH1R;KOG4193	adhesion G-protein coupled receptor G2 isoform X1 [Mus musculus]	237175
Col1a2	851.5307373	264.7073953	1438.354079	5.43375102	2.441948461	0.002195327	0.313800305	Up Regulation	NC_000072.7	4505618	4541543	+	5222	Col1a2	GO:0001501;GO:0001568;GO:0002020;GO:0005201;GO:0005515;GO:0005576;GO:0005581;GO:0005584;GO:0005615;GO:0005783;GO:0007179;GO:0007266;GO:0008217;GO:0030020;GO:0030198;GO:0030199;GO:0030282;GO:0030674;GO:0031012;GO:0032963;GO:0042802;GO:0043589;GO:0046332;GO:0046872;GO:0048407;GO:0062023;GO:0070208;GO:0071230;GO:0085029	K06236	-	W	0V43J;1CPJM;1AVQM;18SQQ;09T4V;0UKT3;KOG3544;0DEW1;12N1R	collagen alpha-2(I) chain preproprotein [Mus musculus]	12843
H2-K1	1458.057756	1023.721885	1892.393626	1.848542709	0.886388376	0.002199313	0.313800305	Nodiff	NC_000083.7	34214986	34219321	-	2182	H2-K1	GO:0001916;GO:0002376;GO:0002474;GO:0002476;GO:0002485;GO:0005102;GO:0005515;GO:0005615;GO:0005783;GO:0005794;GO:0005797;GO:0005886;GO:0006955;GO:0009897;GO:0009986;GO:0010977;GO:0016020;GO:0016021;GO:0019882;GO:0030670;GO:0030881;GO:0042277;GO:0042590;GO:0042605;GO:0042608;GO:0042610;GO:0042612;GO:0042742;GO:0042824;GO:0044877;GO:0046977;GO:0048839;GO:0062061;GO:0070971;GO:0071556	K06751	-	U	09WNN;0US52;0VB3S;1CU56;0II5V;194CQ;13KER;0DJCZ;1AX68	H-2 class I histocompatibility antigen, K-W28 alpha chain isoform X1 [Mus musculus]	14972
Ahnak2	16.59654037	3.385912419	29.80716832	8.803289819	3.138042764	0.002262611	0.318410319	Up Regulation	NC_000078.7	112738631	112766278	-	11477	Ahnak2	-	K23934	-	-	-	protein AHNAK2 isoform 1 [Mus musculus]	100041194
Trim24	843.3589999	1101.241367	585.476633	0.531651508	-0.911447212	0.0022701	0.318410319	Nodiff	NC_000072.7	37846816	37945380	+	7365	Trim24	GO:0000785;GO:0000791;GO:0002039;GO:0003677;GO:0003682;GO:0003713;GO:0004672;GO:0004842;GO:0005515;GO:0005634;GO:0005654;GO:0005726;GO:0005737;GO:0006468;GO:0008270;GO:0008285;GO:0010628;GO:0016567;GO:0016740;GO:0016922;GO:0030163;GO:0031647;GO:0034056;GO:0042981;GO:0043565;GO:0045892;GO:0045893;GO:0046777;GO:0046872;GO:0055074;GO:0061630;GO:0070562;GO:0070577;GO:0071391;GO:1901796	K08881	[EC:2.3.2.27]	O;K;B	0B6AF;0WJ0B;13FYG;1DGAM;1BBGV;197FU;0E9FB;0ITFE;0V3TU	transcription intermediary factor 1-alpha isoform 1 [Mus musculus]	21848
Onecut1	97.0905226	135.1543985	59.02664668	0.436734929	-1.195170175	0.002324469	0.323296561	Down Regulation	NC_000075.7	74769203	74796930	+	1824	Onecut1	GO:0000978;GO:0000981;GO:0001228;GO:0001889;GO:0001952;GO:0002064;GO:0003677;GO:0003682;GO:0003700;GO:0005634;GO:0005654;GO:0006006;GO:0006357;GO:0007219;GO:0007492;GO:0009653;GO:0030154;GO:0030183;GO:0030335;GO:0030512;GO:0031016;GO:0031018;GO:0045165;GO:0045944;GO:0048536;GO:0060271;GO:1990837	K08026	-	K	0UGB0;KOG2252;1CSIY;0A0RQ;1B113;0VBN2;0DP2Q;18XHM;12Q7W	hepatocyte nuclear factor 6 [Mus musculus]	15379
Tkfc	8825.836362	6329.453277	11322.21945	1.78881476	0.839003998	0.002391927	0.327827534	Nodiff	NC_000085.7	10569561	10582852	-	3100	Tkfc	GO:0000166;GO:0003824;GO:0004371;GO:0005515;GO:0005524;GO:0005829;GO:0006071;GO:0008152;GO:0016301;GO:0016310;GO:0016740;GO:0016829;GO:0019563;GO:0034012;GO:0039534;GO:0044262;GO:0045088;GO:0046835;GO:0046872;GO:0050354;GO:0061624;GO:0061625	K00863	-	G	1CW8D;0V6HW;18SYZ;0DMD4;09VIN;1B36B;KOG2426;12QG9;0URKQ	triokinase/FMN cyclase isoform X1 [Mus musculus]	225913
Cygb	155.5346205	100.1262951	210.942946	2.106768713	1.07503194	0.002396661	0.327827534	Up Regulation	NC_000077.7	116536421	116545330	-	2533	Cygb	GO:0001666;GO:0004096;GO:0004601;GO:0005344;GO:0005506;GO:0005737;GO:0006979;GO:0010764;GO:0015671;GO:0019395;GO:0019825;GO:0020037;GO:0032966;GO:0043005;GO:0043025;GO:0046872;GO:0047888;GO:0098869;GO:2000490	K21894	-	C	1905X;1CX05;0UJS2;1B1XP;KOG3378;0DNQR;0A3IP;13P8A;0VF2K	cytoglobin [Mus musculus]	114886
Fyb2	128.3288464	178.8454507	77.81224196	0.435080913	-1.200644368	0.002423851	0.328829177	Down Regulation	NC_000070.7	104692431	104874061	+	4297	Fyb2	GO:0001772;GO:0003674;GO:0005886;GO:0007229;GO:0016020;GO:0033627;GO:0045121;GO:0050852;GO:0072659	-	-	S	0UFUV;0IFNY;09TGQ;0V4FP;18TT2;1CPH9;1B2MM;12R3V;0DETH	FYN-binding protein 2 isoform X1 [Mus musculus]	242594
Ccdc80	249.1213158	167.0075518	331.2350799	1.983353904	0.987942131	0.002459604	0.330966754	Nodiff	NC_000082.7	44913770	44948287	+	4139	Ccdc80	GO:0001968;GO:0005539;GO:0005576;GO:0005604;GO:0005614;GO:0008201;GO:0009617;GO:0010811;GO:0030198;GO:0031012	-	-	S;W	1B2WC;1CYAA;18Y7F;0IJS1;0DPCE;0A1QD;0USQI;12SWX;0VCK0	coiled-coil domain-containing protein 80 precursor [Mus musculus]	67896
Crip2	855.6830096	594.7160254	1116.649994	1.877618807	0.908904197	0.00254871	0.334847986	Nodiff	NC_000078.7	113103856	113109126	+	1884	Crip2	GO:0005515;GO:0005938;GO:0008284;GO:0030097;GO:0046872	K24413	-	Z;T	1BBIB;13G1P;0ITI5;0E9HG;0B6DA;0WJ3D;197GM;1DGCP;0V3VJ	cysteine-rich protein 2 isoform 1 [Mus musculus]	68337
Gpam	5280.535961	3468.416743	7092.65518	2.044925885	1.032048556	0.002550304	0.334847986	Up Regulation	NC_000085.7	55056067	55115751	-	7028	Gpam	GO:0001817;GO:0004366;GO:0005739;GO:0005741;GO:0005743;GO:0005886;GO:0006072;GO:0006629;GO:0006631;GO:0006637;GO:0006641;GO:0006650;GO:0006651;GO:0006654;GO:0006655;GO:0008374;GO:0008654;GO:0009749;GO:0010867;GO:0014823;GO:0016020;GO:0016021;GO:0016024;GO:0016740;GO:0016746;GO:0019432;GO:0031966;GO:0032869;GO:0040018;GO:0042104;GO:0044255;GO:0051607;GO:0055089;GO:0055091;GO:0070236;GO:0102420	K00629	[EC:2.3.1.15]	M;I	0UU6Q;0VCZF;133Z6;18UYX;1D0ND;KOG3729;0DRG1;0A241;1B51P	glycerol-3-phosphate acyltransferase 1, mitochondrial isoform X1 [Mus musculus]	14732
Ccl8	6.679231134	0.641517754	12.71694451	19.82321522	4.309119074	0.002568475	0.334847986	Up Regulation	NC_000077.7	82006011	82007625	+	511	Ccl8	GO:0002548;GO:0005125;GO:0005576;GO:0005615;GO:0006935;GO:0006954;GO:0006955;GO:0007165;GO:0007186;GO:0008009;GO:0008201;GO:0030593;GO:0043547;GO:0045663;GO:0048020;GO:0048245;GO:0048247;GO:0060326;GO:0070098;GO:0070374;GO:0071346;GO:0071347;GO:0071356;GO:1901741	K16596	-	-	-	C-C motif chemokine 8 precursor [Mus musculus]	20307
Tuft1	140.4301898	89.3487939	191.5115857	2.143415454	1.099911512	0.002569373	0.334847986	Up Regulation	NC_000069.7	94520060	94566179	-	2984	Tuft1	GO:0005515;GO:0005576;GO:0005737;GO:0031214;GO:0035556	-	-	Z	12ST2;1AZTA;0IGQQ;0VAET;09ZHI;0UFXF;18TD8;1CVVD;0DM0H	tuftelin isoform 1 [Mus musculus]	22156
Tkt	1803.877327	1276.04309	2331.711565	1.827298454	0.86971229	0.002619397	0.335231953	Nodiff	NC_000080.7	30271088	30296681	+	3227	Tkt	GO:0000287;GO:0003824;GO:0004802;GO:0005509;GO:0005654;GO:0005777;GO:0005789;GO:0006098;GO:0009052;GO:0016604;GO:0016607;GO:0016740;GO:0030246;GO:0030976;GO:0040008;GO:0042803;GO:0043209;GO:0043231;GO:0046166;GO:0046390;GO:0046872;GO:0048029	K00615	[EC:2.2.1.1]	G	0UJGS;1AXG5;0DK2T;09ZKP;12S5B;KOG0523;0V82F;1910C;1CW1G	transketolase [Mus musculus]	21881
Fgf1	1076.988674	1399.371951	754.6053964	0.539245764	-0.890985158	0.002621788	0.335231953	Nodiff	NC_000084.7	38971725	39062532	-	19443	Fgf1	GO:0000187;GO:0001525;GO:0001759;GO:0001934;GO:0005104;GO:0005178;GO:0005515;GO:0005576;GO:0005615;GO:0005634;GO:0005654;GO:0005730;GO:0005737;GO:0005829;GO:0005938;GO:0007275;GO:0008083;GO:0008201;GO:0008284;GO:0008543;GO:0009887;GO:0010595;GO:0010628;GO:0030154;GO:0030324;GO:0030334;GO:0030335;GO:0030544;GO:0031012;GO:0032148;GO:0034605;GO:0042060;GO:0043406;GO:0044548;GO:0045542;GO:0045766;GO:…	K18496	-	T	1CU3W;09XYS;0UN19;KOG3885;12QU2;1918B;0DJBN;1AYNR;0V8WJ	fibroblast growth factor 1 isoform X1 [Mus musculus]	14164
Mup3	14594.89475	9048.838899	20140.95061	2.225804971	1.154327187	0.002633083	0.335231953	Up Regulation	NC_000070.7	62001713	62005554	-	944	Mup3	GO:0005550;GO:0005576;GO:0036094	-	-	K	0J5XW;1B68X;13YMW;0VIGV;0A7PH;196DB;1D4KI;0DUQH;0UVM6	major urinary protein 3 precursor [Mus musculus]	17842
H2-Eb1	303.2578	179.1536415	427.3619585	2.385449467	1.254261125	0.002794075	0.353013218	Up Regulation	NC_000083.7	34524841	34535648	+	1669	H2-Eb1	GO:0002250;GO:0002376;GO:0002504;GO:0006955;GO:0016020;GO:0016021;GO:0019882;GO:0042613	K06752	-	W;U	1AWAS;09VEG;0UFM8;0IWG3;18YAK;13QV7;0DGPB;1CRD4;0V6DP	H-2 class II histocompatibility antigen, I-E beta chain precursor [Mus musculus]	14969
Adamts2	100.2693755	61.88422725	138.6545238	2.240547066	1.163851033	0.002833236	0.355249179	Up Regulation	NC_000077.7	50492912	50698400	+	7265	Adamts2	GO:0004222;GO:0005576;GO:0006508;GO:0007283;GO:0008233;GO:0008237;GO:0008270;GO:0016485;GO:0016787;GO:0030198;GO:0030199;GO:0030324;GO:0030574;GO:0031012;GO:0043588;GO:0046872;GO:0062023	K08618	[EC:3.4.24.14]	O;W	13BI5;1BAQY;0V2SF;0WFWP;0E7PS;1DEPX;0INDA;19722;0B3HE	A disintegrin and metalloproteinase with thrombospondin motifs 2 preproprotein [Mus musculus]	216725
Emp1	98.96835553	46.47111658	151.4655945	3.259349154	1.704583907	0.003013181	0.374971134	Up Regulation	NC_000072.7	135339548	135360171	+	3231	Emp1	GO:0005886;GO:0008219;GO:0016020;GO:0016021;GO:0032060	-	-	U	1D35G;0VHND;192Z7;0UV06;0DTTB;13PXT;0IW7W;1B5E1;0A6UE	epithelial membrane protein 1 isoform a [Mus musculus]	13730
Tpbgl	121.132438	76.98116598	165.2837101	2.147066857	1.102367115	0.003084196	0.38094418	Up Regulation	NC_000073.7	99273274	99276310	-	3037	Tpbgl	GO:0016020;GO:0016021	-	-	T	KOG0619;18U4K;1B528;1D1WJ;0DSMI;0VF9F;0UUDG;0A57K;13KEY	trophoblast glycoprotein-like precursor [Mus musculus]	100503386
Clca3a1	277.4499973	189.2162793	365.6837154	1.932622905	0.950560165	0.003136322	0.383717756	Nodiff	NC_000069.7	144435438	144466738	-	5332	Clca3a1	GO:0005229;GO:0005886;GO:0005887;GO:0006508;GO:0006811;GO:0006821;GO:0008233;GO:0008237;GO:0016020;GO:0016787;GO:0046872;GO:1902476	K05030	-	W	0IEPS;0DGMC;18VII;0UPS7;1CRB8;09VCW;0V6BZ;1AZF0;12RTX	calcium-activated chloride channel regulator 3A-1 precursor [Mus musculus]	12722
Etv5	73.87601692	104.2045095	43.54752436	0.417904413	-1.258755102	0.003153019	0.383717756	Down Regulation	NC_000082.7	22200063	22258320	-	4919	Etv5	GO:0000122;GO:0000976;GO:0000977;GO:0000981;GO:0001228;GO:0003677;GO:0003700;GO:0005634;GO:0005654;GO:0005886;GO:0006355;GO:0006357;GO:0007274;GO:0007626;GO:0030154;GO:0034599;GO:0043565;GO:0045202;GO:0045666;GO:0045893;GO:0045944;GO:0048133;GO:0050807;GO:0060252;GO:0060762;GO:0071340;GO:1990837	K15593	-	K	1AUZG;09WFK;1CW0S;0DM5P;KOG3806;0UJGZ;0VAIM;18SC8;12SGW	ETS translocation variant 5 [Mus musculus]	104156
Ccl24	29.74179826	46.36710436	13.11649216	0.282883573	-1.821719692	0.003471728	0.419420165	Down Regulation	NC_000071.7	135598789	135601977	-	1371	Ccl24	GO:0001938;GO:0002548;GO:0005125;GO:0005576;GO:0005615;GO:0006935;GO:0006954;GO:0006955;GO:0007010;GO:0007165;GO:0007186;GO:0008009;GO:0008360;GO:0030335;GO:0030593;GO:0030838;GO:0031728;GO:0043547;GO:0045766;GO:0048018;GO:0048020;GO:0048245;GO:0048247;GO:0050729;GO:0070098;GO:0070374;GO:0071346;GO:0071347;GO:0071356;GO:2000418	K21097	-	T	1B6CU;196GU;0VJU8;0A8UI;14561;0DV64;0UW27;1D4GH;0JCGF	C-C motif chemokine 24 precursor [Mus musculus]	56221
Gapdh	1249.29891	887.3454	1611.25242	1.815811994	0.860614836	0.003717319	0.444879576	Nodiff	NC_000072.7	125138815	125143430	-	1736	Gapdh	GO:0000166;GO:0000226;GO:0001819;GO:0004365;GO:0005515;GO:0005634;GO:0005737;GO:0005739;GO:0005811;GO:0005829;GO:0005856;GO:0005886;GO:0005975;GO:0006006;GO:0006094;GO:0006096;GO:0006417;GO:0006915;GO:0007275;GO:0008017;GO:0010951;GO:0015630;GO:0016491;GO:0016620;GO:0016740;GO:0017148;GO:0019828;GO:0019899;GO:0019933;GO:0031640;GO:0031965;GO:0035605;GO:0035606;GO:0042802;GO:0043209;GO:0043231;GO:…	K00134	[EC:1.2.1.12]	G	1CSMY;0DHX7;0UK8H;1AZ5V;12QVQ;09WMQ;0V7KE;18XS9;KOG0657	glyceraldehyde-3-phosphate dehydrogenase isoform 1 [Mus musculus]	14433
Ackr2	33.63059554	16.57908831	50.68210278	3.056989735	1.612111708	0.003748697	0.444879576	Up Regulation	NC_000075.7	121727421	121740177	+	3172	Ackr2	GO:0004930;GO:0004950;GO:0005044;GO:0005515;GO:0005654;GO:0005768;GO:0005769;GO:0005829;GO:0005884;GO:0005886;GO:0005887;GO:0006897;GO:0006935;GO:0006954;GO:0006955;GO:0007165;GO:0007186;GO:0007204;GO:0009897;GO:0016020;GO:0016021;GO:0016493;GO:0019722;GO:0019957;GO:0031965;GO:0043231;GO:0055037;GO:0060326;GO:0070098	K04187	-	T	KOG3656;0DFE8;09U4M;13PAA;0V53Q;1CQ40;0UGPN;190UA;1B1PJ	atypical chemokine receptor 2 [Mus musculus]	59289
Capn6	33.08065524	14.46660122	51.69470925	3.573383165	1.837290619	0.00378622	0.444879576	Up Regulation	NC_000086.8	142585232	142610408	-	3554	Capn6	GO:0001578;GO:0005515;GO:0005737;GO:0005819;GO:0005856;GO:0005874;GO:0005876;GO:0006508;GO:0008017;GO:0048471;GO:0051493	K08575	[EC:3.4.22.-]	Z;O;T	18TR1;12RVK;0DJ9T;1AY9N;KOG0045;0V8UF;0UK04;1CU1S;09XWX	calpain-6 [Mus musculus]	12338
Irf7	385.0895563	256.65039	513.5287226	2.000888144	1.000640518	0.003793356	0.444879576	Up Regulation	NC_000073.7	140843096	140846412	-	1934	Irf7	GO:0000976;GO:0000978;GO:0000981;GO:0000987;GO:0002376;GO:0002819;GO:0003677;GO:0003700;GO:0005515;GO:0005634;GO:0005654;GO:0005737;GO:0005829;GO:0006355;GO:0006357;GO:0010468;GO:0016064;GO:0032481;GO:0032607;GO:0032608;GO:0032727;GO:0032728;GO:0034124;GO:0034127;GO:0045087;GO:0045088;GO:0045893;GO:0045944;GO:0051607;GO:0060337;GO:0060340;GO:1990837	K09447	-	K	0V6WU;0IWNR;0UJ8Y;0DH74;18Z6T;1CRX8;13QBS;09VYE;1AZYD	interferon regulatory factor 7 isoform 1 [Mus musculus]	54123
Sigmar1	2076.031968	1498.772118	2653.291817	1.770310366	0.824002312	0.003841198	0.444879576	Nodiff	NC_000070.7	41738493	41741359	-	1640	Sigmar1	GO:0004985;GO:0005515;GO:0005634;GO:0005635;GO:0005637;GO:0005640;GO:0005783;GO:0005789;GO:0005811;GO:0005886;GO:0006869;GO:0007399;GO:0014069;GO:0016020;GO:0016021;GO:0030054;GO:0030426;GO:0031410;GO:0036474;GO:0038003;GO:0038023;GO:0042802;GO:0042995;GO:0043523;GO:0045202;GO:0045211;GO:0070207;GO:0098839	K20719	-	T	1CREX;12PAF;0UGC5;09VG6;0V6FC;KOG4143;0DGQY;1ATPK;18XST	sigma non-opioid intracellular receptor 1 isoform 1 [Mus musculus]	18391
Gpld1	1322.585568	1741.433298	903.7378376	0.518962075	-0.946298983	0.003846869	0.444879576	Nodiff	NC_000079.7	25127135	25175919	+	4868	Gpld1	GO:0002042;GO:0002430;GO:0004621;GO:0004630;GO:0005576;GO:0005615;GO:0005737;GO:0006507;GO:0008285;GO:0008286;GO:0009749;GO:0010595;GO:0032869;GO:0035690;GO:0043065;GO:0043231;GO:0051044;GO:0071277;GO:0071397;GO:0071401;GO:0071467;GO:1900076	K01127	[EC:3.1.4.50]	W	1DEZC;0WGDK;13CAW;0E7ZX;1974G;0B3YH;1BAVM;0IPB3;0V2YX	phosphatidylinositol-glycan-specific phospholipase D precursor [Mus musculus]	14756
Acsl5	5139.532007	3735.116991	6543.947024	1.752005905	0.809007638	0.003870622	0.444879576	Nodiff	NC_000085.7	55240298	55285060	+	3362	Acsl5	GO:0000166;GO:0001676;GO:0004467;GO:0005524;GO:0005654;GO:0005730;GO:0005739;GO:0005741;GO:0005743;GO:0005783;GO:0005789;GO:0005886;GO:0006629;GO:0006631;GO:0008610;GO:0008654;GO:0009758;GO:0010747;GO:0010867;GO:0015908;GO:0016020;GO:0016021;GO:0016874;GO:0032000;GO:0035338;GO:0047676;GO:0050053;GO:0102391;GO:2001236	K01897	[EC:6.2.1.3]	I	1B4QD;0V4XT;1CPJ2;KOG1256;18XUN;0UGR1;0DJJS;12PYZ;09TYX	long-chain-fatty-acid--CoA ligase 5 [Mus musculus]	433256
Plat	32.37882378	15.78941344	48.96823411	3.101333327	1.632888593	0.004065209	0.456924214	Up Regulation	NC_000074.7	23247655	23272864	+	2659	Plat	GO:0001666;GO:0004252;GO:0005102;GO:0005576;GO:0005615;GO:0005737;GO:0006508;GO:0008233;GO:0008236;GO:0009986;GO:0014909;GO:0016787;GO:0030141;GO:0031639;GO:0035249;GO:0045177;GO:0045202;GO:0045861;GO:0048008;GO:0051219;GO:0060279;GO:0098685;GO:0098794;GO:0098978;GO:0098992;GO:0099183;GO:0099544	K01343	[EC:3.4.21.68]	O;E	1909H;13BE1;09ZAN;KOG3627;0VA80;0DKSZ;1AZH1;0UN2I;1CVMT	tissue-type plasminogen activator preproprotein [Mus musculus]	18791
Itpkc	59.1575049	83.80694932	34.50806048	0.411756552	-1.280136488	0.004069428	0.456924214	Down Regulation	NC_000073.7	26906595	26928042	-	3238	Itpkc	GO:0000166;GO:0000828;GO:0005515;GO:0005516;GO:0005524;GO:0005634;GO:0005737;GO:0008440;GO:0016301;GO:0016310;GO:0016607;GO:0016740;GO:0032958;GO:0046854	K00911	[EC:2.7.1.127]	I	0DETR;KOG1621;0UFV3;09X5Z;1CPHH;18VPA;0V5G0;12Q5E;1ARPZ	inositol-trisphosphate 3-kinase C [Mus musculus]	233011
Abcb1a	81.45207403	113.2975445	49.6066036	0.43784359	-1.191512505	0.004108248	0.456924214	Down Regulation	NC_000071.7	8617091	8798575	+	5177	Abcb1a	GO:0000086;GO:0000166;GO:0005524;GO:0005886;GO:0008559;GO:0009914;GO:0009986;GO:0015562;GO:0016020;GO:0016021;GO:0016324;GO:0016887;GO:0022857;GO:0031526;GO:0031625;GO:0033231;GO:0035633;GO:0042626;GO:0042910;GO:0043215;GO:0045177;GO:0045332;GO:0046581;GO:0046865;GO:0047484;GO:0050892;GO:0055085;GO:0060548;GO:0060856;GO:0070633;GO:0072089;GO:0090554;GO:0090555;GO:0099038;GO:0099040;GO:0140115;GO:…	K05658	[EC:7.6.2.2]	Q	0UK7P;1CSME;KOG0055;18XVT;09U89;0V57E;1B0NZ;12P5Z;0DHWU	ATP-dependent translocase ABCB1 [Mus musculus]	18671
Pyroxd2	696.6738242	499.069285	894.2783634	1.791892209	0.841483855	0.004136534	0.456924214	Nodiff	NC_000085.7	42714296	42741261	-	3323	Pyroxd2	GO:0005739;GO:0005759;GO:0007005;GO:0016491;GO:0055114	-	-	H	0DP0G;1CXY9;1B2FI;0A1N9;0UNGT;KOG4254;13JR4;18TGY;0VCI1	pyridine nucleotide-disulfide oxidoreductase domain-containing protein 2 isoform X1 [Mus musculus]	74580
Hgfac	1533.224929	1111.725121	1954.724737	1.758280622	0.814165343	0.004141015	0.456924214	Nodiff	NC_000071.7	35198853	35205805	+	2226	Hgfac	GO:0004252;GO:0005576;GO:0005615;GO:0005737;GO:0005791;GO:0006508;GO:0007596;GO:0008233;GO:0008236;GO:0016787;GO:0031638	K09631	[EC:3.4.21.-]	O;T	0V4GJ;1B1KV;0DEUE;1909K;09THK;KOG3627;KOG1217;13GPZ;0UFVT;1CP6R	hepatocyte growth factor activator isoform X1 [Mus musculus]	54426
Acsl4	995.2673552	1276.827161	713.7075493	0.558969586	-0.839158309	0.004141968	0.456924214	Nodiff	NC_000086.8	141100989	141173792	-	5545	Acsl4	GO:0000166;GO:0001676;GO:0004467;GO:0005524;GO:0005737;GO:0005739;GO:0005741;GO:0005777;GO:0005778;GO:0005783;GO:0005789;GO:0005811;GO:0005886;GO:0006629;GO:0006631;GO:0007584;GO:0008610;GO:0015908;GO:0016020;GO:0016021;GO:0016874;GO:0019217;GO:0019432;GO:0030182;GO:0030307;GO:0031090;GO:0031957;GO:0031966;GO:0032024;GO:0032307;GO:0035336;GO:0035338;GO:0043025;GO:0043231;GO:0044233;GO:0047676;GO:…	K01897	[EC:6.2.1.3]	I	1AVH0;0DHRP;0V7EU;KOG1256;09WG8;0UK0J;12PYZ;1CWTU;18W59	long-chain-fatty-acid--CoA ligase 4 isoform 1 [Mus musculus]	50790
Gas1	164.0984051	105.5865787	222.6102314	2.108319391	1.076093439	0.004168664	0.456924214	Up Regulation	NC_000079.7	60322219	60325349	-	3131	Gas1	GO:0002053;GO:0005515;GO:0005886;GO:0007049;GO:0007050;GO:0007411;GO:0008284;GO:0008589;GO:0009953;GO:0010955;GO:0012501;GO:0016020;GO:0021587;GO:0021904;GO:0030308;GO:0031225;GO:0035924;GO:0042473;GO:0042474;GO:0042476;GO:0042733;GO:0043010;GO:0043066;GO:0045165;GO:0045879;GO:0045880;GO:0045930;GO:0046658;GO:0048589;GO:0048592;GO:0048598;GO:0048701;GO:0048706;GO:0050679;GO:0050680;GO:0060021;GO:…	K06232	-	T	0UQ1E;0DQM9;0IW52;13N8E;0A2ZN;1B4SC;0VDUV;1966C;1CT7D	growth arrest-specific protein 1 [Mus musculus]	14451
Nrcam	4.183929384	0	8.367858768	Inf	Inf	0.004221041	0.459621326	Up Regulation	NC_000078.7	44375568	44651977	+	14734	Nrcam	GO:0005515;GO:0005576;GO:0005886;GO:0007155;GO:0007156;GO:0007411;GO:0007417;GO:0008104;GO:0010975;GO:0016020;GO:0016021;GO:0019227;GO:0030424;GO:0030506;GO:0031290;GO:0033268;GO:0034113;GO:0042995;GO:0043194;GO:0045162;GO:0045202;GO:0070593;GO:0086080;GO:0098609;GO:0098632;GO:0098978;GO:0099055;GO:0099061;GO:0099175	K06756	-	T;W	18WGJ;0DGEG;1CW3T;12P91;0UJRQ;KOG3513;09V5A;0V64Z;1AV8I	neuronal cell adhesion molecule isoform X1 [Mus musculus]	319504
Col6a5	12.24338182	3.288975784	21.19778786	6.445103049	2.688203426	0.004300924	0.465258825	Up Regulation	NC_000075.7	105733269	105839743	-	9493	Col6a5	-	K06238	-	W	09YD0;1AW9E;13JBN;KOG3544;1CVWK;18XNH;0USUD;0V9AJ;0DI7G	collagen alpha-5(VI) chain isoform X1 [Mus musculus]	665033
Plekho1	122.8127141	73.62772181	171.9977064	2.336045476	1.224068359	0.00436037	0.46793757	Up Regulation	NC_000069.7	95896121	95903300	-	1551	Plekho1	GO:0005515;GO:0005634;GO:0005737;GO:0005886;GO:0007520;GO:0008360;GO:0016020;GO:0032587;GO:0036195;GO:0051451;GO:0072673	K24022	-	T	09YDK;18V1Y;0V9B6;1CUKK;13M6S;0IEJU;0DJTG;1AU17;0UINF	pleckstrin homology domain-containing family O member 1 [Mus musculus]	67220
Zfand4	375.3604786	264.3478408	486.3731165	1.8398982	0.879625946	0.004382232	0.46793757	Nodiff	NC_000072.7	116241046	116310384	+	10107	Zfand4	GO:0003674;GO:0005575;GO:0008150;GO:0008270;GO:0046872	K12163	-	O	12NU5;KOG0001;1CQK5;KOG3173;0V5KJ;0DFWS;1ARCQ;09UM3;0UHE7;18Z0V	AN1-type zinc finger protein 4 isoform 3 [Mus musculus]	67492
Aldob	90272.00584	59431.93178	121112.0799	2.037828424	1.027032588	0.004422005	0.469157766	Up Regulation	NC_000070.7	49535993	49549546	-	2018	Aldob	GO:0003824;GO:0004332;GO:0005634;GO:0005737;GO:0005764;GO:0005815;GO:0005829;GO:0005856;GO:0005886;GO:0006000;GO:0006096;GO:0006116;GO:0008092;GO:0010043;GO:0016829;GO:0030388;GO:0030867;GO:0030868;GO:0031210;GO:0032781;GO:0034451;GO:0042802;GO:0043231;GO:0043434;GO:0048471;GO:0051117;GO:0061609;GO:0061615;GO:0061624;GO:0061625;GO:0070061;GO:0070072	K01623	[EC:4.1.2.13]	G	12R22;0DJQP;0UNHK;1CUHN;09WXF;KOG1557;1AS93;0V6DH;18T3Z	fructose-bisphosphate aldolase B [Mus musculus]	230163
Bgn	965.1054897	694.5807974	1235.630182	1.778958167	0.831032585	0.004531071	0.471827213	Nodiff	NC_000086.8	72527207	72539542	+	2487	Bgn	GO:0001974;GO:0005539;GO:0005576;GO:0005615;GO:0009986;GO:0019800;GO:0030021;GO:0030133;GO:0031012;GO:0042383;GO:0050840;GO:0060348;GO:0061975;GO:0062023	K08118	-	O;T	0DK46;KOG0619;1ATYN;1CUXX;12P1N;0UR6A;0V9ME;18W8Z;09YPQ	biglycan isoform X1 [Mus musculus]	12111
Cyp2c23	2283.460264	1669.863917	2897.05661	1.734905809	0.794857339	0.004552659	0.471827213	Nodiff	NC_000085.7	43993461	44017695	-	2227	Cyp2c23	GO:0004497;GO:0005506;GO:0005737;GO:0005783;GO:0005789;GO:0006082;GO:0006629;GO:0006631;GO:0006805;GO:0008392;GO:0008395;GO:0008404;GO:0008405;GO:0016020;GO:0016491;GO:0016705;GO:0016712;GO:0019369;GO:0019373;GO:0020037;GO:0031090;GO:0042738;GO:0043231;GO:0046456;GO:0046872;GO:0055114	K07413	[EC:1.14.14.1]	Q	0UNRG;1B781;1CRXQ;12SZU;0DGDQ;KOG0156;194GX;09TUB;0V59K	cytochrome P450 2C44 isoform X1 [Mus musculus]	226143
Piga	159.2750584	212.2343972	106.3157197	0.500935386	-0.997303568	0.00456014	0.471827213	Nodiff	NC_000086.8	163202776	163216912	+	5819	Piga	GO:0000506;GO:0005783;GO:0005789;GO:0006506;GO:0016020;GO:0016021;GO:0016740;GO:0016757;GO:0017176;GO:1990830	K03857	[EC:2.4.1.198]	M	12QI0;0VAQQ;1CPTQ;1AS24;190KC;0DF3W;KOG1111;0UG97;09ZUA	N-acetylglucosaminyl-phosphatidylinositol biosynthetic protein [Mus musculus]	18700
Hormad2	26.06810303	4.349106437	47.78709963	10.98779722	3.457830286	0.004565813	0.471827213	Up Regulation	NC_000077.7	4295801	4391198	-	2794	Hormad2	GO:0000795;GO:0005515;GO:0005634;GO:0005654;GO:0005694;GO:0005813;GO:0005829;GO:0051177;GO:0051321	K12778	-	B	0UJ10;0V54B;0DFER;1AUI3;09U56;KOG4652;1CQ4H;195JK;13IFB	HORMA domain-containing protein 2 [Mus musculus]	75828
Esr1	468.5613336	630.4757114	306.6469557	0.48637394	-1.039862164	0.004589703	0.471827213	Down Regulation	NC_000076.7	4561989	4955633	+	9756	Esr1	GO:0000122;GO:0000785;GO:0000978;GO:0001093;GO:0001223;GO:0001226;GO:0001228;GO:0001547;GO:0002064;GO:0003677;GO:0003682;GO:0003700;GO:0003707;GO:0004879;GO:0005496;GO:0005515;GO:0005634;GO:0005737;GO:0005739;GO:0005794;GO:0005886;GO:0006355;GO:0006357;GO:0007200;GO:0007204;GO:0008013;GO:0008134;GO:0008209;GO:0008270;GO:0008289;GO:0008584;GO:0010629;GO:0010863;GO:0016020;GO:0017025;GO:0019899;GO:…	K08550	-	K	0DGS8;09VHK;13HEX;0V6GV;18TQ3;1CRGB;1AU5R;KOG3575;0UIN6	estrogen receptor isoform 1 [Mus musculus]	13982
Ltbp2	41.40313865	22.49837061	60.30790669	2.680545527	1.422526638	0.004665671	0.476676088	Up Regulation	NC_000078.7	84829986	84923581	-	8838	Ltbp2	GO:0005509;GO:0097435	K08023	-	T	0E5RZ;0V2J0;0WCT2;14TG3;0B0AD;1DCRR;0KD9U;1BA24;196TB	latent-transforming growth factor beta-binding protein 2 isoform 1 precursor [Mus musculus]	16997
Srpx	7.728913059	1.359850906	14.09797521	10.36729479	3.373967586	0.004711945	0.476944631	Up Regulation	NC_000086.8	9904216	9983879	-	2435	Srpx	GO:0001845;GO:0005515;GO:0005776;GO:0005783;GO:0006914;GO:0034976;GO:0060244;GO:2001241	K23818	-	S;W	0UIBH;09WFQ;0V7E8;1AT5U;18Y8P;1CSFG;0DHR5;0IEWW;12PX1	sushi-repeat-containing protein SRPX isoform 1 precursor [Mus musculus]	51795
Nampt	1405.4405	1788.819027	1022.061972	0.571361304	-0.807524763	0.004725933	0.476944631	Nodiff	NC_000078.7	32870334	32903368	+	4547	Nampt	GO:0000166;GO:0001774;GO:0003824;GO:0004514;GO:0005125;GO:0005576;GO:0005615;GO:0005634;GO:0005737;GO:0005829;GO:0005886;GO:0007165;GO:0007565;GO:0007568;GO:0007623;GO:0008144;GO:0009435;GO:0010507;GO:0014070;GO:0014916;GO:0016607;GO:0016740;GO:0016757;GO:0019363;GO:0030054;GO:0032922;GO:0042802;GO:0045944;GO:0047280;GO:0048511;GO:0048661;GO:0051770;GO:0070997;GO:0071479;GO:0090650;GO:1904646;GO:…	K03462	[EC:2.4.2.12]	H	133FK;0A1S4;0DPEB;0VCMR;0IEB2;1CYC7;18YC7;0UITD;1B0MA	nicotinamide phosphoribosyltransferase [Mus musculus]	59027
Rsph4a	24.96271591	39.5456904	10.37974142	0.262474654	-1.929749978	0.004803738	0.479926234	Down Regulation	NC_000076.7	33781107	33792017	+	3650	Rsph4a	GO:0001534;GO:0001535;GO:0003341;GO:0003674;GO:0005515;GO:0005654;GO:0005730;GO:0005737;GO:0005856;GO:0005929;GO:0005930;GO:0030030;GO:0035082;GO:0042995;GO:0060271;GO:0060294;GO:0062177;GO:0120221	K19756	-	Z;S	0V9ZI;0IF1Z;0DGE1;0UPFR;1CVBM;194YB;09Z23;1AZTI;12SVC	radial spoke head protein 4 homolog A [Mus musculus]	212892
Lbh	210.2889734	138.4536206	282.1243261	2.037681101	1.026928286	0.004813471	0.479926234	Up Regulation	NC_000083.7	73225300	73248941	+	3068	Lbh	GO:0005634;GO:0005737;GO:0006355;GO:0007275;GO:0010468;GO:0030879;GO:0032991;GO:0033147;GO:0043408;GO:0045892;GO:0045893;GO:0060644;GO:1904674;GO:1904677;GO:2000103;GO:2000737	-	-	K	1B61Z;0A7MN;0UVKS;13SID;0IYIC;0VIG4;1D3RK;193YW;0DU8S	protein LBH [Mus musculus]	77889
Sparcl1	75.89586048	46.57492536	105.2167956	2.259086725	1.175739656	0.004947092	0.490295367	Up Regulation	NC_000071.7	104226974	104261954	-	3684	Sparcl1	GO:0005509;GO:0005518;GO:0005576;GO:0005615;GO:0007165;GO:0045202;GO:0046872;GO:0048856;GO:0050807;GO:0050840;GO:0062023;GO:0098965;GO:0098978;GO:0099560	-	-	W	09TMI;0UJSQ;0V4KK;KOG4004;1ARFX;0DEXZ;1CPMQ;12U4C;18U9G	SPARC-like protein 1 precursor [Mus musculus]	13602
Acaca	2161.844741	1587.240331	2736.449151	1.724029498	0.785784459	0.005061756	0.496631258	Nodiff	NC_000077.7	84020461	84292477	+	10675	Acaca	GO:0000166;GO:0001650;GO:0001894;GO:0003824;GO:0003989;GO:0005515;GO:0005524;GO:0005737;GO:0005739;GO:0005829;GO:0006084;GO:0006629;GO:0006631;GO:0006633;GO:0008152;GO:0009374;GO:0014070;GO:0015629;GO:0016874;GO:0019538;GO:0019900;GO:0042802;GO:0046872;GO:0051289;GO:0055088;GO:0071380;GO:2001295	K11262	-	I	KOG0368;1B08S;190WC;1CRKC;0V6KN;12QRJ;0UK2M;09VEU;0DGW2	acetyl-CoA carboxylase 1 isoform X1 [Mus musculus]	107476
Mug1	26160.71214	33592.01527	18729.40901	0.557555385	-0.842812972	0.005125384	0.496631258	Nodiff	NC_000072.7	121815455	121866016	+	4999	Mug1	GO:0002020;GO:0004866;GO:0004867;GO:0005576;GO:0005615;GO:0007566;GO:0010466;GO:0010951;GO:0030414	-	-	O	0WFN1;0IMYI;13B74;0B39T	murinoglobulin-1 isoform X1 [Mus musculus]	17836
Atp2a2	4106.007948	5232.576333	2979.439563	0.569402026	-0.812480469	0.005130217	0.496631258	Nodiff	NC_000071.7	122591576	122640288	-	5725	Atp2a2	GO:0000166;GO:0002026;GO:0003009;GO:0005388;GO:0005509;GO:0005515;GO:0005524;GO:0005783;GO:0005789;GO:0006811;GO:0006816;GO:0006874;GO:0006937;GO:0006984;GO:0006996;GO:0008022;GO:0008553;GO:0010882;GO:0012506;GO:0014704;GO:0014801;GO:0014883;GO:0014898;GO:0016020;GO:0016021;GO:0016529;GO:0016887;GO:0019899;GO:0031234;GO:0031775;GO:0032469;GO:0032470;GO:0032496;GO:0032991;GO:0033017;GO:0033292;GO:…	K05853	[EC:7.2.2.10]	P	09VH3;1AW0A;12N40;0DGRU;1CRFV;19117;0UKHF;KOG0202;0V6GC	sarcoplasmic/endoplasmic reticulum calcium ATPase 2 isoform b [Mus musculus]	11938
Loxl1	47.60039417	25.66685185	69.5339365	2.709094863	1.437810912	0.005131046	0.496631258	Up Regulation	NC_000075.7	58195006	58220495	-	3338	Loxl1	GO:0001669;GO:0004720;GO:0005507;GO:0005576;GO:0005604;GO:0005615;GO:0005737;GO:0016491;GO:0016641;GO:0018057;GO:0018215;GO:0031012;GO:0032496;GO:0035904;GO:0046872;GO:0055114	K14678	[EC:1.4.3.-]	O;W	18YGJ;0DKQN;0VA5U;1CVJ5;13KN2;1AWXI;0IHTH;0UIYC;09Z8H	lysyl oxidase homolog 1 preproprotein [Mus musculus]	16949
Gabra3	33.42480695	17.18516808	49.66444582	2.889959852	1.531049451	0.005207262	0.501077874	Up Regulation	NC_000086.8	71476282	71700525	-	4151	Gabra3	GO:0004888;GO:0004890;GO:0005216;GO:0005230;GO:0005237;GO:0005254;GO:0005886;GO:0005887;GO:0006811;GO:0006821;GO:0007165;GO:0007214;GO:0007268;GO:0008503;GO:0016020;GO:0016021;GO:0022851;GO:0030054;GO:0030594;GO:0032590;GO:0034220;GO:0034707;GO:0042391;GO:0043005;GO:0045202;GO:0045211;GO:0050877;GO:0051932;GO:0060078;GO:0098794;GO:0098982;GO:0099060;GO:1902476;GO:1902711;GO:1904315	K05175	-	W;T	0DH6J;09U8T;1CRWR;18S7M;0V57Y;KOG3642;0UI46;12RN9;1ATPS	gamma-aminobutyric acid receptor subunit alpha-3 isoform 3 [Mus musculus]	14396
Pcp4l1	34.76007187	52.38358682	17.13655691	0.327135997	-1.612037576	0.005359293	0.510380251	Down Regulation	NC_000067.7	171000833	171023837	-	1575	Pcp4l1	GO:0003674;GO:0005575;GO:0008150	-	-	T;U	0UWPQ;0VME4;1B6WE;13XGP;0J4T9;19413;0AAF9;1D5GW;0DW74	Purkinje cell protein 4-like protein 1 [Mus musculus]	66425
Marcks	299.4629536	210.4051174	388.5207898	1.846536789	0.884822006	0.005365607	0.510380251	Nodiff	NC_000076.7	37009239	37014922	-	4186	Marcks	GO:0003779;GO:0005080;GO:0005516;GO:0005737;GO:0005813;GO:0005856;GO:0005886;GO:0005938;GO:0007015;GO:0007417;GO:0016020;GO:0032432;GO:0042585;GO:0042802;GO:0051015;GO:0051017;GO:0051764	K12561	-	Z;T	1D4ST;0UW6F;193TU;13U5Z;0DVD0;0A8YZ;1B6J2;0J04K;0VJVC	myristoylated alanine-rich C-kinase substrate [Mus musculus]	17118
Hsp90aa1	3475.655075	4766.448975	2184.861176	0.458383419	-1.125373238	0.005426047	0.513180007	Down Regulation	NC_000078.7	110657470	110662829	-	2850	Hsp90aa1	GO:0000166;GO:0001764;GO:0001934;GO:0002134;GO:0002135;GO:0002218;GO:0002230;GO:0003729;GO:0005515;GO:0005524;GO:0005525;GO:0005634;GO:0005737;GO:0005739;GO:0005829;GO:0005886;GO:0006457;GO:0006809;GO:0006986;GO:0007004;GO:0009408;GO:0009409;GO:0009986;GO:0010592;GO:0016020;GO:0016323;GO:0016324;GO:0016887;GO:0017098;GO:0019903;GO:0021955;GO:0030010;GO:0030235;GO:0030911;GO:0031396;GO:0031526;GO:…	K04079	-	O	192IK;KOG0019;1B1MY;12NT4;0DMX6;0UQ3P;1CWSX;KOG0020;0VB6A;0A0AB	heat shock protein HSP 90-alpha [Mus musculus]	15519
Slc16a11	117.9953195	77.25986293	158.730776	2.054505017	1.038790854	0.005466327	0.51405213	Up Regulation	NC_000077.7	70104713	70107240	+	1915	Slc16a11	GO:0005783;GO:0005789;GO:0005886;GO:0005887;GO:0006629;GO:0008028;GO:0015293;GO:0015718;GO:0016020;GO:0016021;GO:0022857;GO:0050833;GO:0055085;GO:1901475	K08188	-	P;G	1D11A;0A48S;0VF3G;191EG;0UGRU;13PF4;0DRT6;1AUCG;KOG2504	monocarboxylate transporter 11 [Mus musculus]	216867
R3hdml	38.79032744	75.2384013	2.342253582	0.031131092	-5.005500012	0.005519595	0.516128936	Down Regulation	NC_000068.8	163333364	163344532	+	1452	R3hdml	GO:0003674;GO:0005576;GO:0005615;GO:0008150;GO:0010466;GO:0030414	-	-	S;T	1B5B3;KOG3017;1CWXF;0UR9T;18UKS;0VBAK;0DN15;0A0EC;12SSZ	peptidase inhibitor R3HDML precursor [Mus musculus]	100043899
Cyp3a44	13.19514747	4.281434271	22.10886067	5.16389118	2.368458599	0.005572426	0.518141718	Up Regulation	NC_000071.7	145710793	145742701	-	2069	Cyp3a44	GO:0004497;GO:0005506;GO:0005575;GO:0005789;GO:0008202;GO:0008395;GO:0008401;GO:0016020;GO:0016021;GO:0016491;GO:0016705;GO:0016712;GO:0020037;GO:0031090;GO:0032451;GO:0043231;GO:0046872;GO:0050649;GO:0055114;GO:0070330;GO:0070989;GO:0101020	K07424	[EC:1.14.14.1]	Q	0DPQR;0V9SY;1CQPA;12P50;0USD4;09VC0;KOG0158	cytochrome P450, family 3, subfamily a, polypeptide 44 [Mus musculus]	337924
Sema6c	19.75986706	8.297886438	31.22184769	3.762626534	1.911740099	0.005613192	0.519016405	Up Regulation	NC_000069.7	95067731	95081361	+	4676	Sema6c	GO:0001755;GO:0005615;GO:0005737;GO:0005886;GO:0005887;GO:0007275;GO:0007399;GO:0007411;GO:0009986;GO:0016020;GO:0016021;GO:0030154;GO:0030215;GO:0030335;GO:0030517;GO:0045499;GO:0048843;GO:0050919;GO:0071526	K06842	-	T	18VYA;09T8Q;1CUWB;0UJQS;0DEQ6;12PB2;KOG3611;0V47N;1ATME	semaphorin-6C isoform 1 precursor [Mus musculus]	20360
Ephb2	40.12932866	9.569943941	70.68871338	7.386533695	2.884897505	0.00576215	0.529829736	Up Regulation	NC_000070.7	136374850	136563637	-	11063	Ephb2	GO:0000166;GO:0000902;GO:0001525;GO:0001540;GO:0001655;GO:0001933;GO:0004672;GO:0004713;GO:0004714;GO:0005003;GO:0005005;GO:0005102;GO:0005515;GO:0005524;GO:0005654;GO:0005886;GO:0005887;GO:0006468;GO:0007169;GO:0007275;GO:0007399;GO:0007411;GO:0007413;GO:0007611;GO:0007612;GO:0008046;GO:0009887;GO:0010628;GO:0016020;GO:0016021;GO:0016301;GO:0016310;GO:0016740;GO:0018108;GO:0021631;GO:0021952;GO:…	K05111	[EC:2.7.10.1]	T	0DEEW;18YXH;1CRCN;09T3T;1AXPA;KOG0196;0UU57;0V42J;12PWI	ephrin type-B receptor 2 isoform X1 [Mus musculus]	13844
Cdh1	48.4126787	68.93681787	27.88853953	0.404552174	-1.30560232	0.005895332	0.534171093	Down Regulation	NC_000074.7	107329982	107396879	+	4432	Cdh1	GO:0005509;GO:0005737;GO:0005802;GO:0005886;GO:0005912;GO:0007155;GO:0007156;GO:0007416;GO:0008013;GO:0009636;GO:0009898;GO:0010033;GO:0010468;GO:0015629;GO:0016020;GO:0016021;GO:0016328;GO:0016342;GO:0016600;GO:0021983;GO:0022408;GO:0030027;GO:0030054;GO:0030336;GO:0030506;GO:0030864;GO:0031175;GO:0032794;GO:0034332;GO:0042307;GO:0042493;GO:0042802;GO:0043296;GO:0045295;GO:0045893;GO:0048471;GO:…	K05689	-	Z;W;U	0UGH1;1B5BW;13J0W;1CPTV;KOG3594;0V755;09W6X;0DHG3;18YN2	cadherin-1 preproprotein [Mus musculus]	12550
Fkbp10	28.16057945	13.72974873	42.59141017	3.102125977	1.633257275	0.005912144	0.534171093	Up Regulation	NC_000077.7	100306520	100315666	+	2603	Fkbp10	GO:0000413;GO:0001701;GO:0003755;GO:0005509;GO:0005515;GO:0005528;GO:0005758;GO:0005783;GO:0005788;GO:0016020;GO:0016853;GO:0017185;GO:0018208;GO:0030199;GO:0035909;GO:0042060;GO:0046872;GO:0085029	K09575	[EC:5.2.1.8]	O	0A03F;0DFD1;KOG0549;0VAZP;12U6W;1AX1P;18YBU;0UMJA;1CWIP	peptidyl-prolyl cis-trans isomerase FKBP10 isoform 1 precursor [Mus musculus]	14230
Slit1	5.045717823	0.339962727	9.751472919	28.68394726	4.842171665	0.005915036	0.534171093	Up Regulation	NC_000085.7	41586263	41735714	-	8210	Slit1	GO:0005102;GO:0005509;GO:0005576;GO:0005615;GO:0005886;GO:0007097;GO:0007275;GO:0007399;GO:0007409;GO:0007411;GO:0008045;GO:0008201;GO:0021772;GO:0022028;GO:0022029;GO:0030154;GO:0031290;GO:0033563;GO:0043395;GO:0048495;GO:0048812;GO:0048843;GO:0048846;GO:0050919;GO:0051964	K06838	-	T	1AW0U;18WXT;KOG4237;0VBMR;0A0RC;1CX9Y;0DNCR;12U4V;0UTKX	slit homolog 1 protein precursor [Mus musculus]	20562
Bri3	106.8442346	69.52691172	144.1615575	2.07346413	1.05204309	0.005961195	0.534171093	Up Regulation	NC_000071.7	144181247	144383567	+	2040	Bri3	GO:0005737;GO:0005764;GO:0005765;GO:0016020;GO:0016021;GO:0042802;GO:0048471	-	-	S	0VIHF;KOG4517;1B60X;0DUCH;1D3Q6;0UVEG;0AABC;13W5Z;193U4	brain protein I3 isoform 1 [Mus musculus]	55950
Eno1	9609.329564	7086.207398	12132.45173	1.712122021	0.775785525	0.005970736	0.534171093	Nodiff	NC_000070.7	150321165	150333336	+	2005	Eno1	GO:0000015;GO:0000122;GO:0000287;GO:0000977;GO:0001227;GO:0001701;GO:0003723;GO:0004634;GO:0005515;GO:0005737;GO:0005829;GO:0005886;GO:0006096;GO:0009986;GO:0016020;GO:0016829;GO:0019897;GO:0019899;GO:0030426;GO:0031072;GO:0032889;GO:0042802;GO:0042803;GO:0043005;GO:0043209;GO:0044877;GO:0045121;GO:0046872;GO:0051020;GO:0051099;GO:0061621;GO:0097060;GO:0098761;GO:0099738	K01689	[EC:4.2.1.11]	G	1917S;0V5IG;KOG2670;0DFUY;09UJ9;12NHF;1B024;0UHAZ;1CQIB	alpha-enolase isoform 1 [Mus musculus]	13806
Insig1	3226.078419	2386.490827	4065.666011	1.703616861	0.768600913	0.006058666	0.539123511	Nodiff	NC_000071.7	28276410	28283660	+	2648	Insig1	GO:0005515;GO:0005783;GO:0005789;GO:0006629;GO:0006641;GO:0006695;GO:0006991;GO:0008142;GO:0008202;GO:0008203;GO:0008289;GO:0010894;GO:0016020;GO:0016021;GO:0016126;GO:0032869;GO:0032933;GO:0032937;GO:0036315;GO:0036316;GO:0042472;GO:0042474;GO:0042632;GO:0045599;GO:0045717;GO:0060021;GO:0060363;GO:0070862;GO:1901303	-	-	T	KOG4363;1AYMX;0DHAY;09W1V;1CQV1;12UD5;0V703;0UJE9;191JJ	insulin-induced gene 1 protein [Mus musculus]	231070
H2-Q1	17.92174098	7.320977573	28.52250438	3.895996689	1.961992451	0.006517221	0.575147233	Up Regulation	NC_000083.7	35539503	35547118	+	3161	H2-Q1	GO:0002476;GO:0005102;GO:0005615;GO:0005783;GO:0005794;GO:0005797;GO:0005886;GO:0006955;GO:0009897;GO:0009986;GO:0016020;GO:0016021;GO:0019882;GO:0030881;GO:0042277;GO:0042605;GO:0042608;GO:0042610;GO:0042612;GO:0042824;GO:0044877;GO:0046977;GO:0062061;GO:0070971	K06751	-	U	09WNN;0US52;0VB3S;1CU56;0II5V;194CQ;13KER;0DJCZ;1AX68	histocompatibility 2, Q region locus 1 isoform X1 [Mus musculus]	15006
Me1	3037.644434	1774.929769	4300.359099	2.422833384	1.276695195	0.006533	0.575147233	Up Regulation	NC_000075.7	86463416	86577967	-	3654	Me1	GO:0004470;GO:0004471;GO:0004473;GO:0005515;GO:0005737;GO:0005739;GO:0005829;GO:0006090;GO:0006108;GO:0008948;GO:0009725;GO:0016491;GO:0030145;GO:0042802;GO:0046872;GO:0050661;GO:0051287;GO:0055114;GO:1902031	K00029	[EC:1.1.1.40]	C	09TMB;KOG1257;1ARYU;0V4KB;0UG0J;0DEXT;1CPMH;18YBX;12QS5	NADP-dependent malic enzyme isoform 1 [Mus musculus]	17436
Smagp	257.5466799	178.5452659	336.548094	1.884945491	0.914522804	0.006665886	0.583741198	Nodiff	NC_000081.7	100519220	100534821	-	1464	Smagp	GO:0005654;GO:0005886;GO:0016020;GO:0016021;GO:0030054;GO:0030659;GO:0031410	-	-	U	0A8WU;0DV01;13WRM;1D4AQ;0VJT3;0J3FG;0UVXG;193RT;1B6M0	small cell adhesion glycoprotein isoform 1 [Mus musculus]	207818
Sod3	485.9449384	351.335182	620.5546947	1.766275416	0.82071032	0.006745159	0.586575007	Nodiff	NC_000071.7	52521146	52527080	+	2045	Sod3	GO:0001666;GO:0004784;GO:0005507;GO:0005515;GO:0005576;GO:0005615;GO:0005634;GO:0005737;GO:0005796;GO:0006801;GO:0006979;GO:0016209;GO:0016491;GO:0019430;GO:0046688;GO:0046872;GO:0055114;GO:0062023;GO:0097746	K16627	[EC:1.15.1.1]	P	0DJUY;0UNPM;195GW;KOG0441;0V9CH;1B03Y;13PPC;09YEM;1CUN5	extracellular superoxide dismutase [Cu-Zn] precursor [Mus musculus]	20657
Inhba	327.5704974	234.5383651	420.6026298	1.793321232	0.842633936	0.006769127	0.586575007	Nodiff	NC_000079.7	16178841	16206194	+	14541	Inhba	GO:0000082;GO:0001541;GO:0001707;GO:0001942;GO:0002244;GO:0005102;GO:0005125;GO:0005179;GO:0005576;GO:0005615;GO:0006357;GO:0007050;GO:0008083;GO:0008285;GO:0008584;GO:0010628;GO:0010862;GO:0017046;GO:0021773;GO:0030308;GO:0032270;GO:0032924;GO:0034711;GO:0035987;GO:0042476;GO:0042493;GO:0042541;GO:0042701;GO:0042802;GO:0043509;GO:0043512;GO:0044877;GO:0045648;GO:0045786;GO:0045893;GO:0045944;GO:…	K04667	-	T	0V7ND;13QY5;KOG3900;09WPX;195NP;0DHZK;0UI57;1CSQ8;1B33Q	inhibin beta A chain preproprotein [Mus musculus]	16323
Cyp2c55	56.98147523	20.87834209	93.08460837	4.45842912	2.156535481	0.007043462	0.605649596	Up Regulation	NC_000085.7	38995384	39031134	+	2071	Cyp2c55	GO:0004497;GO:0005506;GO:0005737;GO:0005783;GO:0005789;GO:0006082;GO:0006805;GO:0008392;GO:0008395;GO:0008401;GO:0016020;GO:0016491;GO:0016705;GO:0016712;GO:0019369;GO:0019373;GO:0020037;GO:0031090;GO:0042573;GO:0042738;GO:0043231;GO:0043651;GO:0046872;GO:0055114;GO:0070330;GO:0071614	K07413	[EC:1.14.14.1]	Q	0UIKN;1ARRJ;1CRXQ;12SZU;0DGDQ;19513;KOG0156;09TUB;0V59K	cytochrome P450 2C55 precursor [Mus musculus]	72082
Col1a1	662.551701	174.6384665	1150.464936	6.587694903	2.719773741	0.007062436	0.605649596	Up Regulation	NC_000077.7	94827050	94843868	+	5930	Col1a1	GO:0001501;GO:0001503;GO:0001568;GO:0001649;GO:0001957;GO:0001958;GO:0002020;GO:0005201;GO:0005515;GO:0005576;GO:0005581;GO:0005584;GO:0005615;GO:0005737;GO:0005783;GO:0005794;GO:0007584;GO:0007601;GO:0007605;GO:0009612;GO:0010718;GO:0010812;GO:0015031;GO:0030020;GO:0030141;GO:0030198;GO:0030199;GO:0030335;GO:0031012;GO:0031667;GO:0031960;GO:0032355;GO:0032964;GO:0034504;GO:0034505;GO:0038063;GO:…	K06236	-	W	0V43J;1CPJM;18ZN5;0UFRB;09T4V;KOG3544;0DEW1;1AYQP;12N1R	collagen alpha-1(I) chain preproprotein [Mus musculus]	12842
Esm1	18.21539219	5.801089481	30.6296949	5.279990077	2.400535218	0.007339341	0.62615175	Up Regulation	NC_000079.7	113346193	113354638	+	2103	Esm1	GO:0001525;GO:0002040;GO:0005171;GO:0005178;GO:0005520;GO:0005575;GO:0005576;GO:0008284;GO:1902204	K25036	-	W;T	13JHJ;0DNDK;0A0SG;KOG1218;0VBNR;1CTPQ;192PU;0URQM;1B2D6	endothelial cell-specific molecule 1 precursor [Mus musculus]	71690
Gngt1	21.84674846	10.06720701	33.62628991	3.340180636	1.739926125	0.007510206	0.633277996	Up Regulation	NC_000072.7	3989082	3997441	+	1947	Gngt1	GO:0001750;GO:0001917;GO:0003924;GO:0005834;GO:0005886;GO:0007165;GO:0007186;GO:0007602;GO:0008104;GO:0010659;GO:0016020;GO:0031680;GO:0031681;GO:0042462;GO:0071456	K04548	-	T	0DVJN;1D4W5;0VK9Z;193WR;KOG4119;0UWB3;0A9D0;1B6P2;13V0B	guanine nucleotide-binding protein G(T) subunit gamma-T1 [Mus musculus]	14699
Mmp2	72.64902413	43.91969193	101.3783563	2.308266563	1.206809839	0.007534188	0.633277996	Up Regulation	NC_000074.7	93553920	93580049	+	3204	Mmp2	GO:0001525;GO:0001541;GO:0001666;GO:0001955;GO:0001957;GO:0001968;GO:0004175;GO:0004222;GO:0004252;GO:0005576;GO:0005615;GO:0005634;GO:0005737;GO:0005739;GO:0005886;GO:0006508;GO:0006979;GO:0007162;GO:0007507;GO:0007566;GO:0007568;GO:0008233;GO:0008237;GO:0008270;GO:0009612;GO:0014012;GO:0016020;GO:0016477;GO:0016787;GO:0030017;GO:0030198;GO:0030335;GO:0030574;GO:0031012;GO:0034614;GO:0035987;GO:…	K01398	[EC:3.4.24.24]	O;W	KOG1565;09X7C;0DIIT;0UI3F;1AYC2;0V85Z;1CTTY;13B8S;18SDG	72 kDa type IV collagenase isoform X1 [Mus musculus]	17390
S100a10	2463.895572	1768.901959	3158.889184	1.785790992	0.836563238	0.007537657	0.633277996	Nodiff	NC_000069.7	93462424	93471952	+	650	S100a10	GO:0001765;GO:0005509;GO:0005515;GO:0005615;GO:0005737;GO:0005783;GO:0006900;GO:0016020;GO:0016021;GO:0019897;GO:0042493;GO:0042803;GO:0043547;GO:0044325;GO:0045121;GO:0048306;GO:0051099;GO:0051496;GO:0051894;GO:0062023;GO:0072659;GO:1900026;GO:1990665	K17274	-	T;P	13RKA;193MD;0IXW9;0VIHB;1B602;0A89I;0DUEJ;0UVEI;1D3SC	protein S100-A10 [Mus musculus]	20194
Shroom3	209.8395231	272.7998874	146.8791589	0.538413561	-0.893213347	0.007649593	0.639436448	Nodiff	NC_000071.7	92831294	93113618	+	8200	Shroom3	GO:0000902;GO:0001843;GO:0002064;GO:0003779;GO:0005737;GO:0005856;GO:0005874;GO:0051015	K18625	-	Z	1CTEC;12SIY;18UEC;0UM8U;0II86;0V8AB;0DIPE;09XC0;1AWR1	protein Shroom3 isoform 1 [Mus musculus]	27428
Uox	24449.11412	18416.57611	30481.65212	1.655120471	0.72693623	0.007749401	0.643074795	Nodiff	NC_000069.7	146302904	146337238	+	1843	Uox	GO:0004846;GO:0005739;GO:0005777;GO:0005829;GO:0006144;GO:0006196;GO:0006204;GO:0016491;GO:0019628;GO:0046038;GO:0046055;GO:0046059;GO:0055114	K00365	[EC:1.7.3.3]	Q	0DJDR;18X2U;KOG1599;1B4XP;1CU63;13HKP;0UN3R;0V7U2;09Y0M	uricase [Mus musculus]	22262
Espn	8.560230657	2.012346666	15.10811465	7.507709732	2.908372873	0.007770827	0.643074795	Up Regulation	NC_000070.7	152204788	152236871	-	3986	Espn	GO:0003779;GO:0005515;GO:0005737;GO:0005856;GO:0005902;GO:0005903;GO:0007605;GO:0007626;GO:0015629;GO:0017124;GO:0030034;GO:0030046;GO:0030054;GO:0031941;GO:0032420;GO:0032421;GO:0032426;GO:0042995;GO:0043197;GO:0045202;GO:0051015;GO:0051017;GO:0051491;GO:0051494;GO:0051639	K24047	-	S;Z;T;E	0UIVJ;KOG0504;0V6MM;09VNS;1ARZQ;18VE1;0DGX4;12RJ2;1CRMD	espin isoform X1 [Mus musculus]	56226
Ppp1r3g	22.19836738	5.368761736	39.02797302	7.269455218	2.861847251	0.008026179	0.659797757	Up Regulation	NC_000079.7	36142816	36154371	+	3351	Ppp1r3g	GO:0000164;GO:0005737;GO:0005979;GO:0008157;GO:0019903;GO:0042593;GO:0045725;GO:2000467;GO:2001069	-	-	O;T	0UFT1;0VBAV;KOG3986;1CWXP;1ARN0;13UJZ;195Y6;0DN1F;0A0EI	protein phosphatase 1 regulatory subunit 3G [Mus musculus]	76487
Mab21l2	19.16936338	8.381108226	29.95761854	3.574422109	1.837710014	0.008052634	0.659797757	Up Regulation	NC_000069.7	86453357	86455590	-	2234	Mab21l2	GO:0001654;GO:0005634;GO:0005737;GO:0007275;GO:0008284;GO:0010172;GO:0043010	-	-	T	12NEC;09TW3;1B1XM;1CPW2;0DF6G;0V4V8;191Z0;KOG3963;0UGJS	protein mab-21-like 2 [Mus musculus]	23937
Alg10b	199.2863582	267.4951259	131.0775906	0.490018613	-1.029091545	0.008267242	0.674044955	Down Regulation	NC_000081.7	90108514	90114757	+	3727	Alg10b	GO:0005783;GO:0005886;GO:0006487;GO:0006488;GO:0007605;GO:0016020;GO:0016021;GO:0016740;GO:0016757;GO:0060117;GO:0071805;GO:0106073	K03850	[EC:2.4.1.256]	G	09WNS;0UKB8;0V7MB;18YYI;0DHYD;1CSNZ;KOG2642;12NYG;1AY2B	putative Dol-P-Glc:Glc(2)Man(9)GlcNAc(2)-PP-Dol alpha-1,2-glucosyltransferase [Mus musculus]	380959
Armcx2	34.48626407	18.61245828	50.36006986	2.705718348	1.43601167	0.008488446	0.688687634	Up Regulation	NC_000086.8	133704891	133709970	-	3847	Armcx2	GO:0003674;GO:0005739;GO:0005741;GO:0008150;GO:0016020;GO:0016021	-	-	S	0DJTS;13IW4;0IJ18;1AWH1;0VG5I;0UPE2;18Z1E;09TA3;1D1ZG	armadillo repeat-containing X-linked protein 2 [Mus musculus]	67416
Prok1	33.25119598	60.78871871	5.713673248	0.093992329	-3.411313171	0.008553943	0.690616154	Down Regulation	NC_000069.7	107139232	107147023	-	4196	Prok1	GO:0000187;GO:0001525;GO:0001664;GO:0005576;GO:0007165;GO:0007623;GO:0008083;GO:0008284;GO:0045765;GO:0051781	K24191	-	T	0UVRG;13TCH;0A8GX;193D9;0DV1I;0IYYQ;0VJD8;1B667;1D4C8	prokineticin-1 isoform X1 [Mus musculus]	246691
Mrc2	49.63322311	29.49286742	69.77357881	2.365778065	1.24231474	0.008813696	0.70390426	Up Regulation	NC_000077.7	105183440	105241971	+	5833	Mrc2	GO:0005518;GO:0005886;GO:0006897;GO:0009986;GO:0016020;GO:0016021;GO:0030246;GO:0030574;GO:0038023	K06560	-	W;T;V	0E5V8;1BA3V;1DCUT;0WCXS;0B0EM;14TM9;0KDF3;0V19K	C-type mannose receptor 2 isoform X1 [Mus musculus]	17534
Socs2	82.74629209	114.4634927	51.02909152	0.445811065	-1.165495671	0.00885797	0.70390426	Down Regulation	NC_000076.7	95219765	95253176	-	13085	Socs2	GO:0001558;GO:0005131;GO:0005159;GO:0005515;GO:0005737;GO:0005942;GO:0007595;GO:0008269;GO:0009968;GO:0016567;GO:0032355;GO:0032870;GO:0035556;GO:0040008;GO:0040014;GO:0040015;GO:0043551;GO:0045666;GO:0046426;GO:0046854;GO:0046935;GO:0060396;GO:0060749	K04695	-	T	09USR;18TR8;12NXD;1ASU6;0UKGJ;KOG4566;1CQRU;0V5S7;0DG2B	suppressor of cytokine signaling 2 isoform X1 [Mus musculus]	216233
Tmsb10	291.0090763	148.8045349	433.2136176	2.911293113	1.541660099	0.00887371	0.70390426	Up Regulation	NC_000072.7	72934330	72935731	-	943	Tmsb10	GO:0003779;GO:0003785;GO:0005737;GO:0005856;GO:0007015;GO:0030036;GO:0030334;GO:0042989	K13785	-	N	KOG4794;0VMP2;1B6ZT;0UWRK;1D5JK;0AAQ8;0DW9W;13XHY;1943E	thymosin beta-10 [Mus musculus]	19240
Pmp22	53.73925254	29.3668992	78.11160588	2.659852011	1.411345979	0.008966652	0.70390426	Up Regulation	NC_000077.7	63019808	63050373	+	2605	Pmp22	GO:0005886;GO:0005923;GO:0008285;GO:0010977;GO:0016020;GO:0016021;GO:0030154;GO:0042552;GO:0043218	K19289	-	T;U	13RKN;0VHI9;0IWVJ;0UV1Y;1D2XN;0DTPV;0A6QA;192T4;1B5P7	peripheral myelin protein 22 isoform 1 [Mus musculus]	18858
Cfd	11.34304003	2.5999071	20.08617296	7.725727185	2.949670733	0.008985331	0.70390426	Up Regulation	NC_000076.7	79726687	79728489	+	922	Cfd	GO:0002376;GO:0004175;GO:0004252;GO:0005576;GO:0005615;GO:0006508;GO:0006957;GO:0007219;GO:0008233;GO:0008236;GO:0009617;GO:0016787;GO:0045087	K01334	[EC:3.4.21.46]	O;E	0DQF8;0A3KX;KOG3627;190Z8;13HJ4;0VEFZ;1D0D5;1B1VD;0UU20	complement factor D isoform 1 preproprotein [Mus musculus]	11537
Paip2b	308.0526162	394.9653522	221.1398802	0.55989691	-0.836766877	0.00904006	0.70390426	Nodiff	NC_000072.7	83783040	83808723	-	3325	Paip2b	GO:0000900;GO:0005737;GO:0006417;GO:0008143;GO:0017148;GO:0030371;GO:0045947	-	-	S;K	0IW9I;13PUV;1D35T;0VHNX;0UV6B;0DTTM;1931X;1B5MH;0A6US	polyadenylate-binding protein-interacting protein 2B [Mus musculus]	232164
Fbn1	75.83934521	48.95923606	102.7194544	2.098060808	1.069056492	0.009125859	0.70390426	Up Regulation	NC_000068.8	125142514	125348417	-	10126	Fbn1	GO:0001501;GO:0001527;GO:0001656;GO:0001822;GO:0005178;GO:0005179;GO:0005201;GO:0005509;GO:0005515;GO:0005576;GO:0005604;GO:0005615;GO:0006006;GO:0007507;GO:0008201;GO:0009653;GO:0010737;GO:0031012;GO:0033627;GO:0034199;GO:0035582;GO:0035583;GO:0042593;GO:0042802;GO:0043010;GO:0044877;GO:0045671;GO:0048048;GO:0048050;GO:0062023;GO:0071560;GO:1990314;GO:2001205	K06825	-	T;W	197AE;1BB5H;KOG1217;0WHK1;0E8MK;0V3C6;13DXF;1DFJC;0B50D	fibrillin-1 preproprotein [Mus musculus]	14118
Fbp1	17359.62765	12972.53042	21746.72488	1.67636723	0.745338225	0.009164686	0.70390426	Nodiff	NC_000079.7	63012567	63036112	-	1718	Fbp1	GO:0000122;GO:0001085;GO:0003824;GO:0005634;GO:0005737;GO:0005829;GO:0005975;GO:0005986;GO:0006000;GO:0006002;GO:0006094;GO:0006111;GO:0008152;GO:0016208;GO:0016311;GO:0016787;GO:0016791;GO:0030308;GO:0030388;GO:0035690;GO:0042132;GO:0042578;GO:0042802;GO:0045820;GO:0046580;GO:0046872;GO:0048029;GO:0071286	K03841	[EC:3.1.3.11]	G	12PV4;0DFU0;1CQHD;KOG1458;1ASXI;0V5HJ;18TUY;0UH9Q;09UI9	fructose-1,6-bisphosphatase 1 [Mus musculus]	14121
Immp2l	274.2258866	198.1280798	350.3236934	1.768167812	0.822255204	0.009176356	0.70390426	Nodiff	NC_000078.7	41074060	42002371	+	5165	Immp2l	GO:0001541;GO:0004252;GO:0005739;GO:0005743;GO:0006465;GO:0006508;GO:0006627;GO:0006801;GO:0006974;GO:0007283;GO:0007420;GO:0008015;GO:0008104;GO:0008233;GO:0008236;GO:0016020;GO:0016021;GO:0016787;GO:0022904;GO:0030728;GO:0033108;GO:0042720;GO:0061300	K09648	[EC:3.4.21.-]	U	KOG1568;1AZNS;0A5RX;19401;0VG0K;1D229;0DSRQ;0UUBS;13KHY	mitochondrial inner membrane protease subunit 2 [Mus musculus]	93757
Cd207	82.2392265	53.47435096	111.004102	2.07583823	1.053694019	0.009208719	0.70390426	Up Regulation	NC_000072.7	83648189	83654839	-	1530	Cd207	GO:0005887;GO:0016020;GO:0016021;GO:0030246;GO:0051607	K06561	-	T;V	09YQY;13HTD;1B424;0V9NV;0UP23;191W1;KOG4297;1CUZ7;0DK5E	C-type lectin domain family 4 member K [Mus musculus]	246278
Vegfb	121.443609	81.63936996	161.247848	1.97512362	0.981942952	0.009234247	0.70390426	Nodiff	NC_000085.7	6959840	6965019	-	1282	Vegfb	GO:0001525;GO:0001666;GO:0001934;GO:0001938;GO:0002040;GO:0005172;GO:0005515;GO:0005576;GO:0005615;GO:0006493;GO:0007275;GO:0007507;GO:0008083;GO:0008201;GO:0010629;GO:0016020;GO:0030154;GO:0030949;GO:0035470;GO:0038084;GO:0042056;GO:0042802;GO:0043066;GO:0043183;GO:0043524;GO:0045766;GO:0048010;GO:0050731;GO:0050918;GO:0050930;GO:0051781;GO:0051897;GO:0060048;GO:0060754;GO:0060976;GO:0070374	K16858	-	W;T	1AU85;13P21;18V96;0II0A;0DGU4;09VJJ;0V6IQ;0UIQR;1CRI7	vascular endothelial growth factor B isoform Vegf-b186 precursor [Mus musculus]	22340
Usp9x	834.6266236	1053.245236	616.0080108	0.584866648	-0.773820373	0.009246114	0.70390426	Nodiff	NC_000086.8	12937221	13039567	+	13674	Usp9x	GO:0001764;GO:0004843;GO:0005737;GO:0005829;GO:0006508;GO:0006511;GO:0007179;GO:0008233;GO:0008234;GO:0016579;GO:0016787;GO:0018215;GO:0030426;GO:0030509;GO:0042752;GO:0048675;GO:0050821;GO:0070410;GO:0071108;GO:0071947;GO:1901537;GO:1990380	K11840	[EC:3.4.19.12]	O	0DJYK;KOG1866;09YI6;191XT;1CUS7;0V9FX;12R87;1B05U;0UIND	probable ubiquitin carboxyl-terminal hydrolase FAF-X isoform X1 [Mus musculus]	22284
Ppp1r14a	47.67845343	28.18607177	67.17083509	2.383121552	1.252852538	0.009271411	0.70390426	Up Regulation	NC_000073.7	28988509	28992817	+	1429	Ppp1r14a	GO:0004864;GO:0004865;GO:0005737;GO:0032515;GO:0035690;GO:0042325	K12328	-	T	0DUGY;1B5RU;0IZE6;193SP;0UVPA;1D3N5;0VHQX;13TEZ;0A7RA	protein phosphatase 1 regulatory subunit 14A isoform X1 [Mus musculus]	68458
Sorbs3	393.7115089	286.487793	500.9352248	1.748539509	0.806150395	0.009704005	0.732595668	Nodiff	NC_000080.7	70417917	70449472	-	4229	Sorbs3	GO:0000122;GO:0005515;GO:0005634;GO:0005737;GO:0005856;GO:0005925;GO:0007015;GO:0007155;GO:0008134;GO:0017166;GO:0030054;GO:0031589;GO:0043410;GO:0051496	K23709	-	T	0V106;0KCZS;0B00S;196RR;0WCH5;0E5HV;14T5T;1DCHS;1B9XD	vinexin isoform a [Mus musculus]	20410
Acta2	77.23351983	37.79418934	116.6728503	3.087057888	1.626232536	0.009754177	0.732595668	Up Regulation	NC_000085.7	34217736	34232985	-	2834	Acta2	GO:0000166;GO:0001725;GO:0005515;GO:0005524;GO:0005737;GO:0005856;GO:0005869;GO:0006936;GO:0008217;GO:0009615;GO:0010628;GO:0014829;GO:0015629;GO:0019901;GO:0030027;GO:0030175;GO:0030485;GO:0032991;GO:0044297;GO:0061041;GO:0061870;GO:0061874;GO:0070374;GO:0072144;GO:0090131;GO:2000491	K12313	-	Z	09TDS;12N6D;0V4CV;1ASPD;KOG0676;0UQDY;190CQ;0DFJ6;1CW46	actin, aortic smooth muscle [Mus musculus]	11475
Sc5d	5480.272557	4133.520151	6827.024962	1.651624938	0.723886107	0.009782106	0.732595668	Nodiff	NC_000075.7	42162888	42175607	-	4929	Sc5d	GO:0000248;GO:0005506;GO:0005783;GO:0005789;GO:0006629;GO:0006694;GO:0008202;GO:0008610;GO:0016020;GO:0016021;GO:0016126;GO:0016491;GO:0033490;GO:0043231;GO:0055114	K00227	[EC:1.14.19.20]	I	1CW01;18U4X;0A2ZD;0DM4W;12R1I;0VDUI;1B32C;0UI9M;KOG0872	lathosterol oxidase [Mus musculus]	235293
Cyb5r3	4419.875738	3331.512529	5508.238947	1.653374826	0.725413826	0.009828957	0.732738607	Nodiff	NC_000081.7	83037696	83060641	-	4864	Cyb5r3	GO:0004128;GO:0005515;GO:0005737;GO:0005739;GO:0005741;GO:0005743;GO:0005783;GO:0005789;GO:0005811;GO:0006629;GO:0006694;GO:0006695;GO:0006809;GO:0008202;GO:0008203;GO:0016020;GO:0016126;GO:0016208;GO:0016491;GO:0043531;GO:0050421;GO:0050660;GO:0051287;GO:0055114;GO:0071949;GO:1903958	K00326	[EC:1.6.2.2]	H;C	12N8U;0V4I2;0DF8U;1CVKV;1AVJY;09TJ4;0UK3M;KOG0534;18T7S	NADH-cytochrome b5 reductase 3 isoform X1 [Mus musculus]	109754
Mtmr4	883.6284136	1118.772298	648.4845288	0.579639422	-0.786772376	0.009944568	0.732738607	Nodiff	NC_000077.7	87482780	87507128	+	9077	Mtmr4	GO:0004438;GO:0004721;GO:0004722;GO:0004725;GO:0005737;GO:0005768;GO:0006470;GO:0007179;GO:0010506;GO:0014894;GO:0016020;GO:0016311;GO:0016787;GO:0016791;GO:0019903;GO:0035335;GO:0046856;GO:0046872;GO:0052629;GO:0060304	K18082	-	I;U	0B3KS;0E7S3;1DES0;1972J;0V2TT;1BAS3;0WG0J;13BQ2;0INM5	myotubularin-related protein 4 isoform X1 [Mus musculus]	170749
Col5a1	182.2717677	112.8041532	251.7393822	2.231649945	1.158110745	0.009953287	0.732738607	Up Regulation	NC_000068.8	27776393	27929522	+	8515	Col5a1	GO:0001568;GO:0003007;GO:0005201;GO:0005515;GO:0005576;GO:0005581;GO:0005588;GO:0005604;GO:0005615;GO:0007155;GO:0008201;GO:0016477;GO:0030020;GO:0030198;GO:0030199;GO:0031012;GO:0032964;GO:0035313;GO:0035989;GO:0043394;GO:0043588;GO:0045112;GO:0048407;GO:0048592;GO:0051128;GO:0062023;GO:0097435;GO:1903225	K19721	-	W	0V43J;0DKYV;18Z32;0UIVP;09T4V;1CRK7;1AYK3;KOG3544;12N1R	collagen alpha-1(V) chain precursor [Mus musculus]	12831
Uap1l1	202.2165942	136.2972569	268.1359315	1.967287806	0.976208033	0.009961101	0.732738607	Nodiff	NC_000068.8	25251501	25255695	-	1763	Uap1l1	GO:0003977;GO:0006048;GO:0016740;GO:0016779;GO:0070569	K00972	-	M;G	0DI67;1B4QU;0UKJD;KOG2388;1CSWK;12PDS;0V5KI;09VN7;18Y8K	UDP-N-acetylhexosamine pyrophosphorylase-like protein 1 [Mus musculus]	227620
Bhmt	66531.06686	49354.9729	83707.16083	1.69602283	0.76215559	0.010142601	0.742788441	Nodiff	NC_000079.7	93753399	93774266	-	2071	Bhmt	GO:0005737;GO:0005829;GO:0006479;GO:0006577;GO:0006579;GO:0008168;GO:0008270;GO:0009086;GO:0016740;GO:0032259;GO:0032991;GO:0044877;GO:0046872;GO:0047150;GO:0070062;GO:0071267	K00544	[EC:2.1.1.5]	E	0DIWK;09XJ4;0V8H7;13HAS;1CTMX;18XYS;0UMIR;1AX14;KOG1579	betaine--homocysteine S-methyltransferase 1 [Mus musculus]	12116
Tuba8	115.2467684	164.9332737	65.56026305	0.397495676	-1.33098893	0.010195662	0.743384997	Down Regulation	NC_000072.7	121187666	121209304	+	7783	Tuba8	GO:0000166;GO:0000226;GO:0000278;GO:0003924;GO:0005200;GO:0005525;GO:0005737;GO:0005856;GO:0005874;GO:0007017;GO:0015630	K07374	-	Z	1CY4F;191PT;0A4PT;0DP6G;0VFJQ;0UN21;KOG1376;13NZH;1B3FY	tubulin alpha-8 chain [Mus musculus]	53857
Cabyr	43.35064408	24.87834376	61.82294441	2.485010458	1.313251923	0.010466383	0.755272573	Up Regulation	NC_000084.7	12874141	12888203	+	3000	Cabyr	GO:0005509;GO:0005515;GO:0005654;GO:0005737;GO:0005829;GO:0005856;GO:0005929;GO:0019722;GO:0019899;GO:0019904;GO:0031514;GO:0035686;GO:0042995;GO:0046872;GO:0048240;GO:0097228;GO:0097229	-	-	T	13K03;0V73R;0DHES;0IFPT;1AUXJ;09W5G;1CS4U;0UJJQ;193RM	calcium-binding tyrosine phosphorylation-regulated protein isoform a [Mus musculus]	71132
Gprc5b	68.90716505	20.77363124	117.0406989	5.634099185	2.494184962	0.01048633	0.755272573	Up Regulation	NC_000073.7	118571263	118594434	-	4525	Gprc5b	GO:0001934;GO:0004930;GO:0005654;GO:0005730;GO:0005829;GO:0005886;GO:0007165;GO:0007186;GO:0007626;GO:0009986;GO:0010976;GO:0016020;GO:0016021;GO:0019901;GO:0030295;GO:0032147;GO:0042593;GO:0043123;GO:0043231;GO:0043235;GO:0045121;GO:0045666;GO:0045860;GO:0050729;GO:0060907;GO:0061098;GO:0070062;GO:0090263	K04619	-	T	0IE42;1AZ3S;0DR0W;18Z6M;0A1YX;1D053;0VC70;0UMY9;13J64	G-protein coupled receptor family C group 5 member B isoform 1 precursor [Mus musculus]	64297
Psme1	1241.408043	929.3870064	1553.42908	1.671455561	0.741104999	0.010495601	0.755272573	Nodiff	NC_000080.7	55815951	55818984	+	977	Psme1	GO:0000502;GO:0005515;GO:0005654;GO:0005737;GO:0008537;GO:0010950;GO:0019884;GO:0061133;GO:0061136;GO:2000045	K06696	-	O	0V93Y;1AYCH;0URKE;12SZR;18WIQ;1CX6R;KOG4470;0A0NH;0DN9X	proteasome activator complex subunit 1 [Mus musculus]	19186
Slc39a10	142.338732	186.1063269	98.57113715	0.529649576	-0.916889928	0.010603308	0.758278056	Nodiff	NC_000067.7	46846704	46964952	-	15974	Slc39a10	GO:0002903;GO:0005385;GO:0005886;GO:0005887;GO:0006811;GO:0006829;GO:0006882;GO:0016020;GO:0016021;GO:0030001;GO:0030890;GO:0046873;GO:0050861;GO:0055085;GO:0071578;GO:1903615	K14716	-	P	09U35;0UJDR;1CQ2I;0V527;1AUWK;KOG2693;0DFCU;18SI3;12S2U	zinc transporter ZIP10 isoform X1 [Mus musculus]	227059
Prxl2a	800.0269304	594.9087872	1005.145074	1.689578462	0.756663349	0.010628996	0.758278056	Nodiff	NC_000080.7	40715692	40735790	-	2040	Prxl2a	GO:0005576;GO:0005737;GO:0005739;GO:0016020;GO:0016021;GO:0016209;GO:0045670;GO:0055114;GO:0098869	-	-	O;T	09U3S;0V52W;1ASES;18WEN;KOG4498;0UGP9;0DFDG;1CQ38;13KNU	peroxiredoxin-like 2A isoform a [Mus musculus]	70564
Ptn	19.2574656	2.379739086	36.13519212	15.18451848	3.924529254	0.010744657	0.759450769	Up Regulation	NC_000072.7	36691859	36787114	-	1770	Ptn	GO:0001503;GO:0001889;GO:0002232;GO:0002690;GO:0004864;GO:0005178;GO:0005539;GO:0005576;GO:0005604;GO:0005615;GO:0005737;GO:0005783;GO:0005886;GO:0007165;GO:0007229;GO:0007406;GO:0007420;GO:0007507;GO:0007612;GO:0007613;GO:0008083;GO:0008201;GO:0008284;GO:0008360;GO:0009986;GO:0010594;GO:0010811;GO:0010976;GO:0010996;GO:0014823;GO:0016020;GO:0016525;GO:0019901;GO:0021510;GO:0021549;GO:0021794;GO:…	K16642	-	W;T;U	0IWNA;13QG5;1D39K;0VHTB;0A6Z6;0UV6Z;0DTXD;1B5PK;193QN	pleiotrophin isoform X1 [Mus musculus]	19242
Ankrd33b	271.9915529	193.8776894	350.1054164	1.805805596	0.852642587	0.010839346	0.759450769	Nodiff	NC_000081.7	31278328	31370446	-	25012	Ankrd33b	GO:0003674;GO:0003677;GO:0005575;GO:0008150	-	-	S	1B0WR;09W8A;0DHHD;12Q4E;0V76Q;0UJPJ;0IFWP;1CS7P;195QF	ankyrin repeat domain-containing protein 33B isoform 3 [Mus musculus]	67434
Hspa13	696.7713839	884.0482423	509.4945254	0.576319822	-0.795058455	0.010910755	0.759450769	Nodiff	NC_000082.7	75552078	75564575	-	5032	Hspa13	GO:0000166;GO:0005524;GO:0005737;GO:0005739;GO:0005783;GO:0016887;GO:0031072;GO:0034620;GO:0042026;GO:0043231;GO:0044183;GO:0051082;GO:0051085;GO:0051787	K09491	-	O	KOG0101;1AUAT;1CRKB;12XGP;0V6KM;09VMI;0UIU1;0DGW1;18XH4	heat shock 70 kDa protein 13 precursor [Mus musculus]	110920
Tcim	869.613712	580.7003438	1158.52708	1.99505148	0.996425974	0.010947098	0.759450769	Nodiff	NC_000074.7	24927188	24928962	-	1775	Tcim	GO:0002264;GO:0005112;GO:0005634;GO:0005654;GO:0005730;GO:0005737;GO:0005829;GO:0005886;GO:0006915;GO:0010739;GO:0016607;GO:0034605;GO:0043066;GO:0043620;GO:0045746;GO:1900020;GO:1901224;GO:1902806;GO:1903706	-	-	S	0DU92;1933C;13RC6;0A7G6;0UVEC;0IXNR;1D3KX;1B5Y0;0VIAY	transcriptional and immune response regulator [Mus musculus]	69068
Mmp12	892.6747123	41.01639621	1744.333028	42.52770086	5.410330957	0.010967616	0.759450769	Up Regulation	NC_000075.7	7344397	7360461	+	3772	Mmp12	GO:0000122;GO:0001046;GO:0004222;GO:0005509;GO:0005518;GO:0005576;GO:0005615;GO:0005634;GO:0005737;GO:0006508;GO:0006606;GO:0008233;GO:0008237;GO:0008270;GO:0010628;GO:0016787;GO:0030198;GO:0030574;GO:0031012;GO:0032727;GO:0035313;GO:0043565;GO:0045944;GO:0046872;GO:0048286;GO:0050691;GO:0060054;GO:0060309;GO:0060339;GO:0060340;GO:0060435;GO:0098586;GO:1901163;GO:1904905	K01413	[EC:3.4.24.65]	O;W	0DGSQ;KOG1565;0V6HA;09U0I;13GUN;1AU6C;1CRGU;1914H;0UINV	macrophage metalloelastase isoform 1 preproprotein [Mus musculus]	17381
Tsr1	103.3345032	137.1870993	69.48190704	0.506475517	-0.981435564	0.010987642	0.759450769	Nodiff	NC_000077.7	74788906	74800166	+	3385	Tsr1	GO:0000462;GO:0000479;GO:0003924;GO:0005525;GO:0005634;GO:0005730;GO:0030688;GO:0034511;GO:0042254	K14799	-	S;K;B	0DMPX;0VCUA;18W9H;KOG1980;0A1Z1;1AT7S;12NN0;1CYJX;0UHCT	pre-rRNA-processing protein TSR1 homolog [Mus musculus]	104662
Rpl38	539.9566705	397.8169052	682.0964359	1.71459892	0.77787114	0.010991567	0.759450769	Nodiff	NC_000077.7	114558644	114563159	+	636	Rpl38	GO:0001501;GO:0001503;GO:0002181;GO:0003735;GO:0005840;GO:0006412;GO:0006417;GO:0007605;GO:0014069;GO:0022618;GO:0022625;GO:0033291;GO:0034463;GO:0042474;GO:0042788;GO:0045202;GO:0048318	K02923	-	J	KOG3499;13WS1;1D520;0A9BU;196FY;0VK8N;1B6KQ;0DVIS;0UW9Y	60S ribosomal protein L38 [Mus musculus]	67671
Ehf	15.14126821	24.92589469	5.356641729	0.214902686	-2.218244578	0.011044461	0.759450769	Down Regulation	NC_000068.8	103093776	103133620	-	4740	Ehf	GO:0000978;GO:0000981;GO:0001228;GO:0003677;GO:0003700;GO:0005634;GO:0005654;GO:0005794;GO:0006355;GO:0006357;GO:0006366;GO:0030154;GO:0030855;GO:0043565;GO:0045893;GO:0045944;GO:0050673	K17102	-	K	0UGBU;18X6A;12NE5;KOG3804;0DF5V;0V4UN;1AWV3;09TVE;1CPVH	ETS homologous factor isoform X1 [Mus musculus]	13661
Uqcr11	1218.624147	917.5099791	1519.738316	1.656372519	0.728027172	0.011058403	0.759450769	Nodiff	NC_000076.7	80238831	80242655	-	436	Uqcr11	GO:0005739;GO:0005743;GO:0008121;GO:0009055;GO:0016020;GO:0016021;GO:0022900;GO:0055114;GO:0070469	K00420	-	C	0UWKW;0DW4G;19430;1B6WD;1D5EC;0J5Z0;13YN3;0VM9C;0AABH	cytochrome b-c1 complex subunit 10 [Mus musculus]	66594
Apoa5	21355.7572	26441.64215	16269.87225	0.615312474	-0.700608854	0.011136721	0.760926993	Nodiff	NC_000075.7	46179906	46183219	+	2529	Apoa5	GO:0005543;GO:0005576;GO:0005615;GO:0005768;GO:0005769;GO:0005770;GO:0005794;GO:0005829;GO:0006641;GO:0006695;GO:0006869;GO:0008047;GO:0008201;GO:0008289;GO:0010873;GO:0010898;GO:0010902;GO:0015485;GO:0019433;GO:0019899;GO:0030300;GO:0031210;GO:0033344;GO:0033700;GO:0034361;GO:0034364;GO:0034370;GO:0034372;GO:0034380;GO:0035473;GO:0042157;GO:0042627;GO:0042632;GO:0045723;GO:0046470;GO:0046889;GO:…	K09025	-	O;T	1CPFI;1ASQ7;0IKFF;0DQ23;18TKV;09VKE;13H6P;0US4P;0VDAQ	apolipoprotein A-V precursor [Mus musculus]	66113
Ptpmt1	763.4183391	570.0920022	956.7446759	1.678228553	0.746939206	0.011198926	0.760926993	Nodiff	NC_000068.8	90741057	90748395	-	1322	Ptpmt1	GO:0004439;GO:0004721;GO:0004722;GO:0004725;GO:0005739;GO:0005743;GO:0006470;GO:0006629;GO:0006655;GO:0008138;GO:0008654;GO:0008962;GO:0016020;GO:0016311;GO:0016787;GO:0016791;GO:0031305;GO:0032049;GO:0035335;GO:0046488;GO:0061179;GO:0106306;GO:0106307;GO:2001242	K14165	-	-	-	phosphatidylglycerophosphatase and protein-tyrosine phosphatase 1 [Mus musculus]	66461
Ripor2	88.67339094	140.1666845	37.18009733	0.265256309	-1.914541032	0.011217823	0.760926993	Down Regulation	NC_000079.7	24685369	24917789	+	10616	Ripor2	GO:0005515;GO:0005737;GO:0005856;GO:0005886;GO:0006935;GO:0007155;GO:0007162;GO:0007517;GO:0007605;GO:0009968;GO:0016020;GO:0016324;GO:0030154;GO:0030175;GO:0032420;GO:0035024;GO:0042130;GO:0042802;GO:0042995;GO:0045184;GO:0045663;GO:0048741;GO:0051260;GO:0051491;GO:0060088;GO:0060171;GO:0071158;GO:0071260;GO:0071889;GO:0090023;GO:1901673;GO:1901741;GO:1903904;GO:1905872;GO:1990869;GO:2000114;GO:…	K24818	-	S	0V84E;0DP1S;1ARH6;1CXZM;0UQAP;12UCS;0A245;0IEN6;18S16	rho family-interacting cell polarization regulator 2 isoform X1 [Mus musculus]	193385
Efemp2	56.23209303	34.64489781	77.81928825	2.246197656	1.167484884	0.011292239	0.762848324	Up Regulation	NC_000085.7	5523974	5532548	+	3198	Efemp2	GO:0001527;GO:0005509;GO:0005515;GO:0005576;GO:0005604;GO:0005615;GO:0008201;GO:0030023;GO:0031012;GO:0035904;GO:0042803;GO:0048251;GO:0060414;GO:0060840;GO:0062023;GO:0071953;GO:0097084;GO:1904026;GO:1904028;GO:1904706;GO:1904831;GO:1905609	K19866	-	W;T	0E8KM;1DFIF;1979U;0IR6U;1BB4M;13DWC;0B4Z4;0WHIR;0V3B9	EGF-containing fibulin-like extracellular matrix protein 2 isoform 2 precursor [Mus musculus]	58859
Svbp	101.6403127	67.93521616	135.3454092	1.992271709	0.994414418	0.011579849	0.775389291	Nodiff	NC_000070.7	119052507	119058495	+	980	Svbp	GO:0005515;GO:0005576;GO:0005737;GO:0005856;GO:0006508;GO:0008017;GO:0009306;GO:0010596;GO:0031397;GO:0045177;GO:0061564;GO:1905048	K23357	-	S;U	193X2;0DVNP;13VIY;0J1TQ;0UWDN;1D521;0A9NC;1B6RJ;0VKJQ	small vasohibin-binding protein isoform a [Mus musculus]	69216
Mrnip	64.95872163	41.55780418	88.35963907	2.126186424	1.088268098	0.011594138	0.775389291	Up Regulation	NC_000077.7	50065678	50090943	+	2192	Mrnip	GO:0003674;GO:0003682;GO:0005575;GO:0005634;GO:0005654;GO:0006281;GO:0006974;GO:0007095;GO:0008150;GO:0010212;GO:0030870;GO:0045860;GO:0071168;GO:1905168;GO:2001032	-	-	S	0DGSN;193X5;0VC1H;0US4G;1CXQB;0A157;1B26B;0J2EG;13W86	MRN complex-interacting protein [Mus musculus]	68067
Pebp1	6107.831096	4649.201892	7566.460299	1.627475097	0.702635468	0.011618425	0.775389291	Nodiff	NC_000071.7	117420716	117425629	-	1182	Pebp1	GO:0000165;GO:0000166;GO:0001505;GO:0001933;GO:0002026;GO:0004867;GO:0005102;GO:0005524;GO:0005615;GO:0005737;GO:0005739;GO:0005741;GO:0005791;GO:0005794;GO:0006979;GO:0007286;GO:0007568;GO:0008021;GO:0008289;GO:0009408;GO:0009611;GO:0009636;GO:0009986;GO:0010033;GO:0010243;GO:0010466;GO:0010951;GO:0014070;GO:0014823;GO:0019899;GO:0019900;GO:0019901;GO:0021766;GO:0030414;GO:0033612;GO:0042493;GO:…	K06910	-	Z;J;T	KOG3346;12RCM;18U7V;1B3M0;0V9MK;0UP13;0DFJH;09YPW;1CUY4	phosphatidylethanolamine-binding protein 1 [Mus musculus]	23980
Slc23a1	809.9257032	606.5912783	1013.260128	1.670416579	0.740207936	0.012084388	0.803247813	Nodiff	NC_000084.7	35747657	35762900	-	3229	Slc23a1	GO:0005737;GO:0005886;GO:0005903;GO:0006811;GO:0006814;GO:0007420;GO:0008520;GO:0009636;GO:0009925;GO:0015081;GO:0015229;GO:0015293;GO:0015882;GO:0016020;GO:0016021;GO:0016324;GO:0022857;GO:0030324;GO:0033300;GO:0035725;GO:0043229;GO:0055085;GO:0070837;GO:0070904	K14611	-	P	18TEQ;12TQ2;KOG1292;09XM3;1B27D;0UQTP;0V6FG;1CXRA;0DJSS	solute carrier family 23 member 1 isoform X1 [Mus musculus]	20522
Tm6sf2	598.1816415	442.2754446	754.0878384	1.705018553	0.769787438	0.012242708	0.810516223	Nodiff	NC_000074.7	70525574	70532716	+	1446	Tm6sf2	GO:0005789;GO:0016020;GO:0016021;GO:0019216;GO:0033116;GO:0042802	-	-	U	09ZQS;0VD78;13MGK;1CYY0;0DPBQ;0IJ78;190T5;1AVG1;0UPUJ	transmembrane 6 superfamily member 2 isoform 1 [Mus musculus]	107770
Enpp2	818.0508763	1025.742695	610.3590578	0.595041096	-0.748938783	0.012385252	0.816686476	Nodiff	NC_000081.7	54702297	54816284	-	3995	Enpp2	GO:0001953;GO:0003676;GO:0003824;GO:0004528;GO:0004551;GO:0004622;GO:0005044;GO:0005509;GO:0005576;GO:0005615;GO:0005737;GO:0005794;GO:0005887;GO:0006629;GO:0006644;GO:0006897;GO:0006935;GO:0006955;GO:0008270;GO:0008284;GO:0009395;GO:0010634;GO:0016020;GO:0016021;GO:0016042;GO:0016787;GO:0030149;GO:0030247;GO:0030334;GO:0034638;GO:0044849;GO:0045765;GO:0046872;GO:0047391;GO:0048714;GO:0050731;GO:…	K01122	[EC:3.1.4.39]	F;Z	12Q62;1CQD6;1947P;09TDF;1AUYP;0V4CJ;0UIAT;0DEQP;KOG2645	ectonucleotide pyrophosphatase/phosphodiesterase family member 2 isoform X1 [Mus musculus]	18606
Lgi2	21.27183625	9.71900312	32.82466937	3.37736998	1.75590023	0.012565014	0.825252164	Up Regulation	NC_000071.7	52690859	52723689	-	6413	Lgi2	GO:0003674;GO:0005576;GO:0005615;GO:1904862	-	-	T	1953A;13IAP;09U0K;0DFAB;0V4ZB;1CY6R;1AX58;0IIXR;0UKRZ	leucine-rich repeat LGI family member 2 isoform 1 precursor [Mus musculus]	246316
Rdh11	658.3970294	452.9279457	863.8661131	1.907292587	0.931526176	0.012722072	0.831635276	Nodiff	NC_000078.7	79221007	79238629	-	3121	Rdh11	GO:0001523;GO:0001917;GO:0004745;GO:0005783;GO:0005789;GO:0007601;GO:0016020;GO:0016021;GO:0016062;GO:0016491;GO:0033721;GO:0042572;GO:0042574;GO:0052650;GO:0055114;GO:0110095	K11152	[EC:1.1.1.300]	Q	0V7JA;KOG1208;09WKN;1AUEG;0DFZ6;1CQNM;12TKG;18T3X;0UHIE	retinol dehydrogenase 11 isoform 1 precursor [Mus musculus]	17252
Fgfrl1	439.1357305	323.8908321	554.3806289	1.711628036	0.775369215	0.012762695	0.831635276	Nodiff	NC_000071.7	108842051	108854816	+	2700	Fgfrl1	GO:0001501;GO:0001571;GO:0003179;GO:0005007;GO:0005794;GO:0005886;GO:0005887;GO:0007166;GO:0008201;GO:0008285;GO:0008543;GO:0016020;GO:0016021;GO:0017134;GO:0030133;GO:0040037;GO:0042802;GO:0044291;GO:0060412;GO:0060539;GO:0098742	-	-	T	0A3G3;KOG0200;0US2A;13HBG;1911I;0DR3B;0VEB2;1B4AZ;1CYBE	fibroblast growth factor receptor-like 1 isoform 1 precursor [Mus musculus]	116701
Gse1	396.3424429	499.0445969	293.640289	0.588404906	-0.76511882	0.012922799	0.838765687	Nodiff	NC_000074.7	120955233	121308122	+	15251	Gse1	GO:0003674;GO:0005575;GO:0008150	-	-	S	0DMVI;1ATIY;0VB4U;0IGKK;0UMEM;13MTI;0A08X;18UHZ;1CWR5	genetic suppressor element 1 isoform X1 [Mus musculus]	382034
Ctsk	107.7032279	20.49516717	194.9112886	9.510109721	3.249461986	0.013083823	0.845069597	Up Regulation	NC_000069.7	95406521	95416698	+	1583	Ctsk	GO:0001957;GO:0001968;GO:0004197;GO:0005518;GO:0005576;GO:0005615;GO:0005654;GO:0005737;GO:0005764;GO:0005886;GO:0006508;GO:0006590;GO:0006955;GO:0008233;GO:0008234;GO:0009897;GO:0016020;GO:0016324;GO:0016787;GO:0030574;GO:0043231;GO:0043394;GO:0045453;GO:0051603;GO:0061037	K01371	[EC:3.4.22.38]	O	09Y9C;190JW;KOG1543;0DJNR;0V96U;1AZ1Y;0UJAX;1CUFN;13F3Y	cathepsin K preproprotein [Mus musculus]	13038
Rad51c	15.78016701	26.17509411	5.385239907	0.205739085	-2.281112202	0.013157216	0.845069597	Down Regulation	NC_000077.7	87267471	87295780	-	4471	Rad51c	GO:0000166;GO:0000400;GO:0000707;GO:0000722;GO:0000724;GO:0003677;GO:0005515;GO:0005524;GO:0005634;GO:0005654;GO:0005657;GO:0005694;GO:0005737;GO:0005739;GO:0005829;GO:0006281;GO:0006310;GO:0006974;GO:0007066;GO:0007131;GO:0007141;GO:0007283;GO:0008094;GO:0008821;GO:0010971;GO:0030054;GO:0033063;GO:0033065;GO:0043231;GO:0048471;GO:0048476	K10870	-	L	KOG1434;0DQE7;13HBQ;0UQH6;0A0R3;1B3DB;0VEGF;1CZG4;18V7Q	DNA repair protein RAD51 homolog 3 isoform X1 [Mus musculus]	114714
Slc5a1	22.45608652	9.970270377	34.94190266	3.504609337	1.809253634	0.013173099	0.845069597	Up Regulation	NC_000071.7	33261563	33320043	+	3933	Slc5a1	GO:0005412;GO:0005911;GO:0016020;GO:0016021;GO:0016324;GO:0022857;GO:0031526;GO:0043229;GO:0055085	K14158	-	P	1BAUS;0B3UF;13C4Z;1DEX0;0V2XC;1973Z;0E7XD;0WG8X;0IP49	sodium/glucose cotransporter 1 [Mus musculus]	20537
Prob1	179.8572669	127.291345	232.4231889	1.8259151	0.868619686	0.013236563	0.845097458	Nodiff	NC_000084.7	35783400	35788274	-	4875	Prob1	GO:0003674;GO:0005575;GO:0005654;GO:0008150	-	-	S	0VDFK;1926R;13TKQ;0URZW;0IZ44;0DQ79;0A2JM;1CYGQ;1B16X	proline-rich basic protein 1 [Mus musculus]	381148
Lrat	232.6522622	169.0990156	296.2055089	1.751669032	0.808730211	0.013321749	0.845097458	Nodiff	NC_000069.7	82799889	82811281	-	5349	Lrat	GO:0001972;GO:0005737;GO:0005768;GO:0005771;GO:0005783;GO:0005789;GO:0005791;GO:0006653;GO:0006776;GO:0007601;GO:0008374;GO:0009617;GO:0016020;GO:0016021;GO:0016740;GO:0016746;GO:0019841;GO:0032370;GO:0032526;GO:0033189;GO:0042572;GO:0043231;GO:0047173;GO:0048471;GO:0050896;GO:0102279;GO:1990830	K00678	[EC:2.3.1.135]	I	0IRMW;1B30T;09WX5;1CSY3;13JVJ;18YZI;0V7VE;0UKMR;0DI7Q	lecithin retinol acyltransferase [Mus musculus]	79235
Col6a3	157.584982	112.4671602	202.7028038	1.802328818	0.849862241	0.013326714	0.845097458	Nodiff	NC_000067.7	90694582	90771710	-	10858	Col6a3	GO:0004867;GO:0005581;GO:0005615;GO:0007155;GO:0010951;GO:0030020;GO:0031012;GO:0042383;GO:0062023	K06238	-	W	1BB9H;0V3HY;0B5J7;1DFV8;KOG3544;0WI6R;0E8YV;13EUK	collagen alpha-3(VI) chain isoform 1 precursor [Mus musculus]	12835
Vgll3	11.39064697	3.998165705	18.78312824	4.69793641	2.232027186	0.013597232	0.858961013	Up Regulation	NC_000082.7	65612075	65663254	+	7080	Vgll3	GO:0005634;GO:0006355	-	-	K	1ATID;0II4C;18S3M;0A2F3;0DQ25;13HWP;0VDAT;1CZ32;0UP8J	transcription cofactor vestigial-like protein 3 isoform 1 [Mus musculus]	73569
Slc27a3	43.93177924	26.01712458	61.84643389	2.377143319	1.249228887	0.013684156	0.85993836	Up Regulation	NC_000069.7	90292540	90298693	-	4462	Slc27a3	GO:0001676;GO:0004467;GO:0005783;GO:0016021;GO:0031957	K08772	[EC:6.2.1.-]	I	18U2F;0UFNH;KOG1179;12N3R;1CPG2;1ARI1;0DESC;09TFA;0V4ED	solute carrier family 27 member 3 isoform X1 [Mus musculus]	26568
Uck2	121.3591544	160.5874005	82.13090835	0.511440549	-0.967361546	0.013716617	0.85993836	Nodiff	NC_000067.7	167050464	167112926	-	5104	Uck2	GO:0000166;GO:0004849;GO:0005515;GO:0005524;GO:0005829;GO:0016301;GO:0016310;GO:0016740;GO:0019206;GO:0042802;GO:0043231;GO:0044206;GO:0044211	K00876	[EC:2.7.1.48]	F	1DEFI;0IMEH;19702;0V2M1;1BAKW;0E7EI;0B312;0WFCB;13AQK	uridine-cytidine kinase 2 isoform X1 [Mus musculus]	80914
Ildr2	659.2058141	914.5409174	403.8707109	0.441610324	-1.179154195	0.013770509	0.859986657	Down Regulation	NC_000067.7	166081630	166144405	+	8712	Ildr2	GO:0005783;GO:0005789;GO:0009749;GO:0016020;GO:0016021;GO:0030073;GO:0030154;GO:0031016;GO:0048873	-	-	T	0UGBB;09XJH;0DQ4C;13HMY;0IE5P;0VDCU;1ASMJ;1CZ5I;18YM4	immunoglobulin-like domain-containing receptor 2 isoform 1 precursor [Mus musculus]	100039795
Phf24	7.89592231	2.026061513	13.76578311	6.794355957	2.764336803	0.013870471	0.859986657	Up Regulation	NC_000070.7	42872619	42944752	+	18239	Phf24	GO:0005515;GO:0005575;GO:0007214;GO:0008277;GO:0032228;GO:0046872;GO:0050966	-	-	S	09X80;1CTA4;1AWJK;0IQZR;0DIJI;0UJNW;0V86N;195Q4;13KWK	PHD finger protein 24 isoform X1 [Mus musculus]	230085
Cd83	20.45349928	9.673054085	31.23394447	3.228964109	1.691071405	0.013911043	0.859986657	Up Regulation	NC_000079.7	43938588	43956609	+	2141	Cd83	GO:0009897;GO:0014070;GO:0016020;GO:0016021;GO:0032713;GO:0032733;GO:0032743;GO:0043372	K06510	-	T	0VD34;1AS84;18T2R;1CYUQ;0UT62;0DPVA;13JQF;0A279;0IKX7	CD83 antigen isoform 1 precursor [Mus musculus]	12522
St6galnac4	51.83035039	31.96543847	71.6952623	2.242899385	1.165364904	0.013925227	0.859986657	Up Regulation	NC_000068.8	32477090	32489708	+	3994	St6galnac4	GO:0005794;GO:0006486;GO:0008373;GO:0016020;GO:0016021;GO:0016740;GO:0016757;GO:0097503	K03374	[EC:2.4.99.7]	G	0DHT7;1CSHN;09WHX;12PYA;1B3QF;0UKDK;KOG2692;0V7GG;1924J	alpha-N-acetyl-neuraminyl-2,3-beta-galactosyl-1,3-N-acetyl-galactosaminide alpha-2,6-sialyltransferase [Mus musculus]	20448
Zfp609	255.1883889	323.5844714	186.7923064	0.577259797	-0.792707341	0.014028166	0.863123333	Nodiff	NC_000075.7	65598860	65735004	-	9280	Zfp609	GO:0005515;GO:0005634;GO:0005654;GO:0006357;GO:0007275;GO:0007517;GO:0033089;GO:0045944;GO:0046872;GO:1990841;GO:2000291;GO:2001224	-	-	S	0WHD5;1979A;0B4UE;13DNV;0V39S;1BB3K;0E8HM;1DFFR;0IQYG	zinc finger protein 609 [Mus musculus]	214812
Dusp4	15.34356131	24.33055885	6.356563771	0.261258437	-1.936450468	0.014144841	0.867078768	Down Regulation	NC_000074.7	35274764	35287048	+	2427	Dusp4	GO:0000188;GO:0001706;GO:0004721;GO:0004722;GO:0004725;GO:0005634;GO:0005654;GO:0005737;GO:0006470;GO:0008138;GO:0008330;GO:0016311;GO:0016787;GO:0016791;GO:0017017;GO:0035335;GO:0035970;GO:0051019;GO:0070373;GO:0106306;GO:0106307;GO:1990439	K04459	-	V	0DIVA;1AXG8;13H9Y;0V8FX;09XHW;1CTKP;18YFD;KOG1716;0UPHN	dual specificity protein phosphatase 4 [Mus musculus]	319520
Pnpla7	2029.210417	1539.432162	2518.988672	1.63631028	0.710446341	0.014260565	0.86854069	Nodiff	NC_000068.8	24865235	24944084	+	5710	Pnpla7	GO:0004622;GO:0005783;GO:0005789;GO:0005811;GO:0006629;GO:0016020;GO:0016021;GO:0016042;GO:0016787;GO:0034638;GO:0052689;GO:0102545	K14676	[EC:3.1.1.5]	O;I	0UPTC;KOG2968;12S4D;190SS;09VN1;1CU97;1AXUC;0DJGR;0V917	patatin-like phospholipase domain-containing protein 7 isoform X1 [Mus musculus]	241274
Id3	925.7772899	1221.814963	629.7396165	0.515413246	-0.95619848	0.014273643	0.86854069	Nodiff	NC_000070.7	135871133	135872703	+	953	Id3	GO:0000122;GO:0001656;GO:0005515;GO:0005634;GO:0005737;GO:0006275;GO:0007275;GO:0007417;GO:0007507;GO:0007517;GO:0007623;GO:0008134;GO:0009611;GO:0010628;GO:0010629;GO:0019904;GO:0030154;GO:0030182;GO:0030855;GO:0030903;GO:0032922;GO:0042476;GO:0043065;GO:0043433;GO:0045662;GO:0045668;GO:0045892;GO:0046983;GO:0048511;GO:0051726;GO:0072750;GO:0140416;GO:1901707	K17694	-	K	1D3MD;0DU9M;0UVFC;19310;0A7GQ;0VIBM;13VVH;1B5X9;0IYKY	DNA-binding protein inhibitor ID-3 [Mus musculus]	15903
C1s1	4046.839714	3079.339543	5014.339885	1.628381611	0.703438834	0.014334852	0.869070111	Nodiff	NC_000072.7	124507303	124519340	-	3103	C1s1	GO:0004252;GO:0005509;GO:0006508;GO:0006958;GO:0008236	K01331	[EC:3.4.21.42]	O;E	09UJW;KOG3627;1CPG5;13HY4;0UQTZ;0DFVH;18VM5;1AXUV;0V5J3	complement C1s-A subcomponent precursor [Mus musculus]	50908
Traf3	293.5557265	370.6701724	216.4412805	0.583918795	-0.776160346	0.014527461	0.874382202	Nodiff	NC_000078.7	111132755	111233589	+	8148	Traf3	GO:0001817;GO:0002224;GO:0002376;GO:0004842;GO:0005164;GO:0005515;GO:0005737;GO:0005768;GO:0006915;GO:0007165;GO:0008063;GO:0008270;GO:0009898;GO:0016740;GO:0019901;GO:0019903;GO:0030162;GO:0031625;GO:0031996;GO:0032088;GO:0032648;GO:0033209;GO:0035631;GO:0042802;GO:0042981;GO:0043122;GO:0045087;GO:0046330;GO:0046872;GO:0050688;GO:0070534	K03174	-	T	1BBAD;1DFX3;0B5NM;0ISDV;197CH;0V3J5;13EZY;0WIAP;0E90X	TNF receptor-associated factor 3 isoform a [Mus musculus]	22031
Hectd1	2058.942198	2550.157423	1567.726973	0.61475694	-0.701911979	0.014572581	0.874382202	Nodiff	NC_000078.7	51790504	51876540	-	9210	Hectd1	GO:0001779;GO:0001843;GO:0001892;GO:0003170;GO:0003281;GO:0004842;GO:0005515;GO:0016567;GO:0016740;GO:0035904;GO:0046872;GO:0048856;GO:0051865;GO:0060707;GO:0060708;GO:0061630;GO:0070534;GO:1903077	K12231	[EC:2.3.2.26]	O	0V4MP;KOG4276;1AVU1;12NAF;18UZ9;1CW2A;09YW5;0UI0M;0DM77	E3 ubiquitin-protein ligase HECTD1 [Mus musculus]	207304
Lipg	198.5551134	142.1678828	254.9423441	1.79324851	0.842575432	0.014580961	0.874382202	Nodiff	NC_000084.7	75072393	75095380	-	4956	Lipg	GO:0004465;GO:0004620;GO:0004806;GO:0005576;GO:0005615;GO:0005769;GO:0005794;GO:0006629;GO:0006633;GO:0007584;GO:0008201;GO:0008283;GO:0008970;GO:0009986;GO:0010983;GO:0016042;GO:0016298;GO:0016787;GO:0019433;GO:0032376;GO:0034375;GO:0042632;GO:0043691;GO:0046872;GO:0050746;GO:0052689;GO:0052739;GO:0052740;GO:0055091	K22284	[EC:3.1.1.3]	I;G	0V43M;0UFDU;0IJUA;09YV0;12SVP;0DEG1;18YFJ;1AZIZ;1CP5Q	endothelial lipase precursor [Mus musculus]	16891
Serpina12	30.57452012	11.71466522	49.43437503	4.219870915	2.077198868	0.014665092	0.875947385	Up Regulation	NC_000078.7	103995028	104010702	-	3690	Serpina12	GO:0004867;GO:0005515;GO:0005576;GO:0005615;GO:0005886;GO:0010466;GO:0010951;GO:0014068;GO:0030414;GO:0045721;GO:0046628;GO:0051055;GO:0090181;GO:0090207	K04525	-	V	0UTC8;1AU3W;09U5H;KOG2392;12R4F;0V54I;1CQ4S;0DFF0;19044	serpin A12 precursor [Mus musculus]	68054
Rgs10	31.61084782	17.66481388	45.55688177	2.578961889	1.366790454	0.014735158	0.875947385	Up Regulation	NC_000073.7	127975345	128020785	-	1543	Rgs10	GO:0001965;GO:0001975;GO:0005096;GO:0005515;GO:0005634;GO:0005737;GO:0005829;GO:0007213;GO:0008277;GO:0009968;GO:0043025;GO:0043197;GO:0043547;GO:0043679	K16449	-	T	1B4Q2;1CQGK;0UT1K;18U0J;09UHD;0V5GN;12NRU;KOG3589;0DFT6	regulator of G-protein signaling 10 isoform X1 [Mus musculus]	67865
Polr2b	618.5417514	774.1049179	462.9785848	0.598082474	-0.741583652	0.014765834	0.875947385	Nodiff	NC_000071.7	77458331	77497175	+	3812	Polr2b	GO:0000781;GO:0003677;GO:0003682;GO:0003899;GO:0005634;GO:0005654;GO:0005665;GO:0006351;GO:0006366;GO:0016740;GO:0016779;GO:0032549;GO:0046872	K03010	[EC:2.7.7.6]	K	12N88;09THS;1AWAA;1CPSN;KOG0214;0DF2U;0V4GR;1950P;0UG7W	DNA-directed RNA polymerase II subunit RPB2 [Mus musculus]	231329
Tmed8	217.047816	277.0543566	157.0412755	0.566824783	-0.819025257	0.014959834	0.884286485	Nodiff	NC_000078.7	87195547	87247264	-	15757	Tmed8	GO:0003674;GO:0005575;GO:0008150	-	-	U	KOG3878;1CUIZ;0DJRX;1B3XH;190K6;12PYQ;0V7HC;09WIU;0UNJG	protein TMED8 isoform X1 [Mus musculus]	382620
Timp2	222.4862294	140.5839579	304.3885009	2.165172367	1.114481881	0.015065506	0.887363655	Up Regulation	NC_000077.7	118191887	118246237	-	3622	Timp2	GO:0002020;GO:0004857;GO:0005178;GO:0005576;GO:0005615;GO:0007417;GO:0007568;GO:0008191;GO:0008270;GO:0008285;GO:0009986;GO:0010466;GO:0010951;GO:0030414;GO:0030426;GO:0032487;GO:0034097;GO:0042493;GO:0043005;GO:0043025;GO:0043410;GO:0045666;GO:0045762;GO:0045861;GO:0045930;GO:0046580;GO:0046872;GO:1905049	K22583	-	O;W	0DGSG;09VHV;0V6H4;18ZJR;1B3XK;1CRGJ;12TRZ;KOG4745;0UINJ	metalloproteinase inhibitor 2 precursor [Mus musculus]	21858
Cyp2b10	170.3500397	115.0042291	225.6958503	1.962500441	0.972692978	0.0153026	0.896657791	Nodiff	NC_000073.7	25597083	25626049	+	1878	Cyp2b10	GO:0004497;GO:0005506;GO:0016491;GO:0016705;GO:0016712;GO:0020037;GO:0046872;GO:0055114;GO:0070330	K07412	[EC:1.14.14.1]	Q	194T2;1ARR1;12SZU;0DGDQ;KOG0156;1CR8N;09TUB;0V59K;0UICT	cytochrome P450 2B10 precursor [Mus musculus]	13088
H2-Q10	14426.80739	10604.43762	18249.17716	1.720900042	0.783163302	0.015331651	0.896657791	Nodiff	NC_000083.7	35780986	35785460	+	1473	H2-Q10	GO:0002376;GO:0002474;GO:0002476;GO:0005102;GO:0005615;GO:0005783;GO:0005794;GO:0005797;GO:0005886;GO:0009897;GO:0009986;GO:0016020;GO:0016021;GO:0030670;GO:0030881;GO:0042277;GO:0042605;GO:0042608;GO:0042610;GO:0042612;GO:0042824;GO:0044877;GO:0046977;GO:0062061;GO:0070971;GO:0071556	K06751	-	U	09WNN;0US52;0VB3S;1CU56;0II5V;194CQ;13KER;0DJCZ;1AX68	H-2 class I histocompatibility antigen, Q10 alpha chain precursor [Mus musculus]	15007
Rora	1018.874086	1260.479804	777.2683686	0.616644841	-0.697488292	0.015444219	0.900060781	Nodiff	NC_000075.7	68560627	69295528	+	51763	Rora	GO:0000977;GO:0000978;GO:0000981;GO:0001222;GO:0001223;GO:0001525;GO:0003677;GO:0003700;GO:0004879;GO:0005515;GO:0005634;GO:0005654;GO:0006355;GO:0006357;GO:0006805;GO:0006809;GO:0007275;GO:0007623;GO:0008013;GO:0008134;GO:0008142;GO:0008270;GO:0008589;GO:0010575;GO:0010906;GO:0019218;GO:0021702;GO:0021930;GO:0030522;GO:0032922;GO:0036315;GO:0042632;GO:0042692;GO:0042752;GO:0042753;GO:0043030;GO:…	K08532	-	K	0DG1T;09US7;0V5RQ;1CRKD;18THH;0UKUM;KOG4216;12NX2;1B3B0	nuclear receptor ROR-alpha isoform 1 [Mus musculus]	19883
Leap2	464.6380117	307.645619	621.6304044	2.020605417	1.014787621	0.015645268	0.907519212	Up Regulation	NC_000077.7	53313008	53313963	-	497	Leap2	GO:0005576;GO:0042742;GO:0050832;GO:0061844	-	-	O	13ZFJ;19431;0UWDJ;1D4ZQ;1B6RT;0A9FM;0DVPD;0J7PZ;0VKAY	liver-expressed antimicrobial peptide 2 precursor [Mus musculus]	259301
Crebrf	476.6274881	597.7391959	355.5157804	0.594767388	-0.74960255	0.015681862	0.907519212	Nodiff	NC_000083.7	26918716	26995611	+	8512	Crebrf	GO:0000122;GO:0000977;GO:0000981;GO:0001228;GO:0003700;GO:0005634;GO:0005654;GO:0005737;GO:0006355;GO:0006357;GO:0006986;GO:0016604;GO:0032388;GO:0034976;GO:0042711;GO:0045732;GO:0045944;GO:0051222;GO:1900102;GO:1900170;GO:1902213	K21554	-	K	0V7AR;09WCB;18WDA;12NQM;0DHMQ;1CSC5;0UJV0;0IHZR;1AVC7	CREB3 regulatory factor [Mus musculus]	77128
Fstl1	168.363182	102.4856789	234.2406851	2.285594315	1.192569353	0.015877073	0.915614736	Up Regulation	NC_000082.7	37597417	37656878	+	3609	Fstl1	GO:0005509;GO:0005515;GO:0005576;GO:0005615;GO:0007275;GO:0008201;GO:0030154;GO:0030510;GO:0043066;GO:0043542;GO:0045446;GO:0061484	K23912	-	W	0UKJ7;0DH36;12TTW;1CRTF;09VUY;0V6TM;1AW1J;0IIPU;1929V	follistatin-related protein 1 precursor [Mus musculus]	14314
Cela1	69.72021029	45.73359489	93.70682568	2.04897135	1.034899812	0.016290731	0.936207923	Up Regulation	NC_000081.7	100572303	100585801	-	1106	Cela1	GO:0000122;GO:0004252;GO:0005576;GO:0005615;GO:0006508;GO:0006954;GO:0008233;GO:0008236;GO:0009791;GO:0016055;GO:0016787;GO:0031017;GO:0035264;GO:0042127;GO:0045595;GO:0045766;GO:0045944;GO:0046872;GO:0048771;GO:0055123;GO:0060309;GO:0061113;GO:0062023	K01326	[EC:3.4.21.36]	O;B;E	0A1JA;0VCF0;13KGM;KOG3627;1CRGP;18V4S;1B1IS;0URKX;0DIS9	chymotrypsin-like elastase family member 1 precursor [Mus musculus]	109901
Ranbp2	1429.571988	1770.280994	1088.862982	0.61507918	-0.701155953	0.016479889	0.943801551	Nodiff	NC_000076.7	58282674	58329977	+	9477	Ranbp2	GO:0000413;GO:0001975;GO:0003723;GO:0003755;GO:0005096;GO:0005515;GO:0005634;GO:0005635;GO:0005642;GO:0005643;GO:0005654;GO:0005737;GO:0005739;GO:0006111;GO:0006457;GO:0006607;GO:0015031;GO:0016020;GO:0016740;GO:0016925;GO:0019789;GO:0031267;GO:0031965;GO:0033133;GO:0042405;GO:0043231;GO:0043547;GO:0044614;GO:0044615;GO:0044877;GO:0046872;GO:0046907;GO:0051028;GO:0051642;GO:1990723	K12172	[EC:2.3.2.-]	O;U	1CX8K;0URNE;12N77;0DNBH;KOG0864;KOG0865;0A0Q9;0VBKF;1AZAA;18U93	E3 SUMO-protein ligase RanBP2 [Mus musculus]	19386
Ddi2	553.0147159	691.1090736	414.9203582	0.600368848	-0.736078975	0.016536933	0.943802693	Nodiff	NC_000070.7	141410874	141450730	-	3539	Ddi2	GO:0004190;GO:0005515;GO:0005634;GO:0005654;GO:0005694;GO:0005737;GO:0005794;GO:0005829;GO:0005886;GO:0005903;GO:0006355;GO:0006508;GO:0008233;GO:0010498;GO:0010829;GO:0016020;GO:0016485;GO:0016787;GO:0019871;GO:0030054;GO:0031647;GO:0032243;GO:0042802;GO:0042997;GO:0043130;GO:0045920;GO:0050892;GO:0051051;GO:0072711;GO:0097752;GO:1903077	K11885	-	L	KOG0012;1AZ7D;12R9C;0UGWE;09W39;0V71N;1900W;1CUU3;0DK03	protein DDI1 homolog 2 [Mus musculus]	68817
Kynu	2716.372641	2090.166734	3342.578548	1.5991923	0.677343431	0.016627334	0.94570105	Nodiff	NC_000068.8	43445270	43573060	+	5178	Kynu	GO:0003824;GO:0005737;GO:0005829;GO:0006569;GO:0007568;GO:0009435;GO:0016787;GO:0019363;GO:0019442;GO:0019805;GO:0030170;GO:0030429;GO:0034354;GO:0043420;GO:0097053	K01556	[EC:3.7.1.3]	E	1CXXY;0DP07;KOG3846;0VC89;0USMH;09VNG;1B0TS;12PWJ;191BX	kynureninase isoform 1 [Mus musculus]	70789
Aspg	2948.170625	2282.893052	3613.448198	1.582837266	0.662512938	0.016764808	0.947053129	Nodiff	NC_000078.7	112073117	112094007	+	4068	Aspg	GO:0003847;GO:0004067;GO:0004622;GO:0006520;GO:0006528;GO:0006629;GO:0006644;GO:0016042;GO:0016740;GO:0016746;GO:0016747;GO:0016787;GO:0102545	K13278	-	E	1B1B9;KOG0503;12RED;0DNMW;192F6;0UHG2;1CXJ7;09YS9;0V9Q4	60 kDa lysophospholipase [Mus musculus]	104816
Fam228b	42.02554204	58.90117468	25.1499094	0.426984853	-1.227743203	0.016765547	0.947053129	Down Regulation	NC_000078.7	4789888	4819259	-	6898	Fam228b	GO:0003674;GO:0005575;GO:0008150	-	-	S	13U62;1CY8Z;0A4T7;1AX01;196KW;0VFN2;0DRKM;0J05N;0UP8A	protein FAM228B isoform a [Mus musculus]	207921
Trem2	114.2325348	18.99196365	209.4731059	11.02956544	3.463304045	0.016848439	0.948498358	Up Regulation	NC_000083.7	48653429	48659304	+	1146	Trem2	GO:0001530;GO:0001540;GO:0001774;GO:0001934;GO:0002282;GO:0002588;GO:0002931;GO:0004888;GO:0005515;GO:0005543;GO:0005576;GO:0005886;GO:0005887;GO:0006911;GO:0008035;GO:0008289;GO:0010468;GO:0010507;GO:0010628;GO:0010822;GO:0016020;GO:0016021;GO:0030169;GO:0030316;GO:0031226;GO:0031663;GO:0032006;GO:0032008;GO:0032497;GO:0032499;GO:0032675;GO:0032691;GO:0032720;GO:0032733;GO:0034185;GO:0034186;GO:…	K14378	-	T	1CYRI;0UT3P;192QP;0IXBY;0VCZU;0DPSD;1AU2U;13S86;0A1UH	triggering receptor expressed on myeloid cells 2 isoform 2 precursor [Mus musculus]	83433
Fzd6	101.0212073	131.8738673	70.16854721	0.53208834	-0.910262304	0.016951983	0.951092421	Nodiff	NC_000081.7	38869667	38901587	+	4468	Fzd6	GO:0001736;GO:0001843;GO:0001942;GO:0004888;GO:0004930;GO:0005515;GO:0005783;GO:0005789;GO:0005886;GO:0007165;GO:0007166;GO:0007186;GO:0007275;GO:0007399;GO:0009986;GO:0016020;GO:0016021;GO:0016055;GO:0016324;GO:0016327;GO:0017147;GO:0030168;GO:0030659;GO:0030901;GO:0031410;GO:0031625;GO:0033278;GO:0035567;GO:0035880;GO:0042472;GO:0042813;GO:0043433;GO:0045177;GO:0048105;GO:0060070;GO:0060071;GO:…	K02376	-	T	1AUBZ;0UIV3;18VN0;0V4SV;12NRT;1D00P;0DNG2;KOG3577;09TTI	frizzled-6 precursor [Mus musculus]	14368
Chrna4	27.03846045	14.47711346	39.59980744	2.735338611	1.451719437	0.017013976	0.951143964	Up Regulation	NC_000068.8	180664104	180685365	-	5501	Chrna4	GO:0001508;GO:0001666;GO:0004888;GO:0005216;GO:0005230;GO:0005515;GO:0005886;GO:0005887;GO:0005892;GO:0006281;GO:0006811;GO:0006816;GO:0006979;GO:0007165;GO:0007268;GO:0007271;GO:0007585;GO:0007626;GO:0009897;GO:0014059;GO:0015464;GO:0016020;GO:0016021;GO:0019233;GO:0022848;GO:0030054;GO:0030425;GO:0030594;GO:0032991;GO:0034220;GO:0035094;GO:0035095;GO:0035640;GO:0042113;GO:0042166;GO:0042391;GO:…	K04806	-	T;W	18SAV;0UGNJ;0V4QE;KOG3645;09TR5;1B3D1;1CUCF;0DF1E;12NBU	neuronal acetylcholine receptor subunit alpha-4 precursor [Mus musculus]	11438
Usp32	479.4406359	597.6351884	361.2460834	0.604459192	-0.72628315	0.017067836	0.951143964	Nodiff	NC_000077.7	84875263	85031107	-	7400	Usp32	GO:0004843;GO:0005509;GO:0005634;GO:0005737;GO:0005794;GO:0005829;GO:0006508;GO:0006511;GO:0008233;GO:0008234;GO:0016579;GO:0016787;GO:0018215	K11837	[EC:3.4.19.12]	O;T	12QDF;194AI;0DNAQ;0V59F;KOG1870;KOG0044;0URMK;0A2F0;1AZEX;1CX7Q	ubiquitin carboxyl-terminal hydrolase 32 isoform X1 [Mus musculus]	237898
Atp4a	22.2367659	10.90373417	33.56979763	3.078743219	1.622341545	0.017159907	0.953065833	Up Regulation	NC_000073.7	30411634	30424959	+	3497	Atp4a	GO:0000166;GO:0000287;GO:0005524;GO:0005886;GO:0006811;GO:0006813;GO:0008556;GO:0008900;GO:0016020;GO:0016021;GO:0046872;GO:0071805;GO:1902600	K01542	[EC:7.2.2.19]	F;P	0DGSY;0V6HG;194EW;12SUH;1AU6N;1CRH1;KOG0203;0UIP9;09VI8	potassium-transporting ATPase alpha chain 1 isoform 1 [Mus musculus]	11944
Sgce	55.55740441	26.70482426	84.40998456	3.160851528	1.660313271	0.017247529	0.953500529	Up Regulation	NC_000072.7	4674350	4747204	-	1970	Sgce	GO:0005515;GO:0005737;GO:0005794;GO:0005856;GO:0005886;GO:0005887;GO:0016010;GO:0016012;GO:0016020;GO:0016021;GO:0030425;GO:0032590;GO:0042383;GO:0042995	-	-	S	0DKM2;0UJ8I;130JF;18V0Q;0VAQP;1CVFI;KOG4482;1AUVK;09ZU9	epsilon-sarcoglycan isoform X1 [Mus musculus]	20392
Tecr	1670.432135	1280.059104	2060.805165	1.609929696	0.686997689	0.017282953	0.953500529	Nodiff	NC_000074.7	84298327	84321120	-	1174	Tecr	GO:0005783;GO:0005789;GO:0006629;GO:0006631;GO:0006633;GO:0006665;GO:0006694;GO:0016020;GO:0016021;GO:0016491;GO:0016627;GO:0030176;GO:0030497;GO:0042761;GO:0055114;GO:0102758	K10258	[EC:1.3.1.93]	I	18Y7W;09VJ7;0V6IC;0UIXK;1CRHX;12PC0;0DGTU;KOG1639;1AZAW	very-long-chain enoyl-CoA reductase isoform 1 [Mus musculus]	106529
Prss8	97.13454997	57.44141742	136.8276825	2.382038757	1.252196887	0.017429549	0.95839355	Up Regulation	NC_000073.7	127524889	127529321	-	1896	Prss8	GO:0004252;GO:0005886;GO:0006508;GO:0008233;GO:0008236;GO:0016787	K08664	[EC:3.4.21.-]	O	1AY18;09THJ;KOG3627;0UPV6;0DEUD;194C1;0V4GI;13KHR;1CPI4	prostasin precursor [Mus musculus]	76560
Ube2l6	989.4078567	752.7754955	1226.040218	1.62869305	0.703714734	0.017738814	0.964033364	Nodiff	NC_000068.8	84629172	84640347	+	1387	Ube2l6	GO:0000151;GO:0000166;GO:0000209;GO:0005515;GO:0005524;GO:0005634;GO:0006511;GO:0016567;GO:0016740;GO:0018215;GO:0019787;GO:0019941;GO:0031625;GO:0032020;GO:0042296;GO:0043130;GO:0061631	K04553	[EC:2.3.2.23]	O	1D38F;0DU0Q;19324;0A73J;1B5M9;0VHXM;0UV75;13QRC;KOG0422	ubiquitin/ISG15-conjugating enzyme E2 L6 [Mus musculus]	56791
Enpp3	585.7792216	445.0456305	726.5128128	1.632445671	0.707034979	0.017739874	0.964033364	Nodiff	NC_000076.7	24649712	24712093	-	2815	Enpp3	GO:0002276;GO:0003676;GO:0003824;GO:0004528;GO:0004551;GO:0005509;GO:0005576;GO:0005886;GO:0006220;GO:0006796;GO:0008152;GO:0008270;GO:0009143;GO:0009897;GO:0016020;GO:0016021;GO:0016324;GO:0016787;GO:0033007;GO:0035529;GO:0036218;GO:0046034;GO:0046872;GO:0047429;GO:0048471;GO:0050728;GO:0070667;GO:0090305	K01513	-	F;Z	12Q62;09TDF;0UHWN;0V4CJ;1B4R7;18YZD;0DEQP;KOG2645;1CQX4	ectonucleotide pyrophosphatase/phosphodiesterase family member 3 [Mus musculus]	209558
Serpinh1	295.0590265	198.0356535	392.0823995	1.979857629	0.985396691	0.017755426	0.964033364	Nodiff	NC_000073.7	98994582	99002480	-	2478	Serpinh1	GO:0003433;GO:0004867;GO:0005515;GO:0005518;GO:0005615;GO:0005737;GO:0005783;GO:0005788;GO:0005793;GO:0010951;GO:0030199;GO:0032964;GO:0045121;GO:0051082;GO:0051604;GO:0062023	K09501	-	V	1CR23;18WD6;0V62T;KOG2392;09V38;12TWY;0UG8R;0DGCK;1ATP0	serpin H1 precursor [Mus musculus]	12406
H1f2	1160.385028	1426.031084	894.7389706	0.627433006	-0.67246667	0.017826247	0.964033364	Nodiff	NC_000079.7	23922790	23923514	+	725	H1f2	GO:0000122;GO:0000786;GO:0000791;GO:0003677;GO:0003690;GO:0005515;GO:0005634;GO:0005694;GO:0006334;GO:0006357;GO:0016584;GO:0030261;GO:0031490;GO:0031492;GO:0031936;GO:0035327;GO:0045910;GO:0080182;GO:0098532	K11275	-	B	KOG4012	histone H1.2 [Mus musculus]	50708
Ndufv3	687.8982491	524.1115401	851.6849582	1.62500707	0.700445995	0.017895831	0.964033364	Nodiff	NC_000083.7	31739089	31750300	+	1580	Ndufv3	GO:0005739;GO:0005743;GO:0005747;GO:0016020;GO:0042775;GO:0055114;GO:0070469	K03944	-	C	1CY0K;1AX7T;0A1F4;0VCAS;13S8B;192Y6;0UMRN;0IXG2;0DH95	NADH dehydrogenase [ubiquinone] flavoprotein 3, mitochondrial isoform 1 [Mus musculus]	78330
H2-Aa	321.90856	176.9736857	466.8434343	2.637925704	1.399403932	0.017914677	0.964033364	Up Regulation	NC_000083.7	34501718	34506797	-	1128	H2-Aa	GO:0002250;GO:0002376;GO:0002504;GO:0005515;GO:0005764;GO:0005886;GO:0006955;GO:0009897;GO:0016020;GO:0016021;GO:0019882;GO:0019886;GO:0034341;GO:0042130;GO:0042605;GO:0042613;GO:0044877;GO:0045582;GO:0048002	K06752	-	W;U	1AXV7;18ST5;0UGFH;0V94A;13SP4;1CUD0;0IZMF;09Y6U;0DJK8	histocompatibility 2, class II antigen A, alpha precursor [Mus musculus]	14960
Smoc2	85.93811185	54.19105157	117.6851721	2.171671682	1.11880601	0.017939839	0.964033364	Up Regulation	NC_000083.7	14499768	14625052	+	2865	Smoc2	GO:0005509;GO:0005539;GO:0005576;GO:0005604;GO:0005614;GO:0005615;GO:0008201;GO:0010595;GO:0010811;GO:0030198;GO:0031012;GO:0035470;GO:0045743;GO:0045766;GO:0045931;GO:0046872;GO:0050840;GO:0062023;GO:0071944;GO:1900748;GO:2000573;GO:2001028	K24354	-	S	0DIN6;09XAT;13IQ5;19034;0V896;KOG4578;0UJAC;1CTD3;1AZA1	SPARC-related modular calcium-binding protein 2 isoform X1 [Mus musculus]	64074
Fermt1	44.91961718	62.37191078	27.46732357	0.440379703	-1.183180116	0.018007743	0.964550674	Down Regulation	NC_000068.8	132746097	132787956	-	5257	Fermt1	GO:0001954;GO:0005178;GO:0005737;GO:0005829;GO:0005856;GO:0005886;GO:0005925;GO:0007155;GO:0007160;GO:0007229;GO:0010629;GO:0016020;GO:0030054;GO:0030055;GO:0030511;GO:0032587;GO:0033625;GO:0033630;GO:0042308;GO:0042995;GO:0043616;GO:0051015;GO:0051546;GO:0051886;GO:0071636;GO:0071711;GO:0071944;GO:0090090;GO:0090162;GO:1903691;GO:2000647	K17082	-	Z;D	192E9;0V5AY;09Y5C;1CVFC;1AUE1;0DGY8;KOG3727;12RPR;0UIX4	fermitin family homolog 1 [Mus musculus]	241639
Fcor	32.29710624	18.26495421	46.32925827	2.536511054	1.342845448	0.018161982	0.968578405	Up Regulation	NC_000074.7	3721185	3722391	-	424	Fcor	GO:0001659;GO:0001678;GO:0003682;GO:0005515;GO:0005634;GO:0005737;GO:0005739;GO:0005829;GO:0006473;GO:0009267;GO:0016407;GO:0016740;GO:0045444;GO:0045892;GO:0070417;GO:0097009	-	-	-	-	foxo1-corepressor [Mus musculus]	100503924
Coq10a	282.5893456	208.573662	356.6050292	1.709731832	0.773770059	0.018199981	0.968578405	Nodiff	NC_000076.7	128198965	128207037	-	3818	Coq10a	GO:0005739;GO:0006744;GO:0045333;GO:0048039	K18588	-	I	12PAZ;09U4K;0V53P;0DFE7;KOG3177;1ARSI;0UGPK;192D0;1CQ3Z	coenzyme Q-binding protein COQ10 homolog A, mitochondrial isoform 1 [Mus musculus]	210582
Col5a2	180.6559203	91.67087429	269.6409664	2.9414028	1.556504363	0.018428253	0.969439671	Up Regulation	NC_000067.7	45413491	45542442	-	6615	Col5a2	GO:0001501;GO:0001503;GO:0005201;GO:0005576;GO:0005581;GO:0005588;GO:0005615;GO:0030020;GO:0030198;GO:0030199;GO:0031012;GO:0043588;GO:0046332;GO:0046872;GO:0048592;GO:0062023;GO:0071230;GO:1903225	K19721	-	W	0B0G2;196U4;14TNS;0E5WM;1BA4A;KOG3544;1DCW4;0V1AJ;0WCZ8	collagen alpha-2(V) chain preproprotein [Mus musculus]	12832
Tmem238	210.7134506	153.8345608	267.5923405	1.739481291	0.798657163	0.01845523	0.969439671	Nodiff	NC_000073.7	4787784	4792559	-	1051	Tmem238	GO:0003674;GO:0005575;GO:0008150;GO:0016020;GO:0016021	-	-	S	1D3CF;0UVAE;0DU0N;0AAXW;196CY;0VMXZ;0J41J;13VMD;1B5JI	transmembrane protein 238 [Mus musculus]	664968
Cyp1b1	41.87799347	25.6931466	58.06284035	2.259857123	1.176231563	0.01845697	0.969439671	Up Regulation	NC_000083.7	80014369	80022490	-	5161	Cyp1b1	GO:0001525;GO:0002930;GO:0004497;GO:0005506;GO:0005634;GO:0005739;GO:0005783;GO:0005789;GO:0006304;GO:0006629;GO:0006631;GO:0006725;GO:0006805;GO:0006809;GO:0007155;GO:0008202;GO:0008210;GO:0008285;GO:0008631;GO:0009404;GO:0009636;GO:0010575;GO:0014911;GO:0016020;GO:0016491;GO:0016705;GO:0016712;GO:0016829;GO:0019369;GO:0020037;GO:0030199;GO:0030336;GO:0031090;GO:0032088;GO:0033629;GO:0042537;GO:…	K07410	[EC:1.14.14.1]	Q	12TUJ;1CTM5;18W76;0UMHW;0V4F9;09TG8;1AX09;KOG0156;0DET4	cytochrome P450 1B1 isoform 1 [Mus musculus]	13078
Camkk2	146.3002314	187.3392781	105.2611848	0.561874615	-0.831679873	0.018513331	0.969439671	Nodiff	NC_000071.7	122856064	122918295	-	9579	Camkk2	GO:0000166;GO:0001934;GO:0004672;GO:0004674;GO:0004683;GO:0005509;GO:0005515;GO:0005516;GO:0005524;GO:0005634;GO:0005737;GO:0005829;GO:0006468;GO:0016301;GO:0016310;GO:0016740;GO:0032147;GO:0042995;GO:0043005;GO:0046777;GO:0061762	K07359	[EC:2.7.11.17]	T	KOG0585;12RN6;0VCMJ;1B1UX;0DMC4;194GN;1CUFQ;0USKF;0A1RZ	calcium/calmodulin-dependent protein kinase kinase 2 isoform X1 [Mus musculus]	207565
Dlk1	20.28043528	2.030633128	38.53023743	18.97449465	4.245989558	0.018547901	0.969439671	Up Regulation	NC_000078.7	109418411	109429262	+	4908	Dlk1	GO:0005509;GO:0005615;GO:0016020;GO:0016021;GO:0030154;GO:0045746	K24461	-	T	1ARXG;12TI8;18SQJ;KOG1217;0URC4;0V7H6;0DNFZ;0A0UT;1CXDC	protein delta homolog 1 isoform 1 precursor [Mus musculus]	13386
Ulk1	1404.150886	1071.222449	1737.079323	1.621585997	0.697405535	0.018567602	0.969439671	Nodiff	NC_000071.7	110932355	110957991	-	5753	Ulk1	GO:0000166;GO:0004672;GO:0004674;GO:0005524;GO:0006468;GO:0006914;GO:0007165;GO:0007409;GO:0016301;GO:0016310;GO:0016740;GO:0030424;GO:0031102;GO:0031175;GO:0034045;GO:0042594;GO:0046777;GO:0048675;GO:0075044;GO:0106310;GO:0106311;GO:2000786	K21357	[EC:2.7.11.1]	T	1CSQJ;12Q25;0V7NP;0UKC2;1AXNX;KOG0595;09WQ6;18YMS;0DHZX	serine/threonine-protein kinase ULK1 isoform X1 [Mus musculus]	22241
Fbln5	77.73794686	44.2249165	111.2509772	2.515572352	1.330886684	0.018697953	0.971554721	Up Regulation	NC_000078.7	101712824	101785541	-	6325	Fbln5	GO:0000122;GO:0001558;GO:0005178;GO:0005509;GO:0005515;GO:0005576;GO:0005615;GO:0007155;GO:0008022;GO:0016525;GO:0030023;GO:0030198;GO:0033690;GO:0034394;GO:0042803;GO:0045944;GO:0046903;GO:0048251;GO:0062023;GO:0071953;GO:0098867;GO:2000121	K17340	-	W;T	1DFIT;1BB4Y;13DWS;197A2;0B4ZH;0WHJ4;0E8M0;0IR76;0V3BK	fibulin-5 isoform 1 precursor [Mus musculus]	23876
Eif1a	1369.880433	1690.056402	1049.704464	0.621106173	-0.687088189	0.018725512	0.971554721	Nodiff	NC_000084.7	46730771	46743292	+	3235	Eif1a	GO:0003723;GO:0003743;GO:0006412;GO:0006413;GO:0043023	K03236	-	J	13R6Y;0DSEU;1D1QH;KOG3403;0A4ZZ;0VFV6	eukaryotic translation initiation factor 1A isoform 1 [Mus musculus]	13664
Ptprs	128.4057703	91.88856899	164.9229716	1.794814887	0.843835056	0.01881792	0.973298115	Nodiff	NC_000083.7	56719426	56783526	-	16704	Ptprs	GO:0004721;GO:0004725;GO:0005515;GO:0005829;GO:0005886;GO:0006470;GO:0007155;GO:0008201;GO:0010977;GO:0014069;GO:0016020;GO:0016021;GO:0016311;GO:0016787;GO:0016791;GO:0021510;GO:0021549;GO:0021766;GO:0021987;GO:0022038;GO:0030054;GO:0030285;GO:0030424;GO:0030426;GO:0030517;GO:0030672;GO:0031410;GO:0032687;GO:0032688;GO:0034164;GO:0035335;GO:0035374;GO:0042995;GO:0043005;GO:0043204;GO:0043395;GO:…	K06778	[EC:3.1.3.48]	T	0DJQ1;0V9ZZ;12SQH;KOG4228;09Z2G;1CUGZ;1954W;0UINW;1B0XD	receptor-type tyrosine-protein phosphatase S isoform X1 [Mus musculus]	19280
Anxa5	2873.760765	1788.26997	3959.25156	2.214012217	1.146663183	0.019276948	0.991023169	Up Regulation	NC_000069.7	36503072	36530036	-	1724	Anxa5	GO:0005388;GO:0005509;GO:0005515;GO:0005544;GO:0005615;GO:0005634;GO:0005737;GO:0005783;GO:0005829;GO:0005886;GO:0007596;GO:0007599;GO:0008021;GO:0009897;GO:0010033;GO:0014704;GO:0017046;GO:0030018;GO:0030195;GO:0030425;GO:0030971;GO:0042383;GO:0042802;GO:0042995;GO:0043025;GO:0043065;GO:0043204;GO:0043679;GO:0050819;GO:0051592;GO:0062023;GO:0070588;GO:0072563;GO:0097211;GO:1901317;GO:1902721	K16646	-	U	09XNR;0DJY8;12NA8;1AV9F;0V4Z8;1CURV;18WAP;0UNTJ;KOG0819	annexin A5 [Mus musculus]	11747
Angptl4	1945.681966	1414.900625	2476.463307	1.750273669	0.807580516	0.019280373	0.991023169	Nodiff	NC_000083.7	33993874	34000549	-	1903	Angptl4	GO:0001525;GO:0001666;GO:0004857;GO:0005102;GO:0005576;GO:0005615;GO:0006629;GO:0009267;GO:0042802;GO:0043066;GO:0043335;GO:0045834;GO:0051005;GO:0062023;GO:0070328;GO:2000352	K08767	-	S;W;E	18W2C;0DHPK;0VDSJ;1CZMH;1AZPH;0UI82;KOG2579;0A2XA;13K55	angiopoietin-related protein 4 precursor [Mus musculus]	57875
Lpin1	481.0231272	361.1479864	600.8982679	1.663856066	0.734530637	0.019481765	0.996367306	Nodiff	NC_000078.7	16585670	16697020	-	7483	Lpin1	GO:0006357;GO:0008195;GO:0009062;GO:0016311;GO:0016787;GO:0019432;GO:0031100;GO:0032869	K15728	[EC:3.1.3.4]	N;K;I	0V77W;0DHIV;18XB2;0UKXQ;1CU51;KOG2116;1AWDZ;09W9K;12PNV	phosphatidate phosphatase LPIN1 isoform X1 [Mus musculus]	14245
Clip3	10.83750029	3.930493539	17.74450704	4.514574789	2.174590112	0.019504743	0.996367306	Up Regulation	NC_000073.7	29991120	30007792	+	3358	Clip3	GO:0001934;GO:0005515;GO:0005634;GO:0005737;GO:0005794;GO:0005795;GO:0005802;GO:0005886;GO:0008017;GO:0010828;GO:0016020;GO:0018230;GO:0031115;GO:0031122;GO:0031901;GO:0032588;GO:0035371;GO:0035594;GO:0043065;GO:0044091;GO:0045121;GO:0045444;GO:0045807;GO:0051010;GO:0055038;GO:0072321;GO:1903078	K10423	-	Z	18SAG;0V51X;12NUN;0DEM2;1AXN8;KOG4568;09U2X;0UN5N;1CPAY	CAP-Gly domain-containing linker protein 3 [Mus musculus]	76686
Rufy4	28.47548061	15.61749618	41.33346503	2.646612783	1.404147134	0.019577428	0.997003089	Up Regulation	NC_000067.7	74163768	74187389	+	3364	Rufy4	GO:0000045;GO:0005776;GO:0006914;GO:0016239;GO:0031410;GO:0032266;GO:0046872;GO:0071353	-	-	S;T	09WFX;18TZ7;0DHRD;0V7EG;13N7X;1CSFR;0UJZZ;1B1Q7;KOG1729	RUN and FYVE domain-containing protein 4 isoform X1 [Mus musculus]	435626
Pdgfrb	191.6890161	140.7583803	242.6196519	1.723660441	0.785475594	0.01981377	1	Nodiff	NC_000084.7	61178194	61218139	+	6109	Pdgfrb	GO:0000166;GO:0001568;GO:0001701;GO:0001726;GO:0001822;GO:0001894;GO:0004672;GO:0004713;GO:0004714;GO:0005017;GO:0005019;GO:0005102;GO:0005161;GO:0005515;GO:0005524;GO:0005634;GO:0005737;GO:0005764;GO:0005794;GO:0005886;GO:0005887;GO:0006024;GO:0006468;GO:0006807;GO:0006935;GO:0007165;GO:0007169;GO:0007275;GO:0007568;GO:0008284;GO:0008584;GO:0009636;GO:0009986;GO:0010863;GO:0014068;GO:0014070;GO:…	K05089	[EC:2.7.10.1]	T	0V51R;1B1BK;1CTBA;09U2S;KOG0200;1923U;0URE7;0DMCR;12TBY	platelet-derived growth factor receptor beta isoform 1 precursor [Mus musculus]	18596
Sectm1a	32.79729929	19.26792376	46.32667482	2.404341817	1.265642014	0.019823603	1	Up Regulation	NC_000077.7	120958221	120988023	-	2377	Sectm1a	GO:0005125;GO:0006955;GO:0007165;GO:0016020;GO:0016021	-	-	O;T	0A9IS;0DVRB;147FV;0VKS2;0JFYD;1B6Q8;1D505;193QS;0UWC8	secreted and transmembrane protein 1A precursor [Mus musculus]	209588
S100a1	527.1109348	402.4042591	651.8176105	1.619807931	0.695822756	0.019947135	1	Nodiff	NC_000069.7	90418341	90421637	-	615	S100a1	GO:0000122;GO:0005509;GO:0005654;GO:0005737;GO:0005794;GO:0005829;GO:0008016;GO:0030018;GO:0031430;GO:0031672;GO:0031674;GO:0042802;GO:0043005;GO:0046872;GO:0048306;GO:1901387	K23758	-	S;K	13RK2;1D3KD;1B688;0IXZ2;0A8J9;0UVDN;0DU8C;193F0;0VIAA	protein S100-A1 [Mus musculus]	20193
Tectb	5.523621797	0.976908865	10.07033473	10.30836661	3.365743847	0.020112227	1	Up Regulation	NC_000085.7	55169158	55184745	+	3254	Tectb	GO:0005201;GO:0005515;GO:0005576;GO:0005615;GO:0005886;GO:0007605;GO:0009986;GO:0016020;GO:0031012;GO:0031225	-	-	W	13HTR;190I2;0DK3X;0UU0B;1CWJW;0VCX9;0IJKZ;1ATWI;0A2XX	beta-tectorin isoform X1 [Mus musculus]	21684
Ndufc2	401.9190841	304.904835	498.9333331	1.636357564	0.710488029	0.020140439	1	Nodiff	NC_000073.7	97049210	97057007	+	681	Ndufc2	GO:0005737;GO:0005739;GO:0005743;GO:0005747;GO:0006120;GO:0008137;GO:0010918;GO:0016020;GO:0016021;GO:0032981;GO:0050727;GO:0055114;GO:0060547;GO:0070469;GO:1901223;GO:1903427;GO:2001171	K03968	-	C	1B61B;13VSH;KOG4516;0A7SZ;0UVID;0DUIE;193NS;1D3W3;0VIMH	NADH dehydrogenase [ubiquinone] 1 subunit C2 [Mus musculus]	68197
Cda	123.6963444	159.09788	88.29480877	0.554971624	-0.849514088	0.020256456	1	Nodiff	NC_000070.7	138065839	138095623	-	1423	Cda	GO:0001882;GO:0003824;GO:0004126;GO:0005829;GO:0008270;GO:0009972;GO:0016787;GO:0030308;GO:0042802;GO:0042803;GO:0045980;GO:0046872	K01489	[EC:3.5.4.5]	F	1AW4Q;192MU;0UUTA;0VKHV;KOG0833;0A9KJ;13UAH;0DUEM;1D37X	cytidine deaminase [Mus musculus]	72269
Ctsb	9882.000038	7696.703863	12067.29621	1.567852476	0.648789819	0.020317988	1	Nodiff	NC_000080.7	63359911	63383372	+	4743	Ctsb	GO:0004175;GO:0004197;GO:0005518;GO:0005576;GO:0005615;GO:0005730;GO:0005737;GO:0005739;GO:0005764;GO:0005886;GO:0005901;GO:0006508;GO:0006590;GO:0008233;GO:0008234;GO:0009897;GO:0009986;GO:0016020;GO:0016324;GO:0016787;GO:0030574;GO:0030984;GO:0042277;GO:0042383;GO:0042470;GO:0043231;GO:0043394;GO:0043621;GO:0044877;GO:0046697;GO:0046718;GO:0048471;GO:0050790;GO:0051603;GO:0060548;GO:0062023	K01363	[EC:3.4.22.1]	O	0DGBV;195H8;09V2J;0UI2E;KOG1543;1CR1B;12RP1;1AXD7;0V626	cathepsin B preproprotein [Mus musculus]	13030
Apoc3	24391.03496	19121.51353	29660.55639	1.551161541	0.633348939	0.020684265	1	Nodiff	NC_000075.7	46144348	46146934	-	746	Apoc3	GO:0005576;GO:0006869;GO:0008289;GO:0042157	K08759	-	W;T	0A9B6;1B71N;1D4UZ;0VK7Z;1941N;146SC;0JE3N;0DVIC;0UW9W	apolipoprotein C-III isoform a [Mus musculus]	11814
Nrarp	38.51927106	21.86119159	55.17735053	2.523986412	1.335704144	0.020844719	1	Up Regulation	NC_000068.8	25070770	25073351	+	2582	Nrarp	GO:0000122;GO:0001569;GO:0001938;GO:0002040;GO:0002043;GO:0005575;GO:0007219;GO:0007275;GO:0022407;GO:0032525;GO:0045581;GO:0045746;GO:0090263;GO:1902367	-	-	O;T;K	13RME;0A7FV;1962P;KOG0505;0UVN8;1B66F;0DU8R;1D3KJ;0VIAI	notch-regulated ankyrin repeat-containing protein [Mus musculus]	67122
Aprt	563.8780138	428.1383539	699.6176737	1.634092501	0.708489653	0.020981345	1	Nodiff	NC_000074.7	123301376	123303646	-	866	Aprt	GO:0002055;GO:0003999;GO:0005654;GO:0005737;GO:0005829;GO:0006166;GO:0006168;GO:0007595;GO:0007625;GO:0009116;GO:0016208;GO:0016740;GO:0016757;GO:0032869;GO:0044209;GO:0046083	K00759	[EC:2.4.2.7]	F	0DS93;0VGKY;1AZGP;0US1D;1D2BW;KOG1712;13SYT;18TXE;0A09M	adenine phosphoribosyltransferase [Mus musculus]	11821
Ago2	151.9572364	193.9922704	109.9222024	0.566631867	-0.819516354	0.021069803	1	Nodiff	NC_000081.7	72973474	73056796	-	8031	Ago2	GO:0000340;GO:0000932;GO:0000993;GO:0001046;GO:0003676;GO:0003723;GO:0003725;GO:0003727;GO:0003729;GO:0004518;GO:0004519;GO:0004521;GO:0005515;GO:0005634;GO:0005654;GO:0005737;GO:0005739;GO:0005829;GO:0005844;GO:0005845;GO:0006355;GO:0006417;GO:0007275;GO:0008022;GO:0009791;GO:0010501;GO:0010586;GO:0010628;GO:0016442;GO:0016787;GO:0016891;GO:0030054;GO:0030154;GO:0030425;GO:0031047;GO:0031054;GO:…	K11593	-	J	0DGFB;KOG1041;1AUJR;1916Y;0V66Q;1CRPD;09V75;12N2H;0UGEN	protein argonaute-2 [Mus musculus]	239528
Gbf1	1007.220298	1240.421859	774.0187371	0.62399637	-0.680390459	0.021277934	1	Nodiff	NC_000085.7	46140948	46274949	+	6532	Gbf1	GO:0000139;GO:0002263;GO:0005085;GO:0005515;GO:0005547;GO:0005739;GO:0005777;GO:0005788;GO:0005793;GO:0005794;GO:0005795;GO:0005801;GO:0005802;GO:0005829;GO:0006890;GO:0006895;GO:0007030;GO:0007346;GO:0030593;GO:0031252;GO:0032012;GO:0034067;GO:0042147;GO:0048205;GO:0050790;GO:0061162;GO:0070973;GO:0080025;GO:0090166;GO:0097111;GO:0098586;GO:1903409;GO:1903420;GO:2000008	K18443	-	U	0DIFF;1CT65;0UK4G;0V5H8;12P7F;18YQG;KOG0928;1AVKJ;09X4E	Golgi-specific brefeldin A-resistance guanine nucleotide exchange factor 1 isoform X1 [Mus musculus]	107338
Taldo1	2274.851923	1762.997357	2786.706489	1.58066402	0.660530746	0.021384572	1	Nodiff	NC_000073.7	140972073	140982889	+	1276	Taldo1	GO:0003824;GO:0004801;GO:0005737;GO:0005829;GO:0005975;GO:0006002;GO:0006098;GO:0009052;GO:0016740;GO:0019682;GO:0030246;GO:0043231;GO:0048029	K00616	[EC:2.2.1.2]	G	0DK31;1B0CX;0V801;0URI4;12R0C;KOG2772;1CUWU;18S4E;09X1U	transaldolase [Mus musculus]	21351
1700037H04Rik	116.7086792	82.67867955	150.7386788	1.823186819	0.8664624	0.021644251	1	Nodiff	NC_000068.8	130988235	131002001	-	1975	1700037H04Rik	GO:0003674;GO:0005575;GO:0008150	-	-	S	0A3S9;0IXFR;13PWR;0VEKS;192BY;1D0I1;0DRCI;0UJX8;1B43T	UPF0687 protein C20orf27 homolog isoform 1 [Mus musculus]	67326
Polr3b	245.1405172	308.4996727	181.7813617	0.589243289	-0.763064674	0.021651708	1	Nodiff	NC_000076.7	84458156	84563042	+	5083	Polr3b	GO:0002376;GO:0003677;GO:0003899;GO:0005634;GO:0005666;GO:0006351;GO:0016740;GO:0016779;GO:0032549;GO:0032728;GO:0045087;GO:0045089;GO:0046872;GO:0051607	K03021	[EC:2.7.7.6]	K	1CV1V;0UNKN;0DK7Z;0V9R4;18YG1;KOG0215;12PG0;1AYQR;09YT7	DNA-directed RNA polymerase III subunit RPC2 [Mus musculus]	70428
Tomm6	107.2529034	75.21414712	139.2916598	1.851934311	0.889032927	0.021657642	1	Nodiff	NC_000083.7	47997570	47999311	-	1007	Tomm6	GO:0003674;GO:0005739;GO:0005741;GO:0005742;GO:0015031;GO:0016020	K17772	-	U	0A9IV;0VKII;146GK;1B6JN;196D2;0DVQZ;0JENH;0UWAW;1D51G	mitochondrial import receptor subunit TOM6 homolog [Mus musculus]	66119
Bmp8b	17.68881252	8.497933216	26.87969182	3.163085792	1.661332687	0.021892308	1	Up Regulation	NC_000070.7	122998101	123019887	+	3800	Bmp8b	GO:0001503;GO:0002024;GO:0005125;GO:0005576;GO:0005615;GO:0007179;GO:0007275;GO:0007281;GO:0007283;GO:0008083;GO:0010862;GO:0030154;GO:0030509;GO:0043408;GO:0048598;GO:0051216;GO:0060395;GO:0070700;GO:0097009	K16622	-	T	KOG3900	bone morphogenetic protein 8B preproprotein [Mus musculus]	12164
Lgals4	421.3434736	320.1876104	522.4993367	1.6318537	0.706511721	0.022014777	1	Nodiff	NC_000073.7	28532538	28541135	+	2127	Lgals4	GO:0005515;GO:0005615;GO:0016936;GO:0030246;GO:0062023	K10091	-	W	0DIB1;0UKS1;12THH;0A05C;0VB1J;1CT1E;KOG3587;18X7A;1AW8F	galectin-4 [Mus musculus]	16855
Pth1r	89.63879353	62.86733908	116.410248	1.851680852	0.888835463	0.022270221	1	Nodiff	NC_000075.7	110551132	110576213	-	3239	Pth1r	GO:0001501;GO:0001503;GO:0001701;GO:0002062;GO:0002076;GO:0004888;GO:0004930;GO:0004991;GO:0005634;GO:0005737;GO:0005886;GO:0005887;GO:0006874;GO:0007165;GO:0007166;GO:0007186;GO:0007187;GO:0007188;GO:0007189;GO:0007200;GO:0007204;GO:0007568;GO:0008284;GO:0008285;GO:0008528;GO:0016020;GO:0016021;GO:0016323;GO:0016324;GO:0017046;GO:0030282;GO:0031526;GO:0042803;GO:0043235;GO:0043621;GO:0045453;GO:…	K04585	-	W;T	0UGQX;0V7NU;09WQA;KOG4564;1CQJY;0DFWK;18T8H;1B3FG;12TNB	parathyroid hormone/parathyroid hormone-related peptide receptor isoform X1 [Mus musculus]	19228
Flywch1	211.1973815	266.4025588	155.9922041	0.585550697	-0.77213401	0.022588463	1	Nodiff	NC_000083.7	23971767	23993504	-	10096	Flywch1	GO:0003674;GO:0003677;GO:0005634;GO:0005654;GO:0005829;GO:0008150;GO:0016604;GO:0046872	-	-	S	0UHQ2;0VBDX;1B38T;0J2VB;1CX17;0A0HS;18UJ7;13X2V;0DN4R	FLYWCH-type zinc finger-containing protein 1 isoform 1 [Mus musculus]	224613
Klf11	159.1853353	115.4397335	202.930937	1.757895058	0.813848948	0.022700637	1	Nodiff	NC_000078.7	24701370	24712781	+	3982	Klf11	GO:0000083;GO:0000122;GO:0000785;GO:0000976;GO:0000978;GO:0000981;GO:0003677;GO:0003700;GO:0005634;GO:0005654;GO:0005829;GO:0005925;GO:0006357;GO:0006915;GO:0008285;GO:0016604;GO:0043065;GO:0045892;GO:0046872;GO:1901653;GO:1990837	K09209	-	K	0UM41;13JUR;09Y6F;1ASMY;0VEJG;KOG1721;1D08Q;18XZM;0DR3S	Krueppel-like factor 11 [Mus musculus]	194655
Galc	153.4518269	111.2371823	195.6664716	1.759002408	0.814757458	0.022949362	1	Nodiff	NC_000078.7	98168543	98226565	-	7267	Galc	GO:0003824;GO:0004336;GO:0005739;GO:0005764;GO:0006629;GO:0006665;GO:0006683;GO:0008152;GO:0016042;GO:0016787;GO:0016798;GO:0042552	K01202	[EC:3.2.1.46]	G	0A31A;0DPUH;0VDWC;13ISY;0UK45;18T81;1ATWJ;1CZRS;0IITE	galactocerebrosidase precursor [Mus musculus]	14420
Gja5	23.39258445	12.85458099	33.93058791	2.639571678	1.400303843	0.023022473	1	Up Regulation	NC_000069.7	96939718	96960950	+	3180	Gja5	GO:0001501;GO:0001525;GO:0001568;GO:0003071;GO:0003073;GO:0003105;GO:0003151;GO:0003158;GO:0003161;GO:0003174;GO:0003193;GO:0003281;GO:0003283;GO:0003284;GO:0003294;GO:0005243;GO:0005886;GO:0005887;GO:0005921;GO:0005922;GO:0006813;GO:0007154;GO:0007267;GO:0007507;GO:0007601;GO:0010643;GO:0010644;GO:0010649;GO:0010652;GO:0014704;GO:0016020;GO:0016021;GO:0016264;GO:0030054;GO:0030326;GO:0035050;GO:…	K07614	-	W;T;P	0V7WR;1AT11;12Q7A;0IF3Z;195CG;0DI94;09WYJ;0UHDY;1CSZJ	gap junction alpha-5 protein [Mus musculus]	14613
S100a13	142.8863702	103.3830674	182.389673	1.764212241	0.819024133	0.023033192	1	Nodiff	NC_000069.7	90421539	90431888	+	918	S100a13	GO:0001816;GO:0005507;GO:0005509;GO:0005576;GO:0005615;GO:0005634;GO:0005654;GO:0005730;GO:0005737;GO:0005829;GO:0005886;GO:0008270;GO:0008284;GO:0008289;GO:0008360;GO:0015031;GO:0017134;GO:0032610;GO:0042803;GO:0043123;GO:0046688;GO:0046872;GO:0048306;GO:0048471;GO:0050786;GO:0051602;GO:0062023	K23765	-	P;U	13T2U;1B6DM;0VJB5;0DV02;0UVU2;0IZIJ;1D4AR;1968U;0A8F1	protein S100-A13 isoform X1 [Mus musculus]	20196
Gm7592	7.864694886	2.27365922	13.45573055	5.918094687	2.565132779	0.023104738	1	Up Regulation	NC_000067.7	85304553	85483402	+	3849	Gm7592	GO:0003674;GO:0004930;GO:0005575;GO:0005634;GO:0007186;GO:0008150;GO:0016020;GO:0016021	-	-	-	-	predicted gene 7592 isoform X1 [Mus musculus]	101055758
Slc25a1	3057.482538	2376.497729	3738.467347	1.573099483	0.65360991	0.023119178	1	Nodiff	NC_000082.7	17743075	17746083	-	1678	Slc25a1	GO:0005739;GO:0005743;GO:0006843;GO:0016020;GO:0016021;GO:0055085	K15100	-	C	1CTZY;0UMX3;KOG0756;12V5A;1AVQ5;18Y7M;09U5F;0VADX;0DHCU	tricarboxylate transport protein, mitochondrial [Mus musculus]	13358
Nadsyn1	344.7323829	261.8717239	427.593042	1.632833952	0.707378086	0.023260582	1	Nodiff	NC_000073.7	143349326	143376598	-	2753	Nadsyn1	GO:0000166;GO:0003952;GO:0004359;GO:0005524;GO:0005737;GO:0006807;GO:0008795;GO:0009435;GO:0016874;GO:0034627	K01950	[EC:6.3.5.1]	H	0DND3;1CXA7;KOG2303;0V727;0A0RT;190GP;0UP1T;12N16;1B1P8	glutamine-dependent NAD(+) synthetase isoform 1 [Mus musculus]	78914
Armt1	230.9834223	289.3257182	172.6411264	0.596701626	-0.744918388	0.023457043	1	Nodiff	NC_000076.7	4382572	4405140	+	2809	Armt1	GO:0005575;GO:0006479;GO:0006974;GO:0008168;GO:0008757;GO:0016311;GO:0016740;GO:0016787;GO:0016791;GO:0019899;GO:0032259;GO:0046872;GO:0051998;GO:2001020	K23114	[EC:3.1.3.-]	S;G	0UGFW;KOG3870;09UBH;1AS89;1CV3U;0V8IH;18Z9N;0DK9T;137AF	damage-control phosphatase ARMT1 [Mus musculus]	73419
Ctsd	7721.113149	5982.178703	9460.047595	1.581371615	0.661176434	0.023548588	1	Nodiff	NC_000073.7	141929647	141941564	-	1917	Ctsd	GO:0000045;GO:0004175;GO:0004190;GO:0005515;GO:0005576;GO:0005615;GO:0005739;GO:0005764;GO:0005765;GO:0006508;GO:0008233;GO:0010008;GO:0016787;GO:0042159;GO:0042277;GO:0042470;GO:0043065;GO:0043280;GO:0045121;GO:0062023;GO:0070001;GO:0070201	K01379	[EC:3.4.23.5]	O	12RM2;19053;09WCZ;KOG1339;0DMHG;1B1HE;0VAUW;1CWCR;0UJU8	cathepsin D precursor [Mus musculus]	13033
Zfp143	107.1114253	138.4301252	75.79272537	0.547516122	-0.869026648	0.023577025	1	Nodiff	NC_000073.7	109660896	109694603	+	3106	Zfp143	GO:0000785;GO:0000978;GO:0000981;GO:0001228;GO:0003677;GO:0003682;GO:0005515;GO:0005634;GO:0005667;GO:0006357;GO:0031519;GO:0045944;GO:0046872;GO:0048661;GO:1905382	K20828	-	K	1CW8J;0VARB;0DF5Y;1AWTE;KOG1721;0UPQN;18ZQP;12TPB;09ZUQ	zinc finger protein 143 isoform X1 [Mus musculus]	20841
Col11a1	8.381966584	1.355279291	15.40865388	11.36935684	3.507078739	0.023589256	1	Up Regulation	NC_000069.7	113823933	114014405	+	8130	Col11a1	GO:0001502;GO:0001503;GO:0002063;GO:0003007;GO:0005201;GO:0005576;GO:0005581;GO:0005592;GO:0005615;GO:0006029;GO:0007601;GO:0007605;GO:0008201;GO:0030020;GO:0030198;GO:0030199;GO:0031012;GO:0035987;GO:0035989;GO:0042472;GO:0046872;GO:0048704;GO:0048705;GO:0050910;GO:0051216;GO:0055010;GO:0062023;GO:1904399	K19721	-	W	0V43J;0DKYV;0UIVP;09T4V;1CRK7;194V8;KOG3544;1B3HR;12N1R	collagen alpha-1(XI) chain isoform X1 [Mus musculus]	12814
Tgfb1i1	40.18873743	24.91538244	55.46209242	2.226018105	1.154465327	0.023604013	1	Up Regulation	NC_000073.7	127845963	127854871	+	3964	Tgfb1i1	GO:0003712;GO:0003713;GO:0005515;GO:0005634;GO:0005737;GO:0005829;GO:0005856;GO:0005886;GO:0005925;GO:0009408;GO:0010718;GO:0016055;GO:0016331;GO:0016363;GO:0030054;GO:0030154;GO:0030511;GO:0030512;GO:0030579;GO:0030855;GO:0045165;GO:0045599;GO:0045893;GO:0046872;GO:0048495;GO:0050681;GO:0070411	K24315	-	Z;T;K	0DGSR;0V6HB;0UUC6;KOG1703;12Q3X;1AVSK;1CVWQ;09VI1;192HG	transforming growth factor beta-1-induced transcript 1 protein isoform X1 [Mus musculus]	21804
Ppic	71.44633987	48.53468372	94.35799601	1.944135385	0.959128688	0.023926355	1	Nodiff	NC_000084.7	53539413	53551079	-	1286	Ppic	GO:0000413;GO:0003755;GO:0005515;GO:0005737;GO:0006457;GO:0016018;GO:0016853;GO:0043231	K09563	[EC:5.2.1.8]	O	KOG0880;0A0D4;1AWFT;0DMWZ;12NWW;0VD55;1CWSQ;0UR4M;18YSQ	peptidyl-prolyl cis-trans isomerase C precursor [Mus musculus]	19038
Bcl7c	165.0994824	120.9362971	209.2626678	1.730354516	0.791067648	0.024096745	1	Nodiff	NC_000073.7	127260626	127307938	-	6558	Bcl7c	GO:0003674;GO:0005575;GO:0006915;GO:0008150;GO:0016020;GO:0016021	-	-	S	0UTCG;0DQ24;1ARIB;KOG4095;13NU9;1CZ30;0A2F1;19393;0VDAR	B-cell CLL/lymphoma 7 protein family member C isoform 1 [Mus musculus]	12055
Cyp3a41b	168.6360852	90.81871666	246.4534537	2.713685712	1.440253643	0.024147929	1	Up Regulation	NC_000071.7	145495474	145521542	-	2066	Cyp3a41b	GO:0004497;GO:0005506;GO:0005575;GO:0005783;GO:0005789;GO:0008202;GO:0008395;GO:0008401;GO:0009617;GO:0010468;GO:0016020;GO:0016491;GO:0016705;GO:0016712;GO:0020037;GO:0031090;GO:0032451;GO:0043231;GO:0046872;GO:0050649;GO:0055114;GO:0070330;GO:0070989;GO:0101020	K07424	[EC:1.14.14.1]	Q	0DPQR;0V9SY;1CQPA;12P50;0USD4;09VC0;KOG0158	cytochrome P450 3A41 [Mus musculus]	100041375
Oas2	58.07244642	38.40370697	77.74118586	2.02431463	1.017433539	0.024214503	1	Up Regulation	NC_000071.7	120868398	120887949	-	4293	Oas2	GO:0000166;GO:0001730;GO:0002376;GO:0003723;GO:0003725;GO:0005524;GO:0005654;GO:0005737;GO:0005829;GO:0006401;GO:0009615;GO:0009617;GO:0016020;GO:0016740;GO:0016779;GO:0045071;GO:0045087;GO:0046872;GO:0048471;GO:0051607;GO:0060337;GO:0060700;GO:1903487	K14216	[EC:2.7.7.84]	J;O	0DF4M;0V4TK;1CP6T;KOG0001;0UKKA;1AW2R;09TUC;12QYV	2'-5'-oligoadenylate synthase 2 isoform 1 [Mus musculus]	246728
Aldh1a7	6073.657071	4753.683507	7393.630635	1.555347685	0.637237118	0.02428019	1	Nodiff	NC_000085.7	20670317	20704920	-	2060	Aldh1a7	GO:0004029;GO:0005737;GO:0006068;GO:0016491;GO:0016620;GO:0018479;GO:0043878;GO:0055114	K07249	[EC:1.2.1.36]	C	1CPKC;0V4J5;1AZ0P;09TK5;0DEWU;190XH;12PWF;0UQJ0;KOG2450	aldehyde dehydrogenase, cytosolic 1 [Mus musculus]	26358
Fxyd1	1599.47477	1254.191087	1944.758452	1.550607776	0.632833805	0.024363006	1	Nodiff	NC_000073.7	30751103	30758332	-	4794	Fxyd1	GO:0005886;GO:0005890;GO:0005901;GO:0006811;GO:0006813;GO:0006814;GO:0010734;GO:0014704;GO:0016020;GO:0016021;GO:0016324;GO:0017022;GO:0017080;GO:0030315;GO:0032892;GO:0042383;GO:0043269;GO:0044325;GO:0051117;GO:0051480;GO:0086004;GO:0086036;GO:0099106;GO:1903278;GO:1903797;GO:2000649	K13360	-	W;P	13WMN;196MI;0A8WY;0UVY6;0DVA0;1B6JC;0VJQF;0J08K;1D4KN	phospholemman isoform X1 [Mus musculus]	56188
Dcn	2195.648959	1729.73362	2661.564297	1.538713399	0.62172454	0.024397943	1	Nodiff	NC_000076.7	97315362	97354025	+	2104	Dcn	GO:0001822;GO:0001890;GO:0005518;GO:0005539;GO:0005576;GO:0005589;GO:0005615;GO:0007519;GO:0007568;GO:0009612;GO:0010508;GO:0010596;GO:0014068;GO:0016239;GO:0016525;GO:0019800;GO:0030021;GO:0031012;GO:0032496;GO:0042060;GO:0045944;GO:0047485;GO:0050840;GO:0051901;GO:0062023;GO:0090141;GO:1900747	K04660	-	O;T	1D0C4;KOG0619;1AYXV;0A3K2;0UPBI;13HY3;0DR6S;0VCKV;1908G	decorin preproprotein [Mus musculus]	13179
Adamts10	139.0282008	100.4043241	177.6520775	1.769366798	0.823233157	0.024713679	1	Nodiff	NC_000083.7	33742620	33772756	+	5376	Adamts10	GO:0001527;GO:0004222;GO:0005576;GO:0006508;GO:0008233;GO:0008237;GO:0016787;GO:0030198;GO:0031012;GO:0046872;GO:0062023	K08625	[EC:3.4.24.-]	O	1CRVY;0V69U;1ARRP;0UJ7F;0DH5R;12PII;18VS8;09U5N;KOG3538	A disintegrin and metalloproteinase with thrombospondin motifs 10 isoform 1 preproprotein [Mus musculus]	224697
Cry2	403.4974371	499.4259641	307.5689101	0.615844854	-0.699361147	0.024945746	1	Nodiff	NC_000068.8	92233991	92264426	-	4138	Cry2	GO:0000122;GO:0000166;GO:0000976;GO:0003677;GO:0003684;GO:0003697;GO:0005515;GO:0005634;GO:0005654;GO:0005737;GO:0005739;GO:0005829;GO:0006606;GO:0007623;GO:0009416;GO:0009881;GO:0014823;GO:0016607;GO:0018298;GO:0019900;GO:0019901;GO:0019902;GO:0019915;GO:0032515;GO:0032868;GO:0032922;GO:0035257;GO:0042593;GO:0042752;GO:0042754;GO:0043153;GO:0045892;GO:0048511;GO:0050896;GO:0071949;GO:2000323;GO:…	K02295	-	T;K;L	12PVD;1AZ33;09TWK;1CPWJ;0UHTP;18ZF2;0V4VP;0DF71;KOG0133	cryptochrome-2 [Mus musculus]	12953
Cyp8b1	1066.985184	375.5108982	1758.459469	4.682845365	2.227385399	0.025032329	1	Up Regulation	NC_000075.7	121743422	121745371	-	1950	Cyp8b1	GO:0004497;GO:0005506;GO:0005783;GO:0005789;GO:0008397;GO:0016020;GO:0016705;GO:0020037;GO:0031667;GO:0038183;GO:0046872;GO:0055114;GO:0070723	K07431	[EC:1.14.14.139]	Q	18V24;09VQG;0DGZ4;13IZI;KOG0684;0UHN8;1CU0X;0V6PI;1AT8U	7-alpha-hydroxycholest-4-en-3-one 12-alpha-hydroxylase [Mus musculus]	13124
Ttc25	13.56294377	5.992225909	21.13366163	3.526846609	1.818378831	0.025260708	1	Up Regulation	NC_000077.7	100436434	100463392	+	3639	Ttc25	GO:0003341;GO:0003674;GO:0005576;GO:0005737;GO:0005856;GO:0005929;GO:0005930;GO:0007420;GO:0007507;GO:0030324;GO:0036158;GO:0042995;GO:0060287;GO:0090660;GO:0097729;GO:0120197;GO:0120228;GO:0120229	K24254	-	S;P	1CV14;1B0H8;18VRN;KOG1124;09YSN;0V9QJ;0DK79;13JZJ;0UP46	tetratricopeptide repeat protein 25 isoform 1 [Mus musculus]	74407
Msln	14.80178403	22.89572732	6.707840731	0.292973472	-1.771158056	0.025357573	1	Down Regulation	NC_000083.7	25967587	25973352	-	2178	Msln	GO:0005515;GO:0005576;GO:0005615;GO:0005794;GO:0005886;GO:0007155;GO:0007160;GO:0009986;GO:0016020;GO:0031016;GO:0031225	K20733	-	S;W	09YMS;1B2ZH;12P05;0V9JI;0DK2C;0IIJH;1CUW4;0UPEK;18YZQ	mesothelin isoform 2 precursor [Mus musculus]	56047
Slc26a10	51.03662553	31.8227845	70.25046657	2.207552472	1.14244773	0.025446162	1	Up Regulation	NC_000076.7	127007262	127016690	-	4974	Slc26a10	GO:0005887;GO:0008271;GO:0008272;GO:0015106;GO:0015108;GO:0015116;GO:0015297;GO:0015301;GO:0015701;GO:0016020;GO:0016021;GO:0016323;GO:0019531;GO:0019532;GO:0055085;GO:0098656;GO:1902358;GO:1902476	K14707	-	P	0V5WY;09UX5;1D0YC;194R3;0UNXK;1AYF9;0DG6J;12Q5P;KOG0236	solute carrier family 26 member 10 isoform X1 [Mus musculus]	216441
Taf10	595.195477	458.4408128	731.9501411	1.59660772	0.675009892	0.025457221	1	Nodiff	NC_000073.7	105392101	105393586	-	798	Taf10	GO:0000082;GO:0000125;GO:0001889;GO:0003677;GO:0004402;GO:0005515;GO:0005634;GO:0005654;GO:0005669;GO:0005737;GO:0006352;GO:0006355;GO:0006367;GO:0006915;GO:0010468;GO:0016251;GO:0016578;GO:0019899;GO:0030331;GO:0030914;GO:0033276;GO:0034622;GO:0035264;GO:0042802;GO:0043966;GO:0048471;GO:0051101;GO:0070063;GO:0070365;GO:1990841	K03134	-	K	190ER;1AVHT;KOG3423;09WGU;0UK1F;13TH2;1CSGJ;0DHS9;0V7FB	transcription initiation factor TFIID subunit 10 [Mus musculus]	24075
Wfdc3	4.273558174	8.211694929	0.335421419	0.040846795	-4.613633306	0.025506076	1	Down Regulation	NC_000068.8	164573146	164587914	-	3242	Wfdc3	GO:0004867;GO:0005576;GO:0005615;GO:0010466;GO:0010951;GO:0019731;GO:0030414;GO:0045087	K23637	-	W	0A5KB;0DF99;0USIG;0VERD;1B6K3;1941X;1CSZ1;0J2JX;13WQ4	WAP four-disulfide core domain protein 3 precursor [Mus musculus]	71856
Mov10	314.5274742	239.145552	389.9093963	1.630427131	0.705249964	0.025578277	1	Nodiff	NC_000069.7	104702144	104725935	-	4601	Mov10	GO:0000166;GO:0000932;GO:0003723;GO:0003724;GO:0004386;GO:0005515;GO:0005524;GO:0005634;GO:0005737;GO:0005829;GO:0010494;GO:0010526;GO:0016787;GO:0031047;GO:0032574;GO:0035194;GO:0035195;GO:0035279;GO:0036464;GO:0043186;GO:0051607;GO:0061014;GO:0061158;GO:0150011	K18422	[EC:3.6.4.13]	A	09XNZ;0UQCC;KOG1804;12QN9;1CW2T;18U0Q;0DM7P;0V8KK;1B2H8	putative helicase MOV-10 isoform a [Mus musculus]	17454
Ahctf1	714.0347862	903.8449281	524.2246443	0.57999401	-0.785890094	0.025683615	1	Nodiff	NC_000067.7	179572469	179631580	-	8831	Ahctf1	GO:0000775;GO:0000776;GO:0000777;GO:0000785;GO:0003677;GO:0005634;GO:0005643;GO:0005654;GO:0005694;GO:0005737;GO:0007049;GO:0007275;GO:0015031;GO:0016363;GO:0030097;GO:0031080;GO:0031965;GO:0032465;GO:0051028;GO:0051292;GO:0051301	-	-	K	18XCH;0IG0H;09Z3H;1B07D;0VA0Z;1CVD5;12P3T;0UPHW;0DKJ0	protein ELYS [Mus musculus]	226747
Apon	6014.747527	4696.133385	7333.361668	1.561574399	0.643001306	0.025698202	1	Nodiff	NC_000076.7	128090000	128091770	+	1618	Apon	GO:0003674;GO:0005615;GO:0005737;GO:0008203	-	-	S	1B5FM;0JBDK;0UUE6;14105;195HM;1D2A2;0VGII;0A5PG;0DSZ0	apolipoprotein N precursor [Mus musculus]	28194
Map3k13	338.6145983	420.0230627	257.206134	0.612361932	-0.707543496	0.025737048	1	Nodiff	NC_000082.7	21643923	21752189	+	29918	Map3k13	GO:0000166;GO:0000186;GO:0004672;GO:0004674;GO:0004706;GO:0004709;GO:0005524;GO:0005737;GO:0006468;GO:0007254;GO:0007256;GO:0007257;GO:0014042;GO:0016020;GO:0016301;GO:0016310;GO:0016740;GO:0018105;GO:0019899;GO:0042802;GO:0042803;GO:0045773;GO:0046777;GO:0046872;GO:0051092;GO:0106137;GO:0150012;GO:1905492	K04422	[EC:2.7.11.25]	T	0V434;0DEFN;195A5;09T4E;1AUTM;KOG4721;0UJAV;12N1F;1CP5B	mitogen-activated protein kinase kinase kinase 13 [Mus musculus]	71751
Atf5	2478.721004	1934.732289	3022.709719	1.562340039	0.643708486	0.02584838	1	Nodiff	NC_000073.7	44461680	44466082	-	1993	Atf5	GO:0000976;GO:0000977;GO:0001228;GO:0003677;GO:0003682;GO:0003700;GO:0005515;GO:0005634;GO:0005654;GO:0005667;GO:0005737;GO:0005813;GO:0005815;GO:0005829;GO:0005856;GO:0006355;GO:0006357;GO:0007623;GO:0008285;GO:0009791;GO:0010468;GO:0015631;GO:0019900;GO:0021889;GO:0021891;GO:0021930;GO:0021988;GO:0031072;GO:0035264;GO:0043066;GO:0043565;GO:0045444;GO:0045892;GO:0045893;GO:0045944;GO:0046605;GO:…	K09044	-	K	13KRK;0DS88;1D1HE;0VFM6;0A4SA;1AVSN;KOG4571;193V5;0UKA9	cyclic AMP-dependent transcription factor ATF-5 [Mus musculus]	107503
Tmem256	407.0161588	311.3037655	502.7285522	1.614913175	0.691456601	0.02586152	1	Nodiff	NC_000077.7	69729198	69730444	+	644	Tmem256	GO:0003674;GO:0005743;GO:0008150;GO:0016020;GO:0016021	-	-	S;J	0A7SH;KOG3472;1D3VU;0UVM5;1B5XB;13W9P;0DUI4;1930J;0VIM2	transmembrane protein 256 precursor [Mus musculus]	69186
Cavin1	101.4511142	72.71597997	130.1862485	1.790338912	0.840232716	0.025872552	1	Nodiff	NC_000077.7	100847562	100861443	-	4950	Cavin1	GO:0003723;GO:0005515;GO:0005634;GO:0005737;GO:0005739;GO:0005783;GO:0005829;GO:0005886;GO:0005901;GO:0006353;GO:0006361;GO:0006363;GO:0009303;GO:0009306;GO:0016020;GO:0019843;GO:0032991;GO:0042134;GO:0042802;GO:0043231;GO:0045121;GO:2000147	K19387	-	K	12TA2;0V8X6;1ASEW;1CU4N;0IV8W;09XZF;0DJCE;195QU;0UKMA	caveolae-associated protein 1 isoform 1 [Mus musculus]	19285
Sema3g	6.572015812	1.690670402	11.45336122	6.77444948	2.760103712	0.025946414	1	Up Regulation	NC_000080.7	30939830	30952309	+	4613	Sema3g	GO:0001755;GO:0005102;GO:0005576;GO:0005615;GO:0005887;GO:0007411;GO:0030215;GO:0030335;GO:0030517;GO:0045499;GO:0048843;GO:0050919;GO:0071526	K06840	-	T	0DF4A;13I35;0V4TB;1B3JG;18YDZ;09TU1;1CPU5;KOG3611;0UG9P	semaphorin-3G precursor [Mus musculus]	218877
Rorc	1540.808889	2208.310425	873.3073532	0.395464036	-1.338381595	0.025968554	1	Down Regulation	NC_000069.7	94280101	94305583	+	3564	Rorc	GO:0000122;GO:0000978;GO:0001223;GO:0001227;GO:0003677;GO:0003700;GO:0004879;GO:0005515;GO:0005634;GO:0005654;GO:0006355;GO:0006357;GO:0006468;GO:0006805;GO:0007275;GO:0007623;GO:0008142;GO:0008270;GO:0009897;GO:0010906;GO:0016604;GO:0019218;GO:0030154;GO:0030522;GO:0032620;GO:0032922;GO:0033077;GO:0036315;GO:0042753;GO:0043565;GO:0045586;GO:0045598;GO:0045893;GO:0046632;GO:0046872;GO:0048511;GO:…	K08534	-	K	0DKFU;1CV9U;18UQ9;0V9Y5;KOG4216;1B2XA;0UKA1;12NX2;09Z0N	nuclear receptor ROR-gamma isoform 1 [Mus musculus]	19885
Aqp7	2.856190761	0	5.712381522	Inf	Inf	0.026049438	1	Up Regulation	NC_000070.7	41033074	41048237	-	3265	Aqp7	GO:0005737;GO:0005811;GO:0005886;GO:0005887;GO:0005911;GO:0005938;GO:0006833;GO:0015204;GO:0015250;GO:0015254;GO:0015265;GO:0015267;GO:0015793;GO:0015840;GO:0016020;GO:0016021;GO:0030659;GO:0031410;GO:0031526;GO:0055085;GO:0070295;GO:0071918;GO:1990904	K08771	-	P;G	192II;09WF2;0UMR6;KOG0224;0V7DN;13KEP;0DHQF;1ASSG;1CSES	aquaporin-7 isoform 1 [Mus musculus]	11832
Tmem88	27.05442927	15.51919054	38.589668	2.486577371	1.314161322	0.026079953	1	Up Regulation	NC_000077.7	69287342	69289060	-	1585	Tmem88	GO:0005515;GO:0005829;GO:0005886;GO:0007275;GO:0016020;GO:0016021;GO:0016055;GO:0030165;GO:0050821;GO:0072659;GO:0090090	-	-	S	1D3PC;0VIDM;0A7J5;0IZIZ;0DUBU;13U03;1B5XN;1930K;0UVHU	transmembrane protein 88 [Mus musculus]	67020
Klf3	961.9015308	1171.414697	752.3883645	0.642290358	-0.638702457	0.026188489	1	Nodiff	NC_000071.7	64960864	64990246	+	5346	Klf3	GO:0000122;GO:0000785;GO:0000977;GO:0000978;GO:0000981;GO:0001227;GO:0003677;GO:0005634;GO:0005654;GO:0006357;GO:0046872;GO:1901653;GO:1990837	K15605	-	K	0UQRQ;0DQFZ;13IJW;1B38N;1CZI1;0VDPG;18VXW;KOG1721;0A2TU	Krueppel-like factor 3 [Mus musculus]	16599
Nim1k	40.97057442	25.59417295	56.34697589	2.201554862	1.138522796	0.026194025	1	Up Regulation	NC_000079.7	120171630	120217418	-	4103	Nim1k	GO:0000166;GO:0000287;GO:0004672;GO:0004674;GO:0005524;GO:0005634;GO:0005737;GO:0006468;GO:0016301;GO:0016310;GO:0016740;GO:0035556;GO:0042149;GO:0046872;GO:0106310;GO:0106311	K16310	[EC:2.7.11.1]	T	KOG0583;0DGVT;09YAA;0V84B;1AUAD;12QBW;1CRK0;1928S;0UITQ	serine/threonine-protein kinase NIM1 [Mus musculus]	245269
Chrm3	42.04370087	26.09003755	57.99736419	2.222969747	1.152488315	0.026202638	1	Up Regulation	NC_000079.7	9925522	10411131	-	4587	Chrm3	GO:0003056;GO:0003063;GO:0004930;GO:0004993;GO:0005515;GO:0005783;GO:0005789;GO:0005886;GO:0005887;GO:0006939;GO:0007165;GO:0007186;GO:0007187;GO:0007197;GO:0007213;GO:0007268;GO:0007271;GO:0009925;GO:0016020;GO:0016021;GO:0016323;GO:0016907;GO:0019722;GO:0030054;GO:0030425;GO:0030594;GO:0032279;GO:0032412;GO:0042166;GO:0043679;GO:0045202;GO:0045211;GO:0045907;GO:0045987;GO:0046541;GO:0095500;GO:…	K04131	-	T	1B3SD;0DHV8;191EQ;KOG4220;0UKTY;1CRKX;09X1S;131UW;0V7ZZ	muscarinic acetylcholine receptor M3 [Mus musculus]	12671
Rab11fip1	105.7454235	136.0455816	75.44526538	0.554558733	-0.850587831	0.026397054	1	Nodiff	NC_000074.7	27628801	27664707	-	8377	Rab11fip1	GO:0005768;GO:0005829;GO:0015031;GO:0016020;GO:0030670;GO:0031267;GO:0031410;GO:0043231;GO:0045055;GO:0055037;GO:0070164	K12484	-	S;U	0DGS4;13IMZ;0IGQZ;0VFEU;18UGK;1CRG7;0UFVX;1AU5G;0A3X9	rab11 family-interacting protein 1 isoform X1 [Mus musculus]	75767
Slc17a2	2164.500134	2626.915193	1702.085075	0.647940626	-0.626066477	0.026520429	1	Nodiff	NC_000079.7	23990924	24009174	+	5274	Slc17a2	GO:0005764;GO:0005887;GO:0006811;GO:0006814;GO:0006820;GO:0015136;GO:0015293;GO:0015739;GO:0016020;GO:0016021;GO:0022857;GO:0055085	K12300	-	P;G	1CTVT;12PZZ;1B0CM;0V45C;0UGY5;KOG2532;0DJ3X;09T6K;18TJE	sodium-dependent phosphate transport protein 3 isoform X1 [Mus musculus]	218103
Ethe1	626.8911501	489.4107842	764.3715161	1.561819929	0.643228126	0.02654106	1	Nodiff	NC_000073.7	24286968	24308350	+	1815	Ethe1	GO:0005506;GO:0005634;GO:0005654;GO:0005737;GO:0005739;GO:0005759;GO:0006749;GO:0016491;GO:0016788;GO:0042802;GO:0046872;GO:0050313;GO:0051213;GO:0055114;GO:0070813	K17725	[EC:1.13.11.18]	S;P	13IMR;KOG0814;1CXGK;0URWQ;0DNJA;1B1Y2;0VBUC;18YRP;0A0Y1	persulfide dioxygenase ETHE1, mitochondrial precursor [Mus musculus]	66071
Id1	172.6699309	269.8570726	75.48278922	0.279713956	-1.83797586	0.026619687	1	Down Regulation	NC_000068.8	152578171	152579330	+	1160	Id1	GO:0000122;GO:0001886;GO:0005515;GO:0005634;GO:0005654;GO:0005737;GO:0005794;GO:0005813;GO:0007275;GO:0007507;GO:0007623;GO:0008022;GO:0008134;GO:0010628;GO:0010629;GO:0030154;GO:0030509;GO:0031648;GO:0032091;GO:0032233;GO:0032922;GO:0032963;GO:0042802;GO:0043066;GO:0043392;GO:0043408;GO:0043433;GO:0043621;GO:0045602;GO:0045668;GO:0045765;GO:0045892;GO:0046677;GO:0046983;GO:0047485;GO:0048511;GO:…	K04680	-	K;L	1B3K4;0IWDR;1D308;1936K;0UV08;0VHGZ;13QEQ;0A6NU;0DTNF	DNA-binding protein inhibitor ID-1 isoform 3 [Mus musculus]	15901
Slc35e1	712.1214004	869.7261235	554.5166772	0.6375762	-0.649330318	0.026622355	1	Nodiff	NC_000074.7	73231839	73246473	-	7044	Slc35e1	GO:0005794;GO:0015297;GO:0016020;GO:0016021;GO:0055085	K15283	-	G	0V4N1;1CPNZ;12NAK;KOG1441;192GE;09TNV;0UG2T;1B29E;0DEZ8	solute carrier family 35 member E1 [Mus musculus]	270066
Ndufb8	1238.722125	972.7752795	1504.66897	1.546779613	0.629267655	0.026791257	1	Nodiff	NC_000085.7	44537010	44543881	-	2332	Ndufb8	GO:0003674;GO:0003954;GO:0005739;GO:0005743;GO:0005747;GO:0005783;GO:0006120;GO:0008137;GO:0016020;GO:0016021;GO:0032981;GO:0055114;GO:0070469	K03964	-	C	0DJYY;0V8QC;09YIH;1CUSP;12QUX;KOG4040;1AYC3;18Z9X;0UNUT	NADH dehydrogenase [ubiquinone] 1 beta subcomplex subunit 8, mitochondrial isoform 1 precursor [Mus musculus]	67264
Npas2	9.844985537	3.522858646	16.16711243	4.589202706	2.198243532	0.027030905	1	Up Regulation	NC_000067.7	39233013	39402321	+	4258	Npas2	GO:0003677;GO:0003700;GO:0005634;GO:0005654;GO:0005667;GO:0005737;GO:0005829;GO:0006355;GO:0045739;GO:0045893;GO:0045944;GO:0046983;GO:0051775;GO:0051879;GO:0060548;GO:1990837;GO:2001020	K09026	-	K	0B4G2;1DF9F;1BB0B;0V35J;19779;0E8AS;0WGZ2;13D2V;0IQ5V	neuronal PAS domain-containing protein 2 [Mus musculus]	18143
Aqp8	1336.801706	894.531269	1779.072142	1.988831697	0.991921195	0.027293139	1	Nodiff	NC_000073.7	123061517	123067226	+	1486	Aqp8	GO:0005886;GO:0005887;GO:0006833;GO:0015250;GO:0015267;GO:0015722;GO:0016020;GO:0016021;GO:0043231;GO:0045177;GO:0046691;GO:0055085;GO:0071320	K09869	-	P;G	13IV3;KOG0223;1AVM1;0UI3J;0DRFM;18WA3;1D0MX;0VEQF;0A3VS	aquaporin-8 isoform 1 [Mus musculus]	11833
Mgp	34.05209625	20.71716996	47.38702253	2.287330877	1.193665076	0.027299674	1	Up Regulation	NC_000072.7	136849433	136852821	-	617	Mgp	GO:0001503;GO:0005509;GO:0005576;GO:0005615;GO:0005783;GO:0007275;GO:0030154;GO:0030324;GO:0030500;GO:0031012;GO:0032991;GO:0048306;GO:0048754;GO:0051216;GO:0062023;GO:0065003	K19481	-	W	0A8WX;13TZ9;1B68Y;0DV9Z;0VJT6;1D4KM;0UW3Q;193QU;0IZCH	matrix Gla protein precursor [Mus musculus]	17313
Gm20056	29.21575818	1.316871592	57.11464477	43.37146091	5.438674134	0.027503715	1	Up Regulation	NC_000082.7	32226841	32228959	+	1642	Gm20056	-	-	-	-	-	calcineurin B homologous protein 1-like [Mus musculus]	100504089
Fndc3b	1000.250599	1281.821067	718.6801313	0.560671181	-0.834773179	0.027651375	1	Nodiff	NC_000069.7	27470284	27765469	-	7662	Fndc3b	GO:0016020;GO:0016021	K24485	-	S	09UFN;1AUNC;0IE8R;0DFRC;1CR80;18VAN;0UHEV;0V5F0;12NQX	fibronectin type III domain-containing protein 3B [Mus musculus]	72007
Colec11	381.4001406	290.3149682	472.4853131	1.627492086	0.702650528	0.027704915	1	Nodiff	NC_000078.7	28644171	28673458	-	2490	Colec11	GO:0001867;GO:0003677;GO:0005509;GO:0005537;GO:0005581;GO:0005615;GO:0006956;GO:0019730;GO:0030246;GO:0042806;GO:0070492;GO:0120153	K10066	-	W	0B5GC;1DFTG;0V3H2;1BB8Y;0E8WV;0IS48;197BV;0WI3N;13EQK	collectin-11 isoform 1 precursor [Mus musculus]	71693
Tsku	3006.038456	3746.236323	2265.840588	0.604831194	-0.725395547	0.027917074	1	Nodiff	NC_000073.7	97999875	98010602	-	3322	Tsku	GO:0005515;GO:0005576;GO:0005615;GO:0005886;GO:0008203;GO:0010468;GO:0010977;GO:0021540;GO:0021670;GO:0021766;GO:0021960;GO:0030178;GO:0030512;GO:0031012;GO:0032911;GO:0033344;GO:0042060;GO:0042632;GO:0042635;GO:0043010;GO:0050431;GO:0060122;GO:0061073;GO:0097009;GO:1904761	K08130	-	T	1ASKI;KOG0619;137ET;0V58N;1CQ8Y;09U9H;0DFJ7;18Y56;0UGX7	tsukushin precursor [Mus musculus]	244152
Cyp3a41a	142.3405391	78.20279238	206.4782858	2.640293007	1.400698042	0.028215774	1	Up Regulation	NC_000071.7	145630859	145656946	-	2060	Cyp3a41a	GO:0004497;GO:0005506;GO:0005575;GO:0005783;GO:0005789;GO:0008202;GO:0008395;GO:0008401;GO:0009617;GO:0010468;GO:0016020;GO:0016491;GO:0016705;GO:0016712;GO:0020037;GO:0031090;GO:0032451;GO:0043231;GO:0046872;GO:0050649;GO:0055114;GO:0070330;GO:0070989;GO:0101020	K07424	[EC:1.14.14.1]	Q	0DPQR;0V9SY;1CQPA;12P50;0USD4;09VC0;KOG0158	cytochrome P450 3A41 [Mus musculus]	53973
Mvd	68.65078325	46.65998311	90.6415834	1.942597861	0.957987278	0.02843251	1	Nodiff	NC_000074.7	123160335	123170161	-	1864	Mvd	GO:0000166;GO:0004163;GO:0005524;GO:0005737;GO:0005777;GO:0005782;GO:0005829;GO:0006629;GO:0006694;GO:0006695;GO:0008202;GO:0008203;GO:0008284;GO:0008299;GO:0016126;GO:0016829;GO:0016831;GO:0019287;GO:0030544;GO:0042803	K01597	[EC:4.1.1.33]	H;I	1CX3V;KOG2833;1AXDC;09XM1;0VBAH;0DN78;12SRE;0URH5;192DB	diphosphomevalonate decarboxylase [Mus musculus]	192156
Gpnmb	982.5247215	113.0283634	1852.02108	16.38545427	4.034343765	0.028551543	1	Up Regulation	NC_000072.7	49013449	49044413	+	3823	Gpnmb	GO:0001649;GO:0001818;GO:0001934;GO:0005178;GO:0005768;GO:0005886;GO:0005887;GO:0007155;GO:0007165;GO:0007267;GO:0008201;GO:0016020;GO:0016021;GO:0030282;GO:0030335;GO:0031410;GO:0031901;GO:0031954;GO:0032720;GO:0033162;GO:0034103;GO:0042130;GO:0045545;GO:0048018;GO:0050868;GO:0070374;GO:1901215;GO:2000134	K20732	-	S;W	0VESI;0A3XQ;0UHCK;0IE9P;0DPKX;1AYZQ;12T0E;1CYK0;18UDN	transmembrane glycoprotein NMB precursor [Mus musculus]	93695
Fabp1	22338.33168	14114.08687	30562.57649	2.165395238	1.114630376	0.028925968	1	Up Regulation	NC_000072.7	71176863	71182018	+	512	Fabp1	GO:0003682;GO:0005324;GO:0005504;GO:0005543;GO:0005634;GO:0005654;GO:0005737;GO:0005782;GO:0005829;GO:0008144;GO:0008289;GO:0015909;GO:0016209;GO:0032000;GO:0032052;GO:0032991;GO:0036094;GO:0043066;GO:0043154;GO:0045179;GO:0050892;GO:0051345;GO:0070301;GO:0071456;GO:0098869	K08750	-	I	1D3PV;13R6E;0A7FY;0UVFK;1B60M;KOG4015;0DU7U;1939N;0VIE7	fatty acid-binding protein, liver [Mus musculus]	14080
Slc25a47	10840.38487	8584.958725	13095.81101	1.525436689	0.609222304	0.028980642	1	Nodiff	NC_000078.7	108815740	108822741	+	1712	Slc25a47	GO:0005739;GO:0005743;GO:0006844;GO:0006865;GO:0015227;GO:0016020;GO:0016021;GO:0055085;GO:1902616	K15123	-	C	1CXE2;18TZT;0A0VH;1B36R;0VBRZ;12SWV;0UMEY;0DNGQ;KOG0762	solute carrier family 25 member 47 isoform X1 [Mus musculus]	104910
H2-T23	1697.498719	1339.903019	2055.09442	1.533763557	0.617076096	0.029060311	1	Nodiff	NC_000083.7	36340869	36343593	-	1317	H2-T23	GO:0001815;GO:0001916;GO:0002250;GO:0002376;GO:0002474;GO:0002476;GO:0002477;GO:0002489;GO:0002519;GO:0002639;GO:0002715;GO:0002717;GO:0002729;GO:0005102;GO:0005615;GO:0005886;GO:0009897;GO:0009986;GO:0016020;GO:0016021;GO:0019731;GO:0030670;GO:0030881;GO:0032398;GO:0032736;GO:0032753;GO:0032759;GO:0032760;GO:0032819;GO:0036037;GO:0042270;GO:0042288;GO:0042605;GO:0042608;GO:0042612;GO:0045953;GO:…	K06751	-	W;U	09WNN;0US52;0VB3S;1CU56;0II5V;13KER;1B76X;195YP;0DJCZ	H-2 class I histocompatibility antigen, D-37 alpha chain precursor [Mus musculus]	15040
Gstm7	621.7272241	486.3040675	757.1503808	1.556948485	0.63872121	0.029063064	1	Nodiff	NC_000069.7	107833650	107839193	-	1522	Gstm7	GO:0004364;GO:0004602;GO:0005102;GO:0005504;GO:0005737;GO:0005829;GO:0006749;GO:0010880;GO:0016529;GO:0016740;GO:0018916;GO:0019899;GO:0042178;GO:0042803;GO:0043295;GO:0043651;GO:0045171;GO:0051122;GO:0060315;GO:0060316;GO:0070458;GO:0071313;GO:0098869	K00799	[EC:2.5.1.18]	O	0IN5J;1AUBH;12U5Z;190MM;0UPA5;0VB5V;0A09W;1CWSH;0DIIG	glutathione S-transferase Mu 7 isoform X1 [Mus musculus]	68312
Rpp21	108.6270905	78.08771261	139.1664684	1.782181392	0.833644183	0.02911307	1	Nodiff	NC_000083.7	36566565	36568738	-	500	Rpp21	GO:0001682;GO:0004526;GO:0005634;GO:0005655;GO:0005730;GO:0008033;GO:0016787;GO:0030681;GO:0033204;GO:0042493;GO:0046872;GO:0090501;GO:0090502	K03540	[EC:3.1.26.5]	A	0UV8U;1B5ZI;1D3DV;0VI2Z;13RSY;0DU20;KOG4394;193B1;0A78J	ribonuclease P protein subunit p21 [Mus musculus]	67676
Fem1c	163.7144848	205.395073	122.0338967	0.594142279	-0.751119642	0.029314591	1	Nodiff	NC_000084.7	46637673	46659038	-	2866	Fem1c	GO:0000151;GO:0003674;GO:0005654;GO:0005737;GO:0005829;GO:0006511;GO:0016567	-	-	S;O	18Z7Z;KOG0508;0UM8E;0DINY;12SQ9;09U1V;0V50T;1AXUX;1CTDU	protein fem-1 homolog C [Mus musculus]	240263
Ces2b	9.469399134	18.27112654	0.667671731	0.03654245	-4.774282821	0.029443725	1	Down Regulation	NC_000074.7	105555130	105566725	+	3417	Ces2b	GO:0004771;GO:0004806;GO:0005615;GO:0016042;GO:0016787;GO:0052689	K03927	-	Q;T	KOG1516;1318D;09T8E;0V47D	carboxyesterase 2B precursor [Mus musculus]	234669
Atp5e	1112.514798	873.2062616	1351.823335	1.548114568	0.630512242	0.029481037	1	Nodiff	NC_000068.8	174302868	174305894	-	414	Atp5e	GO:0000275;GO:0005739;GO:0005743;GO:0005753;GO:0006754;GO:0006811;GO:0008553;GO:0015986;GO:0016020;GO:0016787;GO:0016887;GO:0042776;GO:0045261;GO:0046933	K02135	-	C	KOG3495;0VMAF;13W7Y;1D5EY;0AACG;1B6VE;0UWND;0DW51;196HA	ATP synthase subunit epsilon, mitochondrial [Mus musculus]	67126
Aamdc	188.9179486	142.6034414	235.2324557	1.649556654	0.722078328	0.029682618	1	Nodiff	NC_000073.7	97199538	97228723	-	1000	Aamdc	GO:0003674;GO:0005737;GO:0016020;GO:0016021;GO:0043066;GO:0045600;GO:0045944	-	-	S	1B5KH;0A7NA;0UV93;0IXVS;0VIGT;1D3R7;0DUEN;1930P;13RJR	mth938 domain-containing protein isoform 1 [Mus musculus]	66273
Egr2	16.42759911	5.393454588	27.46174363	5.091679772	2.348141688	0.029769968	1	Up Regulation	NC_000076.7	67370334	67383354	+	9083	Egr2	GO:0000785;GO:0000976;GO:0000978;GO:0000981;GO:0001102;GO:0001228;GO:0003677;GO:0003682;GO:0003700;GO:0005515;GO:0005634;GO:0005654;GO:0005737;GO:0006355;GO:0006357;GO:0006611;GO:0007611;GO:0007622;GO:0008045;GO:0010467;GO:0014037;GO:0014040;GO:0016740;GO:0016925;GO:0021569;GO:0021612;GO:0021659;GO:0021660;GO:0021665;GO:0021666;GO:0030278;GO:0031625;GO:0031643;GO:0032868;GO:0035284;GO:0035914;GO:…	K12496	-	K	12R9Q;0DFZI;KOG1721;0V9I1;1B0AG;18V3M;1CUUK;0UQJ6;09YKB	E3 SUMO-protein ligase EGR2 isoform 3 [Mus musculus]	13654
Itgax	45.73727667	13.50958071	77.96497263	5.77108752	2.52884321	0.029937612	1	Up Regulation	NC_000073.7	127728697	127749829	+	4470	Itgax	GO:0007155;GO:0007229;GO:0008284;GO:0008305;GO:0009897;GO:0009986;GO:0010628;GO:0016020;GO:0016021;GO:0030335;GO:0030971;GO:0031643;GO:0034113;GO:0045766;GO:0046872;GO:0051607;GO:1905956	K06462	-	W	1DEZI;0WGDS;1974K;0B3YP;0V2Z3;1BAVV;13CB3;0E803;0IPBA	integrin alpha-X isoform 1 precursor [Mus musculus]	16411
Lmntd2	35.33827776	21.7185388	48.95801672	2.254203986	1.172618073	0.030000665	1	Up Regulation	NC_000073.7	140789903	140795617	-	3483	Lmntd2	GO:0003674;GO:0005575;GO:0048026	-	-	D;Y	0VBMH;0A0R5;1CX9P;0UQQ7;12T57;1B4MI;0DNCJ;18V7G;KOG0977	lamin tail domain-containing protein 2 isoform 1 [Mus musculus]	72000
Cyb5d1	546.3137584	668.5912852	424.0362317	0.63422339	-0.656937009	0.030044949	1	Nodiff	NC_000077.7	69281756	69287005	-	4281	Cyb5d1	GO:0003674;GO:0005575;GO:0008150;GO:0046872	-	-	C	0DF09;1AWB2;0V4P3;12N39;0UJZH;18XXB;1CPQ1;09TPX;KOG0537	cytochrome b5 domain-containing protein 1 [Mus musculus]	327951
Ripply1	31.72757358	18.82965657	44.62549058	2.369957753	1.244861342	0.030092405	1	Up Regulation	NC_000086.8	138680430	138683102	-	679	Ripply1	GO:0000122;GO:0001757;GO:0003674;GO:0005634;GO:0007219;GO:0007275;GO:0009880;GO:0010468;GO:0032525;GO:0045892;GO:0060349	-	-	K	1B690;0UVV7;0DV45;0A8KZ;1D4EP;13X31;0VJHD;0J6ZC;193U9	protein ripply1 [Mus musculus]	622473
Zbtb20	1605.183656	1948.758216	1261.609097	0.647391291	-0.627290138	0.0301221	1	Nodiff	NC_000082.7	42728008	43462442	+	47537	Zbtb20	GO:0000122;GO:0000976;GO:0000978;GO:0001227;GO:0003677;GO:0005634;GO:0005654;GO:0005737;GO:0006357;GO:0010629;GO:0016604;GO:0032728;GO:0032755;GO:0032760;GO:0045821;GO:0045892;GO:0046872;GO:0046889;GO:0055088;GO:0071333;GO:1990837	K10501	-	K	0DQ0E;1B04Z;0VD8N;0A2CX;0UQE3;18VAZ;KOG1721;1CSN8;12XJR	zinc finger and BTB domain-containing protein 20 isoform X1 [Mus musculus]	56490
G6pc	4862.97156	2947.415676	6778.527444	2.299820653	1.20152136	0.030199734	1	Up Regulation	NC_000077.7	101258542	101268729	+	2259	G6pc	GO:0004346;GO:0005783;GO:0005789;GO:0005977;GO:0005980;GO:0006094;GO:0006641;GO:0006796;GO:0008202;GO:0009743;GO:0010468;GO:0015760;GO:0016020;GO:0016021;GO:0016773;GO:0016787;GO:0032094;GO:0032868;GO:0032869;GO:0035264;GO:0042301;GO:0042593;GO:0042632;GO:0043231;GO:0046415;GO:0046838;GO:0051156;GO:0055088;GO:1904638	K01084	[EC:3.1.3.9]	G	18VG1;13I0C;0V9VZ;1AYWD;0UPAS;0DKD8;0IDXG;1CV77;09YY7	glucose-6-phosphatase [Mus musculus]	14377
Selenow	942.0100536	739.7096608	1144.310446	1.546972423	0.629447479	0.030459463	1	Nodiff	NC_000073.7	15651133	15656296	-	705	Selenow	GO:0005737;GO:0005829;GO:0005886;GO:0010269;GO:0016209;GO:0016491;GO:0055114;GO:0098869	-	-	O;W;P	0VKI4;13X9S;1B6RP;0J485;0A9KT;193YC;0DVQI;1D510;0UWAJ	selenoprotein W [Mus musculus]	20364
Fam13b	263.5493996	326.7865841	200.312215	0.612975638	-0.706098357	0.030583622	1	Nodiff	NC_000084.7	34573624	34656096	-	6874	Fam13b	GO:0003674;GO:0005096;GO:0007165;GO:0043547	-	-	T	KOG4270;0DM96;1CUSU;0VC4T;12THZ;18ZIU;0UQE7;1AVB7;0A18Z	protein FAM13B isoform X1 [Mus musculus]	225358
2010003K11Rik	954.8081535	751.1195354	1158.496772	1.54236006	0.625139598	0.030898117	1	Nodiff	NC_000085.7	4546816	4548611	-	1167	2010003K11Rik	GO:0003674;GO:0005575;GO:0008150	-	-	S	0A9M2;0J22H;1B675;0VM1A;0DUUB;0UVSY;13UMI;1D47J	uncharacterized protein C11orf86 homolog [Mus musculus]	69861
Letm2	48.41815613	31.98876231	64.84754995	2.027197843	1.019486894	0.030917304	1	Up Regulation	NC_000074.7	26068494	26088005	-	7052	Letm2	GO:0003674;GO:0005739;GO:0005743;GO:0006875;GO:0016020;GO:0016021;GO:0043022	-	-	S;L	1AV0F;0DHDK;12NTR;09W4H;0V72V;190PC;KOG1043;0UHEH;1CS3U	LETM1 domain-containing protein LETM2, mitochondrial isoform X1 [Mus musculus]	270035
Iqcn	18.683482	27.94327856	9.423685441	0.33724337	-1.568138012	0.030929817	1	Down Regulation	NC_000074.7	71154661	71170299	+	11206	Iqcn	GO:0003674;GO:0008150	-	-	-	-	IQ domain-containing protein N isoform X1 [Mus musculus]	637079
Rftn1	40.12980179	25.62273759	54.63686598	2.132358644	1.092450107	0.030950612	1	Up Regulation	NC_000083.7	50300287	50497525	-	3840	Rftn1	GO:0001765;GO:0002457;GO:0003725;GO:0005737;GO:0005768;GO:0005769;GO:0005886;GO:0016020;GO:0032596;GO:0032620;GO:0032991;GO:0033227;GO:0034138;GO:0040010;GO:0043330;GO:0045121;GO:0050852;GO:0050853;GO:1903044	-	-	S	12PQI;1CS5B;0UJK8;0DHF7;09W5U;18Z96;1AYBW;0IETJ;0V747	raftlin [Mus musculus]	76438
Ndufa8	1526.612513	1202.976895	1850.248132	1.538057913	0.621109827	0.031023808	1	Nodiff	NC_000068.8	35926336	35939350	-	795	Ndufa8	GO:0005739;GO:0005743;GO:0005747;GO:0005758;GO:0006120;GO:0016020;GO:0032981;GO:0044877;GO:0055114;GO:0070469	K03952	-	C	1905W;1CSP9;1B1X6;0V7MK;09WP1;0DHYN;139SW;0UKAF;KOG3458	NADH dehydrogenase [ubiquinone] 1 alpha subcomplex subunit 8 [Mus musculus]	68375
Fhl2	20.52802072	9.111321449	31.94471998	3.506046863	1.80984528	0.031263589	1	Up Regulation	NC_000067.7	43162231	43237503	-	1746	Fhl2	GO:0000122;GO:0001649;GO:0003712;GO:0003714;GO:0005515;GO:0005634;GO:0005737;GO:0006357;GO:0008134;GO:0009725;GO:0030018;GO:0031430;GO:0042802;GO:0043066;GO:0043425;GO:0046872;GO:0055014;GO:0055015;GO:0060347;GO:0070885	K14380	-	Z;T;K	13BM4;0E7R6;1DER8;1972C;0B3JD;1BARS;0WFYW;0V2TD;0INGK	four and a half LIM domains protein 2 [Mus musculus]	14200
P2ry14	35.333704	22.11909812	48.54830988	2.194859376	1.13412851	0.031495726	1	Up Regulation	NC_000069.7	59022044	59060913	-	2571	P2ry14	GO:0004930;GO:0005886;GO:0006955;GO:0007165;GO:0007186;GO:0016020;GO:0016021;GO:0035589;GO:0045028;GO:0061484	K04299	-	T	0UMCY;18WDT;13IDM;0VD09;0DRFD;0IK1E;1D0MI;0A3VD;1AWVA	P2Y purinoceptor 14 isoform b [Mus musculus]	140795
Atp5md	479.6585178	373.5835429	585.7334927	1.5678782	0.648813488	0.031601747	1	Nodiff	NC_000085.7	47071910	47079086	-	363	Atp5md	GO:0003674;GO:0005739;GO:0005743;GO:0005753;GO:0008150;GO:0016020;GO:0016021;GO:0031966	K18194	-	M;U	0UWPK;13Y3D;0DW72;0J2ST;0AAM9;193Z9;1B6XS;0VMJU;1D5GV	ATP synthase membrane subunit DAPIT, mitochondrial [Mus musculus]	66477
Ttc39c	3066.569203	2446.337802	3686.800604	1.507069302	0.59174576	0.031638572	1	Nodiff	NC_000084.7	12716168	12872461	+	5915	Ttc39c	-	-	-	S;U	KOG3783;13G5Z;1DGEB;197H1;0V3WV;0B6FZ;0WJ6D;1BBJ9;0E9JA	tetratricopeptide repeat protein 39C [Mus musculus]	72747
Trim56	62.79273812	83.03992792	42.54554832	0.512350497	-0.964797006	0.031931825	1	Nodiff	NC_000071.7	137140140	137145313	-	3864	Trim56	GO:0005737;GO:0008270;GO:0046872	K12026	[EC:2.3.2.27]	O	0B69D;0ITEJ;0WIZ6;0V3SY;197FE;0E9EC;1BBG0;1DG9N;13FX6	E3 ubiquitin-protein ligase TRIM56 [Mus musculus]	384309
Fam83g	19.00741402	27.97367916	10.04114889	0.358949884	-1.478145663	0.032004329	1	Down Regulation	NC_000077.7	61574908	61600776	+	4873	Fam83g	GO:0005634;GO:0005737;GO:0005829;GO:0007165;GO:0019901;GO:0030509	K23930	-	S	1CT5C;18W6H;0UNWQ;09X3S;0IJIT;0DIET;13MAU;1AT2R;0V82A	protein FAM83G [Mus musculus]	69640
Scarb1	1739.832616	2100.549149	1379.116082	0.656550256	-0.607022647	0.032082303	1	Nodiff	NC_000071.7	125354151	125418158	-	4137	Scarb1	GO:0001530;GO:0001540;GO:0001786;GO:0001875;GO:0001935;GO:0005044;GO:0005737;GO:0005764;GO:0005886;GO:0005887;GO:0005901;GO:0006702;GO:0006707;GO:0006869;GO:0006910;GO:0008035;GO:0008289;GO:0009986;GO:0010867;GO:0010886;GO:0010899;GO:0015914;GO:0015920;GO:0016020;GO:0016021;GO:0030169;GO:0030301;GO:0031528;GO:0031663;GO:0032497;GO:0033344;GO:0034185;GO:0034186;GO:0034375;GO:0034381;GO:0034383;GO:…	K13885	-	T	190D8;12SAC;1CXQM;KOG3776;0V8QD;09XSV;1AXUW;0US4S;0DJ4W	scavenger receptor class B member 1 isoform 3 [Mus musculus]	20778
Atp6v0d2	155.9043154	70.95623893	240.8523919	3.394379346	1.763147805	0.032122708	1	Up Regulation	NC_000070.7	19876838	19922566	-	4069	Atp6v0d2	GO:0005765;GO:0005768;GO:0005769;GO:0006811;GO:0007034;GO:0007035;GO:0015078;GO:0016020;GO:0016324;GO:0016471;GO:0033179;GO:0033181;GO:0046961;GO:1902600	K02146	-	C	KOG2957;0V4MU;1AU0D;12PVN;1CPNV;194JM;09TNQ;0UQ0K;0DEZ4	V-type proton ATPase subunit d 2 [Mus musculus]	242341
Scarf2	89.52897176	64.3522255	114.705718	1.782466995	0.833875364	0.032331279	1	Nodiff	NC_000082.7	17615146	17626158	+	7026	Scarf2	GO:0005044;GO:0006897;GO:0007155;GO:0007157;GO:0016020;GO:0016021	K24319	-	T	0E8TF;13EGK;0WHXJ;0IRWF;0B5AS;1DFQC	scavenger receptor class F member 2 isoform X1 [Mus musculus]	224024
Dpt	28.70762056	14.68676923	42.72847189	2.909317305	1.540680653	0.032373512	1	Up Regulation	NC_000067.7	164624232	164651843	+	1713	Dpt	GO:0005201;GO:0005576;GO:0007155;GO:0008285;GO:0030199;GO:0062023	-	-	S;W	1919E;09V5V;0V65E;1CR4D;0DGEU;0UI75;12R0R;1AVBH;0IGCN	dermatopontin precursor [Mus musculus]	56429
Gstm4	905.3939355	670.81255	1139.975321	1.699394743	0.765021007	0.032488984	1	Nodiff	NC_000069.7	107937887	107952495	-	2235	Gstm4	GO:0004364;GO:0004464;GO:0005737;GO:0005829;GO:0006629;GO:0006749;GO:0016740;GO:0016829;GO:0018916;GO:0019899;GO:0042178;GO:0042759;GO:0042803;GO:0043295;GO:0045171	K00799	[EC:2.5.1.18]	O	0IN5J;0B3CZ;1971I;0E7MK;0V2R9;0WFRM;13BBX;1BAQ2;1DEMV	glutathione S-transferase Mu 4 isoform 1 [Mus musculus]	14865
Pdk1	1363.57178	1082.981684	1644.161876	1.518180686	0.602343503	0.032588641	1	Nodiff	NC_000068.8	71703398	71734202	+	6628	Pdk1	GO:0000166;GO:0004672;GO:0004674;GO:0004740;GO:0005524;GO:0005654;GO:0005730;GO:0005739;GO:0005759;GO:0005886;GO:0005967;GO:0005975;GO:0006006;GO:0006468;GO:0007166;GO:0008283;GO:0008631;GO:0010510;GO:0010906;GO:0016301;GO:0016310;GO:0016740;GO:0018105;GO:0035556;GO:0042593;GO:0042802;GO:0044877;GO:0045254;GO:0097411;GO:1904183	K12077	[EC:2.7.11.2]	T	KOG0787;1B35V;0DJ6E;19298;0V8RW;12NVT;09XCJ;0UQN6;1CTYA	pyruvate dehydrogenase (acetyl-transferring) kinase isozyme 1, mitochondrial isoform X1 [Mus musculus]	228026
Otud6b	634.1198615	772.2001659	496.0395571	0.642371731	-0.63851969	0.032788171	1	Nodiff	NC_000070.7	14809505	14826552	-	3224	Otud6b	GO:0004843;GO:0006508;GO:0008233;GO:0008234;GO:0008283;GO:0016281;GO:0016579;GO:0016787;GO:0017148;GO:0018215;GO:0043248;GO:0045727	K18342	[EC:3.4.19.12]	O;T	09U75;18ZVS;1CQ6K;0V4JB;1ASHV;KOG2606;0DFGV;12RST;0UGU1	deubiquitinase OTUD6B isoform X1 [Mus musculus]	72201
Cep112	4.342986623	0.612253287	8.073719959	13.18689525	3.721033029	0.032860254	1	Up Regulation	NC_000077.7	108316041	108751441	+	4170	Cep112	GO:0003674;GO:0005737;GO:0005813;GO:0005815;GO:0005856;GO:0005886;GO:0060077;GO:0097120	K16767	-	Z;S	0IHFX;1AV9M;192J3;0UNZ2;0V9JY;0DK2Q;09YN6;1CUWH;13K6U	centrosomal protein of 112 kDa isoform X1 [Mus musculus]	76380
Tshz3	34.25065118	21.1510996	47.35020275	2.238663883	1.162637935	0.032979756	1	Up Regulation	NC_000073.7	36397543	36472978	+	23320	Tshz3	GO:0003677;GO:0003682;GO:0005634;GO:0005654;GO:0005886;GO:0010468;GO:0045892;GO:0046872	K09236	-	K	0V7X2;0DI9F;1AW6D;09WYY;18X4C;0UKQA;1CSZZ;0IFDT;12TBZ	teashirt homolog 3 isoform X1 [Mus musculus]	243931
Ndufa1	93.60299494	67.56989021	119.6360997	1.770553412	0.824200366	0.033296091	1	Nodiff	NC_000086.8	36451241	36454891	-	494	Ndufa1	GO:0005739;GO:0005743;GO:0005747;GO:0005829;GO:0016020;GO:0016021;GO:0031966;GO:0032981;GO:0055114;GO:0070469	K03945	-	C	196ID;0A9FX;0VKCR;0J32W;1D4XK;1B6QU;13W9Y;0DVMD;0UWCZ	NADH dehydrogenase [ubiquinone] 1 alpha subcomplex subunit 1 [Mus musculus]	54405
Zhx3	269.0413361	331.7497798	206.3328925	0.621953367	-0.685121682	0.033393387	1	Nodiff	NC_000068.8	160612367	160714910	-	4480	Zhx3	GO:0000122;GO:0000977;GO:0000981;GO:0003677;GO:0003700;GO:0005515;GO:0005634;GO:0005654;GO:0005938;GO:0006357;GO:0030154;GO:0042803;GO:0045669;GO:0045892;GO:0046872;GO:0046982	K24881	-	K	13KXP;0UFNS;0IHET;18XBH;0DJ6M;09X5D;1B2TG;1CTYI;0V8S2	zinc fingers and homeoboxes protein 3 [Mus musculus]	320799
Sdk2	9.040402221	3.2935474	14.78725704	4.489765972	2.166640247	0.033405204	1	Up Regulation	NC_000077.7	113667200	113957855	-	12644	Sdk2	GO:0003674;GO:0005886;GO:0007155;GO:0007156;GO:0007416;GO:0010842;GO:0016020;GO:0016021;GO:0030054;GO:0045202;GO:0060219	K16353	-	T	0V37Z;0B4PE;13DET;1DFD5;1BB2B;0IQJJ;0WH7P;0E8EV	protein sidekick-2 precursor [Mus musculus]	237979
Ikbke	514.7985018	626.419508	403.1774956	0.64362219	-0.635714028	0.033640964	1	Nodiff	NC_000067.7	131182337	131207339	-	4519	Ikbke	GO:0000166;GO:0004672;GO:0004674;GO:0004704;GO:0005515;GO:0005524;GO:0005634;GO:0005737;GO:0006468;GO:0006974;GO:0007252;GO:0008384;GO:0008630;GO:0010884;GO:0016301;GO:0016310;GO:0016605;GO:0016740;GO:0018105;GO:0031625;GO:0031966;GO:0034340;GO:0035456;GO:0036435;GO:0038061;GO:0042802;GO:0043123;GO:0060340;GO:0098586	K07211	[EC:2.7.11.10]	T	0USJT;09XJY;0V8HW;1CTP1;KOG4250;12QKK;18SIA;0DIXJ;1AUCC	inhibitor of nuclear factor kappa-B kinase subunit epsilon [Mus musculus]	56489
Homer2	386.1244503	511.3824851	260.8664156	0.510119965	-0.971091528	0.033674432	1	Nodiff	NC_000073.7	81250229	81356673	-	11457	Homer2	GO:0003779;GO:0005515;GO:0005737;GO:0005829;GO:0005886;GO:0007216;GO:0007605;GO:0008277;GO:0014069;GO:0016020;GO:0019904;GO:0030054;GO:0030160;GO:0030425;GO:0032420;GO:0032426;GO:0032703;GO:0035254;GO:0035256;GO:0035584;GO:0042802;GO:0042995;GO:0043025;GO:0043229;GO:0044877;GO:0045177;GO:0045202;GO:0048148;GO:0048875;GO:0070885;GO:0098978;GO:2001256	K15010	-	Z;T	0A1V1;18VK0;0UHKK;0DG0M;0IGRQ;0VCQN;1CPU7;12W5Q;1AT79	homer protein homolog 2 isoform 1 [Mus musculus]	26557
Efemp1	95.3086976	65.38218961	125.2352056	1.91543303	0.937670585	0.033788104	1	Nodiff	NC_000077.7	28803154	28876743	+	2190	Efemp1	GO:0005006;GO:0005154;GO:0005201;GO:0005509;GO:0005576;GO:0005604;GO:0005615;GO:0005737;GO:0006355;GO:0007173;GO:0008083;GO:0008284;GO:0010977;GO:0018108;GO:0031346;GO:0032331;GO:0043010;GO:0048048;GO:0048050;GO:0062023;GO:1903975	K18262	-	W	14TG4;0E5S0;0V2FP;0WCT3;0B0AE;1DCRS;0KD9V;1BA25;196TC	EGF-containing fibulin-like extracellular matrix protein 1 precursor [Mus musculus]	216616
Cyp2b13	943.6273434	1706.467836	180.7868513	0.105942138	-3.238651563	0.034036576	1	Down Regulation	NC_000073.7	25760813	25795622	+	2153	Cyp2b13	GO:0004497;GO:0005506;GO:0005737;GO:0006082;GO:0006805;GO:0008392;GO:0008395;GO:0016491;GO:0016705;GO:0016712;GO:0019373;GO:0020037;GO:0042738;GO:0043231;GO:0046872;GO:0055114;GO:0070330	K07412	[EC:1.14.14.1]	Q	13P4M;0A5CX;KOG0156;0VEU3	cytochrome P450, family 2, subfamily b, polypeptide 13 isoform X1 [Mus musculus]	13089
Peg3	185.5204901	258.9900936	112.0508866	0.432645454	-1.208742851	0.034098607	1	Down Regulation	NC_000073.7	6706891	6733443	-	11482	Peg3	GO:0000122;GO:0000785;GO:0000977;GO:0000981;GO:0001227;GO:0005634;GO:0005737;GO:0005776;GO:0006357;GO:0006915;GO:0010468;GO:0045944;GO:0046872	K09230	-	K	1CWVR;1AWUV;0DMZH;0UMCP;0VB8Z;0A0CR;13P0I;KOG1721;18ZQF	paternally-expressed gene 3 protein isoform X1 [Mus musculus]	18616
Tlcd4	3176.35893	3829.353752	2523.364109	0.658952991	-0.601752546	0.034105539	1	Nodiff	NC_000069.7	120995657	121076756	-	7380	Tlcd4	GO:0003674;GO:0005783;GO:0016020;GO:0016021;GO:0055088	-	-	T	1CR6M;KOG4561;0V67W;18Z8Z;12RG1;0DGGY;1B2AY;0UIAB;09V8B	TLC domain-containing protein 4 isoform X1 [Mus musculus]	99887
Uhmk1	1018.883237	1232.287708	805.4787672	0.653645056	-0.613420663	0.034277967	1	Nodiff	NC_000067.7	170020989	170043466	-	8660	Uhmk1	GO:0000166;GO:0003676;GO:0003723;GO:0004672;GO:0004674;GO:0005515;GO:0005524;GO:0005634;GO:0005654;GO:0005737;GO:0005794;GO:0006468;GO:0007050;GO:0016301;GO:0016310;GO:0016740;GO:0018105;GO:0019899;GO:0030424;GO:0030496;GO:0031175;GO:0032839;GO:0043021;GO:0045948;GO:0046777;GO:0046825;GO:0071598;GO:0106310;GO:0106311	K08877	[EC:2.7.11.1]	T;D	0VASV;1CWA1;0DMEU;12TJP;1B2YT;09ZW8;KOG0032;0UQMB;18XSR	serine/threonine-protein kinase Kist isoform 1 [Mus musculus]	16589
Mmd2	164.4026644	100.8055231	227.9998058	2.261778905	1.177457909	0.034309516	1	Up Regulation	NC_000071.7	142549229	142594886	-	7485	Mmd2	GO:0000139;GO:0004672;GO:0005794;GO:0006468;GO:0016020;GO:0016021;GO:0019835;GO:0032880;GO:0045666;GO:0045860;GO:0046579;GO:0048471	K11064	-	V	0A071;1AWFY;KOG4243;131YA;0UH5G;0DMT9;1CWNM;0VB2Z;18UHW	monocyte to macrophage differentiation factor 2 [Mus musculus]	75104
Dio1	793.9567229	961.3213162	626.5921296	0.651803012	-0.617492076	0.034483341	1	Nodiff	NC_000070.7	107148662	107164365	-	1689	Dio1	GO:0004800;GO:0006520;GO:0016020;GO:0016491;GO:0033798;GO:0042446;GO:0055114	K01562	[EC:1.21.99.4]	S	1D2Q7;0W2CS;0UTAX;0A699;13QRR;0IWHX;194W9;0DT7R;1B0XQ	type I iodothyronine deiodinase [Mus musculus]	13370
Ldlr	2072.346298	1643.233319	2501.459277	1.522278819	0.606232626	0.034555031	1	Nodiff	NC_000075.7	21634872	21661215	+	4534	Ldlr	GO:0001540;GO:0002020;GO:0005041;GO:0005509;GO:0005515;GO:0005615;GO:0005764;GO:0005768;GO:0005769;GO:0005770;GO:0005794;GO:0005886;GO:0005901;GO:0005905;GO:0006629;GO:0006869;GO:0006897;GO:0006898;GO:0006909;GO:0007616;GO:0008202;GO:0008203;GO:0009897;GO:0009986;GO:0010628;GO:0010629;GO:0010867;GO:0010898;GO:0010899;GO:0015914;GO:0016020;GO:0016021;GO:0016323;GO:0030169;GO:0030229;GO:0030299;GO:…	K12473	-	T	1DCIN;196RX;0B01R;0WCI5;0E5IS;14T6W;0V10Y;1B9XX;0KD0U	low-density lipoprotein receptor isoform 1 precursor [Mus musculus]	16835
Dpysl2	34.17622081	21.48946043	46.86298119	2.180742571	1.124819475	0.034735475	1	Up Regulation	NC_000080.7	67040313	67148490	-	5672	Dpysl2	GO:0001975;GO:0005515;GO:0005737;GO:0005739;GO:0005829;GO:0005856;GO:0005874;GO:0005886;GO:0006897;GO:0007010;GO:0007275;GO:0007399;GO:0007411;GO:0007420;GO:0008017;GO:0010975;GO:0014049;GO:0016020;GO:0016787;GO:0016810;GO:0019901;GO:0021510;GO:0021772;GO:0030154;GO:0030424;GO:0030425;GO:0030426;GO:0030516;GO:0032991;GO:0042220;GO:0042493;GO:0042802;GO:0043005;GO:0043025;GO:0043195;GO:0043209;GO:…	K07528	-	F	12N8J;0UP31;0DI51;191WH;1CVKN;1B15R;0V4HE;09TIF;KOG2584	dihydropyrimidinase-related protein 2 isoform 1 [Mus musculus]	12934
Fubp1	782.8201957	1000.537321	565.1030701	0.564799591	-0.82418905	0.034865195	1	Nodiff	NC_000069.7	151916059	151942467	+	6965	Fubp1	GO:0000978;GO:0003676;GO:0003677;GO:0003723;GO:0003729;GO:0005515;GO:0005634;GO:0005654;GO:0005737;GO:0006355;GO:0006357;GO:0010468;GO:0010628;GO:0016020;GO:0016021;GO:0045202;GO:0048103;GO:0048588;GO:0071425;GO:1900149	K13210	-	A;K	0DGVS;1CRJZ;1B4CG;12PDC;0UITN;0V6KG;KOG1676;09VMC;19102	far upstream element-binding protein 1 isoform X1 [Mus musculus]	51886
Irgq	386.3595323	475.6246744	297.0943903	0.624640407	-0.678902196	0.034953549	1	Nodiff	NC_000073.7	24230073	24238025	+	6124	Irgq	GO:0003674;GO:0005525;GO:0005575;GO:0008150	-	-	S	13P2E;09UBU;0V5AZ;0IH4F;1B3P4;18SG6;0UH0C;1CQB2;0DFME	immunity-related GTPase family Q protein [Mus musculus]	210146
Trmt9b	61.13397541	35.81043914	86.45751168	2.414310289	1.271611104	0.035236115	1	Up Regulation	NC_000074.7	36924643	36981738	+	7125	Trmt9b	GO:0000049;GO:0002098;GO:0005634;GO:0005737;GO:0008033;GO:0008168;GO:0008175;GO:0016300;GO:0016706;GO:0016740;GO:0030488;GO:0032259;GO:0055114	-	-	Q	0DQFG;0VDNV;13M5I;0UMGE;KOG1331;18UNT;0A2T8;1CZHE;1AT82	probable tRNA methyltransferase 9B isoform 1 [Mus musculus]	319582
Oasl1	132.0242122	98.91393097	165.1344934	1.669476602	0.739395874	0.035456993	1	Nodiff	NC_000071.7	115061236	115075970	+	2264	Oasl1	GO:0002376;GO:0003677;GO:0003723;GO:0003725;GO:0005634;GO:0005654;GO:0005730;GO:0005737;GO:0005829;GO:0009615;GO:0016020;GO:0016779;GO:0045071;GO:0045087;GO:0051607;GO:0060700	K14608	-	J;O	0DF4M;0V4TK;1CP6T;1947B;KOG0001;1B0SC;09TUC;12QYV;0UGA6	2'-5'-oligoadenylate synthase-like protein 1 isoform a [Mus musculus]	231655
Cox6b1	1619.716054	1289.266747	1950.16536	1.512615884	0.597045673	0.035540341	1	Nodiff	NC_000073.7	30316396	30325539	-	471	Cox6b1	GO:0005739;GO:0005743;GO:0006119;GO:0016020;GO:0045277	K02267	-	C	1B691;0A8D4;KOG3057;1D49C;13WBD;0UVX0;0VJ90;193NA;0DUYJ	cytochrome c oxidase subunit 6B1 [Mus musculus]	110323
Lratd2	246.4559228	304.216172	188.6956736	0.620268385	-0.689035502	0.03559121	1	Nodiff	NC_000081.7	60690845	60697954	-	6588	Lratd2	GO:0003674;GO:0005737;GO:0005886;GO:0008150	K22810	-	O	1B24Z;12RYQ;0IGIG;0DFEX;0UM5M;18SR5;0VFQI;0A4W2;1CZ3E	protein LRATD2 [Mus musculus]	399603
Wdr36	414.6450681	506.8559312	322.434205	0.636145668	-0.652570935	0.035689047	1	Nodiff	NC_000084.7	32970241	33000008	+	4123	Wdr36	GO:0001895;GO:0005730;GO:0006364;GO:0030516;GO:0032040;GO:0034388	K14554	-	S;Q;I	1CUE9;0DJMD;0UQ9W;1B365;18X8Y;KOG1539;0V95P;12QSM;09Y84	WD repeat-containing protein 36 isoform 1 [Mus musculus]	225348
Pdgfb	26.59743584	9.025362821	44.16950885	4.89393166	2.290993955	0.035787261	1	Up Regulation	NC_000081.7	79880066	79899178	-	5088	Pdgfb	GO:0001938;GO:0002548;GO:0005161;GO:0005518;GO:0005576;GO:0006468;GO:0007165;GO:0008083;GO:0008284;GO:0009611;GO:0009986;GO:0010512;GO:0010544;GO:0010628;GO:0010629;GO:0010811;GO:0014068;GO:0014911;GO:0016020;GO:0016176;GO:0018105;GO:0018108;GO:0030335;GO:0031954;GO:0032091;GO:0032147;GO:0032148;GO:0035655;GO:0035793;GO:0042056;GO:0042802;GO:0042803;GO:0043406;GO:0043410;GO:0043536;GO:0043552;GO:…	K17386	-	W;B	1AWYI;0V6A1;0IJ45;0DGJ4;1CR8Z;0UIAU;18V7B;09VAQ;13JSP	platelet-derived growth factor subunit B precursor [Mus musculus]	18591
Cebpb	1501.284185	768.3412254	2234.227145	2.907857955	1.539956797	0.035793261	1	Up Regulation	NC_000068.8	167530835	167532352	+	1518	Cebpb	GO:0000122;GO:0000779;GO:0000785;GO:0000976;GO:0000977;GO:0000978;GO:0000979;GO:0000981;GO:0001227;GO:0001228;GO:0001541;GO:0001889;GO:0001892;GO:0003677;GO:0003682;GO:0003700;GO:0005515;GO:0005634;GO:0005654;GO:0005737;GO:0006355;GO:0006357;GO:0007613;GO:0008134;GO:0010628;GO:0016363;GO:0019900;GO:0030154;GO:0030182;GO:0032496;GO:0032675;GO:0032753;GO:0033598;GO:0034976;GO:0035035;GO:0035259;GO:…	K10048	-	K	0A1V2;19685;1AW68;0VCQQ;1CSWS;12U30;0USUY;0DPH8;KOG3119	CCAAT/enhancer-binding protein beta isoform a [Mus musculus]	12608
Calb2	3.177342194	0	6.354684389	Inf	Inf	0.035828302	1	Up Regulation	NC_000074.7	110869158	110894844	-	1449	Calb2	GO:0005509;GO:0005634;GO:0005737;GO:0005829;GO:0005921;GO:0030425;GO:0032420;GO:0032437;GO:0043005;GO:0043195;GO:0045202;GO:0046872;GO:0051480;GO:0097060;GO:0098688;GO:0099509;GO:0099534;GO:1900271	K23908	-	T	0DG57;0V5VF;1AX4K;0UHSS;18VIM;1CQUT;KOG0027;09UVT;13INZ	calretinin isoform 1 [Mus musculus]	12308
Pygb	127.413498	90.77011401	164.056882	1.80738874	0.85390684	0.036038958	1	Nodiff	NC_000068.8	150628716	150673668	+	3838	Pygb	GO:0003824;GO:0004645;GO:0005737;GO:0005975;GO:0005977;GO:0005980;GO:0008152;GO:0008184;GO:0016740;GO:0016757;GO:0030170;GO:0030246;GO:0030424;GO:0042802;GO:0102250;GO:0102499	K00688	[EC:2.4.1.1]	G	0UFQB;0DEQ1;KOG2099;09TCR;18THU;12N63;1CPDR;0V4BV;1AXH4	glycogen phosphorylase, brain form [Mus musculus]	110078
Fam120c	183.8128695	229.5253792	138.1003597	0.60167795	-0.732936607	0.036068015	1	Nodiff	NC_000086.8	150125515	150257135	+	9648	Fam120c	GO:0005634;GO:0008150	-	-	S	1AVU0;09TW6;1CPW4;0DF6I;12NKY;0IE6R;0V4VC;0UP1S;18UWM	constitutive coactivator of PPAR-gamma-like protein 2 [Mus musculus]	207375
Il18r1	8.205957496	13.715801	2.696113993	0.196569926	-2.346885477	0.036192462	1	Down Regulation	NC_000067.7	40504712	40540014	+	5096	Il18r1	GO:0005515;GO:0006954;GO:0007165;GO:0016020;GO:0016021;GO:0016787;GO:0030101;GO:0032729;GO:0035655;GO:0042007;GO:0042008;GO:0045063;GO:0045092;GO:0050135;GO:0051092;GO:0061809;GO:0120163;GO:1901224;GO:2000556	K05173	-	T	0DF08;0IH1W;1ARX7;0V4P2;18SQB;0UG47;12TDC;1CPQ0;09TPW	interleukin-18 receptor 1 isoform a precursor [Mus musculus]	16182
Shf	115.7424139	84.39908137	147.0857465	1.742741084	0.801358246	0.036203798	1	Nodiff	NC_000068.8	122179373	122199650	-	9096	Shf	GO:0001784;GO:0005575;GO:0006915	K23697	-	S;T	0A033;0DG9N;1ATIV;1CQZ1;12SZD;0UHZE;0V5CC;18SH7;0IGWI	SH2 domain-containing adapter protein F isoform 1 [Mus musculus]	435684
Trp53i11	89.74778524	64.95626826	114.5393022	1.763329472	0.818302062	0.036231283	1	Nodiff	NC_000068.8	93017694	93032102	+	3939	Trp53i11	GO:0003674;GO:0005575;GO:0008150;GO:0016020;GO:0016021	-	-	S	12TTZ;1CVUV;09Z4T;0VAED;0UQ2T;0DM01;1AUDT;0IV8J;190HW	tumor protein p53-inducible protein 11 isoform a [Mus musculus]	277414
Gabpb2	587.9010748	715.1037462	460.6984034	0.644239952	-0.634329963	0.036714245	1	Nodiff	NC_000069.7	95089077	95125291	-	13589	Gabpb2	GO:0000976;GO:0005634;GO:0045944	K09454	-	K	0UKSB;195UT;0DMIR;09W0R;133ZT;1CWDX;0IE1V;0VA65;1B3W8	GA-binding protein subunit beta-2 [Mus musculus]	213054
Ncbp3	153.1956114	191.734363	114.6568597	0.59799849	-0.741786252	0.036984685	1	Nodiff	NC_000077.7	72937443	72974405	+	7680	Ncbp3	GO:0000339;GO:0000340;GO:0003723;GO:0003729;GO:0005634;GO:0005737;GO:0006370;GO:0006397;GO:0016607;GO:0051028;GO:0051607	-	-	S	1CQTK;0VASH;1AS0G;0A1FD;13HI6;0UR1M;0DG3Z;18U1H;0IHKG	nuclear cap-binding protein subunit 3 [Mus musculus]	66874
Cmtm3	143.2594569	103.855607	182.6633068	1.758819887	0.81460775	0.037036497	1	Nodiff	NC_000074.7	105065993	105074304	+	2644	Cmtm3	GO:0001835;GO:0005125;GO:0005515;GO:0005615;GO:0005737;GO:0005829;GO:0006935;GO:0007165;GO:0016020;GO:0016021;GO:0031410;GO:0031965;GO:0050861	-	-	V	1CZPX;KOG4788;192MZ;1B3G7;13RCV;0A2ZK;0VDUS;0USQ0;0DQM8	CKLF-like MARVEL transmembrane domain-containing protein 3 [Mus musculus]	68119
Pgd	1435.418122	1011.204476	1859.631768	1.83902644	0.878942222	0.0370594	1	Nodiff	NC_000070.7	149234448	149251162	-	2293	Pgd	GO:0004616;GO:0005737;GO:0005829;GO:0005975;GO:0006098;GO:0006739;GO:0009051;GO:0016491;GO:0019322;GO:0019521;GO:0030246;GO:0031406;GO:0043231;GO:0046177;GO:0050661;GO:0055114	K00033	-	C;G	1CRZQ;12PJB;18YT9;0VAEV;0DH9R;KOG2653;0A0JU;1AUV7;0UHH0	6-phosphogluconate dehydrogenase, decarboxylating isoform 1 [Mus musculus]	110208
Lama2	24.36397749	14.19317571	34.53477927	2.433196064	1.282852575	0.037152541	1	Up Regulation	NC_000076.7	26857281	27493021	-	11896	Lama2	GO:0005102;GO:0005201;GO:0005576;GO:0005604;GO:0007155;GO:0007411;GO:0009887;GO:0009888;GO:0014037;GO:0016020;GO:0030155;GO:0030334;GO:0031594;GO:0032224;GO:0042383;GO:0043083;GO:0043197;GO:0045995;GO:0062023	K05637	-	W	0AZY9;0KCXA;1DCFN;14T38;0V0YF;0WCEM;0E5FN	laminin subunit alpha-2 precursor [Mus musculus]	16773
Mroh6	105.646824	76.73106549	134.5625825	1.753691046	0.810394605	0.037459184	1	Nodiff	NC_000081.7	75753085	75762544	-	7235	Mroh6	GO:0003674;GO:0005575;GO:0008150	-	-	-	-	maestro heat-like repeat-containing protein family member 6 [Mus musculus]	223645
Slc15a2	33.85812581	11.17602473	56.54022689	5.059064227	2.338870555	0.037505463	1	Up Regulation	NC_000082.7	36570523	36605506	-	4466	Slc15a2	GO:0006857;GO:0015293;GO:0015333;GO:0016020;GO:0016021;GO:0022857;GO:0035672;GO:0035673;GO:0055085;GO:0071916;GO:0140206;GO:1902600	K14637	-	P;E	1AZJ1;12QTM;0DM9E;0V9VJ;1CTBE;0UPVU;09VFW;KOG1237;18VS2	solute carrier family 15 member 2 isoform 1 [Mus musculus]	57738
Ms4a7	20.58056569	5.368994617	35.79213676	6.666450484	2.73691881	0.037838003	1	Up Regulation	NC_000085.7	11298403	11313510	-	1716	Ms4a7	GO:0003674;GO:0005802;GO:0008150;GO:0016020;GO:0016021	K22191	-	U	0DHH0;1B5RZ;1D1E6;0IKSY;0A4NN;13JI5;0VENB;1968T;0UUNA	membrane-spanning 4-domains subfamily A member 7 isoform c [Mus musculus]	109225
Fmo2	374.7026562	553.6313141	195.7739982	0.353618	-1.49973638	0.037863457	1	Down Regulation	NC_000067.7	162701886	162726327	-	4294	Fmo2	GO:0004497;GO:0004499;GO:0005783;GO:0005789;GO:0006082;GO:0006739;GO:0006805;GO:0009404;GO:0016020;GO:0016021;GO:0016491;GO:0017144;GO:0031090;GO:0043231;GO:0050660;GO:0050661;GO:0055114;GO:0070995;GO:0072592	K00485	[EC:1.14.13.8]	Q;C	0URCQ;09Y1K;1AWMY;12SFZ;KOG1399;1CWF5;0V6D1;18VD1;0DMJV	dimethylaniline monooxygenase [N-oxide-forming] 2 [Mus musculus]	55990
Taok3	581.4931636	706.9787085	456.0076186	0.645008984	-0.632608839	0.03789819	1	Nodiff	NC_000071.7	117258180	117413283	+	6801	Taok3	GO:0000165;GO:0000166;GO:0004672;GO:0004674;GO:0005524;GO:0005737;GO:0006281;GO:0006468;GO:0006974;GO:0007095;GO:0007165;GO:0016301;GO:0016310;GO:0016740;GO:0031098;GO:0032147;GO:0032874;GO:0043507;GO:0046329;GO:0046330;GO:0046777;GO:0048812;GO:0106310;GO:0106311	K04429	[EC:2.7.11.1]	T;D	0DJDF;09UWW;0UFHM;1AXJT;0V5WQ;1CU5Q;12NZY;KOG0577;18YJ6	serine/threonine-protein kinase TAO3 [Mus musculus]	330177
Serpina1e	3441.227642	1331.479256	5550.976028	4.169029298	2.059711511	0.038018417	1	Up Regulation	NC_000078.7	103913190	103923156	-	1374	Serpina1e	GO:0002020;GO:0004866;GO:0004867;GO:0005576;GO:0005615;GO:0005783;GO:0005794;GO:0010466;GO:0010951;GO:0030414;GO:0034097;GO:0042802;GO:0043231;GO:0043434	K03984	-	V	0UU1P;09U5H;KOG2392;12R4F;0V54I;1CQ4S;0DFF0;18TBY;1B0I4	alpha-1-antitrypsin 1-5 precursor [Mus musculus]	20704
Tmem178	15.65278065	7.851843846	23.45371745	2.987033099	1.578713224	0.038059209	1	Up Regulation	NC_000083.7	81252061	81309245	+	1696	Tmem178	GO:0005515;GO:0005783;GO:0005789;GO:0016020;GO:0016021;GO:0045671;GO:0051480	-	-	S	18STT;0IEXN;12QE2;0UNVB;1AYCQ;0VDVZ;1CZRC;0A30Z;0DQNH	transmembrane protein 178A precursor [Mus musculus]	68027
LOC118568080	60.94682788	41.61907115	80.27458461	1.928793277	0.947698527	0.038079455	1	Nodiff	NC_000079.7	99122857	99131473	-	4985	LOC118568080	-	-	-	-	-	MLV-related proviral Env polyprotein-like [Mus musculus]	118568080
Shisa2	22.40280593	12.54068013	32.26493173	2.572821521	1.36335138	0.038266491	1	Up Regulation	NC_000080.7	59862730	59869109	+	3146	Shisa2	GO:0005783;GO:0005789;GO:0007275;GO:0016020;GO:0016021;GO:0030178;GO:0040037	-	-	U	0IE4F;0DNMG;0UGGD;1AW4K;0A0ZZ;12T9Z;1CU05;18TS1;0VBWF	protein shisa-2 homolog precursor [Mus musculus]	219134
Mettl8	134.4341323	169.1555063	99.71275836	0.589473914	-0.762500124	0.038282729	1	Nodiff	NC_000068.8	70794902	70886729	-	6578	Mettl8	GO:0004402;GO:0005634;GO:0005737;GO:0007519;GO:0008168;GO:0008174;GO:0016573;GO:0016740;GO:0030488;GO:0032259;GO:0045444;GO:0052735;GO:0080009	K24975	[EC:2.1.1.-]	S;O;B	09THP;1CZ8Z;1B4TE;0UHJY;0DEUH;0V4GN;KOG2361;12N5C;18YJI	mRNA N(3)-methylcytidine methyltransferase METTL8 isoform a [Mus musculus]	228019
Galns	200.2099147	143.4881616	256.9316677	1.790612305	0.840453005	0.038469194	1	Nodiff	NC_000074.7	123304976	123338226	-	3567	Galns	GO:0003824;GO:0004065;GO:0005764;GO:0008484;GO:0016787;GO:0043890;GO:0046872	K01132	[EC:3.1.6.4]	P;G	0UKBE;09Z3Z;12T1I;0V6MV;18SF2;1CVDY;KOG3867;1AVTV;0DKJP	N-acetylgalactosamine-6-sulfatase isoform 1 precursor [Mus musculus]	50917
Hhip	23.56476068	33.73979642	13.38972494	0.396852571	-1.333324944	0.038569044	1	Down Regulation	NC_000074.7	80692479	80784691	-	9133	Hhip	GO:0003824;GO:0005515;GO:0005576;GO:0005634;GO:0005737;GO:0005886;GO:0005887;GO:0007165;GO:0007405;GO:0008270;GO:0009887;GO:0009953;GO:0009968;GO:0009986;GO:0016020;GO:0016525;GO:0040036;GO:0043066;GO:0045879;GO:0046872;GO:0048705;GO:0060441;GO:0097108	K06231	-	T	1AYAD;0IEIH;1CRCI;12P8Z;18UWF;0UIH7;09VE1;0DGNR;0V6D4	hedgehog-interacting protein precursor [Mus musculus]	15245
Mfsd7a	60.40854045	78.89727583	41.91980506	0.531321324	-0.91234348	0.038639363	1	Nodiff	NC_000071.7	108588920	108598631	-	4683	Mfsd7a	GO:0005575;GO:0016020;GO:0016021;GO:0022857;GO:0055085	K12306	-	B;U	0UU62;0DR51;0VED7;KOG2563;1B1Y8;1D0A9;13K1N;0A2H3;191R2	solute carrier family 49 member A3 isoform 1 [Mus musculus]	243197
Haao	4928.78748	3977.377815	5880.197145	1.478410505	0.564046913	0.03865737	1	Nodiff	NC_000083.7	84138777	84157589	-	4761	Haao	GO:0000334;GO:0005506;GO:0005737;GO:0005829;GO:0006569;GO:0008198;GO:0009435;GO:0010043;GO:0016491;GO:0019363;GO:0019805;GO:0019825;GO:0031966;GO:0034354;GO:0043420;GO:0046686;GO:0046872;GO:0046874;GO:0051213;GO:0055114;GO:0070050	K00452	[EC:1.13.11.6]	E	KOG3995;0UJWT;12TX0;09WI7;1CSHW;1B1T7;0V7GR;0DHTG;19297	3-hydroxyanthranilate 3,4-dioxygenase [Mus musculus]	107766
Elovl6	2624.225289	1821.032122	3427.418456	1.882129598	0.912365971	0.038729426	1	Nodiff	NC_000069.7	129326035	129432144	+	5951	Elovl6	GO:0005783;GO:0005789;GO:0006629;GO:0006631;GO:0006633;GO:0006636;GO:0009922;GO:0009923;GO:0016020;GO:0016021;GO:0016740;GO:0016747;GO:0019367;GO:0030148;GO:0030176;GO:0030497;GO:0034625;GO:0034626;GO:0035338;GO:0042759;GO:0042761;GO:0102336;GO:0102337;GO:0102338;GO:0102756;GO:0120162	K10203	[EC:2.3.1.199]	I	0DPZ4;12NDM;0UNFF;0A2B0;1CV2Y;18ZW6;1AT3S;0VD6Z;KOG3072	elongation of very long chain fatty acids protein 6 [Mus musculus]	170439
Uck1	958.2928333	763.2748909	1153.310776	1.511003165	0.595506682	0.038738437	1	Nodiff	NC_000068.8	32145014	32150117	-	2005	Uck1	GO:0000166;GO:0004849;GO:0005524;GO:0016301;GO:0016310;GO:0016740;GO:0019206;GO:0044206;GO:0044211	K00876	[EC:2.7.1.48]	F	0V4MQ;1CPNR;195AP;0IMEH;1ARVS;12U2T;09TNK;0UG26;0DEZ0	uridine-cytidine kinase 1 isoform 1 [Mus musculus]	22245
St3gal6	15.50005119	23.29421898	7.70588339	0.330806686	-1.595939701	0.039000729	1	Down Regulation	NC_000082.7	58290105	58344616	-	6052	St3gal6	GO:0000139;GO:0005575;GO:0005794;GO:0006464;GO:0006486;GO:0006664;GO:0008373;GO:0009311;GO:0016020;GO:0016021;GO:0016740;GO:0016757;GO:0052798;GO:0071354;GO:0097503	K03792	[EC:2.4.99.6]	G	1CSPV;0V7N2;12NAV;0USH6;09WPH;0DHZ5;KOG2692;191FT;1B05C	type 2 lactosamine alpha-2,3-sialyltransferase isoform X1 [Mus musculus]	54613
Mad2l2	251.3847807	192.9023801	309.8671812	1.606341929	0.68377902	0.039009966	1	Nodiff	NC_000070.7	148214615	148230161	+	2567	Mad2l2	GO:0000122;GO:0001102;GO:0001558;GO:0005634;GO:0005680;GO:0005694;GO:0005730;GO:0005737;GO:0005819;GO:0005829;GO:0005856;GO:0006281;GO:0006302;GO:0006974;GO:0007015;GO:0007049;GO:0008432;GO:0010719;GO:0010944;GO:0016035;GO:0033138;GO:0042177;GO:0042772;GO:0043433;GO:0045830;GO:0045893;GO:0051301;GO:0090090;GO:1904667;GO:2000042;GO:2000048;GO:2000678;GO:2001034	K13728	-	D;B	KOG3186;12U54;0VAJT;09ZP3;0DJX1;1CUQG;0UGMI;1ASCH;18T7T	mitotic spindle assembly checkpoint protein MAD2B [Mus musculus]	71890
Acer2	369.519168	288.9491508	450.0891853	1.557676097	0.63939527	0.0390817	1	Nodiff	NC_000070.7	86792585	86853059	+	7064	Acer2	GO:0000139;GO:0001953;GO:0005794;GO:0006629;GO:0006665;GO:0006672;GO:0006919;GO:0006974;GO:0008284;GO:0010506;GO:0010942;GO:0016020;GO:0016021;GO:0016787;GO:0016811;GO:0017040;GO:0030173;GO:0030330;GO:0032526;GO:0033629;GO:0035690;GO:0042981;GO:0046512;GO:0046514;GO:0046872;GO:0071633;GO:0090285;GO:0102121	K01441	[EC:3.5.1.23]	I	0VDRN;0A2WD;194BN;1AYZI;0DQIA;1CZKJ;KOG2329;0UPD1;13I5G	alkaline ceramidase 2 isoform X1 [Mus musculus]	230379
Arl5b	361.2498164	441.2521432	281.2474896	0.637384983	-0.649763067	0.039158578	1	Nodiff	NC_000068.8	15060066	15087267	+	7057	Arl5b	GO:0000166;GO:0005525;GO:0005802;GO:0006886;GO:0016192;GO:1903292	K07950	-	U	0A1CD;KOG0070;0DNZV;1CXXH;191R6;0VC7X;12TKU;1B1GW;0UINC	ADP-ribosylation factor-like protein 5B [Mus musculus]	75869
Acsm2	30.54578971	42.63048409	18.46109532	0.43304916	-1.207397285	0.039235128	1	Down Regulation	NC_000073.7	119153563	119199917	+	6738	Acsm2	GO:0000166;GO:0004321;GO:0004467;GO:0005524;GO:0005739;GO:0005759;GO:0006629;GO:0006631;GO:0006633;GO:0006637;GO:0015645;GO:0016874;GO:0018858;GO:0036112;GO:0046872;GO:0047760	K01896	[EC:6.2.1.2]	I	0DF8B;18YTX;KOG1175;1AZS9;0V9V8;13HY5;1CPXY;0UKDN;09YXJ	acyl-coenzyme A synthetase ACSM2, mitochondrial isoform 1 [Mus musculus]	233799
Prom1	78.19054238	107.4731017	48.90798306	0.455071849	-1.135833753	0.039285185	1	Down Regulation	NC_000071.7	44150963	44260850	-	8931	Prom1	GO:0005783;GO:0005793;GO:0005886;GO:0009986;GO:0016020;GO:0016021;GO:0031528;GO:0042622;GO:0042805;GO:0045296;GO:0045494;GO:0060042;GO:0060219;GO:0070062;GO:0072112;GO:0072139;GO:2000768	K06532	-	S;O;W;G	0DGBF;0V61P;1B2ZI;KOG4331;18YAT;1CR0V;12QVG;09V21;0UI1V	prominin-1 isoform s2 precursor [Mus musculus]	19126
Ifitm3	3730.662822	2705.160469	4756.165175	1.75818227	0.814084642	0.03929011	1	Nodiff	NC_000073.7	140589503	140590657	-	648	Ifitm3	GO:0002376;GO:0005634;GO:0005737;GO:0005764;GO:0005765;GO:0005768;GO:0005783;GO:0005886;GO:0006898;GO:0008285;GO:0009615;GO:0009986;GO:0016020;GO:0016021;GO:0031410;GO:0031902;GO:0032897;GO:0032991;GO:0034341;GO:0035455;GO:0035456;GO:0045071;GO:0045087;GO:0045177;GO:0046597;GO:0048471;GO:0051607;GO:0060337	K06566	-	S;T	193XZ;13XNX;0VJSA;1D4IR;0A8GR;0UVYW;0DV1U;0J2DU;1B6FV	interferon-induced transmembrane protein 3 [Mus musculus]	66141
Lgals9	6137.757398	4922.005901	7353.508895	1.494006517	0.579186442	0.039310488	1	Nodiff	NC_000077.7	78853805	78875750	-	1586	Lgals9	GO:0001819;GO:0002376;GO:0005102;GO:0005515;GO:0005576;GO:0005634;GO:0005737;GO:0005829;GO:0006935;GO:0007157;GO:0007565;GO:0010628;GO:0010629;GO:0010862;GO:0016936;GO:0019899;GO:0030246;GO:0032496;GO:0032689;GO:0032722;GO:0032732;GO:0032733;GO:0032755;GO:0032760;GO:0032815;GO:0032823;GO:0034138;GO:0043032;GO:0043322;GO:0043539;GO:0045089;GO:0045185;GO:0045591;GO:0050728;GO:0051353;GO:0062023;GO:…	K10093	-	W	18WYU;0DFZ8;0A2B2;1CQNQ;1AT4Z;0UHII;KOG3587;0VE63;13QHE	galectin-9 isoform 1 [Mus musculus]	16859
Gfpt1	582.8062662	745.9388913	419.673641	0.562611289	-0.829789594	0.039435141	1	Nodiff	NC_000072.7	87019828	87069189	+	6414	Gfpt1	GO:0004360;GO:0006002;GO:0006042;GO:0006047;GO:0006048;GO:0006487;GO:0006541;GO:0008483;GO:0016597;GO:0016740;GO:0030246;GO:0032922;GO:0042802;GO:0045719;GO:0048511;GO:0097367;GO:1901135;GO:1901137	K00820	[EC:2.6.1.16]	M	1CQT4;194KU;0UQAI;09UU8;12T99;0DG3J;0V5TQ;1AYBH;KOG1268	glutamine--fructose-6-phosphate aminotransferase [isomerizing] 1 isoform X1 [Mus musculus]	14583
Gsn	226.5156918	174.3745409	278.6568427	1.59803628	0.676300162	0.03961407	1	Nodiff	NC_000068.8	35146371	35197914	+	3075	Gsn	GO:0001726;GO:0002102;GO:0003779;GO:0005509;GO:0005515;GO:0005546;GO:0005576;GO:0005615;GO:0005634;GO:0005737;GO:0005829;GO:0005856;GO:0005886;GO:0005925;GO:0006911;GO:0006915;GO:0007417;GO:0007568;GO:0008154;GO:0010628;GO:0014003;GO:0014891;GO:0015629;GO:0016192;GO:0016528;GO:0030027;GO:0030030;GO:0030031;GO:0030036;GO:0030041;GO:0030042;GO:0030155;GO:0030478;GO:0030864;GO:0031648;GO:0032991;GO:…	K05768	-	Z	190YQ;KOG0443;12NP9;09UCV;0UH1Q;1CQC3;1AYVC;0V56S;0DFNI	gelsolin isoform X1 [Mus musculus]	227753
Gm28802	7.183648683	2.298352073	12.06894529	5.251129902	2.392627885	0.039660654	1	Up Regulation	NC_000067.7	58888950	58935864	-	2437	Gm28802	-	-	-	-	-	flagellum-associated coiled-coil domain-containing protein 1 [Mus musculus]	101056017
Oas1a	34.0378705	20.86142465	47.21431635	2.263235477	1.178386697	0.039668557	1	Up Regulation	NC_000071.7	121034319	121045605	-	2010	Oas1a	GO:0000166;GO:0001730;GO:0002376;GO:0003723;GO:0003725;GO:0005515;GO:0005524;GO:0005634;GO:0005654;GO:0005737;GO:0005739;GO:0005783;GO:0005829;GO:0006164;GO:0009615;GO:0016020;GO:0016740;GO:0016779;GO:0043231;GO:0045071;GO:0045087;GO:0046872;GO:0048525;GO:0051607;GO:0060700	K14216	[EC:2.7.7.84]	H;J;O	0DF4M;0V4TK;1CP6T;KOG0001;09TUC;0UM27;1AT0Y;12QYV;18U5V	2'-5'-oligoadenylate synthase 1A isoform X1 [Mus musculus]	246730
B2m	20393.75714	16485.92715	24301.58713	1.474080706	0.559815514	0.040021307	1	Nodiff	NC_000068.8	121978168	121983563	+	858	B2m	GO:0001916;GO:0002237;GO:0002376;GO:0002474;GO:0002481;GO:0002726;GO:0003254;GO:0005515;GO:0005576;GO:0005615;GO:0005794;GO:0005829;GO:0005886;GO:0006826;GO:0006955;GO:0006968;GO:0007275;GO:0007611;GO:0009897;GO:0010977;GO:0019731;GO:0019885;GO:0030670;GO:0032092;GO:0033077;GO:0034756;GO:0042026;GO:0042493;GO:0042612;GO:0042802;GO:0042803;GO:0042824;GO:0045087;GO:0045646;GO:0046686;GO:0048260;GO:…	K08055	-	W	0UVVF;0VJFS;1D4FT;1B5V8;193TW;0DV5C;0A8NX;0J15A;13UV4	beta-2-microglobulin precursor [Mus musculus]	12010
Ociad2	328.5190465	257.889744	399.1483489	1.547748052	0.630170644	0.04013318	1	Nodiff	NC_000071.7	73479541	73496290	-	2510	Ociad2	GO:0003674;GO:0005739;GO:0005743;GO:0005768;GO:0009617	-	-	S	0J13G;13VWU;0A3W7;1AXNA;1936S;0V7I9;0DRG6;0UTX6;1D0NK	OCIA domain-containing protein 2 isoform 1 [Mus musculus]	433904
Gpatch3	79.48438192	101.9859437	56.98282013	0.558732096	-0.839771397	0.040276906	1	Nodiff	NC_000070.7	133302056	133311553	+	2003	Gpatch3	GO:0003674;GO:0003676;GO:0005634;GO:0005654;GO:0005737;GO:0005829;GO:0032480;GO:0039536;GO:0045893	-	-	S	0IFRI;0UFUW;1AU03;0V6UW;12T7Z;09VWB;0DH4E;1CRUP;18WSY	G patch domain-containing protein 3 [Mus musculus]	242691
Pdzd8	603.2932152	727.5307521	479.0556783	0.658467944	-0.602814888	0.040293228	1	Nodiff	NC_000085.7	59284516	59334212	-	7076	Pdzd8	GO:0003674;GO:0005739;GO:0005783;GO:0005789;GO:0006869;GO:0007010;GO:0008289;GO:0016020;GO:0016021;GO:0022604;GO:0035556;GO:0044233;GO:0046872;GO:0051560;GO:1990456	K24060	-	T	1CS11;0V702;0DHAX;18VY5;12PN4;09W1U;1AXXQ;0UJE5;KOG3532	PDZ domain-containing protein 8 [Mus musculus]	107368
Neurl2	16.39520303	8.265652249	24.5247538	2.967068184	1.569038081	0.04030778	1	Up Regulation	NC_000068.8	164672650	164675516	-	1156	Neurl2	GO:0005737;GO:0016567;GO:0035556	K16782	-	T	0B30R;0WFBZ;0IMDX;1DEFB;19700;0V2KV;1BAKS;0E7EB;13AQ6	neuralized-like protein 2 [Mus musculus]	415115
Cops9	290.8588902	226.3600723	355.3577082	1.569878047	0.65065249	0.040535992	1	Nodiff	NC_000067.7	92564867	92569707	-	711	Cops9	GO:0000785;GO:0003674;GO:0005634;GO:0005654;GO:0005737;GO:0008180;GO:0008284;GO:0034644;GO:0051220;GO:2000435	-	-	S	0AAD4;0UWRI;1D5FA;0J55G;1B6YR;0VMB8;0DW5D;19421;13YXS	COP9 signalosome complex subunit 9 [Mus musculus]	66915
Arhgap22	23.61504693	13.72060549	33.50948837	2.442274751	1.28822551	0.040888692	1	Up Regulation	NC_000080.7	32935952	33091893	+	5340	Arhgap22	GO:0001525;GO:0005096;GO:0005634;GO:0005737;GO:0007165;GO:0007275;GO:0030154;GO:0043547;GO:0090630;GO:0098978;GO:0099175	K20642	-	T;K	0DGF5;KOG4270;09V69;0V65V;18V0G;1B070;12P56;0UI84;1CR4U	rho GTPase-activating protein 22 isoform X1 [Mus musculus]	239027
Zgpat	272.5692837	334.847444	210.2911234	0.628020692	-0.671116002	0.041263435	1	Nodiff	NC_000068.8	181006724	181022586	+	2511	Zgpat	GO:0000122;GO:0000978;GO:0000981;GO:0001227;GO:0003676;GO:0003677;GO:0003700;GO:0005634;GO:0005654;GO:0005886;GO:0006357;GO:0007175;GO:0043565;GO:0045892;GO:0046872	-	-	K	1AYA6;1CU7B;0DJET;09U5E;13J4G;18WD1;KOG2185;0UMHZ;0V8ZA	zinc finger CCCH-type with G patch domain-containing protein [Mus musculus]	229007
Mettl16	260.9071112	320.8179444	200.9962781	0.626511957	-0.674586052	0.041314161	1	Nodiff	NC_000077.7	74661658	74716649	+	13672	Mettl16	GO:0001510;GO:0001734;GO:0003723;GO:0005634;GO:0005737;GO:0006402;GO:0006556;GO:0008168;GO:0010608;GO:0016740;GO:0030629;GO:0032259;GO:0035613;GO:0048024;GO:0052907;GO:0061157;GO:0070475;GO:0080009;GO:0120048;GO:0120049;GO:1905869	K11393	[EC:2.1.1.346]	H;S	09V1M;KOG2912;0V618;0DGAY;130YQ;18T5X;1ASB1;1CR0E;0UIN4	RNA N6-adenosine-methyltransferase METTL16 [Mus musculus]	67493
Ubl5	480.7468178	379.0426032	582.4510323	1.536637379	0.619776753	0.041786784	1	Nodiff	NC_000075.7	20554013	20558436	+	3189	Ubl5	GO:0000398;GO:0005634;GO:0005737;GO:0006464;GO:0031386	K13113	-	O	KOG3493;1D4VC;1B6RY;0UWE6;0VK8P;193WT;13UB7;0DVIT;0A9BV	ubiquitin-like protein 5 isoform 1 [Mus musculus]	66177
Septin8	88.00145608	64.23336349	111.7695487	1.74005443	0.799132435	0.041800605	1	Nodiff	NC_000077.7	53410224	53440432	+	6503	Septin8	GO:0000149;GO:0000166;GO:0003924;GO:0005515;GO:0005525;GO:0005737;GO:0005856;GO:0005940;GO:0015630;GO:0016020;GO:0030054;GO:0030424;GO:0030672;GO:0031105;GO:0031410;GO:0031647;GO:0032153;GO:0033157;GO:0034613;GO:0035542;GO:0042995;GO:0043209;GO:0045202;GO:0060090;GO:0061640;GO:0098793	K16939	-	Z;D	0V73G;18S2P;12QMH;1AU8W;0DHEE;09W55;KOG2655;1CS4E;0UJJ4	septin-8 isoform 4 [Mus musculus]	20362
Gale	555.0976675	437.7084989	672.486836	1.536380577	0.61953563	0.042227889	1	Nodiff	NC_000070.7	135690550	135695489	+	2156	Gale	GO:0003974;GO:0003978;GO:0005829;GO:0005975;GO:0006012;GO:0016853;GO:0019388;GO:0033499;GO:0042802;GO:0042803;GO:0061623	K01784	[EC:5.1.3.2]	M	1CX0A;0UMKN;0DNMF;1B208;KOG1371;12RD5;18Z24;0A0ZX;0VBWD	UDP-glucose 4-epimerase [Mus musculus]	74246
Ecm1	788.2728136	633.410973	943.1346543	1.488977448	0.574321903	0.042345774	1	Nodiff	NC_000069.7	95641459	95646915	-	1989	Ecm1	GO:0001503;GO:0001525;GO:0001938;GO:0001960;GO:0002020;GO:0002063;GO:0002828;GO:0003416;GO:0005134;GO:0005201;GO:0005515;GO:0005576;GO:0005615;GO:0006357;GO:0006954;GO:0007165;GO:0008022;GO:0010466;GO:0019899;GO:0030500;GO:0030502;GO:0031214;GO:0043236;GO:0045766;GO:0062023;GO:2000404	K23867	-	W	0USHJ;13MZ1;1CY3M;0A1HP;0DP5M;0VCD6;1B2MZ;18YI5;0IVN8	extracellular matrix protein 1 isoform X1 [Mus musculus]	13601
Pmf1	228.2859619	174.8836557	281.688268	1.610718091	0.687704014	0.042374572	1	Nodiff	NC_000069.7	88301445	88317752	-	1223	Pmf1	GO:0000444;GO:0000775;GO:0000776;GO:0000777;GO:0000818;GO:0003713;GO:0005515;GO:0005634;GO:0005654;GO:0005694;GO:0005794;GO:0007049;GO:0007059;GO:0043231;GO:0043522;GO:0045893;GO:0051301	K11546	-	K	0DSNQ;18T2N;0A59C;0IWZA;13QN0;0VG4Y;0UMM1;1D1YZ;1B2P9	polyamine-modulated factor 1 isoform X1 [Mus musculus]	67037
Tnrc6b	511.7636623	619.9528528	403.5744718	0.65097607	-0.619323584	0.042377966	1	Nodiff	NC_000081.7	80595514	80825287	+	17528	Tnrc6b	GO:0000932;GO:0003676;GO:0003723;GO:0005654;GO:0005737;GO:0006417;GO:0031047;GO:0035195;GO:0035278;GO:0060213;GO:1900153;GO:1905618	K18412	-	S	18YGN;1CVUJ;0VAE4;0UQ29;12S0X;09ZGY;0DKZR;1AS9U;0IET2	trinucleotide repeat-containing gene 6B protein isoform 1 [Mus musculus]	213988
Dnajc3	3586.369914	4377.273163	2795.466665	0.638631989	-0.646943276	0.042380632	1	Nodiff	NC_000080.7	119175344	119219114	+	5190	Dnajc3	GO:0004860;GO:0005515;GO:0005737;GO:0005783;GO:0005788;GO:0005790;GO:0005829;GO:0006417;GO:0006469;GO:0006986;GO:0019901;GO:0030968;GO:0034975;GO:0034976;GO:0036494;GO:0043066;GO:0051087;GO:0051603;GO:0051787;GO:0070417;GO:1903912	K09523	-	O;V	1CXPS;0UFHW;0VC0Q;1ARE5;18S4F;KOG0624;0A14E;0DNSG;12S2K	dnaJ homolog subfamily C member 3 precursor [Mus musculus]	100037258
Invs	240.0515326	315.812935	164.2901302	0.52021343	-0.942824449	0.042388354	1	Nodiff	NC_000070.7	48279707	48431956	+	9462	Invs	GO:0090090	K19626	-	Z;S;E	0UM7G;12P77;0V6A9;09VAZ;KOG0504;190WE;1AWPI;1CR99;0DGJF	inversin isoform X1 [Mus musculus]	16348
Gdf10	88.86382873	64.59845538	113.1292021	1.751267912	0.808399807	0.042414379	1	Nodiff	NC_000080.7	33645544	33658471	+	3741	Gdf10	GO:0001503;GO:0001649;GO:0005125;GO:0005576;GO:0005615;GO:0008083;GO:0010862;GO:0045444;GO:0045668;GO:0045669;GO:0060395	K22674	-	T	12TFW;0UG62;KOG3900;0A16E;0DNU1;1CXRE;1ARZ7;0VAPW;18TF8	growth/differentiation factor 10 preproprotein [Mus musculus]	14560
Atp5j2	1831.358482	1470.422786	2192.294179	1.490927779	0.576210375	0.042610244	1	Nodiff	NC_000071.7	145120514	145128351	-	428	Atp5j2	GO:0000276;GO:0005739;GO:0005743;GO:0005753;GO:0006754;GO:0006811;GO:0016020;GO:0016021;GO:0031965;GO:0042776;GO:0045263;GO:0046034;GO:0046933	K02130	-	C	1D4WM;13UGV;KOG4092;0A8CN;0VJKD;0DVMK;1B6AR;193YR;0UW21	ATP synthase subunit f, mitochondrial [Mus musculus]	57423
Dusp16	796.5476363	958.7622666	634.333006	0.661616574	-0.59593272	0.043020469	1	Nodiff	NC_000072.7	134692431	134769687	-	5391	Dusp16	GO:0000188;GO:0004721;GO:0004722;GO:0004725;GO:0005515;GO:0005634;GO:0005654;GO:0005737;GO:0005829;GO:0006470;GO:0008138;GO:0008330;GO:0016311;GO:0016787;GO:0016791;GO:0017017;GO:0035335;GO:0035970;GO:0043409;GO:0051019;GO:0106306;GO:0106307	K04459	-	V	13117;0DHPX;1B45D;0V7D4;191CU;0UJXZ;09WEM;KOG1716;1CSEB	dual specificity protein phosphatase 16 isoform A1 [Mus musculus]	70686
Cd200	18.16662395	9.848640891	26.484607	2.689163642	1.427157549	0.043200558	1	Up Regulation	NC_000082.7	45202474	45229567	-	2522	Cd200	GO:0009986;GO:0016020;GO:0016021;GO:0030424;GO:0032088;GO:0032793;GO:0034113;GO:0043025;GO:0043031;GO:0044297;GO:0050776;GO:0071636;GO:0150072;GO:0150074;GO:1904465	K06556	-	S	0DR29;1D073;190IW;0IWZ9;13QF0;0UU4R;0VFBK;0A3JD;1B0Y7	OX-2 membrane glycoprotein isoform 1 precursor [Mus musculus]	17470
Gmeb1	145.0036591	180.9586647	109.0486535	0.602616369	-0.730688233	0.043265968	1	Nodiff	NC_000070.7	131948336	131988919	-	16035	Gmeb1	GO:0000978;GO:0001228;GO:0003677;GO:0003700;GO:0005515;GO:0005634;GO:0005654;GO:0005737;GO:0006357;GO:0042802;GO:0045944;GO:0046872;GO:0051008;GO:1990837	K24505	-	K	1AUAK;1CW7J;0VAQE;1907M;13BK2;0UITU;KOG4333;0DMCB;09ZU2	glucocorticoid modulatory element-binding protein 1 [Mus musculus]	56809
Usp34	519.4656806	628.9593396	409.9720216	0.651825954	-0.617441297	0.043377027	1	Nodiff	NC_000077.7	23256433	23440560	+	12665	Usp34	GO:0004197;GO:0004843;GO:0005634;GO:0005829;GO:0006508;GO:0006511;GO:0008233;GO:0008234;GO:0016055;GO:0016579;GO:0016787;GO:0018215;GO:0071108;GO:0090263	K11853	[EC:3.4.19.12]	O	0VBSV;KOG1866;0A0W9;1B4XQ;0DS8F;1D1HM;18YQD;0URRK;13INP	ubiquitin carboxyl-terminal hydrolase 34 isoform X1 [Mus musculus]	17847
Mycl	191.8551925	147.6500611	236.0603238	1.598782432	0.676973625	0.043421736	1	Nodiff	NC_000070.7	122889381	122896283	+	3898	Mycl	GO:0000785;GO:0000978;GO:0000981;GO:0003677;GO:0003700;GO:0005515;GO:0005634;GO:0005654;GO:0005694;GO:0006355;GO:0006357;GO:0045607;GO:0046983	K09110	-	K	0DKBP;13I0A;1CV5G;0IFII;0UKXG;1B117;0V9U4;09YWD;18SDJ	protein L-Myc isoform 2 [Mus musculus]	16918
Ebf1	3.356136628	0.335391111	6.376882145	19.01327118	4.24893486	0.043740771	1	Up Regulation	NC_000077.7	44502738	44898923	+	39939	Ebf1	GO:0000785;GO:0000978;GO:0000981;GO:0001228;GO:0003677;GO:0003700;GO:0005515;GO:0005634;GO:0005654;GO:0006355;GO:0006357;GO:0007275;GO:0045893;GO:0045944;GO:0046872;GO:0046983;GO:0070742	K09103	-	K	KOG3836;0UHQ9;1CQSV;1AZ8S;09UTZ;12PT5;0DG3B;0V5TH;19461	transcription factor COE1 isoform 1 [Mus musculus]	13591
BC004004	1273.505865	1022.896532	1524.115197	1.489999379	0.57531173	0.043780819	1	Nodiff	NC_000083.7	29487762	29521862	+	2972	BC004004	GO:0000139;GO:0003674;GO:0005730;GO:0005737;GO:0005794;GO:0005886;GO:0016020;GO:0016021;GO:0030496;GO:0042060;GO:0045787;GO:0050673;GO:1901727	-	-	U	09U78;18WCP;1CQ6P;1B2UA;12NK4;0IE6D;0V56C;0DFGY;0UGU4	bombesin receptor-activated protein C6orf89 homolog isoform 2 [Mus musculus]	80748
Kif3b	264.7799905	323.1038929	206.4560881	0.638977408	-0.646163171	0.043987894	1	Nodiff	NC_000068.8	153132028	153175310	+	7301	Kif3b	GO:0000166;GO:0003774;GO:0003777;GO:0005515;GO:0005524;GO:0005737;GO:0005813;GO:0005819;GO:0005829;GO:0005856;GO:0005871;GO:0005874;GO:0005929;GO:0007018;GO:0008017;GO:0015630;GO:0016887;GO:0016939;GO:0030424;GO:0030496;GO:0031267;GO:0032467;GO:0042995;GO:0090307;GO:0120170	K20196	-	Z	0UGHI;0V4YP;12NHW;0DF9P;KOG0240;09TZU;18WID;1AYNS;1CPZA	kinesin-like protein KIF3B [Mus musculus]	16569
Fabp5	320.2630044	169.215583	471.3104259	2.785266095	1.477815164	0.044183023	1	Up Regulation	NC_000069.7	10077645	10081670	+	953	Fabp5	GO:0001972;GO:0005324;GO:0005504;GO:0005576;GO:0005615;GO:0005634;GO:0005737;GO:0006006;GO:0006629;GO:0006656;GO:0008289;GO:0010829;GO:0014069;GO:0015909;GO:0030054;GO:0031392;GO:0035360;GO:0042593;GO:0042802;GO:0045202;GO:0051930;GO:0099178;GO:0120162;GO:1990379	K08754	-	I	1D3CW;0A6X7;KOG4015;0UV0G;13SB3;1B5MC;0VHYA;193BM;0DU16	fatty acid-binding protein 5 isoform 1 [Mus musculus]	16592
Lgals3bp	1014.737919	811.8995997	1217.576238	1.499663552	0.58463887	0.044303328	1	Nodiff	NC_000077.7	118283573	118292787	-	2299	Lgals3bp	GO:0005044;GO:0005515;GO:0005576;GO:0005615;GO:0006897;GO:0007155;GO:0016020	K17300	-	S;W	0IY2Y;13R25;0DRYZ;09XHI;1B0QE;0URG8;1D26B;0VFVW;192E5	galectin-3-binding protein isoform X1 [Mus musculus]	19039
Syngr1	29.1054631	12.37446943	45.83645676	3.704114912	1.889128856	0.044947025	1	Up Regulation	NC_000081.7	79975535	80003702	+	5019	Syngr1	GO:0006605;GO:0008021;GO:0016020;GO:0016021;GO:0030054;GO:0030285;GO:0030672;GO:0031410;GO:0031594;GO:0042470;GO:0045055;GO:0045202;GO:0048169;GO:0048172;GO:0048499;GO:1990830	-	-	T;U	18XCB;1AWH8;09X61;13IC9;KOG4016;0V84I;0UM16;0DIH6;1CT7Q	synaptogyrin-1 isoform 1a [Mus musculus]	20972
Synm	25.91394334	36.37994599	15.44794069	0.424627917	-1.23572887	0.045008276	1	Down Regulation	NC_000073.7	67379909	67409490	-	7866	Synm	GO:0005200;GO:0005515;GO:0005737;GO:0005856;GO:0005882;GO:0005912;GO:0008307;GO:0016020;GO:0017166;GO:0019215;GO:0030018;GO:0030054;GO:0030674;GO:0031443;GO:0042383;GO:0043034;GO:0045104;GO:0045111;GO:0060053	K10376	-	Z	13M8P;0IH92;0A06J;1CSS8;0VB2I;0UHNH;0DMSQ;1AYFB;18X30	synemin isoform H [Mus musculus]	233335
Abcc3	1988.937307	2489.891055	1487.983559	0.597609906	-0.742724033	0.04521164	1	Nodiff	NC_000077.7	94234121	94283843	-	5072	Abcc3	GO:0000166;GO:0005524;GO:0005886;GO:0006855;GO:0008559;GO:0015164;GO:0016020;GO:0016021;GO:0016887;GO:0022857;GO:0042626;GO:0042908;GO:0042910;GO:0055085;GO:0071714;GO:0071716	K05667	-	Q	KOG0054;0V48M;09T9I;1CPBJ;0DEMQ;12N3Q;18WMI;0UFM2;1ASI6	canalicular multispecific organic anion transporter 2 isoform 1 [Mus musculus]	76408
Gng11	77.34454381	55.78435022	98.90473739	1.772983588	0.826179181	0.045230722	1	Nodiff	NC_000072.7	4003987	4008445	+	836	Gng11	GO:0005834;GO:0005886;GO:0007165;GO:0007186;GO:0016020;GO:0031680;GO:0031681	K04546	-	T	0DVJN;1D4W5;0VK9Z;193TT;KOG4119;1B6QF;0UWB1;0A9D0;13V0B	guanine nucleotide-binding protein G(I)/G(S)/G(O) subunit gamma-11 [Mus musculus]	66066
Dhx29	231.1519857	285.0205509	177.2834204	0.622002238	-0.685008325	0.045275822	1	Nodiff	NC_000079.7	113063976	113105968	+	4748	Dhx29	GO:0000166;GO:0001731;GO:0003676;GO:0003723;GO:0003724;GO:0003743;GO:0004386;GO:0005524;GO:0005737;GO:0005739;GO:0006412;GO:0006413;GO:0008494;GO:0016282;GO:0016787;GO:0016818;GO:0017111;GO:0022627;GO:0042255;GO:0043024;GO:0045948	K18995	[EC:3.6.4.13]	A;J	09V5W;1CUT6;0V65F;0DJZB;0UNVH;192K5;12P4X;1AVJR;KOG0920	ATP-dependent RNA helicase Dhx29 [Mus musculus]	218629
Pex16	1191.999826	962.1106666	1421.888986	1.477885066	0.563534076	0.045288576	1	Nodiff	NC_000068.8	92205021	92211565	+	1863	Pex16	GO:0005777;GO:0005778;GO:0005779;GO:0005783;GO:0005789;GO:0006625;GO:0007031;GO:0008022;GO:0016020;GO:0016021;GO:0016557;GO:0016558;GO:0022615;GO:0032581;GO:0045046;GO:0106101	K13335	-	U	1ARTH;1CYR5;09VQ3;0VCZD;0DPRY;18SJX;0UFN5;13KH0;KOG4546	peroxisomal biogenesis factor 16 [Mus musculus]	18633
Stambpl1	25.95521223	36.17462896	15.73579549	0.434995353	-1.200928106	0.045460006	1	Down Regulation	NC_000085.7	34169629	34217733	+	3368	Stambpl1	GO:0004843;GO:0005768;GO:0006508;GO:0008233;GO:0008237;GO:0016020;GO:0016579;GO:0016787;GO:0018215;GO:0046872;GO:0061578;GO:0070122;GO:0070536	K11867	[EC:3.4.19.12]	O;T	1AYA7;1CW8F;0VC9C;0UKPX;0DMD6;18XEM;0A1DQ;KOG2880;12R34	AMSH-like protease isoform 1 [Mus musculus]	76630
Ptges	318.5761449	246.3495955	390.8026943	1.58637441	0.665733311	0.045466945	1	Nodiff	NC_000068.8	30779483	30793309	-	3647	Ptges	GO:0001516;GO:0002526;GO:0002544;GO:0004364;GO:0004602;GO:0004667;GO:0005641;GO:0005737;GO:0006629;GO:0006631;GO:0006633;GO:0006693;GO:0008285;GO:0014070;GO:0016020;GO:0016021;GO:0016491;GO:0016740;GO:0016853;GO:0019233;GO:0031620;GO:0032308;GO:0032496;GO:0032526;GO:0034097;GO:0043231;GO:0043295;GO:0048471;GO:0050220;GO:0050727;GO:0051592;GO:0055114;GO:0098869	K15729	[EC:5.3.99.3]	I	0DR0J;1D3D6;0IY81;13RWR;0A6VT;0VHPZ;1B5E2;1934B;0UPHP	prostaglandin E synthase [Mus musculus]	64292
Fkbp1a	1219.23096	971.9941137	1466.467807	1.508720872	0.593325918	0.045477675	1	Nodiff	NC_000068.8	151384403	151403611	+	1983	Fkbp1a	GO:0000413;GO:0003007;GO:0003755;GO:0005160;GO:0005515;GO:0005528;GO:0005737;GO:0005829;GO:0006936;GO:0007183;GO:0016020;GO:0016529;GO:0016853;GO:0019221;GO:0019899;GO:0030018;GO:0030544;GO:0031000;GO:0031312;GO:0031398;GO:0032092;GO:0032515;GO:0032880;GO:0032925;GO:0033017;GO:0034713;GO:0042098;GO:0042802;GO:0043231;GO:0043679;GO:0044325;GO:0045202;GO:0046332;GO:0048185;GO:0050776;GO:0051209;GO:…	K09568	[EC:5.2.1.8]	O;P	1D3JU;1B5ZT;0VID9;KOG0544;0UVN6;193DC;0DUBH;0A7IN;13SQI	peptidyl-prolyl cis-trans isomerase FKBP1A isoform 2 [Mus musculus]	14225
Zfp518b	47.67533223	62.79599855	32.55466591	0.518419432	-0.947808298	0.045552904	1	Nodiff	NC_000071.7	38825827	38842327	-	7040	Zfp518b	-	-	-	K	13KXZ;0VD4C;1B190;190BY;0DPWI;KOG1721;0UP1R;0A28G;1CYW1	zinc finger protein 518B [Mus musculus]	100515
Csrp3	258.4089041	201.5048513	315.3129569	1.564790896	0.645969882	0.045651485	1	Nodiff	NC_000073.7	48480146	48497799	-	973	Csrp3	GO:0002026;GO:0003300;GO:0003779;GO:0005515;GO:0005634;GO:0005737;GO:0005856;GO:0006874;GO:0006954;GO:0007275;GO:0007507;GO:0007517;GO:0008286;GO:0008307;GO:0010831;GO:0030017;GO:0030018;GO:0030036;GO:0030154;GO:0031433;GO:0033292;GO:0033365;GO:0035995;GO:0042593;GO:0042802;GO:0042805;GO:0043426;GO:0045214;GO:0045662;GO:0045663;GO:0045944;GO:0046872;GO:0048738;GO:0051091;GO:0055003;GO:0060048;GO:…	K09377	-	Z;T	1BBIF;0ITI8;0E9HP;0B6DH;0WJ3K;197GP;1DGCW;0V3VR;13G1X	cysteine and glycine-rich protein 3 [Mus musculus]	13009
Rcan2	622.6635348	761.7645882	483.5624814	0.634792545	-0.65564291	0.045678797	1	Nodiff	NC_000083.7	44112243	44350407	+	4172	Rcan2	GO:0003676;GO:0005737;GO:0006979;GO:0007219;GO:0007614;GO:0008597;GO:0019722;GO:0031987;GO:0033173;GO:0043666;GO:0070884	K17903	-	T	1CXE9;0VBS7;KOG4019;0A0VR;13Q4H;1AW6B;0UIP2;0DNGZ;1929Y	calcipressin-2 isoform 1 [Mus musculus]	53901
Cpeb3	188.7316501	232.3742849	145.0890153	0.624376382	-0.679512128	0.046014132	1	Nodiff	NC_000085.7	36996742	37185018	-	10650	Cpeb3	GO:0000122;GO:0000900;GO:0003676;GO:0003723;GO:0003730;GO:0005515;GO:0005634;GO:0005654;GO:0005737;GO:0005829;GO:0005886;GO:0006412;GO:0006417;GO:0007616;GO:0008135;GO:0014069;GO:0017148;GO:0030014;GO:0030054;GO:0030425;GO:0030496;GO:0035613;GO:0035925;GO:0042995;GO:0043005;GO:0043022;GO:0045182;GO:0045202;GO:0045727;GO:0048167;GO:0050955;GO:0060213;GO:0060998;GO:0060999;GO:0061158;GO:0071230;GO:…	K02602	-	J;K	12RYW;09UGD;1CQFN;194R1;1B4ZT;0DFS4;KOG0129;0V5FQ;0UH7E	cytoplasmic polyadenylation element-binding protein 3 isoform a [Mus musculus]	208922
Eps8	62.8159679	44.79579237	80.83614343	1.804547685	0.851637267	0.046029263	1	Nodiff	NC_000072.7	137454243	137626395	-	5210	Eps8	GO:0003779;GO:0005085;GO:0005515;GO:0005737;GO:0005886;GO:0005903;GO:0005938;GO:0007266;GO:0008344;GO:0008360;GO:0010458;GO:0014069;GO:0016020;GO:0016601;GO:0017146;GO:0030054;GO:0030426;GO:0030832;GO:0031267;GO:0031532;GO:0032420;GO:0032421;GO:0032426;GO:0032587;GO:0035023;GO:0035591;GO:0036336;GO:0042995;GO:0043005;GO:0045202;GO:0048149;GO:0050790;GO:0051016;GO:0051017;GO:0051764;GO:0070358;GO:…	K17277	-	Z;T	0DPE4;0URN2;KOG3557;09ZSB;195TX;1B4MY;1CYBY;12N51;0VANQ	epidermal growth factor receptor kinase substrate 8 isoform 2 [Mus musculus]	13860
Pde12	250.0441437	304.7217092	195.3665782	0.641131145	-0.641308602	0.046166692	1	Nodiff	NC_000080.7	26385272	26391001	-	3529	Pde12	GO:0000175;GO:0000288;GO:0000958;GO:0004518;GO:0004527;GO:0004535;GO:0005739;GO:0005759;GO:0006397;GO:0016787;GO:0035457;GO:0044528;GO:0045070;GO:0046872;GO:0060548;GO:0071346;GO:0071359;GO:0090305;GO:0090324;GO:0090503	K19612	-	K	0UHU4;12Q0P;1ATEB;18VAK;KOG0620;09WMW;0V7KH;0DKRM;1CVK7	2',5'-phosphodiesterase 12 [Mus musculus]	211948
Septin4	120.8233547	84.39931188	157.2473975	1.863136014	0.897732999	0.046576208	1	Nodiff	NC_000077.7	87457515	87481369	+	4202	Septin4	GO:0000166;GO:0000287;GO:0003674;GO:0003924;GO:0005515;GO:0005525;GO:0005575;GO:0005654;GO:0005737;GO:0005739;GO:0005856;GO:0005929;GO:0005940;GO:0007049;GO:0007283;GO:0007286;GO:0007420;GO:0008021;GO:0008150;GO:0015630;GO:0017157;GO:0030154;GO:0030382;GO:0031105;GO:0031398;GO:0031514;GO:0032153;GO:0034613;GO:0036126;GO:0042802;GO:0042995;GO:0043065;GO:0043209;GO:0048240;GO:0051301;GO:0060090;GO:…	K16943	-	Z;S;D;U	1CV8S;09W7F;1AWU9;12TMW;0II9Q;18VXE;0URET;0V7TM;0DMFX;12QMH;1AZXM;0UMYV;1CQCM;09T7M;KOG2655;0V46J;0DFP4;18Y91	septin-4 isoform X1 [Mus musculus]	18952
Ly6k	20.93356153	11.71443234	30.15269072	2.573977966	1.363999704	0.046645423	1	Up Regulation	NC_000081.7	74668723	74671817	-	773	Ly6k	GO:0001669;GO:0005515;GO:0005576;GO:0005737;GO:0005886;GO:0007339;GO:0009986;GO:0016020;GO:0030317;GO:0031225;GO:0031410;GO:0045121	-	-	S	0UWTF;0AAW9;1B6W8;0JG7H;1D5P7;0DWDX;196J9;148RC;0VMVV	lymphocyte antigen 6K precursor [Mus musculus]	76486
AI413582	50.65339983	34.57632358	66.73047607	1.929947119	0.948561318	0.0466504	1	Nodiff	NC_000083.7	27782743	27784710	-	961	AI413582	GO:0003674;GO:0005575;GO:0008150;GO:0016020;GO:0016021	-	-	S	1D3TF;1B6HV;0DUFN;0A7PM;0J11F;196CV;0UVMZ;13UA6;0VII4	small integral membrane protein 29 [Mus musculus]	106672
Cyp39a1	180.3657953	236.4014185	124.330172	0.525928198	-0.927062246	0.046650483	1	Nodiff	NC_000083.7	43978263	44062322	+	3106	Cyp39a1	GO:0004497;GO:0005506;GO:0005783;GO:0005789;GO:0006629;GO:0006699;GO:0006707;GO:0007586;GO:0008202;GO:0008387;GO:0008395;GO:0008396;GO:0016020;GO:0016021;GO:0016042;GO:0016491;GO:0016705;GO:0020037;GO:0030573;GO:0031090;GO:0042632;GO:0043231;GO:0046872;GO:0055114	K07439	[EC:1.14.14.26]	Q	12RZ4;KOG0684;0A2VC;1CZJK;0DGHP;194CC;1ARNJ;0VACJ;0UHCJ	24-hydroxycholesterol 7-alpha-hydroxylase isoform 1 [Mus musculus]	56050
Cs	1882.568861	1518.432513	2246.705209	1.479621379	0.565228051	0.046803768	1	Nodiff	NC_000076.7	128173596	128198351	+	2979	Cs	GO:0004108;GO:0005739;GO:0005759;GO:0005975;GO:0006084;GO:0006099;GO:0006101;GO:0006107;GO:0016740;GO:0046912	K01647	[EC:2.3.3.1]	C	0A11Y;0UG69;1CXM0;0DNPP;1ARZF;KOG2617;18TSV;0V95B;12N58	citrate synthase, mitochondrial precursor [Mus musculus]	12974
Atf6	1141.555644	1368.269759	914.8415286	0.668611962	-0.580758928	0.046819158	1	Nodiff	NC_000067.7	170532026	170696414	-	8186	Atf6	GO:0000139;GO:0000976;GO:0000977;GO:0000978;GO:0000981;GO:0001228;GO:0001654;GO:0003677;GO:0003700;GO:0005515;GO:0005634;GO:0005737;GO:0005783;GO:0005789;GO:0005794;GO:0006355;GO:0006357;GO:0006986;GO:0007601;GO:0010508;GO:0016020;GO:0016021;GO:0030176;GO:0030968;GO:0031625;GO:0035497;GO:0042802;GO:0043065;GO:0043565;GO:0045944;GO:0046982;GO:1903893;GO:1990440;GO:1990837	K09054	-	K	12RDE;0A0Z2;1B1Z3;KOG4343;0DNK9;0VBVF;1CXHF;194W2;0UIRU	cyclic AMP-dependent transcription factor ATF-6 alpha [Mus musculus]	226641
Vsig8	17.53437262	1.015316564	34.05342868	33.53971548	5.067798545	0.046833319	1	Up Regulation	NC_000067.7	172383505	172391284	+	2579	Vsig8	GO:0008150;GO:0016020;GO:0016021	-	-	T	0V5RU;0DG1X;09USB;1B03T;0UHN1;1CQRE;0IEBR;12NX4;191BF	V-set and immunoglobulin domain-containing protein 8 precursor [Mus musculus]	240916
Chd3	2032.517148	2433.080878	1631.953417	0.670735376	-0.5761844	0.04685857	1	Nodiff	NC_000077.7	69234099	69260325	-	7958	Chd3	GO:0000122;GO:0000166;GO:0000976;GO:0003678;GO:0004386;GO:0005515;GO:0005524;GO:0005634;GO:0005654;GO:0005730;GO:0005737;GO:0005813;GO:0006325;GO:0006333;GO:0007051;GO:0007098;GO:0016581;GO:0016605;GO:0016787;GO:0016887;GO:0032508;GO:0034451;GO:0036121;GO:0043044;GO:0046872;GO:0070615	K11642	[EC:3.6.4.12]	K;B	0DG51;0UGXR;0V5V9;1AZHG;18WES;KOG0383;12PMF;1CQUN;09UVK	chromodomain-helicase-DNA-binding protein 3 isoform X1 [Mus musculus]	216848
Syne4	11.45859575	5.150428496	17.766763	3.449569878	1.786416486	0.047299472	1	Up Regulation	NC_000073.7	30014241	30018470	+	1354	Syne4	GO:0005515;GO:0005634;GO:0005635;GO:0005640;GO:0016020;GO:0016021;GO:0031309;GO:0034993;GO:0045198	K23401	-	U	0V5IJ;09UJC;14226;1ASYK;0IIPP;0DFV0;0UHB1;1911R;1CQID	nesprin-4 isoform 1 [Mus musculus]	233066
Tm4sf19	4.007967973	0	8.015935945	Inf	Inf	0.047602895	1	Up Regulation	NC_000082.7	32218823	32227397	+	2576	Tm4sf19	GO:0003674;GO:0008150;GO:0016020;GO:0016021	K24922	-	U	09ZQQ;0IJUZ;13IRH;192QJ;1AYD7;1CW3R;0VAM7;0DM8K;0UNVQ	transmembrane 4 L6 family member 19 isoform X1 [Mus musculus]	277203
Pax5	6.003136263	10.32851957	1.67775296	0.162438862	-2.622031274	0.047633918	1	Down Regulation	NC_000070.7	44524748	44710694	-	8220	Pax5	GO:0000122;GO:0000785;GO:0000978;GO:0000981;GO:0001228;GO:0001650;GO:0003677;GO:0003700;GO:0005515;GO:0005634;GO:0005654;GO:0005667;GO:0005829;GO:0006355;GO:0006357;GO:0007275;GO:0007283;GO:0007399;GO:0007568;GO:0009887;GO:0021670;GO:0021987;GO:0030154;GO:0030534;GO:0035914;GO:0043231;GO:0045892;GO:0045893;GO:0045944;GO:0048701;GO:0048856;GO:0051573;GO:0071542	K09383	-	K	191YU;12NAX;0V4NP;1CPPP;1AUH8;KOG3862;09TPH;0UTPZ;0DEZW	paired box protein Pax-5 [Mus musculus]	18507
Sp1	564.3933754	680.7848634	448.0018873	0.658066757	-0.60369415	0.047983262	1	Nodiff	NC_000081.7	102314751	102344839	+	7960	Sp1	GO:0000785;GO:0000791;GO:0000976;GO:0000977;GO:0000978;GO:0000981;GO:0000987;GO:0001103;GO:0001228;GO:0001503;GO:0001701;GO:0001829;GO:0001889;GO:0001892;GO:0003677;GO:0003690;GO:0003700;GO:0005515;GO:0005634;GO:0005654;GO:0005737;GO:0006355;GO:0006357;GO:0008022;GO:0008134;GO:0010628;GO:0016032;GO:0017053;GO:0030219;GO:0030324;GO:0032869;GO:0032993;GO:0033194;GO:0035035;GO:0042789;GO:0042803;GO:…	K04684	-	K	0A15Z;1AWUP;1907J;0DI1F;1CSS2;13K7B;KOG1721;0UTQF;0VC22	transcription factor Sp1 [Mus musculus]	20683
Cisd3	542.4526721	433.1306047	651.7747396	1.504799551	0.589571324	0.047999439	1	Nodiff	NC_000077.7	97576291	97579451	+	1218	Cisd3	GO:0005739;GO:0043231;GO:0046872;GO:0051536;GO:0051537;GO:0106034	K23886	-	S;O	1D3TZ;0DUG8;0UVNF;0A7QC;1966S;13V8V;1B611;0VIIV;KOG4605	CDGSH iron-sulfur domain-containing protein 3, mitochondrial isoform 1 [Mus musculus]	217149
Gas2	751.303695	601.2324433	901.3749467	1.499212088	0.584204491	0.048127234	1	Nodiff	NC_000073.7	51511530	51644753	+	6626	Gas2	GO:0000226;GO:0001544;GO:0001547;GO:0005737;GO:0005856;GO:0005874;GO:0005884;GO:0006915;GO:0007049;GO:0007050;GO:0008017;GO:0008093;GO:0008360;GO:0008593;GO:0016020;GO:0030728;GO:0051015;GO:0051764;GO:0071711	K24627	-	Z	1B9ZG;0B054;14TAH;0WCMN;196SI;0E5MH;0V133;0KD4B;1DCME	growth arrest-specific protein 2 isoform X1 [Mus musculus]	14453
Igsf10	10.00849207	4.247598188	15.76938596	3.712541832	1.892407282	0.04816189	1	Up Regulation	NC_000069.7	59224156	59256836	-	16823	Igsf10	GO:0001503;GO:0003674;GO:0005576;GO:0042246;GO:2001222	-	-	T	0B6T5;KOG0619;13GRZ;0E9RM;1DGJW;0V40H;1BBN2;0WJJ9	immunoglobulin superfamily member 10 precursor [Mus musculus]	242050
Dmpk	549.3505872	437.8316666	660.8695077	1.509414595	0.593989129	0.048257651	1	Nodiff	NC_000073.7	18817571	18827746	+	3089	Dmpk	GO:0000166;GO:0002028;GO:0004672;GO:0004674;GO:0005515;GO:0005524;GO:0005634;GO:0005640;GO:0005737;GO:0005739;GO:0005741;GO:0005783;GO:0005789;GO:0005829;GO:0005886;GO:0006468;GO:0006874;GO:0006998;GO:0008016;GO:0010657;GO:0010830;GO:0014722;GO:0014853;GO:0016020;GO:0016021;GO:0016301;GO:0016310;GO:0016529;GO:0016740;GO:0017020;GO:0018105;GO:0031307;GO:0031965;GO:0033017;GO:0035556;GO:0043666;GO:…	K08788	[EC:2.7.11.1]	T	0URRI;09XPW;1D02W;0IT50;1B4NI;18WI2;12S9B;0VC66;0DQYP	myotonin-protein kinase isoform X1 [Mus musculus]	13400
Dpysl3	33.17175577	21.34313809	45.00037344	2.108423477	1.076164662	0.048268145	1	Up Regulation	NC_000084.7	43454044	43571351	-	6079	Dpysl3	GO:0005515;GO:0005615;GO:0005737;GO:0005829;GO:0007399;GO:0010975;GO:0010976;GO:0010977;GO:0016787;GO:0016810;GO:0017124;GO:0030027;GO:0030334;GO:0030336;GO:0030426;GO:0031005;GO:0031941;GO:0035374;GO:0042802;GO:0042995;GO:0044297;GO:0045202;GO:0048666;GO:0048678;GO:0051017;GO:0051219;GO:0051491;GO:0051764;GO:0070382;GO:0071345	-	-	F	12N8J;0UP31;1AYMS;0DI51;1CVKN;194CR;0V4HE;09TIF;KOG2584	dihydropyrimidinase-related protein 3 CRMP4b [Mus musculus]	22240
Sytl2	15.30742706	8.111554507	22.50329962	2.774227752	1.472086231	0.048575947	1	Up Regulation	NC_000073.7	89951421	90059927	+	10793	Sytl2	GO:0001786;GO:0005515;GO:0005546;GO:0005737;GO:0005886;GO:0006886;GO:0006887;GO:0006904;GO:0010923;GO:0016020;GO:0019897;GO:0019902;GO:0033162;GO:0042043;GO:0042470;GO:0070257;GO:0070382;GO:0072659	K17598	-	-	-	synaptotagmin-like protein 2 isoform 9 [Mus musculus]	83671
Fbln2	51.15678534	35.82825866	66.48531202	1.855666854	0.891937728	0.048591697	1	Nodiff	NC_000072.7	91189442	91249522	+	4963	Fbln2	GO:0005201;GO:0005509;GO:0005515;GO:0005576;GO:0010811;GO:0030198;GO:0050840;GO:0062023	K17307	-	W;T	1BB58;197A8;13DX5;0B4ZX;0WHJJ;0E8MC;0IR7F;0V3BX;1DFJ4	fibulin-2 isoform a precursor [Mus musculus]	14115
Golga4	1392.811379	1665.927258	1119.695499	0.67211548	-0.573218963	0.048714135	1	Nodiff	NC_000075.7	118335280	118411587	+	10463	Golga4	GO:0000139;GO:0005654;GO:0005737;GO:0005794;GO:0016020;GO:0043001;GO:0045773;GO:0051020	K20283	-	U	12NUG;18S2V;0V5M3;1CQKP;0IEA5;0UHF2;09UMI;1AX69;0DFXC	golgin subfamily A member 4 isoform X1 [Mus musculus]	54214
Adcy3	23.57073545	13.96546636	33.17600454	2.375574412	1.248276398	0.048933382	1	Up Regulation	NC_000078.7	4183397	4263525	+	4737	Adcy3	GO:0000166;GO:0004016;GO:0005515;GO:0005516;GO:0005524;GO:0005634;GO:0005737;GO:0005794;GO:0005886;GO:0005887;GO:0005929;GO:0006171;GO:0007189;GO:0007190;GO:0007338;GO:0007340;GO:0007608;GO:0008294;GO:0008355;GO:0009190;GO:0016020;GO:0016021;GO:0016829;GO:0016849;GO:0030317;GO:0035556;GO:0042995;GO:0045121;GO:0046872;GO:0050896;GO:1904322	K08043	[EC:4.6.1.1]	F;C	09VH7;12SXH;0V5TX;0DNPU;1D0FV;18TYG;1AZHV;0USEF;KOG3619	adenylate cyclase type 3 isoform 1 [Mus musculus]	104111
Cyp2j9	279.6347152	220.8354075	338.4340229	1.53251703	0.615903106	0.049033582	1	Nodiff	NC_000070.7	96456661	96480748	-	2310	Cyp2j9	GO:0004497;GO:0005506;GO:0005737;GO:0005783;GO:0006082;GO:0006805;GO:0008395;GO:0016020;GO:0016021;GO:0016491;GO:0016705;GO:0016712;GO:0020037;GO:0031090;GO:0042738;GO:0043231;GO:0046872;GO:0055114	K07418	-	Q	1AXNV;1CRXQ;12SZU;18Y47;0DGDQ;KOG0156;0USQ4;09TUB;0V59K	cytochrome P450, family 2, subfamily j, polypeptide 9 [Mus musculus]	74519
Gtf2ird1	330.5729227	398.9842518	262.1615935	0.657072534	-0.605875456	0.049104685	1	Nodiff	NC_000071.7	134386515	134485628	-	5716	Gtf2ird1	GO:0000122;GO:0000978;GO:0001227;GO:0003677;GO:0003700;GO:0005634;GO:0005654;GO:0005829;GO:0006366;GO:0007275;GO:0014886	K03121	-	K	0IEPZ;0V6UM;0UJ5N;12PIF;1AVRJ;09VVZ;18Y08;0DH43;1CRUB	general transcription factor II-I repeat domain-containing protein 1 isoform X1 [Mus musculus]	57080
Smad7	63.71973017	82.48870753	44.95075282	0.544932199	-0.875851354	0.049137484	1	Nodiff	NC_000084.7	75500436	75529006	+	4442	Smad7	GO:0000122;GO:0000785;GO:0001650;GO:0001657;GO:0002725;GO:0003677;GO:0005515;GO:0005518;GO:0005634;GO:0005654;GO:0005667;GO:0005737;GO:0005813;GO:0005829;GO:0005886;GO:0005912;GO:0006355;GO:0007179;GO:0008013;GO:0009653;GO:0010717;GO:0010801;GO:0010944;GO:0016342;GO:0017015;GO:0022409;GO:0030154;GO:0030279;GO:0030509;GO:0030512;GO:0030514;GO:0031397;GO:0031398;GO:0031625;GO:0032436;GO:0032925;GO:…	K19631	-	T;K	0DH25;KOG3701;1CRSC;12QX6;0V6SJ;195KV;1ARI2;0UJ2T;09VTT	mothers against decapentaplegic homolog 7 [Mus musculus]	17131
Rapgef5	150.8756192	115.871826	185.8794124	1.604181265	0.681837168	0.049273761	1	Nodiff	NC_000078.7	117480146	117723472	+	7489	Rapgef5	GO:0005085;GO:0005634;GO:0005654;GO:0007264;GO:0016604;GO:0030742;GO:0035556;GO:0050790	K08019	-	T	KOG2378;12STD;0DM1M;0UISQ;18TPY;0VBB5;1CV7F;0A0EW;1AZMK	rap guanine nucleotide exchange factor 5 isoform 1 [Mus musculus]	217944
Fnbp1l	385.1244591	465.1698901	305.0790282	0.655844316	-0.608574706	0.049274157	1	Nodiff	NC_000069.7	122332368	122413363	-	5377	Fnbp1l	GO:0005737;GO:0005856;GO:0005886;GO:0005938;GO:0006897;GO:0006914;GO:0007165;GO:0016020	K20121	-	Z	0WG1G;13BRZ;0INNW;0E7SQ;1DESI;1972S;0B3MK;1BASG;0V2UB	formin-binding protein 1-like isoform 1 [Mus musculus]	214459
Tnks	196.9700002	241.9620483	151.9779521	0.628106569	-0.670918736	0.049299061	1	Nodiff	NC_000074.7	35296333	35432844	-	6444	Tnks	GO:0000139;GO:0000209;GO:0000781;GO:0000922;GO:0003950;GO:0005634;GO:0005643;GO:0005654;GO:0005694;GO:0005737;GO:0005794;GO:0005815;GO:0005829;GO:0005856;GO:0006471;GO:0007049;GO:0008270;GO:0015031;GO:0016020;GO:0016055;GO:0016604;GO:0016740;GO:0016757;GO:0018105;GO:0018107;GO:0031670;GO:0031965;GO:0032212;GO:0042393;GO:0045944;GO:0046872;GO:0051028;GO:0051225;GO:0051301;GO:0051973;GO:0070198;GO:…	K10799	[EC:2.4.2.30]	M;K	12N4X;KOG4177;1CV39;194U2;09T3Y;0DK9C;0UGTI;1ASHD;0V42P	poly [ADP-ribose] polymerase tankyrase-1 [Mus musculus]	21951
Hlx	53.42941655	37.07585737	69.78297572	1.882167552	0.912395064	0.049410881	1	Nodiff	NC_000067.7	184459340	184464690	-	2149	Hlx	GO:0000981;GO:0001889;GO:0003677;GO:0005634;GO:0006355;GO:0006357;GO:0007519;GO:0008284;GO:0030154;GO:0043565;GO:0045627;GO:0045629;GO:0046622;GO:0048484;GO:0048513;GO:0048557	K09339	-	K	1AV0P;18W2N;KOG0488;09W4K;0V72Y;0DHDQ;0UJI5;1CS3X;13UQ9	H2.0-like homeobox protein [Mus musculus]	15284
Il10rb	208.0452717	161.3121082	254.7784352	1.579412965	0.659388438	0.049613077	1	Nodiff	NC_000082.7	91202851	91222722	+	2366	Il10rb	GO:0016020;GO:0016021	K05135	-	T	0V6YE;0DH92;1CRBE;1AW3V;09VZZ;0IER7;18TCA;0UHIM;12PKV	interleukin-10 receptor subunit beta precursor [Mus musculus]	16155
Thada	109.0442039	136.945441	81.14296667	0.592520394	-0.755063284	0.049826298	1	Nodiff	NC_000083.7	84497484	84773674	-	32083	Thada	GO:0003674;GO:0005783;GO:0005829;GO:0030488;GO:0032471;GO:0055088	K24169	-	D	18UTN;KOG1810;09VTK;1CRS4;0V6SC;12PH0;0UJ2I;0DH1X;1ATTS	thyroid adenoma-associated protein homolog [Mus musculus]	240174
Epha7	21.99046807	13.05005615	30.93087999	2.370172176	1.244991864	0.049834181	1	Up Regulation	NC_000070.7	28811840	28969391	+	12313	Epha7	GO:0000166;GO:0001934;GO:0004672;GO:0004713;GO:0004714;GO:0005003;GO:0005004;GO:0005005;GO:0005515;GO:0005524;GO:0005886;GO:0005887;GO:0006468;GO:0006915;GO:0007169;GO:0007275;GO:0007399;GO:0007411;GO:0007420;GO:0008046;GO:0016020;GO:0016021;GO:0016301;GO:0016310;GO:0016740;GO:0018108;GO:0022407;GO:0030425;GO:0031290;GO:0031594;GO:0031952;GO:0033674;GO:0043005;GO:0043025;GO:0043065;GO:0043235;GO:…	K05108	[EC:2.7.10.1]	T	1953H;0DEEW;0UJ4V;09T3T;1AUMT;KOG0196;1CPDG;0V42J;12PWI	ephrin type-A receptor 7 isoform 1 precursor [Mus musculus]	13841
Fgfr2	307.5718978	392.5866008	222.5571949	0.56689962	-0.818834792	0.049975733	1	Nodiff	NC_000073.7	129764181	129868538	-	5346	Fgfr2	GO:0000166;GO:0001837;GO:0003416;GO:0004672;GO:0004713;GO:0004714;GO:0005007;GO:0005524;GO:0005634;GO:0005737;GO:0005886;GO:0005887;GO:0005938;GO:0006468;GO:0008284;GO:0008543;GO:0009986;GO:0010518;GO:0010839;GO:0016020;GO:0016021;GO:0016301;GO:0016310;GO:0016740;GO:0017134;GO:0018108;GO:0032496;GO:0042060;GO:0042803;GO:0043410;GO:0044344;GO:0045471;GO:0046777;GO:0048333;GO:0048661;GO:0048701;GO:…	K05093	[EC:2.7.10.1]	T	18VKA;0DFEA;09U4P;12P10;KOG0200;1ASEC;0V53S;0UGPU;1CQ42	fibroblast growth factor receptor 2 isoform IIIc [Mus musculus]	14183
Arhgef25	43.01174465	29.05963761	56.96385168	1.960239575	0.971029988	0.050364816	1	Nodiff	NC_000076.7	127018390	127025952	-	3194	Arhgef25	GO:0005085;GO:0035023;GO:0050790	K20690	-	T	0KCZR;0B00Q;196RQ;0WCH3;0E5HT;14T5R;1DCHQ;0V104;1B9XC	rho guanine nucleotide exchange factor 25 isoform 1 [Mus musculus]	52666
Atp1a2	12.34514879	5.907169347	18.78312824	3.179717245	1.66889848	0.050377681	1	Nodiff	NC_000067.7	172099276	172125631	-	6227	Atp1a2	GO:0000166;GO:0001504;GO:0001662;GO:0002026;GO:0002087;GO:0005391;GO:0005496;GO:0005515;GO:0005524;GO:0005737;GO:0005768;GO:0005886;GO:0005890;GO:0005901;GO:0006811;GO:0006813;GO:0006814;GO:0006883;GO:0006937;GO:0006940;GO:0006942;GO:0008144;GO:0008217;GO:0008344;GO:0008542;GO:0008556;GO:0010248;GO:0010996;GO:0014704;GO:0016020;GO:0016021;GO:0016887;GO:0019229;GO:0019829;GO:0021764;GO:0021989;GO:…	K01539	[EC:7.2.2.13]	P	0UTC5;0DGSY;0V6HG;18YC1;12SUH;1CRH1;KOG0203;1B02V;09VI8	sodium/potassium-transporting ATPase subunit alpha-2 [Mus musculus]	98660
Tmem147	804.1207901	644.8000089	963.4415713	1.494171151	0.579345412	0.05047637	1	Nodiff	NC_000073.7	30427126	30428959	-	893	Tmem147	GO:0003674;GO:0005783;GO:0005789;GO:0005886;GO:0016020;GO:0016021;GO:0032991	-	-	S;J	1ATJ8;1D0V6;0DRN1;194ZQ;0UHZQ;0A42P;13JC6;KOG3236;0VEXF	transmembrane protein 147 [Mus musculus]	69804
Tnxb	188.4341164	146.0039413	230.8642915	1.581219585	0.66103773	0.050665235	1	Nodiff	NC_000083.7	34879427	34938789	+	13507	Tnxb	GO:0005201;GO:0005518;GO:0005576;GO:0005615;GO:0006629;GO:0006631;GO:0006641;GO:0007160;GO:0008201;GO:0030198;GO:0030199;GO:0031012;GO:0032963;GO:0043506;GO:0048251;GO:0062023;GO:0098609;GO:0098633	K06252	-	T;W;E	1DFE0;0E8FR;KOG1225;0B4R4;KOG2579;13DHH;0WH9K	tenascin-X isoform X1 [Mus musculus]	81877
Sts	176.7250761	136.0908627	217.3592895	1.597162993	0.67551155	0.050684519	1	Nodiff	NC_000086.8	168856332	169015037	-	1606	Sts	-	K01131	[EC:3.1.6.2]	-	-	steryl-sulfatase precursor [Mus musculus]	20905
Cox17	213.0806259	166.2204728	259.9407789	1.563831305	0.645084894	0.05073069	1	Nodiff	NC_000082.7	38167332	38173125	+	831	Cox17	GO:0005507;GO:0005737;GO:0005739;GO:0005758;GO:0008047;GO:0008284;GO:0016531;GO:0033617;GO:0046872;GO:1903136;GO:1904960	K02260	-	O	KOG3496;0AAHW;0DW6Y;1B6WZ;13X28;0VMBS;0UWS2;1942Q;1D5IY	cytochrome c oxidase copper chaperone [Mus musculus]	12856
Pus7	179.4156676	232.2421726	126.5891627	0.545073968	-0.875476073	0.050841458	1	Nodiff	NC_000071.7	23945163	23988709	-	4783	Pus7	GO:0001522;GO:0003723;GO:0005634;GO:0008033;GO:0009451;GO:0009982;GO:0016853;GO:0017148;GO:0019899;GO:0031119;GO:1902036;GO:1990481;GO:2000380	K06176	[EC:5.4.99.27]	S;T;K	KOG2339;1AZBG;1929K;09Z97;1CVHE;0DKNX;0VA6E;12N52;0UPPD	pseudouridylate synthase 7 homolog isoform 1 [Mus musculus]	78697
Atp5k	181.412881	140.7900066	222.0357553	1.577070424	0.657247085	0.050854925	1	Nodiff	NC_000071.7	108581112	108582265	-	320	Atp5k	GO:0000276;GO:0005739;GO:0005743;GO:0005753;GO:0006754;GO:0006811;GO:0015078;GO:0015986;GO:0016020;GO:0042776;GO:0044877;GO:0045263;GO:0046034;GO:0046933	K02129	-	C	KOG4326;0VMIT;13WR9;1B6Z7;0UWRS;1D5J1;193ZY;0DW99;0AAK6	ATP synthase subunit e, mitochondrial [Mus musculus]	11958
Xirp1	11.87393413	5.634878787	18.11298947	3.214441722	1.684568195	0.050976586	1	Nodiff	NC_000075.7	119842821	119852664	-	6230	Xirp1	GO:0001725;GO:0003779;GO:0005925;GO:0007015;GO:0030036;GO:0030054;GO:0032091;GO:0051015	-	-	S;T;W	0UFU2;0IF8Z;13JMJ;09VV1;1CRTI;18TCV;0V6TQ;0DH39;1AWZY	xin actin-binding repeat-containing protein 1 isoform X1 [Mus musculus]	22437
Insyn1	9.266871091	3.376769188	15.15697299	4.488602019	2.166266186	0.051084626	1	Nodiff	NC_000075.7	58395886	58407063	+	2177	Insyn1	GO:0005515;GO:0014069;GO:0030054;GO:0045202;GO:0060080	-	-	S	12ZYB;1B08A;0DQ4T;18VFS;1CTCF;0VDDB;0IGKB;0UGX9;0A2HB	inhibitory synaptic factor 1 [Mus musculus]	319477
Mgst1	62325.49842	50895.60844	73755.38841	1.449150343	0.535207276	0.051112475	1	Nodiff	NC_000072.7	138117525	138133753	+	1406	Mgst1	GO:0004364;GO:0004602;GO:0005634;GO:0005739;GO:0005741;GO:0005743;GO:0005778;GO:0005783;GO:0005789;GO:0006749;GO:0010243;GO:0016020;GO:0016021;GO:0016740;GO:0032496;GO:0042493;GO:0042802;GO:0043231;GO:0043295;GO:0045177;GO:0055114;GO:0071449;GO:0098869	K00799	[EC:2.5.1.18]	S;O;M	0VGJX;0A5RN;13TSN;0IXE1;0DPFS;0USIE;192TR;1B2P2;1D251	microsomal glutathione S-transferase 1 isoform 2 [Mus musculus]	56615
Tbx2	68.36594716	49.42426494	87.30762937	1.766493229	0.820888219	0.051385102	1	Nodiff	NC_000077.7	85723441	85732774	+	3562	Tbx2	GO:0000122;GO:0000785;GO:0000978;GO:0000981;GO:0001227;GO:0001708;GO:0001947;GO:0003007;GO:0003148;GO:0003151;GO:0003203;GO:0003256;GO:0003677;GO:0003700;GO:0005515;GO:0005634;GO:0005667;GO:0006355;GO:0006357;GO:0007219;GO:0007275;GO:0007521;GO:0007569;GO:0008016;GO:0008284;GO:0035050;GO:0035909;GO:0036302;GO:0042733;GO:0043565;GO:0045892;GO:0048596;GO:0048738;GO:0051145;GO:0060021;GO:0060045;GO:…	K10176	-	K	09VH0;18VCY;0DGRP;1CRFQ;12SBZ;0UKHZ;0V6G9;1AZHJ;KOG3585	T-box transcription factor TBX2 [Mus musculus]	21385
Rasal2	198.1704076	242.9380245	153.4027907	0.631448251	-0.663263589	0.051443092	1	Nodiff	NC_000067.7	156962753	157240170	-	19239	Rasal2	GO:0005096;GO:0007165;GO:0043087;GO:0043547	K17633	-	T	0UU6Y;12RHQ;1ATQF;09Z4W;191WY;1CVF1;0DKKK;KOG3508;0VA22	ras GTPase-activating protein nGAP isoform X1 [Mus musculus]	226525
Vwf	155.7273031	115.8005161	195.6540901	1.68957874	0.756663586	0.05147519	1	Nodiff	NC_000072.7	125529911	125663642	+	8938	Vwf	GO:0002020;GO:0005178;GO:0005518;GO:0005576;GO:0005783;GO:0007155;GO:0007596;GO:0007599;GO:0019865;GO:0030168;GO:0031589;GO:0033093;GO:0042802;GO:0047485;GO:0051087;GO:0062023	K03900	-	-	-	von Willebrand factor precursor [Mus musculus]	22371
Pstpip2	481.1547587	383.3891762	578.9203412	1.510007004	0.594555241	0.051546698	1	Nodiff	NC_000084.7	77882250	77971462	+	3287	Pstpip2	GO:0003779;GO:0005515;GO:0005737;GO:0005829;GO:0005856;GO:0005884;GO:0005886;GO:0007010;GO:0008092;GO:0016020;GO:0016477;GO:0030041;GO:0051015	K20124	-	Z	0B6PJ;197I6;0IU8M;0E9PV;1BBME;0V3ZQ;13GJF;0WJEX;1DGIF	proline-serine-threonine phosphatase-interacting protein 2 [Mus musculus]	19201
Dazap1	550.7948293	438.9814891	662.6081695	1.509421663	0.593995885	0.051594702	1	Nodiff	NC_000076.7	80097168	80124242	+	2309	Dazap1	GO:0001893;GO:0003676;GO:0003723;GO:0003730;GO:0005634;GO:0005654;GO:0005737;GO:0005829;GO:0007275;GO:0007283;GO:0008266;GO:0008283;GO:0030154;GO:0032991;GO:0034046;GO:0035613;GO:0048026;GO:1990904	K14411	-	A	1905V;09VHB;0DGRZ;KOG4205;1CRG2;0UIMQ;12U36;0V6GI;1B1SQ	DAZ-associated protein 1 isoform d [Mus musculus]	70248
Hexa	797.4423632	640.0505454	954.834181	1.491810589	0.577064372	0.051740628	1	Nodiff	NC_000075.7	59446574	59472392	+	2334	Hexa	GO:0001501;GO:0004553;GO:0004563;GO:0005764;GO:0005975;GO:0006024;GO:0006689;GO:0007040;GO:0007605;GO:0007626;GO:0007628;GO:0008152;GO:0008375;GO:0016020;GO:0016787;GO:0016798;GO:0019915;GO:0019953;GO:0030203;GO:0042552;GO:0042582;GO:0046982;GO:0048667;GO:0050884;GO:0050885;GO:0060395;GO:0102148	K12373	[EC:3.2.1.52]	G	09XUT;12QRR;0DJ7A;0UM12;0V8SG;KOG2499;1CVIM;1957S;1B1NM	beta-hexosaminidase subunit alpha preproprotein [Mus musculus]	15211
Etfbkmt	774.2144051	925.2867441	623.1420661	0.673458331	-0.570339411	0.051757303	1	Nodiff	NC_000072.7	149042980	149052669	+	4437	Etfbkmt	GO:0005737;GO:0005739;GO:0005759;GO:0008168;GO:0016279;GO:0016740;GO:0018022;GO:0018023;GO:0031072;GO:0032259;GO:0032991;GO:1904733;GO:1904736	K22843	[EC:2.1.1.-]	S;J	0IH4U;0DHT8;1AVZG;18V1M;1CSHP;09WHY;0UJ7U;0V7GH;12SJI	electron transfer flavoprotein beta subunit lysine methyltransferase isoform a [Mus musculus]	320204
Mgat4b	569.1131315	453.3611389	684.8651242	1.510639235	0.595159163	0.051773339	1	Nodiff	NC_000077.7	50116162	50125930	+	2429	Mgat4b	GO:0000139;GO:0005783;GO:0005793;GO:0005794;GO:0005795;GO:0006486;GO:0006487;GO:0008375;GO:0008454;GO:0016020;GO:0016021;GO:0016740;GO:0016757;GO:0018215;GO:0046872	K00738	[EC:2.4.1.145]	G	12PV7;0IEDC;0UJHZ;09WCV;0DK6M;18UFA;1CV0M;1B4M0;0V7BB	alpha-1,3-mannosyl-glycoprotein 4-beta-N-acetylglucosaminyltransferase B precursor [Mus musculus]	103534
Itgb2l	33.69865674	48.30289916	19.09441431	0.395305761	-1.338959114	0.051838401	1	Nodiff	NC_000082.7	96223488	96244861	-	3026	Itgb2l	GO:0001540;GO:0005178;GO:0005886;GO:0005925;GO:0006954;GO:0007155;GO:0007160;GO:0007229;GO:0008305;GO:0016020;GO:0016021;GO:0016477;GO:0030141;GO:0033627;GO:0038023	K06464	-	W	KOG1226	integrin beta-2-like protein isoform X1 [Mus musculus]	16415
Rasl11a	11.73991702	5.398026204	18.08180784	3.349707311	1.744035042	0.051859202	1	Nodiff	NC_000071.7	146781881	146784536	+	1126	Rasl11a	GO:0000166;GO:0003924;GO:0005515;GO:0005525;GO:0005634;GO:0005730;GO:0007165;GO:0016020;GO:0016787;GO:0045943	K07852	-	S;J;K	0UIBT;0V691;0DGI5;1AYSP;1CR7W;13ICV;190TW;09V9S;KOG0395	ras-like protein family member 11A [Mus musculus]	68895
Tmem159	27.67111916	17.06056888	38.28166945	2.243868286	1.165987993	0.052115597	1	Nodiff	NC_000073.7	119701566	119720210	+	1551	Tmem159	GO:0003674;GO:0005783;GO:0005789;GO:0005811;GO:0016020;GO:0016021;GO:0140042	-	-	S	0IZ20;19339;13T68;1B5VQ;0DUJ5;0VINU;0UVDC;0A7U5;1D3WS	lipid droplet assembly factor 1 [Mus musculus]	233806
Myorg	498.6961603	398.2984753	599.0938452	1.504132911	0.588932055	0.052197379	1	Nodiff	NC_000070.7	41495601	41503132	-	4477	Myorg	GO:0004553;GO:0005515;GO:0005634;GO:0005783;GO:0005789;GO:0005975;GO:0008152;GO:0016020;GO:0016021;GO:0016787;GO:0016798;GO:0031965;GO:0043568;GO:0048741;GO:0051897	K24727	[EC:3.2.1.-]	G	18ZV8;12N4M;0V888;0DIMD;1CTC8;KOG1065;09X9Y;0UM3S;1AWN2	myogenesis-regulating glycosidase [Mus musculus]	329828
Impact	316.8426542	382.4024255	251.282883	0.657116342	-0.605779274	0.052201587	1	Nodiff	NC_000084.7	13087747	13126007	+	23221	Impact	GO:0000122;GO:0001933;GO:0003779;GO:0004860;GO:0005515;GO:0005737;GO:0005844;GO:0006417;GO:0006446;GO:0006469;GO:0007399;GO:0030154;GO:0031333;GO:0031953;GO:0034198;GO:0042149;GO:0043022;GO:0045666;GO:0060548;GO:0070301;GO:0071264;GO:0071468;GO:0071494;GO:0072755;GO:0097201;GO:0140469;GO:1905538;GO:1990138;GO:1990253	-	-	S;E	0DF8Y;13P7I;18S8X;0V4XU;KOG3299;1B4BH;1CPYJ;09TYY;0UFE2	protein IMPACT isoform 1 [Mus musculus]	16210
Ifi207	114.476989	86.13593369	142.8180443	1.658054173	0.729491145	0.052474216	1	Nodiff	NC_000067.7	173550993	173569394	-	3662	Ifi207	GO:0000122;GO:0000978;GO:0001227;GO:0002218;GO:0003690;GO:0005634;GO:0005654;GO:0005730;GO:0005829;GO:0008134;GO:0035458;GO:0042802	K20914	-	K	1CTDT;0UM8D;0DINX;0J5NP;194Q0;1B2J8;1408X;0V89T;09XBF	uncharacterized protein LOC226691 isoform X1 [Mus musculus]	226691
Eef1a2	2.343222377	0	4.686444753	Inf	Inf	0.052519663	1	Nodiff	NC_000068.8	180783551	180798808	-	7980	Eef1a2	GO:0000166;GO:0003746;GO:0003924;GO:0005525;GO:0005634;GO:0005737;GO:0005853;GO:0006412;GO:0006414;GO:0010035;GO:0019901;GO:0043025;GO:0043065;GO:0043209;GO:0045202;GO:0051602;GO:0090218	K03231	-	J	0DGFE;KOG0052;09V6M;0UI8H;0V666;195K4;12P5E;1B5DA;1CR53	elongation factor 1-alpha 2 [Mus musculus]	13628
Crybg3	161.1512242	198.5078204	123.7946279	0.623625949	-0.681247135	0.052568802	1	Nodiff	NC_000082.7	59312451	59421410	-	10522	Crybg3	GO:0032991;GO:0051018	-	-	-	-	beta/gamma crystallin domain-containing protein 3 [Mus musculus]	224273
Cstb	643.2076784	515.0216193	771.3937374	1.497789041	0.582834439	0.052594792	1	Nodiff	NC_000076.7	78261504	78263456	+	602	Cstb	GO:0002020;GO:0004866;GO:0004869;GO:0005615;GO:0005634;GO:0005730;GO:0005737;GO:0005829;GO:0008344;GO:0010466;GO:0010951;GO:0030414;GO:0045861;GO:0062023	K13907	-	S	0UVZ8;0DUXG;1D4AB;13V2Y;1B67I;193RP;0IZK7;0A8EK;0VJAN	cystatin-B [Mus musculus]	13014
Vtn	38941.56904	31580.16996	46302.96812	1.466203893	0.552085741	0.052933958	1	Nodiff	NC_000077.7	78389946	78393151	+	1745	Vtn	GO:0005044;GO:0005178;GO:0005201;GO:0005518;GO:0005576;GO:0005604;GO:0005615;GO:0005737;GO:0005783;GO:0005796;GO:0006897;GO:0006955;GO:0007155;GO:0007160;GO:0008201;GO:0010811;GO:0010951;GO:0014911;GO:0016477;GO:0030198;GO:0030247;GO:0031012;GO:0032092;GO:0033627;GO:0035987;GO:0042802;GO:0043231;GO:0048237;GO:0048260;GO:0048709;GO:0050731;GO:0050840;GO:0051258;GO:0061302;GO:0062023;GO:0097421	K06251	-	O;W	KOG1565;09X6J;1AZBZ;0UPSA;0V852;0DIHU;18WV4;12QCA;1CT8A	vitronectin precursor [Mus musculus]	22370
Trim37	255.9578172	311.421723	200.4939114	0.643801946	-0.635311157	0.053002403	1	Nodiff	NC_000077.7	87017675	87141700	+	6173	Trim37	GO:0000122;GO:0003682;GO:0003713;GO:0004842;GO:0005164;GO:0005737;GO:0005777;GO:0005829;GO:0008270;GO:0016235;GO:0016567;GO:0016740;GO:0031625;GO:0032088;GO:0035098;GO:0035518;GO:0036353;GO:0042803;GO:0045893;GO:0046600;GO:0046872;GO:0048471;GO:0051091;GO:0051092;GO:0051865;GO:0061630;GO:0070842	K10608	[EC:2.3.2.27]	O	0WJ15;0E9G1;1BBHC;1DGBA;13FZ9;197G2;0ITG1;0B6BA;0V3UD	E3 ubiquitin-protein ligase TRIM37 isoform 1 [Mus musculus]	68729
Arhgef16	79.2369815	57.72328751	100.7506755	1.745407787	0.803564138	0.053010816	1	Nodiff	NC_000070.7	154362926	154384535	-	3066	Arhgef16	GO:0005085;GO:0005737;GO:0030165;GO:0030971;GO:0031267;GO:0060326;GO:0090630;GO:1903078	K20688	-	T	0UJDT;KOG3523;09UGY;12NRK;0DFST;1CS0P;0V5G9;1AY7U;18WFI	rho guanine nucleotide exchange factor 16 isoform X1 [Mus musculus]	230972
Cst3	2023.825513	1641.74168	2405.909346	1.465461574	0.551355139	0.053054631	1	Nodiff	NC_000068.8	148713642	148717432	-	796	Cst3	GO:0001540;GO:0001654;GO:0001666;GO:0001775;GO:0002020;GO:0004866;GO:0004869;GO:0005576;GO:0005604;GO:0005615;GO:0005737;GO:0005764;GO:0005771;GO:0005783;GO:0005794;GO:0005886;GO:0006915;GO:0006952;GO:0006979;GO:0007420;GO:0007431;GO:0007566;GO:0008284;GO:0008584;GO:0009636;GO:0009743;GO:0010035;GO:0010466;GO:0010951;GO:0014070;GO:0030414;GO:0030424;GO:0031667;GO:0031965;GO:0031982;GO:0032355;GO:…	K13899	-	O;T;W	0VIDX;1B5R7;0DV44;0IZZH;0A8KX;1D4VH;13TVN;0UVAY;193J4	cystatin-C precursor [Mus musculus]	13010
Slc9a4	3.193266074	0.339962727	6.046569422	17.78597755	4.152668365	0.053127933	1	Nodiff	NC_000067.7	40619146	40669891	+	4063	Slc9a4	GO:0001696;GO:0002064;GO:0005774;GO:0005886;GO:0006811;GO:0006812;GO:0006814;GO:0006885;GO:0009651;GO:0015297;GO:0015299;GO:0015385;GO:0015386;GO:0016020;GO:0016021;GO:0016323;GO:0016324;GO:0051453;GO:0055075;GO:0055085;GO:0071805;GO:0098656;GO:0098719;GO:1902600	K13961	-	P	0V5TC;1CSMG;1B2WA;0UH9I;KOG1966;09UTU;0DG38;12RCT;19494	sodium/hydrogen exchanger 4 precursor [Mus musculus]	110895
Abhd17a	1045.304274	845.4333585	1245.17519	1.472824768	0.558585793	0.053275321	1	Nodiff	NC_000076.7	80419483	80426199	-	4616	Abhd17a	GO:0002084;GO:0005768;GO:0005886;GO:0008474;GO:0010008;GO:0014069;GO:0016020;GO:0016607;GO:0016787;GO:0018215;GO:0030054;GO:0042995;GO:0043197;GO:0043231;GO:0045202;GO:0045211;GO:0055038;GO:0072657;GO:0098839;GO:0098978;GO:0099031;GO:0099033;GO:0099175;GO:1902817;GO:1905668	K01076	[EC:3.1.2.22]	S;O	1CUAW;0V5HI;0UQEE;12NSC;190TY;KOG1552;09UI8;1B05F;0DFTZ	alpha/beta hydrolase domain-containing protein 17A [Mus musculus]	216169
Abi2	23.2826384	32.45332543	14.11195137	0.434838377	-1.201448821	0.053312169	1	Nodiff	NC_000067.7	60444927	60521104	+	10694	Abi2	GO:0005654;GO:0005737;GO:0005829;GO:0005856;GO:0005884;GO:0005912;GO:0007399;GO:0007611;GO:0008154;GO:0016358;GO:0016477;GO:0016601;GO:0017124;GO:0018108;GO:0030027;GO:0030054;GO:0030175;GO:0030425;GO:0031209;GO:0031267;GO:0031625;GO:0032433;GO:0042802;GO:0042995;GO:0043010;GO:0043197;GO:0043231;GO:0045186;GO:0045202;GO:0061001;GO:0070064;GO:0070309;GO:0098871;GO:0098974;GO:0098978;GO:2000601	K05751	-	Z;T	1CTQA;0UMM7;195KE;09TZX;0V50N;0DFBH;1AWSX;12S1T;KOG2546	abl interactor 2 isoform X1 [Mus musculus]	329165
C2cd4c	9.357388305	3.910372302	14.80440431	3.785932174	1.920648565	0.053812121	1	Nodiff	NC_000076.7	79442688	79449859	-	6754	C2cd4c	GO:0005829;GO:0008150	-	-	S	12PVW;0URH1;0IFYM;1AXSQ;0DN74;0A0JW;18S9D;0VBG5;1CX3R	C2 calcium-dependent domain-containing protein 4C [Mus musculus]	237397
Ogn	19.68673104	6.776396453	32.59706563	4.810383491	2.266151912	0.053863346	1	Nodiff	NC_000079.7	49761491	49777977	+	2597	Ogn	GO:0005576;GO:0005615;GO:0007165;GO:0008083;GO:0030021;GO:0062023	K08126	-	T	KOG0619;18TRA;135B8;1B0HJ;0DJ5X;0UNVI;1CTXU;0V8RG;09XTV	mimecan precursor [Mus musculus]	18295
Tceal8	963.1897576	778.4068839	1147.972631	1.474771941	0.560491873	0.053909197	1	Nodiff	NC_000086.8	135069733	135073000	-	2358	Tceal8	GO:0005634;GO:0050699	-	-	K	0DUK6;193S3;1D415;144RM;0A801;0VIVM;1B5YC;0JBTZ;0UVGH	transcription elongation factor A protein-like 8 [Mus musculus]	66684
Prdx4	757.2901384	609.894871	904.6854057	1.483346473	0.568855615	0.05392849	1	Nodiff	NC_000086.8	154106914	154125268	-	2947	Prdx4	GO:0004601;GO:0005515;GO:0005615;GO:0005737;GO:0005739;GO:0005783;GO:0005790;GO:0005829;GO:0007283;GO:0008584;GO:0016209;GO:0016491;GO:0018401;GO:0022417;GO:0030198;GO:0045454;GO:0051920;GO:0055114;GO:0072593;GO:0098869;GO:2000255	K03386	[EC:1.11.1.24]	O	12TFB;0V5GS;KOG0852;1ATRM;18URD;0UHBD;09UHH;0DFT9;1CUDK	peroxiredoxin-4 isoform 1 precursor [Mus musculus]	53381
Thnsl2	644.0167481	520.7386698	767.2948264	1.473473876	0.559221483	0.054086772	1	Nodiff	NC_000072.7	71105150	71121364	-	2086	Thnsl2	GO:0009071;GO:0016311;GO:0016829;GO:0030170;GO:0046360;GO:0070905	K06037	[EC:4.2.3.-]	E	0V60E;18UII;09V0R;0DGA3;1ATJQ;0UI05;KOG2616;12PCD;1CQZG	threonine synthase-like 2 [Mus musculus]	232078
Psmg4	111.3471346	84.11490955	138.5793597	1.647500549	0.720278946	0.054208288	1	Nodiff	NC_000079.7	34346947	34362155	+	554	Psmg4	GO:0005515;GO:0008150;GO:0032991;GO:0043248;GO:0044877	K11878	-	O	0IX28;0DUH0;0UVCS;1D3UN;1939S;0VHKH;13R90;1B5YG;0A7RC	proteasome assembly chaperone 4 isoform b [Mus musculus]	69666
Hapln1	12.67869075	6.217867606	19.1395139	3.078147544	1.622062385	0.054408226	1	Nodiff	NC_000079.7	89688654	89759951	+	5156	Hapln1	GO:0001501;GO:0005540;GO:0005576;GO:0007155;GO:0007417;GO:0030021;GO:0031012;GO:0045202;GO:0062023	K06848	-	W;T	09WUU;1ATYH;1CSV6;0V7ST;18UZN;0UKHM;0IF28;12Q1T;0DI4S	hyaluronan and proteoglycan link protein 1 precursor [Mus musculus]	12950
Cenpv	208.9155471	163.9189169	253.9121773	1.549010828	0.631347229	0.054418745	1	Nodiff	NC_000077.7	62415770	62430695	-	2304	Cenpv	GO:0000775;GO:0000776;GO:0000777;GO:0001667;GO:0003674;GO:0005634;GO:0005654;GO:0005694;GO:0005737;GO:0005819;GO:0005829;GO:0005856;GO:0007049;GO:0015630;GO:0016846;GO:0030496;GO:0031508;GO:0031965;GO:0032467;GO:0033044;GO:0034508;GO:0046872;GO:0051233;GO:0051301	-	-	S;B;U	0V6M6;1CRKV;09VN3;194CT;0DGWM;13MEC;KOG4192;0UIUT;1ARP5	centromere protein V [Mus musculus]	73139
Dnah8	28.70112045	41.28915372	16.11308718	0.390249877	-1.357529916	0.054644968	1	Nodiff	NC_000083.7	30845909	31094736	+	15181	Dnah8	GO:0000166;GO:0003774;GO:0005524;GO:0005737;GO:0005856;GO:0005874;GO:0005929;GO:0005930;GO:0007018;GO:0008569;GO:0030286;GO:0031514;GO:0036126;GO:0036157;GO:0036158;GO:0042995;GO:0045505;GO:0051959;GO:0097228	K10408	-	Z	1CPR2;1ARYK;0UHCR;18SRS;0DF17;KOG3595;09TQZ;12Q5K;0V4Q9	dynein heavy chain 8, axonemal isoform X1 [Mus musculus]	13417
Actg1	2990.888867	3594.814189	2386.963544	0.664001926	-0.590740669	0.054679424	1	Nodiff	NC_000077.7	120236513	120239321	-	1953	Actg1	GO:0000166;GO:0001525;GO:0001738;GO:0005200;GO:0005515;GO:0005522;GO:0005524;GO:0005737;GO:0005829;GO:0005856;GO:0005884;GO:0005886;GO:0005911;GO:0005925;GO:0009612;GO:0010628;GO:0015629;GO:0030016;GO:0030335;GO:0031625;GO:0031941;GO:0042802;GO:0043034;GO:0043209;GO:0043296;GO:0044305;GO:0045177;GO:0045214;GO:0045335;GO:0048488;GO:0051492;GO:0051592;GO:0051893;GO:0070062;GO:0071346;GO:0090303;GO:…	K05692	-	Z	09TDS;12N6D;0DEQX;195P5;1AX31;0V4CV;KOG0676;1CPEN;0UR4K	actin, cytoplasmic 2 isoform 1 [Mus musculus]	11465
Zswim4	131.1398074	164.6365232	97.64309169	0.593082809	-0.753694539	0.05473043	1	Nodiff	NC_000074.7	84937571	84963671	-	4348	Zswim4	GO:0003674;GO:0008270;GO:0031462;GO:0046872;GO:1902667	-	-	S	1B4U0;0V6Y9;12NM3;0US5R;0DM5V;09VZT;1D0ZM;KOG3615;195YM	zinc finger SWIM domain-containing protein 4 [Mus musculus]	212168
Ahnak	332.0030447	263.3565809	400.6495086	1.521319525	0.605323196	0.055088765	1	Nodiff	NC_000085.7	8966640	9054299	+	27894	Ahnak	GO:0005515;GO:0005634;GO:0005737;GO:0005829;GO:0005886;GO:0005911;GO:0015629;GO:0031982;GO:0042383;GO:0042802;GO:0043034;GO:0043484;GO:0044291;GO:0044548;GO:0045121;GO:0070062;GO:0097493;GO:1901385	K23934	-	S	0DJDH;194AA;0IGIF;12S0I;0V8Y1;0UHN6;1CU5S;09Y0D;1AT8Q	neuroblast differentiation-associated protein AHNAK isoform 1 [Mus musculus]	66395
Serf2	1327.855045	1074.930818	1580.779273	1.470586988	0.556392125	0.055132363	1	Nodiff	NC_000068.8	121279679	121283901	+	3186	Serf2	GO:0003674;GO:0005575;GO:0005634;GO:0005829;GO:0031648	-	-	S	0DW8Z;0VMDG;1D5IN;0UUYS;13XHP;1966B;KOG4488;1B6A1;0AACJ	small EDRK-rich factor 2 isoform a [Mus musculus]	378702
B4galt5	521.7422729	626.4331066	417.0514393	0.665755745	-0.586935123	0.055228033	1	Nodiff	NC_000068.8	167140364	167191155	-	4262	B4galt5	GO:0003945;GO:0005794;GO:0005975;GO:0006486;GO:0006629;GO:0006665;GO:0008489;GO:0010706;GO:0016020;GO:0016021;GO:0016740;GO:0016757;GO:0021955;GO:0022010;GO:0030311;GO:0031647;GO:0032580;GO:0040019;GO:0042551;GO:0046872	K09905	[EC:2.4.1.-]	G	KOG3916;12SA9;1CW75;0UPSJ;09YB2;0VAQ3;1ARS1;0DMC0;18SIC	beta-1,4-galactosyltransferase 5 [Mus musculus]	56336
Ms4a4d	54.11315475	37.40987947	70.81643002	1.892987388	0.920664799	0.055279533	1	Nodiff	NC_000085.7	11514158	11535830	+	1519	Ms4a4d	GO:0003674;GO:0005575;GO:0008150;GO:0016020;GO:0016021	K22190	-	S	1967A;1AWM6;1CTBK;0DIKP;0UM5X;0VHG7;13UNP;0A6N2;0J084	membrane-spanning 4-domains subfamily A member 4D [Mus musculus]	66607
Ggt5	41.71129103	28.11176033	55.31082173	1.967533199	0.976387979	0.055324722	1	Nodiff	NC_000076.7	75425161	75453034	+	4754	Ggt5	GO:0000048;GO:0002951;GO:0005886;GO:0006412;GO:0006508;GO:0006520;GO:0006631;GO:0006749;GO:0006750;GO:0006751;GO:0006954;GO:0007283;GO:0008233;GO:0016020;GO:0016021;GO:0016740;GO:0016746;GO:0016787;GO:0018215;GO:0019370;GO:0031226;GO:0032355;GO:0032496;GO:0034612;GO:0036374;GO:0102953;GO:0103068;GO:1901750	K18592	-	E	18VHK;KOG2410;1AVIU;0DHIR;09W9G;0UQTX;1CS8Y;13J8Z;0V5K2	glutathione hydrolase 5 proenzyme isoform 1 precursor [Mus musculus]	23887
Gstp3	167.4499901	128.1105184	206.7894619	1.614148975	0.690773735	0.055346402	1	Nodiff	NC_000085.7	4107470	4109587	-	1152	Gstp3	GO:0004364;GO:0005829;GO:0006749	K23790	[EC:2.5.1.18]	O	KOG1695	glutathione S-transferase P-like isoform X1 [Mus musculus]	225884
Cd200r1	32.1233288	20.63371529	43.61294231	2.113673747	1.079752709	0.055540996	1	Nodiff	NC_000082.7	44586099	44615340	+	1891	Cd200r1	GO:0005515;GO:0005886;GO:0009897;GO:0009986;GO:0016020;GO:0016021;GO:0032715;GO:0034113;GO:0038023;GO:0043235;GO:0086080;GO:0150077;GO:0150079;GO:1901215;GO:1905522;GO:2000405	K21668	-	T	0IUJX;09UBR;13MZY;0VCDX;0DHSW;0USYY;1930G;1CWFP;1B5B2	cell surface glycoprotein CD200 receptor 1 precursor [Mus musculus]	57781
Ezr	82.48090413	113.3640534	51.59775484	0.455150934	-1.135583053	0.055569285	1	Nodiff	NC_000083.7	7005530	7050179	-	3070	Ezr	GO:0000122;GO:0001650;GO:0001726;GO:0001772;GO:0001931;GO:0001951;GO:0003376;GO:0003779;GO:0005515;GO:0005737;GO:0005768;GO:0005829;GO:0005856;GO:0005884;GO:0005886;GO:0005902;GO:0005903;GO:0005925;GO:0005938;GO:0007159;GO:0008017;GO:0008022;GO:0008092;GO:0008360;GO:0010628;GO:0010737;GO:0015629;GO:0016020;GO:0016323;GO:0016324;GO:0019898;GO:0019904;GO:0022614;GO:0030033;GO:0030175;GO:0030315;GO:…	K08007	-	Z;S;T	0DIN7;KOG3529;1AWPD;0UIIU;0V7TS;18XKD;1CTD4;12RFB;09W3R	ezrin [Mus musculus]	22350
Farp2	173.736218	213.3557924	134.1166435	0.628605589	-0.669772996	0.05560621	1	Nodiff	NC_000067.7	93439826	93549698	+	3912	Farp2	GO:0005085;GO:0005737;GO:0005829;GO:0005856;GO:0007155;GO:0008092;GO:0016322;GO:0016601;GO:0022405;GO:0030316;GO:0031532;GO:0033623;GO:0050790;GO:0071526;GO:0071800	K06082	-	-	-	FERM, ARHGEF and pleckstrin domain-containing protein 2 [Mus musculus]	227377
Pxdn	112.5794577	85.67617506	139.4827404	1.628022496	0.703120635	0.05576239	1	Nodiff	NC_000078.7	29986641	30067657	+	8401	Pxdn	GO:0004601;GO:0005201;GO:0005576;GO:0005615;GO:0005783;GO:0006979;GO:0016491;GO:0019806;GO:0020037;GO:0030198;GO:0030199;GO:0042744;GO:0046872;GO:0055114;GO:0062023;GO:0098869	K19511	[EC:1.11.1.7]	M;T;U	18Z7H;0V701;KOG2408;12XAE;09W1S;1ATWW;1CXDU;0DNGE;0UICK	peroxidasin homolog isoform X1 [Mus musculus]	69675
Bhlhe41	29.87489595	13.19798039	46.55181152	3.527192052	1.818520131	0.056032211	1	Nodiff	NC_000072.7	145803969	145811146	-	6124	Bhlhe41	GO:0000122;GO:0000978;GO:0000981;GO:0001102;GO:0001227;GO:0003677;GO:0003714;GO:0005515;GO:0005634;GO:0005654;GO:0006355;GO:0006357;GO:0007623;GO:0009952;GO:0010832;GO:0010944;GO:0017053;GO:0032922;GO:0042803;GO:0042826;GO:0043425;GO:0043426;GO:0045892;GO:0046982;GO:0046983;GO:0048511;GO:0050767;GO:0070888;GO:1990837	K03730	-	K	0UPCY;0DNYI;1B3K5;13N4I;KOG4304;1CXW3;0V8RM;0A1AX;18U1D	class E basic helix-loop-helix protein 41 isoform 1 [Mus musculus]	79362
Syne3	65.72605016	86.1023293	45.34977101	0.526696216	-0.924957001	0.056085636	1	Nodiff	NC_000078.7	104896192	104976357	-	5956	Syne3	GO:0005515;GO:0005634;GO:0005635;GO:0005640;GO:0005737;GO:0005783;GO:0005791;GO:0007010;GO:0007097;GO:0008092;GO:0008360;GO:0016020;GO:0016021;GO:0031965;GO:0034993;GO:0051015;GO:0090150;GO:0140444	K21761	-	Z;U	0V137;196SJ;1B9ZI;0B05B;14TAP;0WCMV;0E5MQ;0KD4G;1DCMM	nesprin-3 isoform alpha [Mus musculus]	212073
Romo1	341.1131593	271.012311	411.2140075	1.517325932	0.60153102	0.056095672	1	Nodiff	NC_000068.8	155986073	155987714	+	630	Romo1	GO:0003674;GO:0005739;GO:0005743;GO:0005744;GO:0008284;GO:0016020;GO:0016021;GO:0030150;GO:0031640;GO:0034614;GO:0042742;GO:0045039;GO:0050829;GO:0050830;GO:0051838;GO:0061844;GO:0090399;GO:2000379	-	-	S	0DVNJ;13VUG;KOG4096;0UW8J;1D4YU;193VF;1B6MH;0A9HH;0VKEM	reactive oxygen species modulator 1 [Mus musculus]	67067
Nifk	401.8132188	483.6614469	319.9649907	0.661547437	-0.596083484	0.056142623	1	Nodiff	NC_000067.7	118249573	118261561	+	1894	Nifk	GO:0000463;GO:0000794;GO:0003676;GO:0003723;GO:0005634;GO:0005654;GO:0005694;GO:0005730;GO:0005737	K14838	-	S	13HH8;1D0BS;0UTA6;18SCE;1AXK7;0DR6D;0VEF0;KOG4208;0A3JR	MKI67 FHA domain-interacting nucleolar phosphoprotein [Mus musculus]	67949
Igfbp2	613.2535079	816.6328393	409.8741765	0.501907536	-0.994506486	0.056190872	1	Nodiff	NC_000067.7	72863639	72891633	+	1721	Igfbp2	GO:0005520;GO:0005576;GO:0005615;GO:0007165;GO:0007565;GO:0007568;GO:0007584;GO:0009612;GO:0010226;GO:0016324;GO:0019838;GO:0031410;GO:0031994;GO:0031995;GO:0032355;GO:0032526;GO:0032870;GO:0040008;GO:0042104;GO:0042493;GO:0043567;GO:0043627;GO:0048545;GO:0051384	K23575	-	W;T	0IHUR;0UPKH;13KGI;09Z4Z;191X4;0VA24;1B441;0DKKN;1CVF3	insulin-like growth factor-binding protein 2 isoform 1 precursor [Mus musculus]	16008
Lpcat3	1439.691234	1175.405011	1703.977458	1.449693887	0.535748297	0.056450969	1	Nodiff	NC_000072.7	124639762	124681679	+	2863	Lpcat3	GO:0005783;GO:0005789;GO:0006629;GO:0006644;GO:0006656;GO:0008654;GO:0016020;GO:0016021;GO:0016740;GO:0016746;GO:0030258;GO:0034378;GO:0034379;GO:0036150;GO:0036151;GO:0036152;GO:0036335;GO:0045540;GO:0045797;GO:0047184;GO:0050728;GO:0071617;GO:0090158;GO:0097006;GO:0106262;GO:0106263;GO:1901310;GO:1903573;GO:1905885	K13515	-	K;I	18ZQA;0UH2T;09VWG;0V6V0;0DH4K;12VZK;1CRUW;KOG2705;1ASRN	lysophospholipid acyltransferase 5 [Mus musculus]	14792
Blnk	23.40555955	8.954953813	37.85616528	4.227399277	2.079770381	0.056763688	1	Nodiff	NC_000085.7	40917371	40982664	-	1783	Blnk	GO:0005515;GO:0005737;GO:0005829;GO:0005886;GO:0007169;GO:0010628;GO:0016020;GO:0019899;GO:0035556;GO:0035591;GO:0036464;GO:0042113;GO:0042169;GO:0050853;GO:1990782	K07371	-	T	0DEJW;09T8S;1AREZ;13KQM;18WHJ;0IGWN;0V47Q;1CP9T;0UFIT	B-cell linker protein isoform 1 [Mus musculus]	17060
Myl9	34.47986061	22.96453444	45.99518678	2.002879131	1.002075361	0.05680609	1	Nodiff	NC_000068.8	156617324	156623577	+	1175	Myl9	GO:0001725;GO:0005509;GO:0016459;GO:0016460;GO:0030018;GO:0032036;GO:0046872	K12755	-	Z	0UUKW;1B2ZW;192FY;0DIUJ;0V8F4;12SKP;KOG0031;09XH2;1CY6F	myosin regulatory light polypeptide 9 [Mus musculus]	98932
Megf6	13.36648986	5.222672278	21.51030745	4.118640096	2.042168063	0.056831127	1	Nodiff	NC_000070.7	154255156	154360178	+	7247	Megf6	GO:0005509	K24333	-	T	0V6YV;09W0F;12SYR;KOG1218;0DIEM;18X9D;1B1MI;1CVHB;0UPPB	multiple epidermal growth factor-like domains protein 6 precursor [Mus musculus]	230971
Rps29	408.5034033	324.9854987	492.021308	1.51397927	0.598345451	0.056866961	1	Nodiff	NC_000078.7	69204496	69205960	-	390	Rps29	GO:0002181;GO:0003735;GO:0005737;GO:0005783;GO:0005791;GO:0005829;GO:0005840;GO:0006412;GO:0008270;GO:0022627;GO:0042788;GO:0043065;GO:0046872;GO:0098556	K02980	-	J	0DW4M;1D5EH;1B6ZC;13W6J;0UWM0;19412;0VM9M;0AABS;KOG3506	40S ribosomal protein S29 [Mus musculus]	20090
Tbc1d2	26.07932982	40.09734828	12.06131135	0.300800723	-1.73312006	0.056899635	1	Nodiff	NC_000070.7	46604390	46650396	-	5623	Tbc1d2	GO:0005096;GO:0005654;GO:0005737;GO:0005829;GO:0005886;GO:0006886;GO:0030054;GO:0031267;GO:0031410;GO:0043547;GO:0045296;GO:0090630	K20165	-	U	18UPF;KOG2058;0DHAH;0V6ZQ;09W1E;13A1H;1ASMC;0UR10;1CS0J	TBC1 domain family member 2A isoform X1 [Mus musculus]	381605
Smdt1	667.2298001	537.9837099	796.4758902	1.480483285	0.566068202	0.056905968	1	Nodiff	NC_000081.7	82229901	82233266	+	935	Smdt1	GO:0003674;GO:0005654;GO:0005739;GO:0005743;GO:0006811;GO:0006816;GO:0006851;GO:0016020;GO:0016021;GO:0031305;GO:0036444;GO:0051560;GO:1990246	K22830	-	S	0DV1E;0UVZZ;0A8GQ;1B6G0;13YRZ;0VJD2;193VG;1D4C3;KOG4542	essential MCU regulator, mitochondrial precursor [Mus musculus]	69029
Uqcrq	4075.400022	3322.040487	4828.759557	1.45355229	0.539582972	0.057080252	1	Nodiff	NC_000077.7	53318749	53321658	-	1525	Uqcrq	GO:0005515;GO:0005739;GO:0005743;GO:0005750;GO:0006122;GO:0008121;GO:0016020;GO:0016021;GO:0021539;GO:0021548;GO:0021680;GO:0021766;GO:0021794;GO:0021854;GO:0021860;GO:0022900;GO:0030901;GO:0055114;GO:0070469	K00418	-	C	0UWFP;1D4ZH;0A9NX;0DVS2;1B6KN;193SE;0VKKD;13V3P;KOG4116	cytochrome b-c1 complex subunit 8 [Mus musculus]	22272
Ihh	33.36130341	21.71213241	45.01047442	2.073056371	1.051759347	0.057182328	1	Nodiff	NC_000067.7	74984474	74990831	-	3049	Ihh	GO:0001501;GO:0001503;GO:0001569;GO:0001649;GO:0001701;GO:0001708;GO:0001763;GO:0001944;GO:0001947;GO:0002053;GO:0003382;GO:0003406;GO:0003413;GO:0005113;GO:0005509;GO:0005515;GO:0005576;GO:0005615;GO:0005886;GO:0006029;GO:0006508;GO:0007224;GO:0007267;GO:0007275;GO:0007389;GO:0008233;GO:0008284;GO:0009612;GO:0009880;GO:0010468;GO:0016020;GO:0016539;GO:0016540;GO:0016787;GO:0030154;GO:0030704;GO:…	K11989	-	T	0VAB1;09ZE1;191MB;0DKWD;12SFV;KOG3638;1CVRK;1B1AA;0UJAE	indian hedgehog protein isoform 1 preproprotein [Mus musculus]	16147
Mup21	36.07971098	23.128941	49.03048096	2.119875742	1.083979703	0.057205933	1	Nodiff	NC_000070.7	62066069	62069078	-	755	Mup21	GO:0005549;GO:0005550;GO:0005576;GO:0005615;GO:0008150;GO:0036094	-	-	K	0J5XW;1B68X;13YMW;0VIGV;0A7PH;196DB;1D4KI;0DUQH;0UVM6	major urinary protein 26 precursor [Mus musculus]	381531
Emc9	330.5546332	264.9395966	396.1696698	1.495320726	0.580454956	0.057465426	1	Nodiff	NC_000080.7	55818976	55822832	-	1059	Emc9	GO:0005737;GO:0032977;GO:0045050;GO:0071816;GO:0072546	K23569	-	S;U	KOG3289;191IZ;13K30;1CY3S;0DP5V;0A1UJ;0VFJB;1AW1V;0UG2P	ER membrane protein complex subunit 9 [Mus musculus]	85308
Glce	388.8856507	466.6195726	311.1517288	0.666820997	-0.584628561	0.057469984	1	Nodiff	NC_000075.7	61964526	62029891	-	10370	Glce	GO:0000139;GO:0005509;GO:0005794;GO:0015012;GO:0016020;GO:0016021;GO:0016853;GO:0016857;GO:0030210;GO:0042803;GO:0046872;GO:0047464;GO:0050379	K01793	[EC:5.1.3.17]	G	12S7Z;09WX1;0V7VB;KOG3760;18XM8;1AU10;0UKMM;0DI7K;1CSY0	D-glucuronyl C5-epimerase [Mus musculus]	93683
Cux2	9.665328244	15.98718914	3.34346735	0.209134159	-2.257499373	0.057570752	1	Nodiff	NC_000071.7	121996025	122188522	-	9234	Cux2	GO:0000122;GO:0000977;GO:0000978;GO:0000981;GO:0001227;GO:0003677;GO:0005634;GO:0006355;GO:0006357;GO:0007614;GO:0010628;GO:0043565;GO:0045892;GO:0050775;GO:0050890;GO:0051965;GO:0061003;GO:0071310;GO:1990837;GO:2000463	K09313	-	K	0E9KD;KOG2252;13G8B;0B6HS;0WJ8C;1DGFB;KOG0963	homeobox protein cut-like 2 isoform X1 [Mus musculus]	13048
Fam131c	135.7824752	103.4401978	168.1247525	1.625332859	0.700735204	0.05766358	1	Nodiff	NC_000070.7	141095503	141111485	+	1460	Fam131c	GO:0003674;GO:0005575;GO:0008150	-	-	O	0IKD9;0VDNR;0DQFA;1B1ZY;0UTPU;13MXE;18XMC;0A2T5;1CZH8	protein FAM131C [Mus musculus]	277743
Commd4	285.1555441	225.229301	345.0817872	1.532135409	0.615543808	0.057720277	1	Nodiff	NC_000075.7	57062319	57065633	-	962	Commd4	GO:0003674;GO:0005634;GO:0005737;GO:0005829;GO:0005886;GO:0008150;GO:0043231	K22560	-	S	09YMI;13IUZ;0IEAM;0DQ27;0VDAV;1CZ35;18U0X;1AT3P;0UHH2	COMM domain-containing protein 4 [Mus musculus]	66199
Gucy1a1	101.4162708	74.9022809	127.9302607	1.707962149	0.772276003	0.058127214	1	Nodiff	NC_000069.7	81999734	82053253	-	5373	Gucy1a1	GO:0000166;GO:0004016;GO:0004383;GO:0005525;GO:0005737;GO:0006182;GO:0008074;GO:0008217;GO:0009190;GO:0010750;GO:0016829;GO:0016849;GO:0020037;GO:0032991;GO:0035556;GO:0043167;GO:0044877;GO:0047805;GO:0060087;GO:0098925;GO:0098978;GO:0098982	K12318	[EC:4.6.1.2]	F	1CRZY;12NXE;KOG4171;1AWMH;0UJCG;0DEMR;0A1DS;18ZD8;0V5S9	guanylate cyclase soluble subunit alpha-1 [Mus musculus]	60596
Tbx1	6.728706117	2.370595855	11.08681638	4.676805774	2.225523515	0.058195218	1	Nodiff	NC_000082.7	18399729	18409421	-	3467	Tbx1	GO:0003677;GO:0003700;GO:0005634;GO:0006355	K10175	-	K	0DF0S;1ARXX;0V4PT;0UG4Y;12R5D;09TQJ;KOG3586;1CPQJ;18SR1	T-box transcription factor TBX1 isoform 4 [Mus musculus]	21380
Myl6	2991.941826	2439.641982	3544.241671	1.452771225	0.538807533	0.058216098	1	Nodiff	NC_000076.7	128326728	128329755	-	913	Myl6	GO:0003774;GO:0005509;GO:0005515;GO:0005903;GO:0006936;GO:0007519;GO:0008307;GO:0016459;GO:0016461;GO:0030049;GO:0030898	K12751	-	Z	13Q26;1AXSX;0A47M;0DRS9;KOG0030;18WVA;1D10E;0UN9S;0VF2H	myosin light polypeptide 6 isoform a [Mus musculus]	17904
2200002D01Rik	195.7257344	152.2771671	239.1743017	1.570651111	0.65136275	0.058291826	1	Nodiff	NC_000073.7	28946946	28947892	-	507	2200002D01Rik	GO:0003674;GO:0005634;GO:0005730;GO:0008150	-	-	S	0KH3Y;12VRR;1B8GJ;0UZGA;0W150;196KH;0ANYY;0E37B;1DAD2	immortalization up-regulated protein [Mus musculus]	72275
Klhl2	459.8654162	548.6102606	371.1205717	0.676473989	-0.563893631	0.058360379	1	Nodiff	NC_000074.7	65192707	65302821	-	5831	Klhl2	GO:0001725;GO:0001726;GO:0003779;GO:0005737;GO:0005829;GO:0005856;GO:0015629;GO:0016567;GO:0030027;GO:0031463;GO:0042802;GO:0042803;GO:0042995	K10443	-	Z;T	0V62J;1AYS6;09V2X;0UPIV;1CUYC;12P39;0DGCA;195GG;KOG4441	kelch-like protein 2 isoform X1 [Mus musculus]	77113
Shfl	1272.575766	850.4000423	1694.751489	1.992887353	0.994860165	0.058455637	1	Nodiff	NC_000075.7	20779914	20785603	+	3142	Shfl	GO:0000932;GO:0003723;GO:0005634;GO:0005654;GO:0005737;GO:0005829;GO:0006449;GO:0034340;GO:0034341;GO:0034342;GO:0035456;GO:0042802;GO:0043022;GO:0045071;GO:0051607;GO:0075523;GO:1990825;GO:2001125	-	-	S	18V22;0V8GE;0UHX4;0IPDV;0DIVQ;1B4CF;13NYA;09XI9;1CPGF	shiftless antiviral inhibitor of ribosomal frameshifting protein homolog [Mus musculus]	319278
Plin4	882.9193318	534.100399	1231.738265	2.306192369	1.205512859	0.058563906	1	Nodiff	NC_000083.7	56407587	56416947	-	7156	Plin4	GO:0005737;GO:0005811;GO:0005829;GO:0005886;GO:0016020;GO:0043231	K20254	-	S	0DQXX;132MT;1927D;1D020;0US3V;0IHSW;1B25N;0W1UG;0A3AA	perilipin-4 isoform X1 [Mus musculus]	57435
Sele	7.236823441	11.77753289	2.696113993	0.228920099	-2.12708396	0.058569586	1	Nodiff	NC_000067.7	163867200	163886056	+	4037	Sele	GO:0005509;GO:0005886;GO:0007155;GO:0016020;GO:0016021;GO:0030246;GO:0046872	K06494	-	W;T;V	0DGZB;0UIZN;1ASJK;KOG4297;1CRPH;13KIC;18XTT;09VQR;0V6PT	E-selectin precursor [Mus musculus]	20339
Ddah2	44.6969259	31.05026114	58.34359066	1.87900483	0.909968775	0.058589364	1	Nodiff	NC_000083.7	35278011	35281075	+	2024	Ddah2	GO:0000052;GO:0005737;GO:0005739;GO:0005829;GO:0006525;GO:0006527;GO:0016403;GO:0016597;GO:0016787;GO:0034451;GO:0045429	K01482	[EC:3.5.3.18]	O;E	18VKS;0UMTA;0ISNS;0V84Y;09X6F;0DIHP;1CT83;1B47C;13NBQ	N(G),N(G)-dimethylarginine dimethylaminohydrolase 2 isoform 1 [Mus musculus]	51793
Hspa4l	469.0227557	611.1822971	326.8632143	0.534804781	-0.902915733	0.058650102	1	Nodiff	NC_000069.7	40698932	40750538	+	9674	Hspa4l	GO:0000166;GO:0005515;GO:0005524;GO:0005634;GO:0005737;GO:0005829;GO:0006457;GO:0006986	K09485	-	-	-	heat shock 70 kDa protein 4L [Mus musculus]	18415
Wee1	160.5357895	228.424397	92.64718204	0.405592324	-1.301897746	0.058653494	1	Nodiff	NC_000073.7	109721266	109742506	+	3419	Wee1	GO:0000166;GO:0000226;GO:0000278;GO:0000287;GO:0004672;GO:0004713;GO:0004715;GO:0005515;GO:0005524;GO:0005634;GO:0005654;GO:0005730;GO:0005737;GO:0006468;GO:0007049;GO:0016301;GO:0016310;GO:0016740;GO:0018108;GO:0030010;GO:0046872;GO:0048812;GO:0051301	K06632	[EC:2.7.11.1]	D	0DFPD;0UH2W;KOG0601;12QNR;1CQCW;09TFC;0V4EF;18YS9;1AWNC	wee1-like protein kinase isoform 1 [Mus musculus]	22390
Fitm1	552.6065186	426.0360252	679.177012	1.594177421	0.6728122	0.058720773	1	Nodiff	NC_000080.7	55813131	55814409	+	912	Fitm1	GO:0005783;GO:0005789;GO:0008654;GO:0010890;GO:0016020;GO:0016021;GO:0017129;GO:0019915;GO:0019992;GO:0030176;GO:0034389;GO:0140042	-	-	I	1B34V;1D0W9;13K1R;0A2CN;0VEYX;0UKYT;0DRP0;KOG3750;191JT	fat storage-inducing transmembrane protein 1 [Mus musculus]	68680
Arvcf	191.1329651	150.265953	231.9999771	1.543929097	0.626606501	0.058876182	1	Nodiff	NC_000082.7	18166046	18225826	+	5093	Arvcf	GO:0005515;GO:0005634;GO:0005737;GO:0005886;GO:0005912;GO:0007043;GO:0007155;GO:0007275;GO:0016339;GO:0045296;GO:0098609	-	-	-	-	armadillo repeat protein deleted in velo-cardio-facial syndrome homolog isoform 1 [Mus musculus]	11877
Sult3a1	410.5885612	720.432679	100.7444433	0.139838803	-2.838163356	0.059083579	1	Nodiff	NC_000076.7	33727016	33755471	+	1180	Sult3a1	GO:0008146;GO:0016740	K16949	[EC:2.8.2.3]	S;J;O	12RUX;0V874;194XC;09ZAY;0DKTA;KOG1584;0UUBT;1AT3H;1CVN5	amine sulfotransferase [Mus musculus]	57430
Ptpn21	406.9412714	487.8296362	326.0529065	0.668374536	-0.581271326	0.059088261	1	Nodiff	NC_000078.7	98643000	98703664	-	5758	Ptpn21	GO:0004721;GO:0004725;GO:0005737;GO:0005856;GO:0006470;GO:0016311;GO:0016787;GO:0016791;GO:0035335	K18025	[EC:3.1.3.48]	T	0UNHQ;KOG0792;1AUPB;0DJSJ;18VQX;09YCQ;0V9A8;1CUJN;12R3J	tyrosine-protein phosphatase non-receptor type 21 [Mus musculus]	24000
Pnldc1	49.92214146	34.94852049	64.89576243	1.856895843	0.892892894	0.059261189	1	Nodiff	NC_000083.7	13107610	13129489	-	3573	Pnldc1	GO:0000175;GO:0000184;GO:0000289;GO:0001825;GO:0003676;GO:0003723;GO:0004518;GO:0004527;GO:0004535;GO:0005737;GO:0005783;GO:0005789;GO:0016020;GO:0016021;GO:0016787;GO:0046872;GO:0090305;GO:0090503	K01148	[EC:3.1.13.4]	A;S	0IR2X;0V3AS;1979R;0E8J7;1BB4A;13DSK;1DFH9;0WHFN;0B4WQ	poly(A)-specific ribonuclease PNLDC1 [Mus musculus]	240023
Nid2	93.93132586	70.58724462	117.2754071	1.661424918	0.732421097	0.059466468	1	Nodiff	NC_000080.7	19801325	19861855	+	4884	Nid2	GO:0005201;GO:0005509;GO:0005515;GO:0005576;GO:0005604;GO:0005615;GO:0005886;GO:0007155;GO:0007160;GO:0009986;GO:0031012;GO:0062023	K06826	-	W	1BAPF;0WFN6;1971A;0E7K5;1DEKK;0IMYX;13B7D;0V2QG;0B39X	nidogen-2 precursor [Mus musculus]	18074
Mfap3l	18.44083852	26.43710531	10.44457172	0.395072441	-1.339810884	0.059639893	1	Nodiff	NC_000074.7	61085859	61129765	+	6824	Mfap3l	GO:0003674;GO:0005634;GO:0005654;GO:0005737;GO:0005886;GO:0008150;GO:0016020;GO:0016021;GO:0030054	-	-	T	12R29;0IE5Z;0DETB;18VYV;09TGH;0V4FH;1AUWX;1CPH4;0UJE2	microfibrillar-associated protein 3-like isoform a precursor [Mus musculus]	71306
Cdc42bpb	1147.627489	1363.875451	931.3795267	0.682891921	-0.550270829	0.059976535	1	Nodiff	NC_000078.7	111259406	111347985	-	10655	Cdc42bpb	GO:0000166;GO:0000287;GO:0004672;GO:0004674;GO:0005515;GO:0005524;GO:0005737;GO:0005856;GO:0005886;GO:0005911;GO:0006468;GO:0016020;GO:0016301;GO:0016310;GO:0016477;GO:0016740;GO:0018107;GO:0030027;GO:0030036;GO:0030054;GO:0031032;GO:0031252;GO:0031267;GO:0031532;GO:0035556;GO:0042641;GO:0042995;GO:0044877;GO:0046872;GO:0106310;GO:0106311	K16307	[EC:2.7.11.1]	Z;T	1BBEG;197EG;0B62P;0WIS3;0E9A1;13FNS;0IT51;1DG5I;0V3QN	serine/threonine-protein kinase MRCK beta isoform X1 [Mus musculus]	217866
Mfsd6	194.091129	237.7973813	150.3848766	0.632407623	-0.661073338	0.060044074	1	Nodiff	NC_000067.7	52695445	52766517	-	5850	Mfsd6	GO:0002250;GO:0002376;GO:0005886;GO:0016020;GO:0016021;GO:0032393;GO:0042288;GO:0042590	-	-	G	09YMX;0UK8G;0V9JP;1ATEW;0DK2H;13I7T;KOG3762;1CUW9;18WZR	major facilitator superfamily domain-containing protein 6 isoform 1 [Mus musculus]	98682
Unc79	5.088528187	8.837895943	1.339160432	0.151524802	-2.722374138	0.06006126	1	Nodiff	NC_000078.7	102913642	103150487	+	34192	Unc79	GO:0005515;GO:0005575;GO:0016020;GO:0016021;GO:0030534;GO:0035264;GO:0048149	K24014	-	S	0V9SP;09YUU;1AYS5;0UP6W;12U0N;KOG4820;0DK9M;KOG3685;18SDM;1CV3J	protein unc-79 homolog isoform X1 [Mus musculus]	217843
Slc30a5	880.5013194	1044.693882	716.3087565	0.68566378	-0.54442678	0.060101274	1	Nodiff	NC_000079.7	100939153	100969988	-	3249	Slc30a5	GO:0005385;GO:0005654;GO:0005730;GO:0005794;GO:0006811;GO:0006812;GO:0006824;GO:0006829;GO:0006882;GO:0008324;GO:0010043;GO:0016020;GO:0016021;GO:0016324;GO:0030141;GO:0055085;GO:0071577;GO:0098655	K14692	-	P	0V4A8;KOG1484;18T9Y;09TB3;0DGXE;0UMJF;1AVXZ;12NB2;1CRMP	zinc transporter 5 [Mus musculus]	69048
Fam120b	270.6942082	327.4089428	213.9794737	0.653554151	-0.613621318	0.060101426	1	Nodiff	NC_000083.7	15616464	15653843	+	5831	Fam120b	GO:0005515;GO:0005634;GO:0005654;GO:0030154;GO:0035357;GO:0045444	-	-	S;K	0IGHB;18WXE;1CQ6J;1AVZS;0V9JG;12Q0Y;0A019;0UQU7;0DFGU	constitutive coactivator of peroxisome proliferator-activated receptor gamma [Mus musculus]	67544
Cyp2j6	1253.122032	1020.654828	1485.589236	1.455525605	0.541540219	0.060205463	1	Nodiff	NC_000070.7	96404375	96452513	-	9557	Cyp2j6	GO:0001523;GO:0003958;GO:0004497;GO:0005506;GO:0005737;GO:0005783;GO:0005789;GO:0006082;GO:0006690;GO:0006805;GO:0007565;GO:0008392;GO:0008395;GO:0008404;GO:0008405;GO:0014070;GO:0016020;GO:0016491;GO:0016705;GO:0016712;GO:0016853;GO:0019369;GO:0019373;GO:0020037;GO:0031090;GO:0032760;GO:0032966;GO:0035359;GO:0042738;GO:0043231;GO:0043651;GO:0046872;GO:0055114;GO:0070330;GO:0071614	K07418	-	Q	1AXNV;1CRXQ;12SZU;18Y47;0DGDQ;KOG0156;0USQ4;09TUB;0V59K	cytochrome P450 2J6 [Mus musculus]	13110
Gpatch2l	223.2424054	270.1986125	176.2861982	0.652431915	-0.616100738	0.0602248	1	Nodiff	NC_000078.7	86288569	86341439	+	9395	Gpatch2l	GO:0003674;GO:0005575;GO:0008150	K17569	-	S	0E5N8;0V13S;1DCN6;196SQ;1B9ZY;0KD51;14TB8;0B05X;0WCNE	G patch domain-containing protein 2-like isoform X1 [Mus musculus]	70373
Myof	113.0802917	67.69218888	158.4683945	2.341014482	1.22713386	0.060332461	1	Nodiff	NC_000085.7	37887484	38032025	-	7190	Myof	GO:0001778;GO:0005543;GO:0005634;GO:0005886;GO:0005901;GO:0006071;GO:0007009;GO:0007520;GO:0016020;GO:0016021;GO:0030659;GO:0030947;GO:0031410;GO:0031965;GO:0033292;GO:0034605;GO:0043231;GO:0046872;GO:0048747;GO:0061025	K22125	-	M	09TCK;0DEPV;12QQ5;KOG1326;1CPDJ;0V4BR;0UGS5;1946V;1ASG4	myoferlin isoform X1 [Mus musculus]	226101
Hpca	16.52654093	8.140818974	24.91226288	3.060166669	1.61361023	0.060746411	1	Nodiff	NC_000070.7	129005363	129019712	-	2577	Hpca	GO:0003779;GO:0005509;GO:0005515;GO:0005737;GO:0005829;GO:0007420;GO:0010518;GO:0014070;GO:0016020;GO:0019722;GO:0019898;GO:0019900;GO:0030424;GO:0031283;GO:0031584;GO:0032590;GO:0032809;GO:0032839;GO:0042802;GO:0043204;GO:0044327;GO:0045762;GO:0046872;GO:0048839;GO:0060041;GO:0071257;GO:0071277;GO:0090314;GO:0098794;GO:0098978;GO:0099149;GO:1901385;GO:1901986;GO:1902065;GO:1904009;GO:1904010	K23846	-	T	0USC4;0V4X1;0DF85;KOG0044;1AVVY;18WUH;1CPXR;13HK6;09TY1	neuron-specific calcium-binding protein hippocalcin [Mus musculus]	15444
Snx27	372.3725719	447.9249932	296.8201505	0.662655924	-0.593668131	0.06080164	1	Nodiff	NC_000069.7	94404849	94490023	-	10133	Snx27	GO:0001772;GO:0005515;GO:0005654;GO:0005737;GO:0005768;GO:0005769;GO:0005829;GO:0005886;GO:0006886;GO:0007165;GO:0008289;GO:0008333;GO:0014069;GO:0015031;GO:0016020;GO:0016197;GO:0030904;GO:0031901;GO:0032266;GO:0035091;GO:0035255;GO:0061951;GO:0071203;GO:0099638;GO:1903609;GO:1904719;GO:1990126	K17936	-	T;W;U	1BANM;1970W;0WFII;0E7HX;0B36I;0V2PA;13B06;0IMRD;1DEIQ	sorting nexin-27 isoform 1 [Mus musculus]	76742
Rpia	119.7106406	88.25733112	151.1639501	1.712763667	0.776326097	0.060968868	1	Nodiff	NC_000072.7	70742704	70769159	-	1772	Rpia	GO:0004751;GO:0006014;GO:0006098;GO:0009052;GO:0016853;GO:0019693;GO:0030246;GO:0042802;GO:0043231;GO:0048029	K01807	[EC:5.3.1.6]	G	0DFZA;12TEB;09UPK;0UU0F;1CQNV;0V5P6;1B2PU;KOG3075;18VSG	ribose-5-phosphate isomerase [Mus musculus]	19895
Tex9	16.52853624	25.01071718	8.0463553	0.321716296	-1.636139078	0.06113958	1	Nodiff	NC_000075.7	72365337	72418226	-	7438	Tex9	GO:0003674;GO:0005575;GO:0008150	-	-	S	0IGT0;1AWF6;0UN8H;18XC8;1CX1G;0A0HY;0VBE2;12SVQ;0DN4Z	testis-expressed protein 9 isoform X1 [Mus musculus]	21778
Myh11	23.6002099	14.67946078	32.52095903	2.21540556	1.147570828	0.061298975	1	Nodiff	NC_000082.7	14012391	14110052	-	7502	Myh11	GO:0000166;GO:0003774;GO:0003779;GO:0005524;GO:0008307;GO:0016459;GO:0048251;GO:0048739;GO:0051015	K10352	-	Z	195GF;12P08;09T3R;1B506;0V42H;1CVD6;KOG0161;0UHE4;0DKJ2	myosin-11 isoform X1 [Mus musculus]	17880
Abhd2	2298.071139	2707.314179	1888.828099	0.69767599	-0.51937091	0.061309947	1	Nodiff	NC_000073.7	78923002	79015257	+	6967	Abhd2	GO:0001669;GO:0002080;GO:0003707;GO:0005886;GO:0006629;GO:0007340;GO:0008126;GO:0009611;GO:0016020;GO:0016021;GO:0016042;GO:0016787;GO:0030336;GO:0031410;GO:0032570;GO:0033878;GO:0034338;GO:0036126;GO:0042562;GO:0043401;GO:0044255;GO:0046464;GO:0047372;GO:0048240;GO:0051792;GO:0051793;GO:0052689;GO:0097524	K13697	-	S;U	12STH;0DIN5;09XAS;18SJH;0V895;1ARWZ;KOG1838;0UUB3;1CTD2	monoacylglycerol lipase ABHD2 [Mus musculus]	54608
Hspa1a	20.29626879	11.73455357	28.85798401	2.459231519	1.298207561	0.061728254	1	Nodiff	NC_000083.7	35188335	35191132	-	2798	Hspa1a	GO:0000166;GO:0000723;GO:0001664;GO:0002020;GO:0003714;GO:0005102;GO:0005515;GO:0005524;GO:0005634;GO:0005737;GO:0005739;GO:0005813;GO:0005814;GO:0005815;GO:0005829;GO:0005856;GO:0005886;GO:0006281;GO:0006402;GO:0006457;GO:0006986;GO:0007041;GO:0008180;GO:0008285;GO:0009408;GO:0016192;GO:0016234;GO:0016235;GO:0016323;GO:0016324;GO:0016607;GO:0016887;GO:0019899;GO:0030308;GO:0031072;GO:0031249;GO:…	K03283	-	O;L	1ATY5;09YID;0USSJ;0V9G5;KOG0101;12PIY;1CUSF;191DD;0DH5C	heat shock 70 kDa protein 1A [Mus musculus]	193740
Ube4a	992.3735642	1180.267755	804.4793738	0.681607517	-0.552986848	0.061797779	1	Nodiff	NC_000075.7	44834425	44877021	-	11382	Ube4a	GO:0000151;GO:0000209;GO:0004842;GO:0005634;GO:0005737;GO:0006511;GO:0016567;GO:0016740;GO:0030433;GO:0034450;GO:0061630	K10596	[EC:2.3.2.27]	O	0UHUH;12T7K;KOG2042;18Z99;1AW53;0DNK4;0VBVA;0A0YU;1CXH8	ubiquitin conjugation factor E4 A isoform 2 [Mus musculus]	140630
Ndufa2	698.5725673	566.399528	830.7456065	1.466713098	0.552586695	0.061843799	1	Nodiff	NC_000084.7	36875385	36877640	-	602	Ndufa2	GO:0001835;GO:0005739;GO:0005743;GO:0005747;GO:0008137;GO:0016020;GO:0031966;GO:0032981;GO:0055114;GO:0070469	K03946	-	C	1B6DZ;0AADF;1968V;KOG3446;0UVXW;1D48X;0VM9Y;13WEQ;0DUY3	NADH dehydrogenase [ubiquinone] 1 alpha subcomplex subunit 2 [Mus musculus]	17991
Miga1	53.21534581	70.88583111	35.5448605	0.501438157	-0.995856313	0.061847135	1	Nodiff	NC_000069.7	151979096	152046073	-	15013	Miga1	GO:0005739;GO:0005741;GO:0005887;GO:0008053;GO:0016020;GO:0016021;GO:0042803;GO:0046982	-	-	S	KOG3831;0DGHU;1CR7I;09U18;18YS3;0V4ZZ;12NGX;1B4IM;0UQ0N	mitoguardin 1 isoform 1 [Mus musculus]	215708
Basp1	62.17967448	21.23225373	103.1270952	4.857096026	2.280094009	0.062142378	1	Nodiff	NC_000081.7	25363363	25413850	-	1855	Basp1	GO:0000785;GO:0000976;GO:0003714;GO:0005515;GO:0005634;GO:0005737;GO:0005886;GO:0008180;GO:0016020;GO:0016363;GO:0016605;GO:0016607;GO:0019904;GO:0030054;GO:0030426;GO:0042995;GO:0045892;GO:0072112	K17272	-	K	0UVVA;1B6HP;0J14G;0A947;0VK0I;13USN;1D4QI;0DV36	brain acid soluble protein 1 [Mus musculus]	70350
Rps28	277.1307507	219.6749071	334.5865942	1.523098831	0.607009558	0.062149941	1	Nodiff	NC_000083.7	34042010	34043536	-	396	Rps28	GO:0000028;GO:0002181;GO:0003735;GO:0005737;GO:0005783;GO:0005791;GO:0005829;GO:0005840;GO:0006364;GO:0006412;GO:0022627;GO:0030490;GO:0042254;GO:0042274;GO:0042788;GO:0098556	K02979	-	J	193WI;0DVH9;0A99Z;1B6Q0;13W9V;KOG3502;1D4TX;0VK6M;0UWC0	40S ribosomal protein S28 [Mus musculus]	54127
Utp18	216.3896751	262.2526289	170.5267213	0.650238368	-0.62095941	0.062230648	1	Nodiff	NC_000077.7	93750069	93776592	-	2613	Utp18	GO:0005634;GO:0005654;GO:0005730;GO:0006364;GO:0031965;GO:0032040;GO:0034388	K14553	-	A;S;Z;D;K;B	KOG2055;09TWA;1CPW9;0UGCY;0DF6P;0V4VG;18SN8;12RW0;1AS5C	U3 small nucleolar RNA-associated protein 18 homolog [Mus musculus]	217109
Tacc1	559.4452809	665.8943531	452.9962086	0.6802824	-0.55579433	0.062282365	1	Nodiff	NC_000074.7	25644568	25746440	-	9330	Tacc1	GO:0000226;GO:0005634;GO:0005737;GO:0005815;GO:0005829;GO:0005856;GO:0007049;GO:0007052;GO:0008283;GO:0016922;GO:0019904;GO:0021987;GO:0022008;GO:0022027;GO:0030331;GO:0030374;GO:0030496;GO:0032886;GO:0035259;GO:0042974;GO:0042975;GO:0045893;GO:0046965;GO:0046966;GO:0051301	K14281	-	Z;S	0UGNA;0VBEG;1CW31;18XJ9;1B58I;13MIZ;0IIVK;0A0IB;0DN5C	transforming acidic coiled-coil-containing protein 1 isoform X1 [Mus musculus]	320165
Ier5l	15.07133821	8.036341003	22.10633542	2.750796092	1.459849201	0.06246114	1	Nodiff	NC_000068.8	30362643	30364211	-	1569	Ier5l	GO:0003674;GO:0005575;GO:0008150	-	-	S	0VDIM;0UGY2;0DQA9;1B49A;18ZFQ;0A2NR;0J77W;1CZCB;13Z3R	immediate early response gene 5-like protein [Mus musculus]	72500
Dzip1l	59.74622139	40.86783343	78.62460935	1.923875154	0.944015182	0.062522083	1	Nodiff	NC_000075.7	99511448	99552128	+	9772	Dzip1l	GO:0005515;GO:0005737;GO:0005814;GO:0005856;GO:0005929;GO:0005930;GO:0007224;GO:0021532;GO:0032880;GO:0033365;GO:0033504;GO:0036064;GO:0042995;GO:0046872;GO:0060271;GO:0061512;GO:1905349	K16470	-	S;Z	1ARF3;0V480;09T90;190IE;0UFJ6;0IJJY;0DEK6;13INY;1CPA4	zinc finger protein DZIP1L isoform X1 [Mus musculus]	72507
Zdhhc14	60.64798096	43.82665891	77.46930301	1.767629679	0.82181606	0.062541164	1	Nodiff	NC_000083.7	5542220	5810517	+	12635	Zdhhc14	GO:0000139;GO:0005783;GO:0005789;GO:0005794;GO:0006612;GO:0016020;GO:0016021;GO:0016409;GO:0016740;GO:0016746;GO:0018215;GO:0018230;GO:0018345;GO:0019706	K16675	[EC:2.3.1.225]	S;M	09WN1;1B1ST;0DHXJ;12Q0T;1903M;1CSNA;0V7KM;KOG1311;0UGXP	probable palmitoyltransferase ZDHHC14 [Mus musculus]	224454
Hint1	1498.402093	1224.914605	1771.889582	1.446541313	0.532607527	0.063027774	1	Nodiff	NC_000077.7	54757209	54761332	+	641	Hint1	GO:0000118;GO:0000166;GO:0003824;GO:0005634;GO:0005654;GO:0005737;GO:0005829;GO:0005886;GO:0006355;GO:0006915;GO:0009154;GO:0016020;GO:0016021;GO:0016787;GO:0043530;GO:0050850;GO:0072332	K02503	-	T;K	13SHM;1B5GT;1D353;0VJ8S;0DTT3;193GM;KOG3275;0UV22;0A6TW	histidine triad nucleotide-binding protein 1 [Mus musculus]	15254
Fgf9	24.58333676	13.26108094	35.90559258	2.707591693	1.437010196	0.063056596	1	Nodiff	NC_000080.7	58308131	58350311	+	5540	Fgf9	GO:0000122;GO:0001525;GO:0001649;GO:0001654;GO:0001934;GO:0002053;GO:0002062;GO:0003214;GO:0003231;GO:0005104;GO:0005576;GO:0005604;GO:0005615;GO:0005737;GO:0006606;GO:0007267;GO:0007275;GO:0008083;GO:0008201;GO:0008284;GO:0008543;GO:0008584;GO:0009887;GO:0010628;GO:0030154;GO:0030178;GO:0030238;GO:0030324;GO:0030326;GO:0030334;GO:0030949;GO:0032927;GO:0042472;GO:0043410;GO:0045880;GO:0045893;GO:…	K04358	-	T	09VQK;0DGZ7;KOG3885;1CRPE;0UQ7N;0V6PM;195RT;13JKN;1B01A	fibroblast growth factor 9 [Mus musculus]	14180
Tmem26	19.93806667	8.779367007	31.09676634	3.542028294	1.824575736	0.063107121	1	Nodiff	NC_000076.7	68559576	68618485	+	5135	Tmem26	GO:0003674;GO:0005575;GO:0008150;GO:0016020;GO:0016021	-	-	S	1CYRZ;KOG4610;194YI;0VD03;12U69;0DPSV;09VIC;1B4MS;0UJP2	transmembrane protein 26 [Mus musculus]	327766
Cln5	681.8793851	808.9812544	554.7775158	0.685773017	-0.544196954	0.063226731	1	Nodiff	NC_000080.7	103307652	103315066	+	2447	Cln5	GO:0005515;GO:0005537;GO:0005764;GO:0005765;GO:0005775;GO:0005783;GO:0005794;GO:0005829;GO:0006465;GO:0007040;GO:0007042;GO:0007420;GO:0007601;GO:0016020;GO:0016021;GO:0016798;GO:0022008;GO:0042147;GO:0048471;GO:0070085;GO:1904426	K12390	-	O	0DJUS;0UNPE;13I9R;1CUMZ;0V9CB;09VC8;18TPE;0IJEH;1AY63	ceroid-lipofuscinosis neuronal protein 5 homolog precursor [Mus musculus]	211286
Psme2	718.1537604	583.4794877	852.828033	1.461624703	0.547572923	0.063361962	1	Nodiff	NC_000080.7	55824897	55828558	-	977	Psme2	GO:0000502;GO:0005515;GO:0005654;GO:0005737;GO:0008537;GO:0010950;GO:0019884;GO:0042802;GO:0061133;GO:0061136;GO:2000045	K06697	-	O	0A1VR;0US2U;1B22K;18U73;1CYGD;KOG4470;12U3Q;0DPHV;0VCRB	proteasome activator complex subunit 2 isoform 1 [Mus musculus]	19188
Lox	48.83969415	28.01756054	69.66182775	2.486363067	1.314036979	0.063366994	1	Nodiff	NC_000084.7	52649132	52662939	-	4934	Lox	GO:0001568;GO:0001649;GO:0001932;GO:0004720;GO:0005507;GO:0005515;GO:0005518;GO:0005576;GO:0005581;GO:0005615;GO:0005634;GO:0007507;GO:0009725;GO:0010468;GO:0016202;GO:0016491;GO:0016641;GO:0017015;GO:0018057;GO:0018158;GO:0018215;GO:0030199;GO:0030282;GO:0030324;GO:0031012;GO:0035791;GO:0035904;GO:0035905;GO:0035906;GO:0042060;GO:0042493;GO:0042981;GO:0043491;GO:0045652;GO:0046716;GO:0046872;GO:…	K00277	[EC:1.4.3.13]	O;W	0DKQN;0VA5U;1CVJ5;13KN2;0IHTH;195CU;0UJBD;09Z8H;1AUUF	protein-lysine 6-oxidase preproprotein [Mus musculus]	16948
Ipo7	1406.493915	1666.404591	1146.583238	0.688058137	-0.539397626	0.063415321	1	Nodiff	NC_000073.7	109617522	109655816	+	4722	Ipo7	GO:0005515;GO:0005634;GO:0005635;GO:0005654;GO:0005737;GO:0005829;GO:0006606;GO:0006886;GO:0015031;GO:0042393;GO:0045087;GO:0046332	K20223	-	Y;U	0V6U0;12PHX;0UJK9;09VVA;KOG1991;1B22Q;1CTH9;18XW3;0DIS5	importin-7 isoform 1 [Mus musculus]	233726
Zfp981	5.643969687	9.610186414	1.67775296	0.174580688	-2.518034114	0.063422835	1	Nodiff	NC_000070.7	146586457	146623852	+	3191	Zfp981	GO:0000978;GO:0000981;GO:0005634;GO:0006355;GO:0006357;GO:0046872	-	-	K	KOG1721	uncharacterized protein LOC100041433 [Mus musculus]	100041433
Bcl2a1b	53.78453111	27.1423928	80.42666942	2.963138512	1.567126067	0.063895448	1	Nodiff	NC_000075.7	89081326	89089891	+	764	Bcl2a1b	GO:0005741;GO:0006915;GO:0008630;GO:0042803;GO:0042981;GO:0043066;GO:0044877;GO:0046982;GO:0051400;GO:0097192	K02162	-	T	192MA;1CPFD;0A0GW;0DERK;0UFS5;KOG4728;1ARKX;0V569;13S3B	B-cell leukemia/lymphoma 2 related protein A1b [Mus musculus]	12045
Yipf6	596.0396035	710.0404443	482.0387628	0.678889163	-0.558752039	0.063998166	1	Nodiff	NC_000086.8	97979922	97992627	+	5358	Yipf6	GO:0000138;GO:0000139;GO:0005783;GO:0005794;GO:0005797;GO:0005801;GO:0005802;GO:0016020;GO:0016021;GO:0030134;GO:0042802;GO:0060576	K22943	-	U	09XN9;13MSD;0UMMG;1CZBM;1AXK9;0VD5U;0DQ9U;KOG2946;18Y92	protein YIPF6 isoform X1 [Mus musculus]	77929
Dgke	46.0894085	60.00725555	32.17156145	0.536127859	-0.89935099	0.064111973	1	Nodiff	NC_000077.7	88926005	88951644	-	7828	Dgke	GO:0000166;GO:0003951;GO:0004143;GO:0005524;GO:0005654;GO:0005737;GO:0005829;GO:0006654;GO:0006661;GO:0007165;GO:0007205;GO:0016020;GO:0016021;GO:0016301;GO:0016310;GO:0016740;GO:0035556;GO:0046339;GO:0046486;GO:0046834;GO:0046872;GO:0050804;GO:0098978	K00901	[EC:2.7.1.107]	T;I	12SM6;1AS0M;0DJ90;0V8TX;0UG7J;1CU11;1948S;09XWD;KOG1169	diacylglycerol kinase epsilon isoform 1 [Mus musculus]	56077
Nr1h5	41.23855391	28.72471226	53.75239556	1.871294482	0.904036611	0.06411832	1	Nodiff	NC_000069.7	102846974	102871607	-	3257	Nr1h5	GO:0000122;GO:0000978;GO:0003677;GO:0003700;GO:0004879;GO:0005634;GO:0006355;GO:0006629;GO:0008270;GO:0030154;GO:0030522;GO:0043565;GO:0045944;GO:0046872	K08538	-	T;K	12SEK;1AY1A;0UKPS;0DI93;09WYI;0V7WQ;19492;1CSZI;KOG3575	nuclear receptor subfamily 1, group H, member 5 isoform X1 [Mus musculus]	381463
Zfp941	18.49873844	26.26769201	10.72978486	0.408478402	-1.291668296	0.064288671	1	Nodiff	NC_000073.7	140387366	140402114	-	5498	Zfp941	GO:0000978;GO:0000981;GO:0005634;GO:0006355;GO:0006357;GO:0046872	K09228	-	K	KOG1721	uncharacterized protein LOC407812 [Mus musculus]	407812
Adam11	1432.156226	1045.209807	1819.102645	1.740418654	0.799434385	0.06430869	1	Nodiff	NC_000077.7	102652239	102671089	+	5393	Adam11	GO:0004222;GO:0005515;GO:0006508;GO:0008237;GO:0016020;GO:0016021	K16067	[EC:3.4.24.-]	O	18VF6;0UU0A;1B4JB;12RXZ;0DJBE;1CYF2;09VEK;KOG3607;0V6DS	disintegrin and metalloproteinase domain-containing protein 11 isoform X1 [Mus musculus]	11488
Slc17a9	184.614356	237.2193172	132.0093948	0.556486699	-0.84558089	0.064606848	1	Nodiff	NC_000068.8	180363989	180384073	+	5712	Slc17a9	GO:0001409;GO:0005347;GO:0006887;GO:0015217;GO:0015866;GO:0015867;GO:0016020;GO:0016021;GO:0022857;GO:0030141;GO:0042584;GO:0055085;GO:1903790;GO:1904669	K12303	-	P;G	197B8;0V3EX;13EER;1DFPS;0E8ST;1BB7I;0IRU8;0B59J;0WHW8	solute carrier family 17 member 9 [Mus musculus]	228993
Golga3	529.2480814	630.5746874	427.9214753	0.678621397	-0.559321176	0.064629325	1	Nodiff	NC_000071.7	110324723	110374336	+	8265	Golga3	GO:0005654;GO:0005730;GO:0005794;GO:0005829;GO:0007283;GO:0017119;GO:0090498	-	-	Z;S;U	1CU7V;0V664;09Y2E;1ATES;0DJFB;0IFW4;1911E;13KIB;0USRP	golgin subfamily A member 3 isoform 1 [Mus musculus]	269682
Ier3ip1	208.6871071	163.6424934	253.7317207	1.550524655	0.632756467	0.064646781	1	Nodiff	NC_000084.7	77017723	77029310	+	1394	Ier3ip1	GO:0003674;GO:0005783;GO:0005789;GO:0005794;GO:0006888;GO:0016020;GO:0016021;GO:0030134;GO:0030173;GO:2000269	K22939	-	G;U	196B0;13WC3;0A8CH;0VJ8A;1B6BN;0UVXP;KOG4779;0DUY1;1D59M	immediate early response 3-interacting protein 1 precursor [Mus musculus]	66191
Trim29	3.022061325	0.339962727	5.704159924	16.77878037	4.068565947	0.064766185	1	Nodiff	NC_000075.7	43222012	43247422	+	2980	Trim29	GO:0000122;GO:0002039;GO:0002376;GO:0005515;GO:0005737;GO:0005764;GO:0008270;GO:0042802;GO:0045087;GO:0046872;GO:1900181	K12010	-	S;K	0IK88;0UTZB;0DQTZ;1CZU7;0A0Q7;13HK5;1AYBV;0VE1I;18Z8C	tripartite motif-containing protein 29 isoform X1 [Mus musculus]	72169
Lrmda	17.34039903	9.542281367	25.1385167	2.634434652	1.397493394	0.064955587	1	Nodiff	NC_000080.7	22069567	23106161	+	3452	Lrmda	GO:0003674;GO:0005575;GO:0030154;GO:0030318	K24399	-	A	KOG1644;1CZIK;136CJ;0VDPZ;1931N;0A2UD;0DQGH;0UTQP;1AYB8	leucine-rich melanocyte differentiation-associated protein isoform X1 [Mus musculus]	76633
Nudt1	187.3335055	147.3397992	227.3272119	1.542877167	0.625623209	0.065234391	1	Nodiff	NC_000071.7	140307377	140323892	+	1224	Nudt1	GO:0001669;GO:0003723;GO:0003924;GO:0005615;GO:0005634;GO:0005737;GO:0005739;GO:0005759;GO:0005829;GO:0005886;GO:0006195;GO:0006203;GO:0006281;GO:0007568;GO:0008413;GO:0008584;GO:0008828;GO:0016020;GO:0016787;GO:0030515;GO:0031410;GO:0031965;GO:0035539;GO:0036219;GO:0042262;GO:0046061;GO:0046686;GO:0046872;GO:0047693	K17816	-	L	0VHMI;0US5Z;1B5RP;13PW8;192M4;1CZY5;0DQUE;0IXIA;0A6TK	7,8-dihydro-8-oxoguanine triphosphatase precursor [Mus musculus]	17766
Myc	114.2375751	150.637423	77.83772724	0.516722377	-0.952538733	0.065275609	1	Nodiff	NC_000081.7	61857190	61862210	+	2399	Myc	GO:0000122;GO:0000165;GO:0000320;GO:0000785;GO:0000791;GO:0000978;GO:0000981;GO:0000987;GO:0001046;GO:0001227;GO:0001228;GO:0001541;GO:0001658;GO:0001701;GO:0001783;GO:0002053;GO:0002082;GO:0002904;GO:0003677;GO:0003690;GO:0003700;GO:0005515;GO:0005634;GO:0005654;GO:0005730;GO:0005737;GO:0005739;GO:0005819;GO:0006006;GO:0006338;GO:0006351;GO:0006352;GO:0006355;GO:0006357;GO:0006366;GO:0006848;GO:…	K04377	-	K	0VABW;18XVH;09ZEU;12RYD;1AWEN;0DKX3;0UKYJ;1CVSB;0IFSM	myc proto-oncogene protein isoform a [Mus musculus]	17869
Ccdc42	3.715816123	0.679925453	6.751706793	9.93006919	3.31180377	0.06551176	1	Nodiff	NC_000077.7	68477863	68488777	+	1559	Ccdc42	GO:0003674;GO:0005575;GO:0007286	-	-	S	0IF8G;1AU8S;12QEQ;0UIRI;09VK5;0DGUR;0V6JA;18VA1;1CRIV	coiled-coil domain-containing protein 42 [Mus musculus]	276920
Ankrd52	400.0085698	476.9018808	323.1152589	0.677529848	-0.56164359	0.065614073	1	Nodiff	NC_000076.7	128212993	128229875	+	6615	Ankrd52	GO:0003674;GO:0005575;GO:0008150	K15504	-	Z;S;O;M;E	0V7QW;1ASVZ;09WSM;0DJ9R;KOG0504;12Q3M;18TUQ;1CU1R;0UJNK	serine/threonine-protein phosphatase 6 regulatory ankyrin repeat subunit C [Mus musculus]	237615
Smcp	2.186610545	0	4.37322109	Inf	Inf	0.065728744	1	Nodiff	NC_000069.7	92491173	92496380	-	938	Smcp	GO:0003674;GO:0005737;GO:0005739;GO:0005741;GO:0007338;GO:0007339;GO:0007341;GO:0016020;GO:0030317;GO:0031966	-	-	-	-	sperm mitochondrial-associated cysteine-rich protein [Mus musculus]	17235
Plcb1	177.0409201	215.1860858	138.8957545	0.645468102	-0.631582292	0.065737584	1	Nodiff	NC_000068.8	134628084	135317178	+	21667	Plcb1	GO:0000086;GO:0000785;GO:0001556;GO:0004435;GO:0005096;GO:0005509;GO:0005515;GO:0005516;GO:0005521;GO:0005546;GO:0005634;GO:0005737;GO:0005829;GO:0005886;GO:0006397;GO:0006629;GO:0007155;GO:0007165;GO:0007213;GO:0007215;GO:0007420;GO:0007613;GO:0008081;GO:0008277;GO:0008286;GO:0016020;GO:0016042;GO:0016607;GO:0016787;GO:0019899;GO:0021987;GO:0030218;GO:0030225;GO:0031161;GO:0031965;GO:0032417;GO:…	K05858	[EC:3.1.4.11]	I;B	09VSB;1CU2J;12NH2;0V5XZ;18US2;0DHSF;0UMZT;KOG0169;1B1R9	1-phosphatidylinositol 4,5-bisphosphate phosphodiesterase beta-1 isoform 1 [Mus musculus]	18795
Impg2	54.89549671	75.57125899	34.21973443	0.452814137	-1.143009094	0.065830413	1	Nodiff	NC_000082.7	56019447	56094119	+	13094	Impg2	GO:0005201;GO:0005540;GO:0005576;GO:0007601;GO:0008150;GO:0008201;GO:0016020;GO:0016021;GO:0031012;GO:0033165;GO:0042995;GO:0043235	K19017	-	U	0UMKF;0IH0G;1CTPK;1B02A;0V79A;18USX;09WAZ;0DHKC;12XJF	interphotoreceptor matrix proteoglycan 2 isoform X1 [Mus musculus]	224224
Elk4	52.59176018	67.65972181	37.52379856	0.554595815	-0.850491365	0.065997421	1	Nodiff	NC_000067.7	131935129	131954186	+	5396	Elk4	GO:0000122;GO:0000978;GO:0000981;GO:0001228;GO:0003677;GO:0003682;GO:0003700;GO:0005634;GO:0005654;GO:0005829;GO:0006355;GO:0006357;GO:0030154;GO:0043565;GO:0045944;GO:0070932;GO:1990837	K04376	-	K;B	09V5X;0V65G;18S63;KOG3806;0DGEV;1CR4E;130EK;1ARFD;0UFJG	ETS domain-containing protein Elk-4 isoform 1 [Mus musculus]	13714
Asgr1	6924.493847	5718.471717	8130.515976	1.421798757	0.507717278	0.066001927	1	Nodiff	NC_000077.7	69939735	69948721	+	5017	Asgr1	GO:0004873;GO:0006897;GO:0016020;GO:0016021;GO:0030246;GO:0031668;GO:0046872	K10063	-	W;T;V	1DDEG;1BAE4;13NXM;0B15S;196YC;0E6FV;0WDQ6;KOG4297;0V1QX	asialoglycoprotein receptor 1 isoform a [Mus musculus]	11889
Bpgm	217.1596383	261.4482476	172.8710289	0.661205537	-0.596829289	0.06601923	1	Nodiff	NC_000072.7	34453291	34482071	+	1594	Bpgm	GO:0003824;GO:0004082;GO:0004619;GO:0006096;GO:0016787;GO:0016853;GO:0016868;GO:0048821	K01837	-	G	1ASBK;12UBC;18T6D;0V50M;0UGK4;1CQ17;09U1Q;0DFBF;KOG0235	bisphosphoglycerate mutase isoform 1 [Mus musculus]	12183
Rel	146.4434525	178.5907775	114.2961276	0.639988969	-0.643881056	0.066043205	1	Nodiff	NC_000077.7	23686847	23720969	-	7465	Rel	GO:0000978;GO:0001228;GO:0003677;GO:0003700;GO:0005634;GO:0005667;GO:0005737;GO:0006355;GO:0007249;GO:0010629;GO:0032688;GO:0043123;GO:0043565;GO:0045893;GO:0045944;GO:1901215	K09254	-	K	0IG8F;1CPFA;1AT7E;09TEG;13E12;0UM6S;191F7;0DERH;0V4DN	proto-oncogene c-Rel [Mus musculus]	19696
2310022B05Rik	249.1421095	198.939479	299.34474	1.504702543	0.589478316	0.066237497	1	Nodiff	NC_000074.7	125362495	125390108	-	3307	2310022B05Rik	GO:0003674;GO:0005737;GO:0005829;GO:0008150	-	-	S	0V945;1905N;09Y6P;0UNBW;1CUCW;0DJK4;13IUV;1B3JQ;0IQUY	uncharacterized protein C1orf198 homolog [Mus musculus]	69551
Crebl2	873.3482399	1035.382446	711.3140341	0.687006079	-0.54160523	0.066247325	1	Nodiff	NC_000072.7	134807090	134835894	+	11468	Crebl2	GO:0003677;GO:0003700;GO:0005634;GO:0006355	-	-	K	0UVCF;13V13;1D3MU;0VIC5;1965I;1B5XU;0DUA4;0A7H8;0J0Q3	cAMP-responsive element-binding protein-like 2 [Mus musculus]	232430
Armc2	2.173603181	0	4.347206363	Inf	Inf	0.066338527	1	Nodiff	NC_000076.7	41784284	41894383	-	6257	Armc2	GO:0003674;GO:0005575;GO:0007283;GO:0007288;GO:0030154;GO:0044782	K24123	-	W;T	1DGM2;0WJMT;13GVA;197IV;0E9SW;0B6VG;0IUKI;1BBNP;0V417	armadillo repeat-containing protein 2 [Mus musculus]	213402
Pex5l	3.685309459	0.679925453	6.690693465	9.840333871	3.298707265	0.06635244	1	Nodiff	NC_000069.7	33002075	33197470	-	11072	Pex5l	GO:0000268;GO:0005052;GO:0005221;GO:0005515;GO:0005737;GO:0005778;GO:0005829;GO:0016020;GO:0016560;GO:0017071;GO:0030425;GO:0031267;GO:0042391;GO:0043235;GO:0043949;GO:0045055;GO:0045185;GO:0048471;GO:0051286;GO:0051461;GO:0098655	K13342	-	U	0DH6M;0V5V8;0UJ8F;1CRWT;12N7X;KOG1125;18VT7;09UVJ;1AUR7	PEX5-related protein isoform X1 [Mus musculus]	58869
Rapgef4	1860.132476	2204.28986	1515.975092	0.687738541	-0.540067898	0.066782323	1	Nodiff	NC_000068.8	71811559	72087818	+	10182	Rapgef4	GO:0000166;GO:0001750;GO:0001917;GO:0005085;GO:0005515;GO:0005737;GO:0005829;GO:0005886;GO:0005903;GO:0005929;GO:0006887;GO:0007165;GO:0007264;GO:0014069;GO:0014911;GO:0016020;GO:0016323;GO:0016324;GO:0017156;GO:0017157;GO:0019933;GO:0030073;GO:0030424;GO:0030425;GO:0030426;GO:0030552;GO:0031267;GO:0032991;GO:0035556;GO:0043025;GO:0043197;GO:0044316;GO:0044877;GO:0050714;GO:0050773;GO:0050790;GO:…	K04351	-	T	KOG2378;1AZWX;18YDP;09UCE;0UGGF;12PYW;0V5BN;0DFN2;1CSJ7	rap guanine nucleotide exchange factor 4 isoform 1 [Mus musculus]	56508
Hcfc1	679.4088178	807.5078352	551.3098003	0.68272997	-0.550613011	0.066861256	1	Nodiff	NC_000086.8	72986398	73011430	-	9740	Hcfc1	GO:0000122;GO:0000123;GO:0000978;GO:0001835;GO:0003682;GO:0003713;GO:0005515;GO:0005634;GO:0005671;GO:0005737;GO:0006325;GO:0006338;GO:0006355;GO:0007049;GO:0010628;GO:0019046;GO:0030424;GO:0030425;GO:0030674;GO:0032991;GO:0033613;GO:0035097;GO:0042802;GO:0043025;GO:0043254;GO:0043981;GO:0043982;GO:0043984;GO:0045893;GO:0045944;GO:0048188;GO:0050821;GO:0062023;GO:0070461;GO:0071339;GO:0071407	K14966	-	B	0V1EN;14TV0;1DD0Y;1BA72;196VD;0WD59;0B0N0;0E61P;0KDN3	host cell factor 1 isoform X1 [Mus musculus]	15161
Kyat3	1046.297534	1526.560736	566.0343329	0.370790575	-1.431323522	0.066944539	1	Nodiff	NC_000069.7	142406780	142450672	+	2620	Kyat3	GO:0003824;GO:0005737;GO:0005739;GO:0006103;GO:0006520;GO:0008483;GO:0009058;GO:0016212;GO:0016740;GO:0016829;GO:0030170;GO:0036137;GO:0042803;GO:0047315;GO:0047804;GO:0070189;GO:0097052	K00816	-	E	1CRAM;09VCB;0V6BF;12PD3;KOG0257;1AZ03;18ZZE;0DGKS;0UPDB	kynurenine--oxoglutarate transaminase 3 isoform1 [Mus musculus]	229905
Stac2	3.015073246	0.339962727	5.690183766	16.73766952	4.065026762	0.066963946	1	Nodiff	NC_000077.7	97927449	97944288	-	3447	Stac2	GO:0003009;GO:0003674;GO:0005737;GO:0005829;GO:0005886;GO:0016020;GO:0031234;GO:0035556;GO:0042383;GO:0046872;GO:1901387;GO:1903078	K23712	-	T	09X2T;1CT3Y;0V811;0DIDM;0UJT0;12Q9M;1AYQC;0IF5B;192HJ	SH3 and cysteine-rich domain-containing protein 2 [Mus musculus]	217154
Mfap2	7.070538092	2.710558581	11.4305176	4.217033966	2.076228642	0.067021835	1	Nodiff	NC_000070.7	140737735	140743286	+	1419	Mfap2	GO:0001527;GO:0005576;GO:0048048;GO:0048050	-	-	O;W	0IFBN;18U3I;09ZAP;0DKT1;0UHJK;0VA81;13H99;1AT6D;1CVMV	microfibrillar-associated protein 2 isoform X1 [Mus musculus]	17150
Ccm2l	94.48433376	71.56301853	117.405649	1.640591068	0.714215679	0.067092556	1	Nodiff	NC_000068.8	152907857	152923655	+	3374	Ccm2l	GO:0003209;GO:0003222;GO:0005515;GO:0005575;GO:0032091;GO:0034111;GO:0042060;GO:0055017;GO:0090271	-	-	S	0DQHC;0UKGK;1AVZM;1938R;0A2V8;0VDPY;0IDXM;1CZJH;13H7M	cerebral cavernous malformations 2 protein-like isoform 1 [Mus musculus]	228788
Trib1	606.3733968	490.5591234	722.1876702	1.472172539	0.557946766	0.067264518	1	Nodiff	NC_000081.7	59520503	59528948	+	4026	Trib1	GO:0004860;GO:0005634;GO:0005737;GO:0006469;GO:0007254;GO:0008134;GO:0014912;GO:0031434;GO:0031625;GO:0031665;GO:0032436;GO:0032496;GO:0043405;GO:0043433;GO:0045645;GO:0045651;GO:0045659;GO:0048662;GO:0051443;GO:0055106	K08814	-	T	1CTRK;KOG0583;12P1G;0V8UE;09XWW;1B3UK;0UQNY;18WDS;0DJ05	tribbles homolog 1 [Mus musculus]	211770
C1qtnf1	186.5064566	147.5698091	225.4431041	1.52770479	0.611365787	0.067336136	1	Nodiff	NC_000077.7	118319187	118342608	+	4957	C1qtnf1	GO:0005515;GO:0005518;GO:0005576;GO:0005581;GO:0005615;GO:0005887;GO:0007204;GO:0010544;GO:0010628;GO:0010906;GO:0042802;GO:0043410;GO:0051897;GO:0090331;GO:2000860	K19470	-	W	18Y6F;0V73A;12SZ0;1CS47;0IKX5;0DHE3;0UJIM;09W4Z;1B21N	complement C1q tumor necrosis factor-related protein 1 isoform X1 [Mus musculus]	56745
Npc2	1106.98125	903.8492676	1310.113233	1.449481987	0.535537405	0.067477034	1	Nodiff	NC_000078.7	84801333	84819886	-	3262	Npc2	GO:0005576;GO:0005615;GO:0005764;GO:0005783;GO:0006629;GO:0006869;GO:0008202;GO:0008203;GO:0015485;GO:0015918;GO:0019899;GO:0030301;GO:0032366;GO:0032367;GO:0032934;GO:0033344;GO:0042632;GO:0120009;GO:0120020	K13443	-	S;L	0UVCE;0VKFM;0DUK7;0A7KC;1D3V3;1931F;1AU5V;13SU5;KOG4063	NPC intracellular cholesterol transporter 2 precursor [Mus musculus]	67963
Ndufs6	472.2439473	383.851526	560.6363687	1.460555269	0.546516952	0.067579351	1	Nodiff	NC_000079.7	73467995	73476601	-	567	Ndufs6	GO:0001822;GO:0003674;GO:0005739;GO:0005743;GO:0005747;GO:0006120;GO:0006631;GO:0006936;GO:0010259;GO:0016020;GO:0022904;GO:0032981;GO:0035264;GO:0055114;GO:0061458;GO:0070469;GO:0070584;GO:0072359	K03939	-	C	0UVCX;1D3JZ;13SY0;1937E;0A7F1;0VI9J;0DU7Z;1B62N;KOG3456	NADH dehydrogenase [ubiquinone] iron-sulfur protein 6, mitochondrial precursor [Mus musculus]	407785
Cabp2	8.040879376	3.275260938	12.80649781	3.910069474	1.967194242	0.067733487	1	Nodiff	NC_000085.7	4131469	4137340	+	2003	Cabp2	GO:0005509;GO:0005794;GO:0005886	K23531	-	T	0DJY9;13M47;1B4T3;1CRWH;0V9FK;1927E;0UNTK;KOG0027;09YHW	calcium-binding protein 2 isoform X1 [Mus musculus]	29866
Nkrf	70.58850888	88.93772234	52.23929543	0.587369387	-0.767660019	0.068032015	1	Nodiff	NC_000086.8	36149644	36167118	-	5383	Nkrf	GO:0000978;GO:0001228;GO:0003676;GO:0003677;GO:0005634;GO:0005654;GO:0005730;GO:0045892;GO:0045944	-	-	A;K	1CUWE;1902R;1AYHD;0V9JV;0DK2M;09YN3;KOG1721;0UFRF;12RB4	NF-kappa-B-repressing factor [Mus musculus]	77286
Ndufs8	999.6458918	818.9690258	1180.322758	1.441230035	0.527300623	0.068153765	1	Nodiff	NC_000085.7	3958863	3962774	-	1027	Ndufs8	GO:0003954;GO:0005515;GO:0005739;GO:0005747;GO:0006120;GO:0006979;GO:0008137;GO:0009060;GO:0016020;GO:0016491;GO:0016651;GO:0032981;GO:0046872;GO:0051536;GO:0051539;GO:0055114;GO:0070469	K03941	[EC:7.1.1.2]	C	0DKB3;19134;1B09Q;12Q67;KOG3256;09YVW;0UQIF;0V9TR;1CZHQ	NADH dehydrogenase [ubiquinone] iron-sulfur protein 8, mitochondrial [Mus musculus]	225887
Fblim1	71.03252053	47.54679685	94.51824421	1.987899301	0.991244677	0.068257981	1	Nodiff	NC_000070.7	141303373	141333363	-	3694	Fblim1	GO:0001650;GO:0001725;GO:0005515;GO:0005737;GO:0005856;GO:0005925;GO:0007155;GO:0008360;GO:0030054;GO:0031005;GO:0033623;GO:0046872;GO:0071944;GO:0098609	K24416	-	T	0VCJZ;18X65;1CYA8;KOG1701;0UPS3;1B3DZ;13JRW;0DPCC;0A1QC	filamin-binding LIM protein 1 isoform X1 [Mus musculus]	74202
Mob1b	169.7549482	206.0443649	133.4655314	0.647751427	-0.626487806	0.068264037	1	Nodiff	NC_000071.7	88868730	88906314	+	3171	Mob1b	GO:0005634;GO:0005654;GO:0005730;GO:0005737;GO:0005829;GO:0016301;GO:0016310;GO:0019209;GO:0019900;GO:0031952;GO:0033674;GO:0035329;GO:0046872	K06685	-	D	0DND0;1CXA5;1953F;KOG0440;0A0RR;12T21;1B1AD;0VBN3;0UPH9	MOB kinase activator 1B [Mus musculus]	68473
Drap1	502.4083594	408.4563829	596.3603358	1.460034316	0.546002278	0.068438976	1	Nodiff	NC_000085.7	5472832	5475007	-	1020	Drap1	GO:0000122;GO:0001046;GO:0001091;GO:0003677;GO:0003713;GO:0003714;GO:0005515;GO:0005634;GO:0006355;GO:0006366;GO:0008134;GO:0016251;GO:0017025;GO:0017054;GO:0042802;GO:0045944;GO:0046982;GO:0090575	K21752	-	K	13R2U;0DGZX;0UIZP;KOG1659;195GR;09VRG;1B32W;1CRQ8;0V6QD	dr1-associated corepressor isoform 1 [Mus musculus]	66556
Ubxn4	2059.280087	2493.414913	1625.145261	0.651774902	-0.617554296	0.068747438	1	Nodiff	NC_000067.7	128171635	128207115	+	4380	Ubxn4	GO:0005783;GO:0005829;GO:0030433	K24348	-	O	1CYZQ;0DPZJ;13KF3;18TY8;0UT9Q;0VD7H;0A2BH;1B2AZ;KOG2507	UBX domain-containing protein 4 isoform 2 [Mus musculus]	67812
Nbas	368.1977846	443.9767085	292.4188606	0.658635588	-0.602447627	0.068867241	1	Nodiff	NC_000078.7	13319102	13687381	+	12051	Nbas	GO:0000149;GO:0000956;GO:0005783;GO:0006890;GO:0015031;GO:0070939;GO:2000623	K20473	-	S;O	0V8PV;0UMT8;09XS9;12PPX;1AX9R;18XXA;1CTW8;0DJ4C;KOG1797	neuroblastoma-amplified sequence isoform X1 [Mus musculus]	71169
Gm11992	4.859889768	1.321443207	8.398336329	6.355427371	2.667989143	0.068874554	1	Nodiff	NC_000077.7	8998592	9019354	+	2400	Gm11992	GO:0003674;GO:0005575;GO:0008150	-	-	S	19057;1AZNV;09ZEY;0DKX7;13H9D;0IFTT;0UGPZ;1CVSG;0VAC1	uncharacterized protein C7orf57 homolog [Mus musculus]	626870
H2-Ab1	357.595798	247.6274663	467.5641298	1.88817556	0.91699291	0.068875028	1	Nodiff	NC_000083.7	34482201	34488392	+	1193	H2-Ab1	GO:0002250;GO:0002344;GO:0002376;GO:0002455;GO:0002504;GO:0002579;GO:0002827;GO:0005515;GO:0005769;GO:0005771;GO:0005794;GO:0005886;GO:0006955;GO:0008134;GO:0009897;GO:0009986;GO:0015643;GO:0016020;GO:0016021;GO:0019882;GO:0019886;GO:0031625;GO:0042130;GO:0042605;GO:0042613;GO:0044877;GO:0046635;GO:0048002;GO:0071346;GO:1990405	K06752	-	W;U	1947M;09VEG;0UFM8;0IWG3;13QV7;1AUH0;0DGPB;1CRD4;0V6DP	histocompatibility 2, class II antigen A, beta 1 precursor [Mus musculus]	14961
Sh3bp4	42.55250634	29.4130823	55.69193038	1.89344081	0.921010323	0.068952589	1	Nodiff	NC_000067.7	88998061	89082809	+	5455	Sh3bp4	GO:0005092;GO:0005634;GO:0005737;GO:0005905;GO:0006897;GO:0008285;GO:0010508;GO:0016020;GO:0030136;GO:0030308;GO:0031267;GO:0031410;GO:0032007;GO:0034260;GO:0042802;GO:0050790;GO:0061462;GO:0071230	K20066	-	T;U	12P27;09V12;0DGAE;1B1K0;191T7;0IEE9;0UI0H;0V60P;1CQZU	SH3 domain-binding protein 4 [Mus musculus]	98402
Dynlrb1	1151.321637	943.8269379	1358.816336	1.439688021	0.525756215	0.068975884	1	Nodiff	NC_000068.8	155078453	155092197	+	1009	Dynlrb1	GO:0003774;GO:0005515;GO:0005737;GO:0005813;GO:0005856;GO:0005868;GO:0005874;GO:0007018;GO:0007632;GO:0009416;GO:0030286;GO:0042802;GO:0045505	K10419	-	Z;N;D	1B6CD;0DUWD;KOG4115;0UVW3;0VJ67;193NZ;0A8AJ;1D479;13SMX	dynein light chain roadblock-type 1 isoform a [Mus musculus]	67068
Tsc22d1	1086.675579	795.2399755	1378.111182	1.732950083	0.793230099	0.06914962	1	Nodiff	NC_000080.7	76652401	76745205	+	9939	Tsc22d1	GO:0000978;GO:0001228;GO:0005515;GO:0005634;GO:0005737;GO:0006357;GO:0043065;GO:0045944	-	-	K	1ASKN;0UMX0;KOG4797;1CWGE;0A01D;12SGT;0DMKZ;190DT;0VAXZ	TSC22 domain family protein 1 isoform 1 [Mus musculus]	21807
Zyg11b	620.9697262	736.2500142	505.6894382	0.686844725	-0.54194411	0.06916667	1	Nodiff	NC_000070.7	108084952	108158330	-	10697	Zyg11b	GO:0006515;GO:0031462;GO:0032436	K10350	-	S;U	196PF;0UGVQ;KOG3665;09U8C;0DFI6;0V57G;12NKS;1B36Q;1CQ7Y	protein zyg-11 homolog B [Mus musculus]	414872
Ccdc12	220.1596584	174.7515435	265.5677734	1.519687713	0.603774888	0.069244633	1	Nodiff	NC_000075.7	110483376	110540661	+	2490	Ccdc12	GO:0003674;GO:0005684;GO:0008150;GO:0071014	K12871	-	S	0US29;13UXP;1CXNI;0A137;18X0N;1AWW4;KOG3407;0DNR5;0V82S	coiled-coil domain-containing protein 12 [Mus musculus]	72654
B230219D22Rik	633.9207356	753.1423306	514.6991405	0.68340222	-0.549193161	0.069347809	1	Nodiff	NC_000079.7	55840937	55851313	+	4652	B230219D22Rik	GO:0003674;GO:0005575;GO:0008150	-	-	S	1CWVB;0DMZA;0UGPR;0A0CF;1ASEA;0IFPQ;1923R;12T8N;0VB8J	UPF0461 protein C5orf24 homolog [Mus musculus]	78521
Dnajc19	514.6958638	418.9995968	610.3921308	1.45678453	0.542787507	0.069370216	1	Nodiff	NC_000069.7	34111429	34135503	-	2771	Dnajc19	GO:0001405;GO:0001671;GO:0005515;GO:0005739;GO:0005743;GO:0007601;GO:0015031;GO:0016020;GO:0016021;GO:0030150;GO:0032781;GO:0032991;GO:0048806;GO:0098800;GO:0099617;GO:1900208	K09539	-	O	0A7FI;13RRD;1D3K9;0UVMD;1963T;1B5X5;KOG0723;0DU8A;0VIA5	mitochondrial import inner membrane translocase subunit TIM14 isoform 2 [Mus musculus]	67713
Zfp106	1272.988477	1499.833745	1046.143209	0.697506115	-0.519722229	0.069414495	1	Nodiff	NC_000068.8	120337301	120394367	-	9590	Zfp106	GO:0003723	K24691	-	S;K	1BBI0;0E9GY;13G0X;0ITHG;1DGC6;0V3V5;0WJ2P;197GF;0B6CM	zinc finger protein 106 [Mus musculus]	20402
Acot3	625.3988438	1063.107033	187.6906549	0.176549161	-2.501858128	0.069422708	1	Nodiff	NC_000078.7	84098918	84107174	+	3436	Acot3	GO:0000038;GO:0001676;GO:0005777;GO:0005829;GO:0006629;GO:0006631;GO:0006637;GO:0016290;GO:0016787;GO:0016790;GO:0032788;GO:0032789;GO:0047617;GO:0052689;GO:0102991	K01068	[EC:3.1.2.2]	I	0II3X;1CPJK;1960R;1ATZS;13HN0;0V4IA;0UG0T;09TJB;0DEW0	acyl-coenzyme A thioesterase 3 isoform 1 [Mus musculus]	171281
Uap1	641.3499864	761.4029271	521.2970458	0.684653325	-0.546554432	0.069452757	1	Nodiff	NC_000067.7	169968792	170002533	-	3309	Uap1	GO:0003977;GO:0005654;GO:0005829;GO:0005886;GO:0006047;GO:0016740;GO:0030246;GO:0042802;GO:0070569	K00972	-	M;G	0DI67;KOG2388;1CSWK;19255;12PDS;0UHSN;0V5KI;09VN7;1B0DR	UDP-N-acetylhexosamine pyrophosphorylase isoform X3 [Mus musculus]	107652
Snrnp200	943.423722	1118.484009	768.3634356	0.686968638	-0.541683858	0.070040644	1	Nodiff	NC_000068.8	127050306	127082373	+	6760	Snrnp200	GO:0000166;GO:0000388;GO:0000398;GO:0003676;GO:0003723;GO:0003724;GO:0004386;GO:0005524;GO:0005634;GO:0005654;GO:0005681;GO:0005682;GO:0006397;GO:0008380;GO:0016787;GO:0042802;GO:0046540;GO:0071005;GO:0071006;GO:0071013	K12854	[EC:3.6.4.13]	A	1CPNQ;KOG0952;1B58A;12QFR;0V8FP;09XHN;0UG8G;1914P;0DMSK	U5 small nuclear ribonucleoprotein 200 kDa helicase [Mus musculus]	320632
Lrrc15	3.041393231	5.747365042	0.335421419	0.058360904	-4.09885396	0.07005638	1	Nodiff	NC_000082.7	30088120	30102072	-	5391	Lrrc15	GO:0001968;GO:0005518;GO:0005615;GO:0009986;GO:0016020;GO:0016021;GO:0030335;GO:0031012;GO:0043236;GO:0046813;GO:0062023;GO:1903077	-	-	T;V	KOG0619;1B1S0;0DNEW;0VBQ5;12TES;0URS2;1CXC6;191W9;0A0TI	leucine-rich repeat-containing protein 15 precursor [Mus musculus]	74488
Zranb2	722.75453	857.3350213	588.1740387	0.686049239	-0.543615971	0.070163057	1	Nodiff	NC_000069.7	157239749	157254027	+	3552	Zranb2	GO:0001530;GO:0003723;GO:0005634;GO:0005654;GO:0006397;GO:0008380;GO:0046872	-	-	Z;A;S	1B46J;09YMZ;0V9JR;1CUWA;0DK2I;18S51;0UNYZ;KOG1995;13R54	zinc finger Ran-binding domain-containing protein 2 isoform 1 [Mus musculus]	53861
Pja2	603.3368282	717.6418397	489.0318167	0.681442733	-0.553335673	0.070173366	1	Nodiff	NC_000083.7	64588001	64638878	-	4706	Pja2	GO:0000139;GO:0004842;GO:0005515;GO:0005737;GO:0005783;GO:0005789;GO:0005794;GO:0005886;GO:0006954;GO:0007616;GO:0010738;GO:0014069;GO:0016020;GO:0016567;GO:0016740;GO:0030054;GO:0034137;GO:0034236;GO:0034237;GO:0035329;GO:0043030;GO:0045087;GO:0045111;GO:0045202;GO:0046330;GO:0046872;GO:1900745	K10634	[EC:2.3.2.27]	O	1CV4X;18UTK;KOG0800;0VABH;1AZN7;09ZEF;12TGZ;0DFWF;0UPYW	E3 ubiquitin-protein ligase Praja-2 isoform a [Mus musculus]	224938
Tjp3	436.4986471	352.8885336	520.1087606	1.473861322	0.559600785	0.07018861	1	Nodiff	NC_000076.7	81109022	81127415	-	3350	Tjp3	GO:0005634;GO:0005654;GO:0005886;GO:0005911;GO:0005923;GO:0016020;GO:0030054	K06097	-	T	1CZTW;0UTWQ;0DPE0;18WI4;12RKK;09TVQ;KOG3580;1AU1B;0V4UW	tight junction protein ZO-3 isoform 1 [Mus musculus]	27375
Sh3pxd2a	640.7513497	472.7045644	808.7981351	1.711001323	0.774840875	0.070190554	1	Nodiff	NC_000085.7	47248613	47453053	-	10892	Sh3pxd2a	GO:0001701;GO:0002020;GO:0002102;GO:0005515;GO:0005546;GO:0005737;GO:0006801;GO:0010314;GO:0016176;GO:0030054;GO:0032266;GO:0035091;GO:0042995;GO:0043325;GO:0050790;GO:0070273;GO:0072593;GO:0072675	K24032	-	Z;T;C	18UIP;0V62I;09V2W;1B50U;KOG4773;0UHZB;13ARM;0DGC9;1CR1R	SH3 and PX domain-containing protein 2A isoform 1 [Mus musculus]	14218
Abtb2	154.5339746	188.245077	120.8228723	0.641838152	-0.639718547	0.070307142	1	Nodiff	NC_000068.8	103396655	103548768	+	4558	Abtb2	GO:0005654;GO:0046982;GO:0097237	K10521	-	S	0DIVS;09XIB;0UMHV;1B0U1;1CYQE;0IESM;12X6N;0V8GG;18TJ2	ankyrin repeat and BTB/POZ domain-containing protein 2 [Mus musculus]	99382
Ids	178.3361551	217.0814029	139.5909073	0.64303485	-0.637031167	0.070314612	1	Nodiff	NC_000086.8	69386675	69429440	-	5723	Ids	GO:0003824;GO:0004423;GO:0005509;GO:0005515;GO:0005764;GO:0006027;GO:0008484;GO:0016787;GO:0046872	K01136	[EC:3.1.6.13]	G	0DNWQ;1AYAS;0UI2A;1CXU3;0VC4P;0A18U;KOG3867;12N15;18Y95	iduronate 2-sulfatase isoform X1 [Mus musculus]	15931
Rhobtb1	804.6381456	951.8339213	657.44237	0.690711221	-0.533845434	0.070503023	1	Nodiff	NC_000076.7	68987106	69127621	+	6560	Rhobtb1	GO:0000166;GO:0003924;GO:0005515;GO:0005525;GO:0005856;GO:0005886;GO:0005938;GO:0007015;GO:0007163;GO:0007264;GO:0008360;GO:0019901;GO:0030865;GO:0031410;GO:0032956;GO:0042995;GO:0043231;GO:0043652	K07868	-	Z;S	0V6A6;09VAV;1B3XN;18XHX;0UIDA;12P76;KOG0393;1CR96;0DGJC	rho-related BTB domain-containing protein 1 isoform 1 [Mus musculus]	69288
Qdpr	3315.363194	2717.533611	3913.192778	1.439979532	0.526048306	0.0705282	1	Nodiff	NC_000071.7	45591374	45607571	-	1394	Qdpr	GO:0001889;GO:0004155;GO:0005737;GO:0005739;GO:0005829;GO:0006559;GO:0006729;GO:0010044;GO:0010288;GO:0016491;GO:0033762;GO:0035690;GO:0042802;GO:0043005;GO:0055114;GO:0070402;GO:0070404	K00357	[EC:1.5.1.34]	Q;E	0DRQ0;KOG4022;19166;1B0KK;0VBR8;0UUGU;0A0UK;12T4N;1D0XE	dihydropteridine reductase [Mus musculus]	110391
Stx18	250.2986603	299.9466814	200.6506393	0.668954357	-0.580020317	0.070589981	1	Nodiff	NC_000071.7	38194073	38295114	+	5106	Stx18	GO:0000139;GO:0005484;GO:0005783;GO:0005789;GO:0005794;GO:0006886;GO:0006890;GO:0015031;GO:0016020;GO:0016021;GO:0016192;GO:0019904;GO:0031201;GO:0061025;GO:0090158;GO:1902117;GO:1902953;GO:1903358	K08492	-	U	18X67;0VC9E;0DP1C;1B0FW;0UQPV;1CXZ7;KOG3894;0A1DT;12TNK	syntaxin-18 isoform 1 [Mus musculus]	71116
Ccdc122	115.6246642	141.494566	89.75476234	0.634333635	-0.656686253	0.070655979	1	Nodiff	NC_000080.7	77274212	77349703	+	1822	Ccdc122	GO:0003674;GO:0005575;GO:0008150	-	-	S	0A23E;18V9N;0VCYT;0DPKF;0IRCS;0USY0;1B364;13KAK;1CSJ8	coiled-coil domain-containing protein 122 isoform 1 [Mus musculus]	108811
Hook1	1036.048171	1222.974097	849.1222445	0.694309264	-0.526349674	0.070917451	1	Nodiff	NC_000070.7	95855418	95913649	+	7090	Hook1	GO:0003779;GO:0005515;GO:0005737;GO:0005813;GO:0005829;GO:0005856;GO:0005874;GO:0007030;GO:0007032;GO:0007040;GO:0007275;GO:0007283;GO:0007286;GO:0008017;GO:0008333;GO:0015031;GO:0015630;GO:0030154;GO:0030705;GO:0030897;GO:0031122;GO:0042802;GO:0045022;GO:0051959;GO:0070695;GO:1905198	K16612	-	Z	0V5UC;0IG1M;0DG46;12S0C;18THN;1CTGV;09UUU;0UHRC;1AYUS	protein Hook homolog 1 [Mus musculus]	77963
Lmnb1	89.26623396	113.5076389	65.024829	0.572867427	-0.803726787	0.071119885	1	Nodiff	NC_000084.7	56840885	56886496	+	2843	Lmnb1	GO:0003690;GO:0005634;GO:0005635;GO:0005637;GO:0005638;GO:0005652;GO:0005654;GO:0005737;GO:0005882;GO:0008432;GO:0010971;GO:0016020;GO:0016363;GO:0031965;GO:0043274;GO:0046330;GO:1904609;GO:1990837	K07611	-	Z;D;Y	1CRS3;0V6SA;12PTX;0US7C;09VTI;0DH1W;KOG0977;1B290;18TBX	lamin-B1 [Mus musculus]	16906
Fkbp7	81.65803496	61.16592474	102.1501452	1.670049879	0.739891192	0.071157298	1	Nodiff	NC_000068.8	76493378	76503442	-	1014	Fkbp7	GO:0000413;GO:0003755;GO:0005509;GO:0005515;GO:0005783;GO:0005788;GO:0016853;GO:0046872	K09573	[EC:5.2.1.8]	O	KOG0549;1CVZ4;0DM41;1AUXF;0UQ7B;09ZKH;13FNC;0VAHA;18YBB	peptidyl-prolyl cis-trans isomerase FKBP7 isoform 1 precursor [Mus musculus]	14231
Crybg2	213.4232062	167.129071	259.7173414	1.553992611	0.635979644	0.071182382	1	Nodiff	NC_000070.7	133788042	133819815	+	5841	Crybg2	GO:0003674;GO:0005575;GO:0008150	-	-	S	0V692;0DGI7;1CR7Y;0IERF;18XM5;136MA;1AZQ3;09V9T;0UP28	beta/gamma crystallin domain-containing protein 2 isoform X1 [Mus musculus]	230806
Lrrc61	60.11890117	76.66819664	43.5696057	0.568287864	-0.815306188	0.071248711	1	Nodiff	NC_000072.7	48531714	48547656	+	2997	Lrrc61	-	-	-	T	1CXPB;12TT1;1921K;0VC09;0US39;0DNRZ;KOG0531;1AX9M;0A141	leucine-rich repeat-containing protein 61 [Mus musculus]	243371
Ubxn2a	745.881176	881.1164345	610.6459175	0.693036577	-0.528996599	0.071251799	1	Nodiff	NC_000078.7	4926814	4957749	-	4958	Ubxn2a	GO:0000045;GO:0005634;GO:0005783;GO:0005801;GO:0005829;GO:0007030;GO:0010468;GO:0031396;GO:0031468;GO:0033130;GO:0042176;GO:0043130;GO:0043161;GO:0061025;GO:1990830	K24349	-	Y	1ASZQ;195PI;0DRA5;1D0FY;0UHCE;KOG2086;0VEY7;13KTD;0A43D	UBX domain-containing protein 2A [Mus musculus]	217379
Stag1	436.0694713	518.1791214	353.9598212	0.683083912	-0.549865281	0.071280663	1	Nodiff	NC_000075.7	100479762	100840597	+	25284	Stag1	GO:0000785;GO:0003682;GO:0005634;GO:0005654;GO:0005694;GO:0007049;GO:0007059;GO:0007062;GO:0008278;GO:0016363;GO:0016604;GO:0051301;GO:0090307;GO:0097431	K06671	-	D	1CPR1;KOG2011;0UG5F;0DF16;1ARYJ;0V4Q8;1944F;12N2Q;09TQY	cohesin subunit SA-1 isoform 1 [Mus musculus]	20842
Sdhb	2768.878363	2299.866929	3237.889798	1.407859628	0.493503495	0.07141364	1	Nodiff	NC_000070.7	140688582	140706509	+	1079	Sdhb	GO:0005654;GO:0005739;GO:0005743;GO:0005749;GO:0005886;GO:0006099;GO:0006105;GO:0008177;GO:0009055;GO:0009060;GO:0016020;GO:0016491;GO:0022904;GO:0031966;GO:0045273;GO:0046872;GO:0048039;GO:0051536;GO:0051537;GO:0051538;GO:0051539;GO:0055114	K00235	[EC:1.3.5.1]	C	0DPQV;KOG3049;0V9G0;1CYQ4;12R8E;18V45;0UPU6;1B1VE;09V8H	succinate dehydrogenase [ubiquinone] iron-sulfur subunit, mitochondrial isoform 1 precursor [Mus musculus]	67680
Khnyn	375.8856954	449.3425629	302.4288279	0.673047365	-0.571220059	0.071516746	1	Nodiff	NC_000080.7	56122269	56136237	+	6147	Khnyn	GO:0003723;GO:0003729;GO:0004521;GO:0005634;GO:0036464;GO:0090502	-	-	S;K	0UFQE;1CQPM;KOG3777;0DG04;18ZZV;09UQ5;1AZ5S;12NVX;0V5PS	protein KHNYN [Mus musculus]	219094
Prox1	2115.14356	2484.323271	1745.963848	0.702792534	-0.508829229	0.071663139	1	Nodiff	NC_000067.7	189850232	189903024	-	8594	Prox1	GO:0000122;GO:0000976;GO:0000978;GO:0000981;GO:0001227;GO:0001709;GO:0001822;GO:0001889;GO:0001938;GO:0001945;GO:0001946;GO:0002088;GO:0002089;GO:0002194;GO:0003677;GO:0003700;GO:0005515;GO:0005634;GO:0005654;GO:0005737;GO:0005829;GO:0006355;GO:0006357;GO:0007275;GO:0007420;GO:0007623;GO:0008284;GO:0008285;GO:0010468;GO:0010595;GO:0016922;GO:0021542;GO:0021707;GO:0030240;GO:0030324;GO:0031016;GO:…	K20211	-	K	18SM4;KOG3779;1CTFN;09XD4;0DIQI;0V8B4;12TA8;1AWSP;0UMA6	prospero homeobox protein 1 isoform X1 [Mus musculus]	19130
Slc6a6	1269.225859	1499.474397	1038.97732	0.692894339	-0.529292726	0.07195482	1	Nodiff	NC_000072.7	91661031	91736044	+	7159	Slc6a6	GO:0005368;GO:0005369;GO:0005886;GO:0005887;GO:0006836;GO:0010940;GO:0015171;GO:0015185;GO:0015293;GO:0015734;GO:0016020;GO:0016021;GO:0016323;GO:0016324;GO:0022858;GO:0030425;GO:0030977;GO:0031528;GO:0032328;GO:0035725;GO:0043025;GO:0045597;GO:0050804;GO:0051939;GO:0055085;GO:0071705;GO:0089718;GO:0098739;GO:0098797;GO:0098982;GO:0099055	K05039	-	P	KOG3659;12NMW;09U0F;0DHIB;0V4BE;1AYCB;18XI4;1CS8J;0UNV1	sodium- and chloride-dependent taurine transporter isoform X1 [Mus musculus]	21366
Nabp1	569.2105991	405.47963	732.9415681	1.807591588	0.854068748	0.072084195	1	Nodiff	NC_000067.7	51504127	51517634	-	7434	Nabp1	GO:0000724;GO:0000781;GO:0003677;GO:0003697;GO:0003723;GO:0005634;GO:0005654;GO:0005829;GO:0006281;GO:0006974;GO:0010212;GO:0035861;GO:0044818;GO:0070876	-	-	S;L;U	1CSA9;0VB3U;0UJSS;13QPT;0DHJY;18USR;09TY7;1ARCC;KOG3416	SOSS complex subunit B2 isoform a [Mus musculus]	109019
Hmgcr	1018.531256	829.7452507	1207.317261	1.455045702	0.541064468	0.072272061	1	Nodiff	NC_000079.7	96785470	96807444	-	5458	Hmgcr	GO:0000139;GO:0004420;GO:0005777;GO:0005778;GO:0005783;GO:0005789;GO:0006629;GO:0006694;GO:0006695;GO:0006743;GO:0007568;GO:0007584;GO:0008202;GO:0008203;GO:0008284;GO:0008299;GO:0008542;GO:0010664;GO:0010666;GO:0015936;GO:0016020;GO:0016021;GO:0016126;GO:0016491;GO:0016616;GO:0031667;GO:0032874;GO:0032933;GO:0032934;GO:0038183;GO:0042177;GO:0042282;GO:0042632;GO:0042802;GO:0043066;GO:0043231;GO:…	K00021	[EC:1.1.1.34]	I	12RVD;0DKU1;KOG2480;1CVNY;0V8UA;18Y05;0UNT4;1B51M;09ZBN	3-hydroxy-3-methylglutaryl-coenzyme A reductase isoform 2 [Mus musculus]	15357
Ablim1	533.8057273	671.7625323	395.8489223	0.589269129	-0.763001408	0.072355897	1	Nodiff	NC_000085.7	57021165	57303776	-	10406	Ablim1	GO:0001725;GO:0003779;GO:0005515;GO:0005737;GO:0005856;GO:0007010;GO:0007411;GO:0014069;GO:0015629;GO:0030027;GO:0030032;GO:0045944;GO:0046872;GO:0051015;GO:0060271	K07520	-	Z;T	1CSI6;KOG1044;0DHTS;1AZ44;09WDG;18ZYM;12R3S;0V7BU;0UK3C	actin-binding LIM protein 1 isoform 1 [Mus musculus]	226251
Jpt2	305.7350172	364.3829707	247.0870637	0.678097177	-0.560436057	0.072415265	1	Nodiff	NC_000083.7	25161444	25179597	-	2606	Jpt2	GO:0005634;GO:0005737;GO:0005829;GO:0005886	-	-	S	0IY2U;0UJ5W;1AXCN;0VFUA;0DJ72;0A4Z1;18Y5X;13RN5;1CTYZ	jupiter microtubule associated homolog 2 [Mus musculus]	52009
Cdk7	291.7258738	352.1654843	231.2862633	0.656754491	-0.606573934	0.072432662	1	Nodiff	NC_000079.7	100833532	100867450	-	7598	Cdk7	GO:0000166;GO:0000439;GO:0001650;GO:0004672;GO:0004674;GO:0004693;GO:0005515;GO:0005524;GO:0005634;GO:0005654;GO:0005675;GO:0005737;GO:0005829;GO:0005856;GO:0005886;GO:0006281;GO:0006366;GO:0006367;GO:0006468;GO:0006974;GO:0007049;GO:0008022;GO:0008094;GO:0008353;GO:0016020;GO:0016301;GO:0016310;GO:0016740;GO:0019907;GO:0044877;GO:0045944;GO:0048471;GO:0050821;GO:0051301;GO:0051726;GO:0070516;GO:…	K02202	-	D;K	0UGHG;18U64;0V4YM;0DF9N;09TZS;1AVS6;12NG6;1CPZ9;KOG0659	cyclin-dependent kinase 7 [Mus musculus]	12572
Tm7sf2	845.1339459	685.9798323	1004.28806	1.464019804	0.549935069	0.072571336	1	Nodiff	NC_000085.7	6112851	6117880	-	1479	Tm7sf2	GO:0005637;GO:0005783;GO:0005789;GO:0006629;GO:0006694;GO:0006695;GO:0008202;GO:0008203;GO:0016020;GO:0016021;GO:0016126;GO:0016491;GO:0016627;GO:0016628;GO:0030176;GO:0031090;GO:0043231;GO:0043235;GO:0050613;GO:0050661;GO:0055114	K00222	[EC:1.3.1.70]	T;I	12PRZ;0DPA6;0URJ2;KOG1435;18ZI3;0VCHS;1AY83;1CQYT;0A1MZ	delta(14)-sterol reductase TM7SF2 [Mus musculus]	73166
Eml1	34.2935132	23.17829606	45.40873034	1.959105632	0.970195187	0.07257782	1	Nodiff	NC_000078.7	108337265	108505835	+	5601	Eml1	GO:0000226;GO:0002244;GO:0005515;GO:0005737;GO:0005829;GO:0005856;GO:0005874;GO:0007052;GO:0007405;GO:0007420;GO:0008017;GO:0015630;GO:0015631;GO:0048471;GO:0072686;GO:0097431;GO:1990023	K18595	-	Z;S;D	0ISA0;0V3IJ;0WI8M;0B5KX;1DFW5;0E8ZW;13EWX	echinoderm microtubule-associated protein-like 1 isoform X1 [Mus musculus]	68519
Cbx6	70.77384582	52.49994605	89.04774559	1.696149278	0.762263147	0.072842039	1	Nodiff	NC_000081.7	79708099	79718534	-	5449	Cbx6	GO:0000122;GO:0000792;GO:0003727;GO:0005634;GO:0005694;GO:0006325;GO:0031519	K11453	-	B	1DAI3;13SS2;0UZK4;0E3AG;1B8MI;0W1Y7;KOG2748;0APM4	chromobox protein homolog 6 [Mus musculus]	494448
Krt19	9.095151875	14.14105317	4.049250583	0.286347172	-1.80416274	0.072946391	1	Nodiff	NC_000077.7	100031636	100036752	-	1416	Krt19	GO:0005198;GO:0005515;GO:0005882;GO:0005886;GO:0007219;GO:0008307;GO:0016010;GO:0016327;GO:0030018;GO:0042383;GO:0043034;GO:0043627;GO:0044877;GO:0045214;GO:0060706;GO:0071944;GO:1990357	K07604	-	Z	1B438;09UC4;0DFMN;0IFTF;13IBZ;192G2;0UNMY;1CQBB;0V5B8	keratin, type I cytoskeletal 19 isoform 1 [Mus musculus]	16669
Crip1	61.51308259	26.57014911	96.45601607	3.630239924	1.860064899	0.073200447	1	Nodiff	NC_000078.7	113115632	113117499	+	447	Crip1	GO:0005737;GO:0008270;GO:0008630;GO:0010043;GO:0010468;GO:0042277;GO:0046872;GO:0071236;GO:0071493	K24412	-	Z;T	1B6SN;0ITI6;0DVHD;1D4U0;193UR;0UWEZ;0VKBI;13UFQ;0A9EQ	cysteine-rich protein 1 [Mus musculus]	12925
Matn2	50.79610484	36.28528044	65.30692924	1.799818782	0.847851653	0.073329661	1	Nodiff	NC_000081.7	34306827	34436388	+	3577	Matn2	GO:0001764;GO:0005201;GO:0005509;GO:0005576;GO:0005604;GO:0005615;GO:0007411;GO:0008347;GO:0031012;GO:0031104;GO:0031175;GO:0048678;GO:0062023	K19467	-	T;W	1BB5F;0V3C5;197AC;0WHJY;0E8MH;0IR7H;13DXE;1DFJ9;0B509	matrilin-2 isoform 1 precursor [Mus musculus]	17181
Fmn1	89.50008186	67.89200278	111.1081609	1.636542691	0.710651238	0.073360801	1	Nodiff	NC_000068.8	113158029	113547113	+	16678	Fmn1	GO:0001822;GO:0003779;GO:0005515;GO:0005634;GO:0005737;GO:0005789;GO:0005856;GO:0005884;GO:0005886;GO:0005912;GO:0008017;GO:0010467;GO:0015630;GO:0016020;GO:0017124;GO:0030054;GO:0030838;GO:0035136;GO:0035137;GO:0045010;GO:0048705;GO:0048813;GO:0051127;GO:0051894;GO:0060173;GO:0072092	K10367	-	Z;T	1DCXT;0WD18;KOG1922;0B0I4;14TQT;0E5YC	formin-1 isoform 1 [Mus musculus]	14260
Olfm3	74.18984021	55.70342897	92.67625146	1.663744103	0.734433553	0.073373761	1	Nodiff	NC_000069.7	114697727	114919413	+	5093	Olfm3	GO:0005515;GO:0005576;GO:0005615;GO:0005794;GO:0030054;GO:0032281;GO:0042462;GO:0045202	-	-	W	1DCE0;196QX;1B9VB;0KCV8;0WCCJ;0E5DX;0AZW5;0V0WY;14T0X	noelin-3 isoform B precursor [Mus musculus]	229759
Atf6b	367.0046112	438.3448312	295.6643912	0.674501831	-0.568105736	0.073643739	1	Nodiff	NC_000083.7	34866120	34874048	+	2566	Atf6b	GO:0000976;GO:0000978;GO:0001228;GO:0003700;GO:0005634;GO:0005789;GO:0006355;GO:0006357;GO:0012505;GO:0030968;GO:0032993;GO:0035497;GO:0045944;GO:0090575;GO:1903892;GO:1990440;GO:1990837	K09049	-	K	1B3TM;18V5M;12RDE;0A0Z2;KOG4343;0UKHY;0DNK9;0VBVF;1CXHF	cyclic AMP-dependent transcription factor ATF-6 beta [Mus musculus]	12915
Gpd1	5591.071067	4375.544795	6806.597339	1.555599967	0.637471109	0.073777397	1	Nodiff	NC_000081.7	99615468	99622895	+	2798	Gpd1	GO:0004367;GO:0004368;GO:0005737;GO:0005739;GO:0005829;GO:0005975;GO:0006072;GO:0006094;GO:0006116;GO:0006127;GO:0006734;GO:0009331;GO:0016491;GO:0016616;GO:0042803;GO:0045821;GO:0046168;GO:0046486;GO:0051287;GO:0055114;GO:0071320;GO:0071356	K00006	[EC:1.1.1.8]	C	KOG2711;0V4ES;1B51W;0UTWX;0DFVZ;12N7M;09TFP;1CQJB;18U99	glycerol-3-phosphate dehydrogenase [NAD(+)], cytoplasmic [Mus musculus]	14555
Angpt2	19.21914492	11.59600545	26.84228438	2.314787147	1.210879539	0.073999032	1	Nodiff	NC_000074.7	18740279	18791578	-	3560	Angpt2	GO:0001525;GO:0001666;GO:0001974;GO:0005102;GO:0005172;GO:0005515;GO:0005576;GO:0005615;GO:0005634;GO:0005886;GO:0007169;GO:0007275;GO:0007281;GO:0007492;GO:0009314;GO:0009612;GO:0009749;GO:0010467;GO:0010812;GO:0014070;GO:0014823;GO:0016525;GO:0030097;GO:0030154;GO:0030971;GO:0031100;GO:0042995;GO:0043537;GO:0045765;GO:0045766;GO:0046872;GO:0048014;GO:0048019;GO:0048514;GO:0050928;GO:0060135;GO:…	K05466	-	S;W;T;E;V	1AS0K;09TS9;13CXA;1CPSF;0DF2N;KOG2579;0UG7I;18WN4;0V4RJ	angiopoietin-2 precursor [Mus musculus]	11601
Styxl1	12.6594109	22.95812923	2.360692574	0.102825999	-3.281723006	0.074090071	1	Nodiff	NC_000071.7	135776074	135807277	-	3261	Styxl1	GO:0001691;GO:0004864;GO:0005739;GO:0006470;GO:0008138;GO:0010976;GO:0016311;GO:0019903;GO:0032515;GO:0062030;GO:2001242;GO:2001244	K18047	-	V	13HQU;1D1WS;0A5KJ;18TT4;0DSGH;1ATKI;KOG1716;0UI11;0V8WU	serine/threonine/tyrosine-interacting-like protein 1 isoform X1 [Mus musculus]	76571
Pter	1247.065962	1032.67333	1461.458594	1.415218687	0.501025003	0.074183905	1	Nodiff	NC_000068.8	12928828	13008265	+	3754	Pter	GO:0008270;GO:0009056;GO:0016787;GO:0016788;GO:0030855;GO:0046872	K07048	-	S	0USH2;1B2KV;0DJZ5;12TTJ;0IGM3;1CY33;1939P;0A1H6;0VCCQ	phosphotriesterase-related protein isoform 1 [Mus musculus]	19212
Dkk3	60.40838584	43.9770871	76.83968458	1.747266353	0.805099549	0.074237399	1	Nodiff	NC_000073.7	111715226	111758689	-	3590	Dkk3	GO:0005576;GO:0005615;GO:0007275;GO:0016055;GO:0030178;GO:0032348;GO:0039706;GO:0045892;GO:0048019;GO:0090090;GO:2000065;GO:2000272	-	-	T	0VAE5;1CVUK;0UPW9;KOG1218;09ZGZ;0DKZT;13V03;1B4HU	dickkopf-related protein 3 isoform a precursor [Mus musculus]	50781
C9	7939.283658	6550.099256	9328.46806	1.424172016	0.51012341	0.074249707	1	Nodiff	NC_000081.7	6474827	6528306	+	2263	C9	GO:0001906;GO:0002376;GO:0005576;GO:0005579;GO:0005615;GO:0005886;GO:0006955;GO:0006957;GO:0006958;GO:0007596;GO:0016020;GO:0016021;GO:0019835;GO:0044218;GO:0045087;GO:0051260	K04000	-	O;W	0DPAP;1CXFT;0VCIB;1ASTT;0IH3C;138UP;09ZVI;18WJF;0UH58	complement component C9 isoform 1 precursor [Mus musculus]	12279
Prkar1b	9.313631347	4.198212483	14.42905021	3.436950909	1.781129245	0.0745427	1	Nodiff	NC_000071.7	139003059	139136458	-	3304	Prkar1b	GO:0000166;GO:0001932;GO:0004862;GO:0005737;GO:0005771;GO:0005886;GO:0005952;GO:0006468;GO:0007611;GO:0008603;GO:0009887;GO:0010738;GO:0016020;GO:0030552;GO:0034236;GO:0043949;GO:0045202;GO:0045859;GO:0050804;GO:0098685;GO:0098686;GO:0098693;GO:0098978;GO:2000479;GO:2000480	K04739	-	T	18XCT;1AU7M;12RDS;09VJ0;0V6I6;1CRHR;0DGTP;KOG1113;0UIQ5	cAMP-dependent protein kinase type I-beta regulatory subunit isoform a [Mus musculus]	19085
Carmil1	302.8953488	243.1339383	362.6567592	1.491592501	0.576853449	0.074744232	1	Nodiff	NC_000079.7	24196464	24464983	-	6136	Carmil1	GO:0005634;GO:0005654;GO:0005737;GO:0005829;GO:0005856;GO:0005886;GO:0007163;GO:0016020;GO:0016021;GO:0016477;GO:0016607;GO:0030027;GO:0030032;GO:0030335;GO:0030838;GO:0031252;GO:0031529;GO:0031941;GO:0042995;GO:0044351;GO:0044354;GO:0044877;GO:0045111;GO:0046415;GO:0051496;GO:0051638;GO:0051639;GO:1900026;GO:1902745;GO:2000813	K20493	-	N	12NIV;0V4I6;KOG4242;1ARCN;18VJC;0DFEM;0UFFW;1CQ4D;09TJ7	F-actin-uncapping protein LRRC16A isoform X1 [Mus musculus]	68732
Ak1	8.839843444	3.955186391	13.7245005	3.470000941	1.794936054	0.074828608	1	Nodiff	NC_000068.8	32511770	32525070	+	2639	Ak1	GO:0000166;GO:0001520;GO:0004017;GO:0004550;GO:0005524;GO:0005737;GO:0005829;GO:0005886;GO:0006139;GO:0006163;GO:0006165;GO:0006172;GO:0007050;GO:0009142;GO:0010828;GO:0016301;GO:0016310;GO:0016740;GO:0016776;GO:0019205;GO:0030017;GO:0036126;GO:0043005;GO:0046033;GO:0046034;GO:0046103;GO:0046940;GO:0048471	K00939	[EC:2.7.4.3]	F	192IS;0V7YM;KOG3079;0DEPS;12TE8;09X0G;1ARJ8;1CPDH;0UFPV	adenylate kinase isoenzyme 1 isoform 1 [Mus musculus]	11636
Mcm10	231.0530477	184.8974006	277.2086949	1.499256852	0.584247566	0.074968813	1	Nodiff	NC_000068.8	4995535	5017602	-	4121	Mcm10	GO:0003677;GO:0003688;GO:0003690;GO:0003697;GO:0005634;GO:0005654;GO:0005730;GO:0006260;GO:0006270;GO:0006974;GO:0008283;GO:0019899;GO:0031298;GO:0042802;GO:0046872	K10736	-	D;L	18UA5;0V9ZU;1CT8F;KOG3056;09Z2C;0DKHR;1B3YX;0UT0P;13KH9	protein MCM10 homolog [Mus musculus]	70024
Ndufb7	991.844139	816.4893497	1167.198928	1.429533562	0.515544491	0.075041774	1	Nodiff	NC_000074.7	84293387	84298252	+	533	Ndufb7	GO:0003674;GO:0003954;GO:0005739;GO:0005743;GO:0005747;GO:0005758;GO:0008137;GO:0016020;GO:0032981;GO:0055114;GO:0070469	K03963	-	C	1B5Z6;193AH;KOG3468;0A7F3;0VI9N;0UVD3;0DU80;13SZT;1D3K0	NADH dehydrogenase [ubiquinone] 1 beta subcomplex subunit 7 [Mus musculus]	66916
Scarf1	181.4486973	144.0757491	218.8216456	1.51879582	0.602927934	0.075180615	1	Nodiff	NC_000077.7	75404310	75417408	+	3184	Scarf1	GO:0005044;GO:0005515;GO:0005886;GO:0006898;GO:0007155;GO:0010976;GO:0016020;GO:0016021;GO:0016322;GO:0016358;GO:0030169;GO:0048680	K24318	-	T	0V6U1;KOG1218;0DH3F;09VVB;1CRTQ;18T8E;1AW50;13I1K;0UIJ7	scavenger receptor class F member 1 precursor [Mus musculus]	380713
Marveld1	587.4812031	707.7909277	467.1714785	0.660041631	-0.599371072	0.075228757	1	Nodiff	NC_000085.7	42135828	42140142	+	3077	Marveld1	GO:0005634;GO:0005737;GO:0005856;GO:0005886;GO:0007049;GO:0016020;GO:0016021;GO:0019911;GO:0042552	-	-	V	KOG4788;0VHYP;1D38G;0UV5R;13QSU;1B5ET;1934Q;0A74H;0DU55	MARVEL domain-containing protein 1 [Mus musculus]	277010
Ebpl	1711.705945	1415.62401	2007.787881	1.418305897	0.504168723	0.075484645	1	Nodiff	NC_000080.7	61577212	61597894	-	2077	Ebpl	GO:0003674;GO:0005783;GO:0005789;GO:0008150;GO:0016020;GO:0016021;GO:0016125;GO:0047750	-	-	I	1CWMU;192MX;0UQZR;0A067;0VB29;1B0UB;KOG4826;13RMS;0DMS8	emopamil-binding protein-like [Mus musculus]	68177
Rplp1	3978.230168	3280.166296	4676.29404	1.425627123	0.51159669	0.075571181	1	Nodiff	NC_000075.7	61820565	61821792	-	468	Rplp1	GO:0002181;GO:0003735;GO:0005840;GO:0006414;GO:0006417;GO:0022625;GO:0030295;GO:0032147;GO:0043021	K02942	-	J	0UVCG;1962V;0A9F6;0DVKV;0VKC1;13W65;KOG1762;1D4X6;1B5Y8	60S acidic ribosomal protein P1 [Mus musculus]	56040
Dhx40	573.0573962	677.395519	468.7192735	0.691943274	-0.531274325	0.075595652	1	Nodiff	NC_000077.7	86659675	86698695	-	3955	Dhx40	GO:0000166;GO:0003676;GO:0003723;GO:0003724;GO:0004386;GO:0005524;GO:0016787	K18711	[EC:3.6.4.13]	F;A	0DJUE;13AHQ;09YE7;0V9BX;KOG0922;1CUMJ;1AT3U;18U15;0UHH8	probable ATP-dependent RNA helicase DHX40 [Mus musculus]	67487
Ifitm10	5.987473694	9.961127146	2.013820242	0.202167909	-2.306374088	0.075767529	1	Nodiff	NC_000073.7	141879572	141927526	-	5941	Ifitm10	GO:0003674;GO:0005886;GO:0008150;GO:0016020;GO:0016021	K06566	-	S	0DGBP;0V61Z;0UI25;194KZ;09V2C;1ATMY;0J92W;13WPD;1CR15	interferon-induced transmembrane protein 10 isoform X1 [Mus musculus]	320802
Tmem218	32.92800532	22.17829624	43.67771441	1.969389981	0.977748824	0.07588085	1	Nodiff	NC_000075.7	37119519	37134524	+	1147	Tmem218	GO:0003674;GO:0005575;GO:0005929;GO:0008150;GO:0016020;GO:0016021;GO:0042995	-	-	S	0VJBC;13U6R;1D4B2;0DV0D;0UW0M;0J07M;193W2;0A8FE;1B6M5	transmembrane protein 218 isoform 1 [Mus musculus]	66279
Stim2	304.9243992	364.4893411	245.3594573	0.673159485	-0.570979745	0.075952203	1	Nodiff	NC_000071.7	54155865	54278399	+	4934	Stim2	GO:0002115;GO:0005246;GO:0005509;GO:0005515;GO:0005783;GO:0005789;GO:0005886;GO:0006811;GO:0006816;GO:0006874;GO:0015279;GO:0016020;GO:0016021;GO:0032237;GO:0046872;GO:0051928;GO:0070588	K18196	-	U	12U3H;1CWUR;0VB42;0DMUQ;1AS6U;18T0S;0UGP7;0A080;KOG4403	stromal interaction molecule 2 isoform 1 precursor [Mus musculus]	116873
Zfp273	34.28865742	45.43617518	23.14113965	0.509310908	-0.973381478	0.07595799	1	Nodiff	NC_000079.7	67961935	67975119	+	2321	Zfp273	GO:0000978;GO:0000981;GO:0005634;GO:0006355;GO:0006357;GO:0046872	K09228	-	K	1D7G9;0VR4Q;KOG1721;0ADXA;0UX3F;12Z5B;0DYSS	zinc finger protein 273 [Mus musculus]	212569
Aldh3b3	20.37238044	10.64539133	30.09936954	2.827455431	1.499504283	0.076067883	1	Nodiff	NC_000085.7	4008733	4022419	+	2187	Aldh3b3	GO:0004028;GO:0004029;GO:0005737;GO:0005886;GO:0006081;GO:0016020;GO:0016491;GO:0016620;GO:0043878;GO:0055114	K00129	[EC:1.2.1.5]	C	09TCP;0UHG5;0DEPZ;12PBI;1B3AT;0V4BU;19625;1CQMJ;KOG2456	aldehyde dehydrogenase family 3 member B3 [Mus musculus]	73458
Wdr89	21.42212477	29.73979594	13.10445359	0.440636971	-1.182337549	0.076076226	1	Nodiff	NC_000078.7	75677368	75716311	-	2981	Wdr89	GO:0003674;GO:0005575	K24758	-	S;T	13KKH;KOG1188;18TU3;09V7M;0V676;0DGGC;0UI9P;1CR5Z;1ATTZ	WD repeat-containing protein 89 [Mus musculus]	72338
Fmod	15.31386963	8.768621882	21.85911737	2.492879459	1.317813124	0.076087366	1	Nodiff	NC_000067.7	133964992	133976018	+	3123	Fmod	GO:0005576;GO:0005615;GO:0030199;GO:0062023	K08121	-	W;T	KOG0619;0A0WQ;1D129;0URFS;0VF4F;0DRTT;13K5A;1B25J;18U5B	fibromodulin precursor [Mus musculus]	14264
Dnajb6	942.7455183	1111.880528	773.6105086	0.695767656	-0.523322481	0.076184196	1	Nodiff	NC_000071.7	29940896	29991476	+	5133	Dnajb6	GO:0001671;GO:0003677;GO:0005515;GO:0005634;GO:0005654;GO:0005737;GO:0005829;GO:0006457;GO:0030018;GO:0030036;GO:0030198;GO:0031072;GO:0032781;GO:0032880;GO:0034504;GO:0042802;GO:0043154;GO:0044183;GO:0045109;GO:0045892;GO:0048471;GO:0051082;GO:0051087;GO:0060710;GO:0060715;GO:0060717;GO:0061077;GO:0090084	K09512	-	O	13IV0;1CS2R;191D9;KOG0714;0DNR9;1B4I4;0VBCA;0A084;0UIU3	dnaJ homolog subfamily B member 6 isoform f [Mus musculus]	23950
2700081O15Rik	50.10983218	36.11289624	64.10676811	1.775176593	0.82796255	0.076211984	1	Nodiff	NC_000085.7	7394990	7403273	+	5173	2700081O15Rik	GO:0003674;GO:0005575;GO:0045892	-	-	S	0DRHJ;1B1X4;0VESK;194YW;0A3U3;1D0Q0;13MEW;0IIPI;0UTTH	uncharacterized protein C11orf95 homolog isoform X1 [Mus musculus]	108899
Nr1i3	1685.156663	2399.412089	970.9012373	0.404641304	-1.305284502	0.076259686	1	Nodiff	NC_000067.7	171041503	171046414	+	2399	Nr1i3	GO:0000122;GO:0000977;GO:0000978;GO:0001228;GO:0003677;GO:0003700;GO:0004879;GO:0005515;GO:0005634;GO:0005654;GO:0005737;GO:0005829;GO:0005856;GO:0006355;GO:0008270;GO:0030154;GO:0030522;GO:0043565;GO:0045892;GO:0045944;GO:0046872;GO:1990837	K08541	-	K	09YKG;0V9I7;1B22B;0UNXG;19242;1CUUV;KOG3575;0DK0Y;13EJN	nuclear receptor subfamily 1 group I member 3 isoform 1 [Mus musculus]	12355
Cnot1	1178.336387	1387.311361	969.3614128	0.698733853	-0.517185055	0.076491434	1	Nodiff	NC_000074.7	96445559	96534741	-	9617	Cnot1	GO:0000122;GO:0000288;GO:0000932;GO:0001829;GO:0004535;GO:0005515;GO:0005634;GO:0005737;GO:0005829;GO:0006417;GO:0007275;GO:0010606;GO:0017148;GO:0019904;GO:0030014;GO:0030015;GO:0030331;GO:0031047;GO:0033147;GO:0035195;GO:0042974;GO:0048387;GO:0060090;GO:0060213;GO:0061014;GO:0070016;GO:0090503;GO:1900153;GO:2000036	K12604	-	K	0UQRZ;0DJUV;1AVUN;18WT9;12R55;0V9CE;09YEI;KOG1831;1CUN2	CCR4-NOT transcription complex subunit 1 isoform X1 [Mus musculus]	234594
Mybpc3	4.162836308	7.322579467	1.00309315	0.136986311	-2.86789636	0.076508373	1	Nodiff	NC_000068.8	90948459	90966861	+	4205	Mybpc3	GO:0005863;GO:0006942;GO:0060048	K12568	-	Z	1AVH3;12SX8;0UK0N;09UGR;0V5G2;191W3;1CQG3;0DFSI;0IFCI	myosin-binding protein C, cardiac-type [Mus musculus]	17868
Arg1	16498.67566	19667.91034	13329.44097	0.677725327	-0.561227407	0.076572895	1	Nodiff	NC_000076.7	24791105	24803368	-	1477	Arg1	GO:0000050;GO:0001889;GO:0001938;GO:0002250;GO:0002376;GO:0004053;GO:0005615;GO:0005737;GO:0005741;GO:0005829;GO:0006525;GO:0007565;GO:0007568;GO:0009611;GO:0009635;GO:0010042;GO:0010043;GO:0010269;GO:0010963;GO:0014075;GO:0016787;GO:0016813;GO:0019547;GO:0030145;GO:0030324;GO:0032496;GO:0032964;GO:0033189;GO:0033197;GO:0042130;GO:0042493;GO:0042802;GO:0042832;GO:0043005;GO:0043025;GO:0043200;GO:…	K01476	[EC:3.5.3.1]	E	1AVUQ;0UJWU;1CSDK;0DHP4;09V0J;KOG2965;19582;0V7C8;12N1D	arginase-1 [Mus musculus]	11846
Hpgds	30.62595151	16.73111721	44.52078581	2.660957141	1.411945274	0.07667642	1	Nodiff	NC_000072.7	65094277	65121961	-	4019	Hpgds	GO:0000287;GO:0001516;GO:0004364;GO:0004667;GO:0005509;GO:0005654;GO:0005737;GO:0005829;GO:0006629;GO:0006631;GO:0006633;GO:0006693;GO:0006749;GO:0016740;GO:0016853;GO:0042803;GO:0043231;GO:2000255	K04097	-	H;O	13MMT;1ARQX;0UKGV;KOG1695;0V7S8;0DI45;09WU9;18SH1;1CSUI	hematopoietic prostaglandin D synthase isoform X1 [Mus musculus]	54486
Fbxo32	70.60506727	43.33626799	97.87386654	2.258474739	1.175348777	0.076836453	1	Nodiff	NC_000081.7	58039275	58078288	-	6936	Fbxo32	GO:0005515;GO:0005634;GO:0005654;GO:0005737;GO:0005829;GO:0010614;GO:0010666;GO:0014878;GO:0014889;GO:0014894;GO:0016567;GO:0019005;GO:0030018;GO:0071549	K10305	-	O;E	1ASKP;13KG9;0VDZE;18W4R;1CZVB;0DJS5;0A34D;KOG3926;0UGXB	F-box only protein 32 [Mus musculus]	67731
Renbp	59.7687768	44.1723282	75.3652254	1.706163756	0.770756122	0.07690305	1	Nodiff	NC_000086.8	72965727	72974465	-	1427	Renbp	GO:0004857;GO:0005524;GO:0005975;GO:0006044;GO:0006051;GO:0010951;GO:0016853;GO:0017076;GO:0019262;GO:0030414;GO:0042802;GO:0043086;GO:0050121	K01787	[EC:5.1.3.8]	G	0IE08;0DP0X;12QEJ;09ZH4;1B2Q2;0USJH;1CY55;18VDS;0VCER	N-acylglucosamine 2-epimerase isoform 1 [Mus musculus]	19703
Arfgef1	1182.897419	1391.471106	974.3237312	0.700211256	-0.514137841	0.076956624	1	Nodiff	NC_000067.7	10207732	10303306	-	7453	Arfgef1	GO:0000139;GO:0005085;GO:0005634;GO:0005654;GO:0005730;GO:0005737;GO:0005794;GO:0005802;GO:0005829;GO:0007030;GO:0010256;GO:0015031;GO:0016020;GO:0016363;GO:0017022;GO:0030532;GO:0030837;GO:0031175;GO:0032012;GO:0034237;GO:0034260;GO:0048471;GO:0050790;GO:0051897;GO:0090284;GO:0090303;GO:2000114	K18442	-	U	1AT80;0V62G;18S3Z;0DGC6;KOG0929;12NGT;09V2U;1CR1N;0UI2T	brefeldin A-inhibited guanine nucleotide-exchange protein 1 [Mus musculus]	211673
Tbx6	6.830379665	2.604478716	11.05628061	4.245103078	2.085799585	0.076971107	1	Nodiff	NC_000073.7	126380655	126384720	+	1715	Tbx6	GO:0000122;GO:0000785;GO:0000978;GO:0000981;GO:0001085;GO:0001102;GO:0001227;GO:0001707;GO:0001708;GO:0001947;GO:0003205;GO:0003677;GO:0003700;GO:0005634;GO:0006355;GO:0006357;GO:0007275;GO:0007417;GO:0008284;GO:0010977;GO:0014043;GO:0023019;GO:0032525;GO:0043433;GO:0045944;GO:1990837	K10180	-	K	09X6U;0UMHP;0V85H;12QCR;18Z1C;1ASWX;KOG3585;1CT8V;0DII9	T-box transcription factor TBX6 [Mus musculus]	21389
Pramel12	106.0716716	130.6560295	81.48731376	0.623678173	-0.681126325	0.077276602	1	Nodiff	NC_000070.7	143137457	143147661	+	5445	Pramel12	GO:0003674;GO:0005737;GO:0008150;GO:0008284;GO:0043066;GO:0045596;GO:0045892	-	-	S	0DX5I;0ADBS;0UXA7;0IIBA;0VS94;1D6QE;1B7F6;14EDC	PRAME family member 8 [Mus musculus]	242736
Fbxo36	86.91237946	109.6441766	64.18058229	0.585353315	-0.772620406	0.07737158	1	Nodiff	NC_000067.7	84817562	84878208	+	4668	Fbxo36	GO:0003674;GO:0005575	K10312	-	S	0IPEE;13CDH;1974Y;1DF0N;0V2ZV;0WGFU;0E81C;1BAWF;0B40M	F-box only protein 36 [Mus musculus]	66153
Xbp1	4477.655923	5333.787368	3621.524478	0.678978037	-0.558563186	0.077400622	1	Nodiff	NC_000077.7	5470641	5475993	+	2247	Xbp1	GO:0000122;GO:0000976;GO:0000977;GO:0000978;GO:0000981;GO:0000987;GO:0001525;GO:0001558;GO:0001889;GO:0001934;GO:0001935;GO:0002020;GO:0002070;GO:0002639;GO:0003677;GO:0003700;GO:0005634;GO:0005737;GO:0005783;GO:0005789;GO:0005829;GO:0006355;GO:0006366;GO:0006511;GO:0006629;GO:0006914;GO:0006915;GO:0006986;GO:0006990;GO:0007275;GO:0007517;GO:0008284;GO:0010506;GO:0010508;GO:0014065;GO:0015031;GO:…	K09027	-	K	0UIFI;12SIN;1ATZI;0VB0V;0DMQB;KOG4005;1CWJV;0A04K;193U2	X-box-binding protein 1 isoform XBP1(S) [Mus musculus]	22433
D16Ertd472e	251.7847951	330.7165872	172.853003	0.52266203	-0.936049738	0.077415787	1	Nodiff	NC_000082.7	78337224	78373576	-	6160	D16Ertd472e	GO:0005515;GO:0005575;GO:0007399;GO:0021895;GO:0030154;GO:0060999	-	-	S;L	0A0DI;0UPDD;0IGQ2;1B0FK;18UCF;0VB9P;0DN08;1CVD7;12SS6	protein EURL homolog [Mus musculus]	67102
Ly86	79.43891629	57.96174199	100.9160906	1.74108105	0.799983364	0.077519417	1	Nodiff	NC_000079.7	37529276	37603012	+	1546	Ly86	GO:0002376;GO:0005515;GO:0005576;GO:0005615;GO:0006954;GO:0006955;GO:0031666;GO:0045087	-	-	S	1B5CK;1D396;13Q42;0UV8I;0VHT3;0DTX2;0IWHW;0A6YY;193E6	lymphocyte antigen 86 precursor [Mus musculus]	17084
Cyp2c37	2488.027758	3983.482973	992.5725433	0.249172031	-2.004785956	0.077753485	1	Nodiff	NC_000085.7	39980868	40000687	+	1824	Cyp2c37	GO:0004497;GO:0005506;GO:0005737;GO:0005783;GO:0005789;GO:0006082;GO:0006805;GO:0008391;GO:0008392;GO:0008395;GO:0016020;GO:0016491;GO:0016705;GO:0016712;GO:0019369;GO:0019373;GO:0020037;GO:0031090;GO:0042738;GO:0043231;GO:0046872;GO:0055114;GO:0070330	K07413	[EC:1.14.14.1]	Q	0UIKN;1ARRJ;1CRXQ;12SZU;0DGDQ;19513;KOG0156;09TUB;0V59K	cytochrome P450 2C37 precursor [Mus musculus]	13096
Crtap	195.3878747	154.9705741	235.8051752	1.52161258	0.605601079	0.077797886	1	Nodiff	NC_000075.7	114204199	114219780	-	1714	Crtap	GO:0005515;GO:0005518;GO:0005576;GO:0005615;GO:0005783;GO:0007283;GO:0018400;GO:0030199;GO:0032991;GO:0050821;GO:0061077;GO:1901874	K19606	-	O	0WHDK;0IQZH;1979B;0B4UU;0V39V;13DPM;1BB3N;0E8HV;1DFFZ	cartilage-associated protein precursor [Mus musculus]	56693
Acbd3	462.5547614	546.36252	378.7470028	0.693215565	-0.528624048	0.077813315	1	Nodiff	NC_000067.7	180553608	180581769	+	3471	Acbd3	GO:0000062;GO:0000139;GO:0005794;GO:0034237	K23935	-	U	KOG3878;1AWFN;1CSIN;18XZ1;12PYQ;0DHU6;0V7HC;0UK3X;09WIU	Golgi resident protein GCP60 [Mus musculus]	170760
Aph1c	23.12626963	14.43413415	31.81840511	2.20438613	1.140376955	0.078020562	1	Nodiff	NC_000075.7	66722273	66742042	-	5699	Aph1c	GO:0001656;GO:0001963;GO:0004175;GO:0005783;GO:0005886;GO:0005887;GO:0006509;GO:0007219;GO:0007220;GO:0007614;GO:0008233;GO:0016020;GO:0016021;GO:0016485;GO:0035249;GO:0042500;GO:0043085;GO:0045202;GO:0060134;GO:0070765	K06172	-	U	13JA8;KOG3972	putative gamma-secretase subunit APH-1C [Mus musculus]	68318
Dnajb5	75.01718199	93.68738809	56.34697589	0.601436085	-0.733516666	0.078239653	1	Nodiff	NC_000070.7	42949866	42959425	+	4033	Dnajb5	GO:0000122;GO:0005515;GO:0005634;GO:0005829;GO:0006457;GO:0006986;GO:0051082;GO:0051085;GO:0051087	K09511	-	O	09W43;194B8;0V72E;KOG0714;1CS53;0DHF0;0UQXK;12PPD;1AY2D	dnaJ homolog subfamily B member 5 isoform 1 [Mus musculus]	56323
Chmp4c	18.19862597	25.63188082	10.76537112	0.419999265	-1.25154129	0.078349785	1	Nodiff	NC_000069.7	10432033	10456065	+	1790	Chmp4c	GO:0000815;GO:0005737;GO:0005768;GO:0005771;GO:0005829;GO:0006900;GO:0006997;GO:0007034;GO:0007080;GO:0009838;GO:0009898;GO:0010824;GO:0015031;GO:0016020;GO:0030496;GO:0031902;GO:0032466;GO:0032511;GO:0042803;GO:0044878;GO:0050792;GO:0061952;GO:0090543;GO:0090611;GO:1901673;GO:1902188	K24782	-	U	1ARXS;KOG1656;0A258;0VD0Q;18VX7;0UTYS;1CZGT;0DPTF;12UDW	charged multivesicular body protein 4c [Mus musculus]	66371
Stxbp1	36.93942756	25.54775697	48.33109815	1.891794188	0.919755144	0.078555509	1	Nodiff	NC_000068.8	32677619	32737249	-	4005	Stxbp1	GO:0000149;GO:0002576;GO:0003006;GO:0005515;GO:0005634;GO:0005654;GO:0005737;GO:0005739;GO:0005829;GO:0005856;GO:0005886;GO:0006886;GO:0006887;GO:0006904;GO:0007269;GO:0007274;GO:0007412;GO:0010807;GO:0015031;GO:0016020;GO:0016082;GO:0016188;GO:0016192;GO:0017075;GO:0019901;GO:0019904;GO:0019905;GO:0030141;GO:0030424;GO:0031091;GO:0031333;GO:0031338;GO:0031629;GO:0032229;GO:0032355;GO:0032991;GO:…	K15292	-	U	0DIWT;KOG1300;1AWYY;09VWI;1CTN5;0V6V2;12PGD;0UGT9;18XWF	syntaxin-binding protein 1 isoform a [Mus musculus]	20910
Adgrl2	625.7322379	737.2433465	514.2211293	0.697491719	-0.519752006	0.078588503	1	Nodiff	NC_000069.7	148521222	148695808	-	8379	Adgrl2	GO:0004888;GO:0004930;GO:0005886;GO:0005887;GO:0007165;GO:0007166;GO:0007186;GO:0007189;GO:0007420;GO:0009617;GO:0016020;GO:0016021;GO:0030165;GO:0030246;GO:0030424;GO:0043005;GO:0050808;GO:0051965;GO:0098978;GO:0099055	K04593	-	W;T;U	0UN40;1CSMA;12QTI;KOG4729;1AXKF;KOG3545;191GB;09WM3;KOG4193;0DHWQ;0V66H	adhesion G protein-coupled receptor L2 isoform X1 [Mus musculus]	99633
Cfap57	3.119795368	6.239590736	0	0	#NAME?	0.078623093	1	Nodiff	NC_000070.7	118411747	118477982	-	4196	Cfap57	GO:0003674	K24729	-	S	1CTEG;0UM8Z;09XC4;0V8AF;18ZN3;0IEIB;0DIPI;12QS8;1AWR5	cilia- and flagella-associated protein 57 [Mus musculus]	68625
Sec14l4	2113.402823	2484.069801	1742.735845	0.701564764	-0.511351804	0.078649907	1	Nodiff	NC_000077.7	3981377	3998426	+	3651	Sec14l4	GO:0003674;GO:0005575;GO:0008289	-	-	I;U	0DJ7Y;1CTZW;KOG1471;0V8T2;1B1TG;13JFG;0UHWX;1950B;09XVF	SEC14-like protein 4 [Mus musculus]	103655
Dbt	998.6428584	1273.891828	723.3938889	0.567861315	-0.816389461	0.078689283	1	Nodiff	NC_000069.7	116306719	116343630	+	3301	Dbt	GO:0005737;GO:0005739;GO:0005759;GO:0016407;GO:0016740;GO:0016746;GO:0031405;GO:0031625;GO:0042645;GO:0043754	K09699	[EC:2.3.1.168]	C	0V4IS;1CZI4;12S35;0USN7;KOG0558;0DEWG;09TJS;190U6;1B25B	lipoamide acyltransferase component of branched-chain alpha-keto acid dehydrogenase complex, mitochondrial isoform 1 [Mus musculus]	13171
Prss46	3.524293	0.679925453	6.368660546	9.366704126	3.227541494	0.078797688	1	Nodiff	NC_000075.7	110673574	110685590	+	1257	Prss46	GO:0004252;GO:0005615;GO:0006508;GO:0008233;GO:0008236;GO:0016020;GO:0016021;GO:0016787	-	-	O	0VCN7;0A1SJ;KOG3627;1ARU7;0DPEP;1CYCS;1415G;0UN2N;192UB	serine protease 46 [Mus musculus]	74306
Gss	709.5204468	579.9700545	839.0708391	1.446748556	0.532814205	0.078959519	1	Nodiff	NC_000068.8	155405101	155434730	-	1986	Gss	GO:0000166;GO:0000287;GO:0004363;GO:0005524;GO:0005829;GO:0006750;GO:0007568;GO:0009410;GO:0016594;GO:0016874;GO:0031667;GO:0034612;GO:0042277;GO:0042802;GO:0042803;GO:0043200;GO:0043295;GO:0046686;GO:0046872	K21456	[EC:6.3.2.3]	Q	0V43D;0DEFW;18W71;09T4N;0UFDJ;1ARAS;KOG0021;12N1N;1CP5J	glutathione synthetase isoform a [Mus musculus]	14854
Gucy1b1	69.42142088	52.27200263	86.57083912	1.656160751	0.727842711	0.079083894	1	Nodiff	NC_000069.7	81939311	81982018	-	3251	Gucy1b1	GO:0000166;GO:0004016;GO:0004383;GO:0005525;GO:0005737;GO:0006182;GO:0008074;GO:0009190;GO:0016829;GO:0016849;GO:0019934;GO:0020037;GO:0032991;GO:0035556;GO:0038060;GO:0043167;GO:0044877;GO:0046872;GO:0047805;GO:0048786;GO:0051879;GO:0071732;GO:0098831;GO:0098978;GO:0099555	K12319	[EC:4.6.1.2]	F	1AT07;12NXE;KOG4171;18T61;0DP1B;0US3Z;1CXZ5;0A1DS;0V5S9	guanylate cyclase soluble subunit beta-1 isoform 1 [Mus musculus]	54195
Slc25a45	349.9453139	283.8006195	416.0900083	1.466134954	0.552017906	0.079182407	1	Nodiff	NC_000085.7	5927828	5935796	+	2562	Slc25a45	GO:0005739;GO:0005743;GO:0006844;GO:0006865;GO:0015227;GO:0016020;GO:0016021;GO:0055085;GO:1902616	K15123	-	C	18ZG1;1B517;0DGR3;KOG0758;1CRF2;09VGB;0V6FI;13JGN;0USPR	solute carrier family 25 member 45 isoform 1 [Mus musculus]	107375
Ptprj	577.9070796	680.7415051	475.0726542	0.697875259	-0.518958908	0.079210615	1	Nodiff	NC_000068.8	90260100	90411102	-	9550	Ptprj	GO:0004721;GO:0004725;GO:0006470;GO:0016020;GO:0016021;GO:0016311;GO:0016787;GO:0016791;GO:0035335	K05698	[EC:3.1.3.48]	T	0UPWR;1B0CY;12NH8;KOG0791;09U1T;0V50R;0DNZ0;1CXWE;18T42	receptor-type tyrosine-protein phosphatase eta isoform X1 [Mus musculus]	19271
Edem3	810.823125	962.8332413	658.8130087	0.684244146	-0.547416909	0.079323406	1	Nodiff	NC_000067.7	151631099	151698079	+	6681	Edem3	GO:0004571;GO:0005509;GO:0005783;GO:0005788;GO:0005975;GO:0006486;GO:0006516;GO:0006986;GO:0008152;GO:0016020;GO:0016787;GO:0016798;GO:0043161;GO:0046872;GO:1904382	K10086	-	G	1901N;1AWYN;09WWU;0UMG8;1CYN0;12Q68;KOG2429;0DPP2;0V7V4	ER degradation-enhancing alpha-mannosidase-like protein 3 isoform X1 [Mus musculus]	66967
Kit	96.61427516	119.3709552	73.85759517	0.618723332	-0.692633655	0.079329526	1	Nodiff	NC_000071.7	75735647	75817382	+	5182	Kit	GO:0000166;GO:0000187;GO:0001541;GO:0001650;GO:0001669;GO:0002020;GO:0002244;GO:0002318;GO:0002320;GO:0002327;GO:0002371;GO:0002551;GO:0002573;GO:0004672;GO:0004713;GO:0004714;GO:0005020;GO:0005515;GO:0005524;GO:0005615;GO:0005737;GO:0005886;GO:0005887;GO:0005911;GO:0006468;GO:0006687;GO:0006935;GO:0006954;GO:0007169;GO:0007275;GO:0007281;GO:0007283;GO:0007286;GO:0008284;GO:0008354;GO:0008360;GO:…	K05091	[EC:2.7.10.1]	T	0V8AW;KOG0200;1CTFA;0UM9W;13JU7;0DIQ9;18XJM;09XCU;1B0D8	mast/stem cell growth factor receptor Kit isoform 1 precursor [Mus musculus]	16590
Gnat2	14.6682395	21.29582005	8.040658947	0.37756982	-1.405184642	0.079483164	1	Nodiff	NC_000069.7	107994120	108008748	+	2094	Gnat2	GO:0000166;GO:0001580;GO:0001664;GO:0001750;GO:0001917;GO:0003924;GO:0005525;GO:0005834;GO:0005886;GO:0007165;GO:0007186;GO:0007188;GO:0007199;GO:0007204;GO:0007601;GO:0007602;GO:0009642;GO:0016020;GO:0019001;GO:0031683;GO:0042995;GO:0046549;GO:0046872;GO:0050896;GO:0050908	K04631	-	T	0DMET;0V44R;0UKG2;KOG0082;12N3X;1AVYY;09T5Y;1CVX2;18U55	guanine nucleotide-binding protein G(t) subunit alpha-2 [Mus musculus]	14686
Cdkn2c	197.7081845	157.1820349	238.234334	1.515658798	0.599945014	0.079536657	1	Nodiff	NC_000070.7	109518073	109523953	-	2253	Cdkn2c	GO:0000079;GO:0000082;GO:0004861;GO:0005634;GO:0005737;GO:0007049;GO:0007050;GO:0008285;GO:0019901;GO:0030308;GO:0042326;GO:0045736;GO:0048709	K06622	-	S;E	1AUZ5;0VC7G;0A1BW;KOG0504;0UJGG;13NHT;18W0Z;0DNZD;1CXWZ	cyclin-dependent kinase 4 inhibitor C [Mus musculus]	12580
Golga5	588.671631	694.9087686	482.4344935	0.694241482	-0.526490524	0.079557758	1	Nodiff	NC_000078.7	102435372	102464274	+	4260	Golga5	GO:0000137;GO:0000138;GO:0000139;GO:0000301;GO:0005515;GO:0005794;GO:0005797;GO:0005801;GO:0007030;GO:0016020;GO:0016021;GO:0030663;GO:0030674;GO:0031267;GO:0031985;GO:0042803;GO:0048193	-	-	U	0DGFP;1ATY0;09V6Y;0UMRB;KOG4677;0V66F;19243;12QHS;1CR5B	golgin subfamily A member 5 [Mus musculus]	27277
Tldc2	2.834232363	0.306126643	5.362338082	17.51673107	4.130661662	0.079560002	1	Nodiff	NC_000068.8	156918542	156938868	+	10113	Tldc2	GO:0003674;GO:0005634;GO:0005730;GO:0006979;GO:1903204	-	-	L	KOG2372;0DHH7;1AVHG;09W86;0V76I;18X32;13HD8;0UJPA;1CS7I	TLD domain-containing protein 2 isoform X1 [Mus musculus]	383766
Lrrc8d	478.816707	568.1668375	389.4665766	0.685479248	-0.544815104	0.079712725	1	Nodiff	NC_000071.7	105847829	105963081	+	8144	Lrrc8d	GO:0005225;GO:0005737;GO:0005783;GO:0005789;GO:0005886;GO:0005887;GO:0006811;GO:0015698;GO:0015734;GO:0015810;GO:0016020;GO:0016021;GO:0034702;GO:0071470;GO:0098656	K22038	-	T	KOG0619;18V2E;09W9X;1CS9F;12PT8;0DHJ7;1ARNP;0UU91;0V789	volume-regulated anion channel subunit LRRC8D [Mus musculus]	231549
Spry1	51.78336674	37.43410656	66.13262693	1.766640986	0.821008887	0.079831509	1	Nodiff	NC_000069.7	37694096	37698748	+	2493	Spry1	GO:0000132;GO:0001656;GO:0001657;GO:0001759;GO:0005515;GO:0005654;GO:0005737;GO:0005794;GO:0005829;GO:0007275;GO:0008285;GO:0009966;GO:0010719;GO:0016020;GO:0030512;GO:0034260;GO:0040037;GO:0043407;GO:0046580;GO:0048513;GO:0051387;GO:0060449;GO:0060940;GO:0070373;GO:1902747	K04704	-	T	0UGQ0;0DNW1;0VC58;1B4KH;1CWCZ;13I2Q;18WBA;0A19F;0IJJB	protein sprouty homolog 1 [Mus musculus]	24063
Slc37a2	69.0909617	19.56490717	118.6170162	6.062743625	2.599970817	0.07986667	1	Nodiff	NC_000075.7	37140445	37167034	-	4436	Slc37a2	GO:0005783;GO:0005789;GO:0006072;GO:0006127;GO:0008643;GO:0015169;GO:0015297;GO:0015760;GO:0015794;GO:0016020;GO:0016021;GO:0022857;GO:0030176;GO:0035435;GO:0055085;GO:0061513	K13783	-	P;G	0IP3Z;1DEWU;1BAUJ;0B3U9;0V2X4;1973T;0E7X8;13C4R;0WG8R	glucose-6-phosphate exchanger SLC37A2 isoform 1 [Mus musculus]	56857
Nol3	34.17795616	23.09827806	45.25763426	1.959351002	0.970375868	0.079927318	1	Nodiff	NC_000074.7	106002777	106008571	+	3174	Nol3	GO:0001666;GO:0001974;GO:0002931;GO:0005102;GO:0005123;GO:0005509;GO:0005515;GO:0005730;GO:0005737;GO:0005739;GO:0006376;GO:0006397;GO:0006915;GO:0010468;GO:0010659;GO:0010664;GO:0010667;GO:0010804;GO:0010880;GO:0014736;GO:0014808;GO:0014876;GO:0016020;GO:0016528;GO:0016529;GO:0019900;GO:0019902;GO:0035877;GO:0042802;GO:0042981;GO:0043027;GO:0043066;GO:0043154;GO:0045445;GO:0046872;GO:0048659;GO:…	-	-	A;S	0UQGS;0J0R1;0VH6K;0A6C5;13VQG;1D2SM;0DTF1;193B9;1B5J1	nucleolar protein 3 [Mus musculus]	78688
Cox4i2	4.690926649	1.350707675	8.031145623	5.945879905	2.571890324	0.080031487	1	Nodiff	NC_000068.8	152596093	152606957	+	727	Cox4i2	GO:0004129;GO:0005739;GO:0005743;GO:0005751;GO:0006119;GO:0006123;GO:0016020;GO:0016021;GO:0016491;GO:0031966;GO:0055114;GO:0071456;GO:1902600	K02263	-	C	0V554;193ED;1AXNR;1CQ5J;13Q4K;KOG4075;09U65;0DFFT;0UGS0	cytochrome c oxidase subunit 4 isoform 2, mitochondrial isoform 2 precursor [Mus musculus]	84682
Mmp13	16.4953409	4.887281167	28.10340063	5.75031386	2.523640703	0.080043749	1	Nodiff	NC_000075.7	7272514	7283333	+	2675	Mmp13	GO:0001958;GO:0001968;GO:0003417;GO:0004175;GO:0004222;GO:0005509;GO:0005518;GO:0005576;GO:0005615;GO:0005764;GO:0005794;GO:0006508;GO:0007507;GO:0008233;GO:0008237;GO:0008270;GO:0009725;GO:0016787;GO:0022617;GO:0030198;GO:0030282;GO:0030574;GO:0031012;GO:0043171;GO:0044267;GO:0046581;GO:0046872;GO:0048306;GO:0050750;GO:0051216;GO:0060349;GO:1904244	K07994	[EC:3.4.24.-]	O;W	0DGSQ;KOG1565;0V6HA;1AUFS;09U0I;0UIYP;13GUN;18ZRE;1CRGU	collagenase 3 preproprotein [Mus musculus]	17386
Wdr77	433.8469336	514.3587303	353.3351369	0.686943015	-0.541737669	0.080159777	1	Nodiff	NC_000069.7	105866814	105877076	+	3553	Wdr77	GO:0005515;GO:0005634;GO:0005654;GO:0005737;GO:0005794;GO:0005829;GO:0006357;GO:0007315;GO:0008284;GO:0008285;GO:0008327;GO:0030374;GO:0034709;GO:0045495;GO:0045893;GO:0060528;GO:0060770	K13221	-	K	0WCF1;14T3N;0AZYQ;0E5G0;196RB;1B9WF;1DCG0;0KCXQ;0V0YS	methylosome protein 50 [Mus musculus]	70465
Cacna1d	53.77944976	38.99493696	68.56396256	1.758278585	0.814163672	0.080174546	1	Nodiff	NC_000080.7	29761898	30213113	-	17279	Cacna1d	GO:0005216;GO:0005244;GO:0005245;GO:0005262;GO:0005515;GO:0005634;GO:0005737;GO:0005886;GO:0005887;GO:0005891;GO:0006811;GO:0006816;GO:0007188;GO:0007605;GO:0008331;GO:0009986;GO:0016020;GO:0016021;GO:0016324;GO:0019722;GO:0030018;GO:0030165;GO:0030425;GO:0030506;GO:0032590;GO:0032793;GO:0034220;GO:0034765;GO:0035774;GO:0042383;GO:0043025;GO:0045762;GO:0046872;GO:0051393;GO:0051924;GO:0051928;GO:…	K04851	-	P	0V7QC;09WS0;KOG2301;12QBQ;0UID5;1AYG3;18X71;1CR92;0DGJ7	voltage-dependent L-type calcium channel subunit alpha-1D isoform X1 [Mus musculus]	12289
Pygm	9.673560492	4.567439677	14.77968131	3.235878819	1.694157581	0.080299276	1	Nodiff	NC_000085.7	6434438	6448494	+	2870	Pygm	GO:0000166;GO:0001666;GO:0003824;GO:0004645;GO:0005737;GO:0005975;GO:0005977;GO:0005980;GO:0006874;GO:0008152;GO:0008184;GO:0010033;GO:0016208;GO:0016529;GO:0016740;GO:0016757;GO:0030018;GO:0030170;GO:0030246;GO:0051591;GO:0102250;GO:0102499	K00688	[EC:2.4.1.1]	G	0UFQB;0DEQ1;KOG2099;09TCR;1AS6V;12N63;1CPDR;0V4BV;18XZN	glycogen phosphorylase, muscle form [Mus musculus]	19309
Apol7c	3.340012547	0.339962727	6.340062368	18.64928674	4.221048549	0.080324248	1	Nodiff	NC_000081.7	77409052	77417540	-	2084	Apol7c	GO:0005575;GO:0005576;GO:0006869;GO:0008289;GO:0042157	K14480	-	S	0UKBI;0VAS1;0IWES;1CSM0;13Q1H;0DMDZ;09ZVH	apolipoprotein L 7c [Mus musculus]	108956
Daxx	201.9628074	242.1789843	161.7466305	0.667880539	-0.582338019	0.080376007	1	Nodiff	NC_000083.7	34128379	34134564	+	2914	Daxx	GO:0000775;GO:0001934;GO:0002039;GO:0003713;GO:0003714;GO:0005634;GO:0005654;GO:0005694;GO:0005730;GO:0005737;GO:0006325;GO:0006334;GO:0006338;GO:0006355;GO:0006915;GO:0016604;GO:0016605;GO:0019899;GO:0019901;GO:0030295;GO:0030521;GO:0031396;GO:0031625;GO:0032147;GO:0034605;GO:0034620;GO:0042393;GO:0045860;GO:0045892;GO:0045893;GO:0047485;GO:0050681;GO:0071276;GO:0071280;GO:0072738;GO:0140037;GO:…	K02308	-	K	0DGZA;0UIKG;0IGIP;12P90;1AUFZ;1CRPG;09VQQ;1944Y;0V6PS	death domain-associated protein 6 [Mus musculus]	13163
Aak1	352.4167985	418.3240113	286.5095858	0.684898734	-0.546037401	0.080771613	1	Nodiff	NC_000072.7	86826252	86980209	+	15617	Aak1	GO:0000166;GO:0004672;GO:0004674;GO:0005112;GO:0005524;GO:0005737;GO:0005886;GO:0005905;GO:0006468;GO:0006897;GO:0016020;GO:0016301;GO:0016310;GO:0016740;GO:0019897;GO:0030054;GO:0030136;GO:0031252;GO:0032880;GO:0035612;GO:0042995;GO:0043195;GO:0045202;GO:0045747;GO:0046777;GO:0050821;GO:0071439;GO:0098793;GO:0106310;GO:0106311;GO:2000369	K08853	[EC:2.7.11.1]	T	18ZTC;12RV8;09UJM;1ARH5;0DFV7;0UMM5;0VBC1;KOG1989;1CQIK	AP2 associated kinase 1 isoform X1 [Mus musculus]	269774
Anp32a	846.2604272	703.1337349	989.3871194	1.407110867	0.492736004	0.080852496	1	Nodiff	NC_000075.7	62248625	62286086	+	2567	Anp32a	GO:0005515;GO:0005634;GO:0005737;GO:0005783;GO:0006913;GO:0016363;GO:0042393;GO:0042981;GO:0048471	K18646	-	D;K	0VC12;0UNYV;KOG2739;1AVCP;0A14U;1CQ79;192RZ;13QDV;0DNSQ	acidic leucine-rich nuclear phosphoprotein 32 family member A isoform X2 [Mus musculus]	11737
Atp5l	1513.02121	1254.495418	1771.547003	1.412159006	0.497902542	0.081003795	1	Nodiff	NC_000075.7	44824546	44832470	-	792	Atp5l	GO:0000276;GO:0005739;GO:0005743;GO:0005753;GO:0006754;GO:0006811;GO:0008553;GO:0015078;GO:0015986;GO:0016020;GO:0042776;GO:0045263;GO:0046034;GO:0046933	K02140	-	C	0UW01;0VJBB;0DV0C;1D4B1;KOG4103;193K8;1B6B5;0A8FD;13WQ3	ATP synthase subunit g, mitochondrial [Mus musculus]	27425
Atox1	583.1249717	478.4524612	687.7974822	1.437546126	0.523608248	0.081044768	1	Nodiff	NC_000077.7	55337463	55352034	-	514	Atox1	GO:0005507;GO:0005829;GO:0006811;GO:0006825;GO:0006878;GO:0006979;GO:0016531;GO:0030001;GO:0032767;GO:0043066;GO:0046872;GO:0051117;GO:0060003	K07213	-	P	KOG1603;13WD3;0VKDA;0UWD9;0A9B4;1D4XZ;1B6R3;1940Y;0DVMQ	copper transport protein ATOX1 [Mus musculus]	11927
[truncated: 15,677 more rows]
