# Supplementary material for: AAV induces hepatic necroptosis and carcinoma in diabetic and obese mice dependent on Pebp1 pathway
Source: EMBO Mol Med. 2023 Jun 5;15(7):e17230. doi: 10.15252/emmm.202217230 (PMC10331584; doi:10.15252/emmm.202217230)
Supplement: Supplementary file 3 — Source Data for Figure 1 [file EMMM-15-e17230-s007.zip › Source Data for Figure 1/Figure 1/1Q-T/DB-rAAV-6M.xlsx]

## Sheet: Fig1Q
	Body Weight
	DB-PBS	DB-rAAV
	30.01	23.27
	46.23	30.26
	57.62	39.23
	55.98	35.25
	54.47	34.67
	45.97	41.54
	77.72	36.26
	69.87	38.15
		25.89
		69.87
		47.84
		36.83
Average	54.7338	38.255
SD	14.7736	11.9559
P-Value	0.013145

## Sheet: Fig1R
	Glucose
	DB-PBS	DB-rAAV
	36.6	24.1
	27.7	31.41
	27.6	24.76
	24.1	25.71
	23.6	27.71
	34.6	32.7
	26.3	38.4
	15.1	29.6
		35.8
		15.1
		25.8
		38.4
Average	26.95	29.1242
SD	6.68495	6.74577
P-Value	0.487647

## Sheet: Fig1S
	ALT
	DB-PBS	DB-rAAV
	51.32	387.25
	47.64	269.48
	46.12	285.47
	37.41	325.47
	39.58	374.56
	42.36	296.48
	47.59	339.58
	36.25	401.25
		348.86
		317.69
Average	43.5337	334.609
SD	5.4536	44.116
P-Value	3.34242e-12

## Sheet: Fig1T
	AST
	DB-PBS	DB-rAAV
	88.96	786.25
	95.69	663.24
	79.48	549.85
	100.26	704.16
	99.36	548.36
	98.47	496.58
	89.76	748.69
	84.25	758.64
		796.48
		802.36
Average	92.0288	685.461
SD	7.64329	115.089
P-Value	1.31001e-10
