# Supplementary material for: AAV induces hepatic necroptosis and carcinoma in diabetic and obese mice dependent on Pebp1 pathway
Source: EMBO Mol Med. 2023 Jun 5;15(7):e17230. doi: 10.15252/emmm.202217230 (PMC10331584; doi:10.15252/emmm.202217230)
Supplement: Supplementary file 3 — Source Data for Figure 1 [file EMMM-15-e17230-s007.zip › Source Data for Figure 1/Figure 1/1U/Incidence-Fig 1U.xlsx]

## Sheet: Sheet1
	Incidence
	DB-PBS		DB-rAAV
	Number	Percent	Number	Percent
NML	8	100	5	38.4615
HCC	0	0	7	53.8462
Death	0	0	1	7.69231
Total	8	100	13	100
