# Supplementary material for: AAV induces hepatic necroptosis and carcinoma in diabetic and obese mice dependent on Pebp1 pathway
Source: EMBO Mol Med. 2023 Jun 5;15(7):e17230. doi: 10.15252/emmm.202217230 (PMC10331584; doi:10.15252/emmm.202217230)
Supplement: Supplementary file 3 — Source Data for Figure 1 [file EMMM-15-e17230-s007.zip › Source Data for Figure 1/Figure 1/1V/rAAV-HCC vs PBS.xls]

id	baseMean	baseMean_PBS	baseMean_rAAV:HCC	foldChange(rAAV:HCC/PBS)	log2FoldChange	pval	padj	Regulation	Chromosome	Start Site	End Site	Direction	Length	Name	GO	KEGG	EC	eggNOG Class	eggNOG	Description	Entrez_geneID	UniProtAC	Pathway	BP	CC	MF
ENSMUSG00000042638	1138.548948	2.920787041	2274.177108	778.6179121	9.604771724	9.82E-39	1.66E-34	Up Regulation	6	136674282	136758763	-	3959	Gucy2c	GO:0000166;GO:0001653;GO:0004383;GO:0004383;GO:0004383;GO:0004383;GO:0004672;GO:0005524;GO:0005525;GO:0005783;GO:0005789;GO:0005886;GO:0005886;GO:0006182;GO:0006182;GO:0006468;GO:0007165;GO:0007168;GO:0009190;GO:0009636;GO:0015643;GO:0015643;GO:0016020;GO:0016021;GO:0016829;GO:0016849;GO:0016941;GO:0017046;GO:0035556;GO:0042127;GO:0000166;GO:0001653;GO:0004383;GO:0004383;GO:0004383;GO:0004672;GO:…	K12320	EC:4.6.1.2	F;T	09XA8;0V88J;0DIMP;1CTCK;KOG1023;18X83;1AYU8;13JWV;0UP8W	guanylate cyclase 2c [Source:MGI Symbol;Acc:MGI:106903]	14917	Q3UWA6	ko00230(Purine metabolism)	GO:0006182//cGMP biosynthetic process;GO:0006182//cGMP biosynthetic process;GO:0006468//protein phosphorylation;GO:0007165//signal transduction;GO:0007168//receptor guanylyl cyclase signaling pathway;GO:0009190//cyclic nucleotide biosynthetic process;GO:0009636//response to toxic substance;GO:0035556//intracellular signal transduction;GO:0042127//regulation of cell population proliferation;GO:000…	GO:0005783//endoplasmic reticulum;GO:0005789//endoplasmic reticulum membrane;GO:0005886//plasma membrane;GO:0005886//plasma membrane;GO:0016020//membrane;GO:0016021//integral component of membrane;GO:0005783//endoplasmic reticulum;GO:0005789//endoplasmic reticulum membrane;GO:0005886//plasma membrane;GO:0005886//plasma membrane;GO:0016020//membrane;GO:0016021//integral component of membrane;	GO:0000166//nucleotide binding;GO:0001653//peptide receptor activity;GO:0004383//guanylate cyclase activity;GO:0004383//guanylate cyclase activity;GO:0004383//guanylate cyclase activity;GO:0004383//guanylate cyclase activity;GO:0004672//protein kinase activity;GO:0005524//ATP binding;GO:0005525//GTP binding;GO:0015643//toxic substance binding;GO:0015643//toxic substance binding;GO:0016829//lyase …
ENSMUSG00000046733	933.3867623	21.87594982	1844.897575	84.33451303	6.398051255	4.12E-35	3.49E-31	Up Regulation	6	135042649	135061707	+	2083	Gprc5a	GO:0004930;GO:0004930;GO:0005730;GO:0005886;GO:0005886;GO:0007165;GO:0007186;GO:0007186;GO:0016020;GO:0016021;GO:0016021;GO:0031982;GO:0043231;	K08468	-	T	0DNXG;0VC5K;1CXUV;1AY9A;192GF;0UNIR;12SSQ;0IIGU;0A19U	G protein-coupled receptor, family C, group 5, member A [Source:MGI Symbol;Acc:MGI:1891250]	232431	G5E8C3	-	GO:0007165//signal transduction;GO:0007186//G protein-coupled receptor signaling pathway;GO:0007186//G protein-coupled receptor signaling pathway;	GO:0005730//nucleolus;GO:0005886//plasma membrane;GO:0005886//plasma membrane;GO:0016020//membrane;GO:0016021//integral component of membrane;GO:0016021//integral component of membrane;GO:0031982//vesicle;GO:0043231//intracellular membrane-bounded organelle;	GO:0004930//G protein-coupled receptor activity;GO:0004930//G protein-coupled receptor activity;
ENSMUSG00000035686	12189.1846	23960.00331	418.3658909	0.017461011	-5.839719063	4.92E-34	2.78E-30	Down Regulation	7	97062145	97066937	-	2189	Thrsp	GO:0005515;GO:0005515;GO:0005634;GO:0005654;GO:0005654;GO:0005737;GO:0005829;GO:0005829;GO:0006629;GO:0009617;GO:0010866;GO:0042802;GO:0042802;GO:0042802;GO:0042803;GO:0046890;GO:0046890;GO:0046890;	-	-	K	13TR5;1932B;0VIGU;0A7TG;0UVIU;1D3WE;1B5IZ;0DUIS;0J34G	thyroid hormone responsive [Source:MGI Symbol;Acc:MGI:109126]	21835	Q62264;Q543J4;Q8BPB6	-	GO:0006629//lipid metabolic process;GO:0009617//response to bacterium;GO:0010866//regulation of triglyceride biosynthetic process;GO:0046890//regulation of lipid biosynthetic process;GO:0046890//regulation of lipid biosynthetic process;GO:0046890//regulation of lipid biosynthetic process;	GO:0005634//nucleus;GO:0005654//nucleoplasm;GO:0005654//nucleoplasm;GO:0005737//cytoplasm;GO:0005829//cytosol;GO:0005829//cytosol;	GO:0005515//protein binding;GO:0005515//protein binding;GO:0042802//identical protein binding;GO:0042802//identical protein binding;GO:0042802//identical protein binding;GO:0042803//protein homodimerization activity;
ENSMUSG00000070323	871.066893	12.51971782	1729.614068	138.1512022	7.110104307	1.78E-25	7.51E-22	Up Regulation	9	7571397	7581886	+	2210	Mmp27	GO:0004222;GO:0004222;GO:0006508;GO:0006508;GO:0008233;GO:0008237;GO:0008237;GO:0008270;GO:0016787;GO:0030198;GO:0030574;GO:0031012;GO:0042406;GO:0046872;GO:0004222;GO:0004222;GO:0006508;GO:0006508;GO:0008233;GO:0008237;GO:0008237;GO:0008270;GO:0016787;GO:0030198;GO:0030574;GO:0031012;GO:0042406;GO:0042406;GO:0046872;GO:0004222;GO:0004222;GO:0006508;GO:0006508;GO:0008233;GO:0008237;GO:0008237;GO:…	K08005	EC:3.4.24.-	-	-	matrix metallopeptidase 27 [Source:MGI Symbol;Acc:MGI:3039232]	234911	D3Z6I1	-	GO:0006508//proteolysis;GO:0006508//proteolysis;GO:0030198//extracellular matrix organization;GO:0030574//collagen catabolic process;GO:0006508//proteolysis;GO:0006508//proteolysis;GO:0030198//extracellular matrix organization;GO:0030574//collagen catabolic process;GO:0006508//proteolysis;GO:0006508//proteolysis;GO:0030198//extracellular matrix organization;GO:0030574//collagen catabolic process;	GO:0031012//extracellular matrix;GO:0042406//extrinsic component of endoplasmic reticulum membrane;GO:0031012//extracellular matrix;GO:0042406//extrinsic component of endoplasmic reticulum membrane;GO:0042406//extrinsic component of endoplasmic reticulum membrane;GO:0031012//extracellular matrix;GO:0042406//extrinsic component of endoplasmic reticulum membrane;	GO:0004222//metalloendopeptidase activity;GO:0004222//metalloendopeptidase activity;GO:0008233//peptidase activity;GO:0008237//metallopeptidase activity;GO:0008237//metallopeptidase activity;GO:0008270//zinc ion binding;GO:0016787//hydrolase activity;GO:0046872//metal ion binding;GO:0004222//metalloendopeptidase activity;GO:0004222//metalloendopeptidase activity;GO:0008233//peptidase activity;GO:…
ENSMUSG00000003053	5960.806416	11430.75651	490.8563181	0.042941718	-4.541476292	6.61E-23	2.24E-19	Down Regulation	19	39257849	39319157	+	3061	Cyp2c29	GO:0004497;GO:0005506;GO:0016491;GO:0016705;GO:0020037;GO:0046872;GO:0055114;GO:0055114;GO:0004497;GO:0004497;GO:0004497;GO:0005506;GO:0005737;GO:0005783;GO:0005789;GO:0006082;GO:0006805;GO:0008392;GO:0008392;GO:0008395;GO:0008401;GO:0008404;GO:0016020;GO:0016491;GO:0016705;GO:0016712;GO:0016712;GO:0019369;GO:0019373;GO:0020037;GO:0020037;GO:0031090;GO:0034875;GO:0042738;GO:0043231;GO:0043231;GO:…	K07413	EC:1.14.14.1	Q	0UIKN;1ARRJ;1CRXQ;12SZU;0DGDQ;19513;KOG0156;09TUB;0V59K	cytochrome P450, family 2, subfamily c, polypeptide 29 [Source:MGI Symbol;Acc:MGI:103238]	13095	Q64458;Q3UEF2	ko05204(Chemical carcinogenesis - DNA adducts);ko04750(Inflammatory mediator regulation of TRP channels);ko04726(Serotonergic synapse);ko00830(Retinol metabolism);ko00591(Linoleic acid metabolism);ko00590(Arachidonic acid metabolism);ko00140(Steroid hormone biosynthesis)	GO:0055114//obsolete oxidation-reduction process;GO:0055114//obsolete oxidation-reduction process;GO:0006082//organic acid metabolic process;GO:0006805//xenobiotic metabolic process;GO:0019369//arachidonic acid metabolic process;GO:0019373//epoxygenase P450 pathway;GO:0042738//xenobiotic catabolic process;GO:0055114//obsolete oxidation-reduction process;GO:0055114//obsolete oxidation-reduction pr…	GO:0005737//cytoplasm;GO:0005783//endoplasmic reticulum;GO:0005789//endoplasmic reticulum membrane;GO:0016020//membrane;GO:0031090//organelle membrane;GO:0043231//intracellular membrane-bounded organelle;GO:0043231//intracellular membrane-bounded organelle;GO:0043231//intracellular membrane-bounded organelle;	GO:0004497//monooxygenase activity;GO:0005506//iron ion binding;GO:0016491//oxidoreductase activity;GO:0016705//oxidoreductase activity, acting on paired donors, with incorporation or reduction of molecular oxygen;GO:0020037//heme binding;GO:0046872//metal ion binding;GO:0004497//monooxygenase activity;GO:0004497//monooxygenase activity;GO:0004497//monooxygenase activity;GO:0005506//iron ion bind…
ENSMUSG00000025479	33585.61593	64363.10962	2808.122235	0.043629375	-4.518556389	1.10E-22	3.11E-19	Down Regulation	7	140343652	140354900	+	2158	Cyp2e1	GO:0000139;GO:0000139;GO:0002933;GO:0002933;GO:0004497;GO:0004497;GO:0004497;GO:0005506;GO:0005737;GO:0005739;GO:0005739;GO:0005739;GO:0005743;GO:0005743;GO:0005743;GO:0005783;GO:0005783;GO:0005789;GO:0005789;GO:0005789;GO:0006082;GO:0006629;GO:0006631;GO:0006641;GO:0006641;GO:0006805;GO:0006805;GO:0006805;GO:0008202;GO:0008202;GO:0008392;GO:0008395;GO:0009617;GO:0010193;GO:0010243;GO:0016020;GO:…	K07415	EC:1.14.14.-	Q	0UIKN;18VUK;1CRXQ;12SZU;0DGDQ;KOG0156;1AUSH;09TUB;0V59K	cytochrome P450, family 2, subfamily e, polypeptide 1 [Source:MGI Symbol;Acc:MGI:88607]	13106	Q05421	ko05208(Chemical carcinogenesis - reactive oxygen species);ko05204(Chemical carcinogenesis - DNA adducts);ko04936(Alcoholic liver disease);ko04932(Non-alcoholic fatty liver disease);ko00983(Drug metabolism - other enzymes);ko00982(Drug metabolism - cytochrome P450);ko00980(Metabolism of xenobiotics by cytochrome P450);ko00591(Linoleic acid metabolism);ko00590(Arachidonic acid metabolism);ko00140(…	GO:0002933//lipid hydroxylation;GO:0002933//lipid hydroxylation;GO:0006082//organic acid metabolic process;GO:0006629//lipid metabolic process;GO:0006631//fatty acid metabolic process;GO:0006641//triglyceride metabolic process;GO:0006641//triglyceride metabolic process;GO:0006805//xenobiotic metabolic process;GO:0006805//xenobiotic metabolic process;GO:0006805//xenobiotic metabolic process;GO:000…	GO:0000139//Golgi membrane;GO:0000139//Golgi membrane;GO:0005737//cytoplasm;GO:0005739//mitochondrion;GO:0005739//mitochondrion;GO:0005739//mitochondrion;GO:0005743//mitochondrial inner membrane;GO:0005743//mitochondrial inner membrane;GO:0005743//mitochondrial inner membrane;GO:0005783//endoplasmic reticulum;GO:0005783//endoplasmic reticulum;GO:0005789//endoplasmic reticulum membrane;GO:0005789/…	GO:0004497//monooxygenase activity;GO:0004497//monooxygenase activity;GO:0004497//monooxygenase activity;GO:0005506//iron ion binding;GO:0008392//arachidonic acid epoxygenase activity;GO:0008395//steroid hydroxylase activity;GO:0016491//oxidoreductase activity;GO:0016491//oxidoreductase activity;GO:0016491//oxidoreductase activity;GO:0016705//oxidoreductase activity, acting on paired donors, with…
ENSMUSG00000015568	4603.408366	347.3595063	8859.457225	25.50515263	4.672716829	3.65E-22	8.82E-19	Up Regulation	8	69333143	69360100	+	10478	Lpl	GO:0004465;GO:0004465;GO:0004465;GO:0004465;GO:0004465;GO:0004465;GO:0004620;GO:0004806;GO:0004806;GO:0004806;GO:0004806;GO:0005102;GO:0005102;GO:0005509;GO:0005509;GO:0005576;GO:0005615;GO:0005615;GO:0005615;GO:0005615;GO:0005615;GO:0005886;GO:0006629;GO:0006629;GO:0006631;GO:0006631;GO:0006631;GO:0006633;GO:0006633;GO:0006633;GO:0008201;GO:0008201;GO:0008201;GO:0008970;GO:0008970;GO:0008970;GO:…	K01059	EC:3.1.1.34	I;G	0V43M;18SPR;0IJUA;09YV0;0URVT;12SVP;1AUDV;1CTTB;0DK9W	lipoprotein lipase [Source:MGI Symbol;Acc:MGI:96820]	16956	P11152	ko05010(Alzheimer disease);ko04979(Cholesterol metabolism);ko03320(PPAR signaling pathway);ko00561(Glycerolipid metabolism)	GO:0006629//lipid metabolic process;GO:0006629//lipid metabolic process;GO:0006631//fatty acid metabolic process;GO:0006631//fatty acid metabolic process;GO:0006631//fatty acid metabolic process;GO:0006633//fatty acid biosynthetic process;GO:0006633//fatty acid biosynthetic process;GO:0006633//fatty acid biosynthetic process;GO:0009409//response to cold;GO:0009617//response to bacterium;GO:001074…	GO:0005576//extracellular region;GO:0005615//extracellular space;GO:0005615//extracellular space;GO:0005615//extracellular space;GO:0005615//extracellular space;GO:0005615//extracellular space;GO:0005886//plasma membrane;GO:0009986//cell surface;GO:0016020//membrane;GO:0034361//very-low-density lipoprotein particle;GO:0042627//chylomicron;GO:0005576//extracellular region;GO:0005615//extracellular…	GO:0004465//lipoprotein lipase activity;GO:0004465//lipoprotein lipase activity;GO:0004465//lipoprotein lipase activity;GO:0004465//lipoprotein lipase activity;GO:0004465//lipoprotein lipase activity;GO:0004465//lipoprotein lipase activity;GO:0004620//phospholipase activity;GO:0004806//triglyceride lipase activity;GO:0004806//triglyceride lipase activity;GO:0004806//triglyceride lipase activity;G…
ENSMUSG00000027870	342.3106498	660.0189103	24.60238926	0.037275279	-4.745637025	3.65E-21	7.24E-18	Down Regulation	3	98781837	98800555	-	2049	Hao2	GO:0003824;GO:0003973;GO:0003973;GO:0003973;GO:0005739;GO:0005777;GO:0005777;GO:0005777;GO:0010181;GO:0010181;GO:0016491;GO:0016491;GO:0018924;GO:0019395;GO:0019395;GO:0042802;GO:0052852;GO:0052853;GO:0052853;GO:0052853;GO:0052854;GO:0055114;GO:0055114;	K11517	EC:1.1.3.15	C	0UNPW;09Y9R;0V974;0DPX9;18T4R;1CYWV;12Q5I;KOG0538;1AY6J	hydroxyacid oxidase 2 [Source:MGI Symbol;Acc:MGI:96012]	56185	Q9NYQ2	ko04146(Peroxisome);ko00630(Glyoxylate and dicarboxylate metabolism)	GO:0018924//mandelate metabolic process;GO:0019395//fatty acid oxidation;GO:0019395//fatty acid oxidation;GO:0055114//obsolete oxidation-reduction process;GO:0055114//obsolete oxidation-reduction process;	GO:0005739//mitochondrion;GO:0005777//peroxisome;GO:0005777//peroxisome;GO:0005777//peroxisome;	GO:0003824//catalytic activity;GO:0003973//(S)-2-hydroxy-acid oxidase activity;GO:0003973//(S)-2-hydroxy-acid oxidase activity;GO:0003973//(S)-2-hydroxy-acid oxidase activity;GO:0010181//FMN binding;GO:0010181//FMN binding;GO:0016491//oxidoreductase activity;GO:0016491//oxidoreductase activity;GO:0042802//identical protein binding;GO:0052852//(S)-2-hydroxy-acid oxidase activity;GO:0052853//(S)-2-…
ENSMUSG00000040998	531.6166069	44.42704164	1018.806172	22.93211825	4.519297718	3.85E-21	7.24E-18	Up Regulation	3	132587506	132656052	-	5026	Npnt	GO:0001657;GO:0001658;GO:0005178;GO:0005178;GO:0005509;GO:0005576;GO:0005576;GO:0005604;GO:0005604;GO:0007155;GO:0007160;GO:0007275;GO:0010694;GO:0010811;GO:0016020;GO:0030154;GO:0030198;GO:0030485;GO:0030511;GO:0031012;GO:0033631;GO:0034678;GO:0045184;GO:0045669;GO:0045987;GO:0062023;GO:0070374;GO:0071356;GO:0097195;GO:2000721;GO:0005509;GO:0007155;GO:0016020;GO:0001657;GO:0001658;GO:0005178;GO:…	K06824	-	W;T	0E8KS;1DFIK;1979Y;1BB4S;13DWI;0B4Z9;0IR6Z;0WHIW;0V3BE	nephronectin [Source:MGI Symbol;Acc:MGI:2148811]	114249	Q91V88	ko04512(ECM-receptor interaction)	GO:0001657//ureteric bud development;GO:0001658//branching involved in ureteric bud morphogenesis;GO:0007155//cell adhesion;GO:0007160//cell-matrix adhesion;GO:0007275//multicellular organism development;GO:0010694//positive regulation of alkaline phosphatase activity;GO:0010811//positive regulation of cell-substrate adhesion;GO:0030154//cell differentiation;GO:0030198//extracellular matrix organ…	GO:0005576//extracellular region;GO:0005576//extracellular region;GO:0005604//basement membrane;GO:0005604//basement membrane;GO:0016020//membrane;GO:0030485//smooth muscle contractile fiber;GO:0031012//extracellular matrix;GO:0034678//integrin alpha8-beta1 complex;GO:0062023//collagen-containing extracellular matrix;GO:0016020//membrane;GO:0005576//extracellular region;GO:0005576//extracellular …	GO:0005178//integrin binding;GO:0005178//integrin binding;GO:0005509//calcium ion binding;GO:0005509//calcium ion binding;GO:0005178//integrin binding;GO:0005178//integrin binding;GO:0005509//calcium ion binding;GO:0005509//calcium ion binding;GO:0005178//integrin binding;GO:0005178//integrin binding;GO:0005509//calcium ion binding;GO:0005178//integrin binding;GO:0005178//integrin binding;GO:0005…
ENSMUSG00000021135	6247.452142	11867.04339	627.8608896	0.052907946	-4.240371783	5.60E-21	9.48E-18	Down Regulation	12	80999957	81015479	-	2199	Slc10a1	GO:0006811;GO:0006814;GO:0008508;GO:0008508;GO:0008508;GO:0008508;GO:0010468;GO:0014070;GO:0015125;GO:0015125;GO:0015293;GO:0015721;GO:0015721;GO:0015721;GO:0015721;GO:0016020;GO:0016020;GO:0016020;GO:0016021;GO:0016323;GO:0016323;GO:0016323;GO:0031667;GO:0035690;GO:0038183;GO:0045471;GO:0055085;GO:0120188;GO:1904486;GO:0006811;GO:0006814;GO:0008508;GO:0008508;GO:0008508;GO:0015125;GO:0015293;GO:…	K14341	-	P	0UQBJ;09ZP9;1AXGB;1CW26;KOG2718;0DM72;18SX1;12S63;0VAK0	solute carrier family 10 (sodium/bile acid cotransporter family), member 1 [Source:MGI Symbol;Acc:MGI:97379]	20493	O08705	ko05161(Hepatitis B);ko04976(Bile secretion)	GO:0006811//ion transport;GO:0006814//sodium ion transport;GO:0010468//regulation of gene expression;GO:0014070//response to organic cyclic compound;GO:0015721//bile acid and bile salt transport;GO:0015721//bile acid and bile salt transport;GO:0015721//bile acid and bile salt transport;GO:0015721//bile acid and bile salt transport;GO:0031667//response to nutrient levels;GO:0035690//cellular respo…	GO:0016020//membrane;GO:0016020//membrane;GO:0016020//membrane;GO:0016021//integral component of membrane;GO:0016323//basolateral plasma membrane;GO:0016323//basolateral plasma membrane;GO:0016323//basolateral plasma membrane;GO:0016020//membrane;GO:0016020//membrane;GO:0016020//membrane;GO:0016021//integral component of membrane;GO:0016323//basolateral plasma membrane;GO:0016323//basolateral pla…	GO:0008508//bile acid:sodium symporter activity;GO:0008508//bile acid:sodium symporter activity;GO:0008508//bile acid:sodium symporter activity;GO:0008508//bile acid:sodium symporter activity;GO:0015125//bile acid transmembrane transporter activity;GO:0015125//bile acid transmembrane transporter activity;GO:0015293//symporter activity;GO:0008508//bile acid:sodium symporter activity;GO:0008508//bi…
ENSMUSG00000032808	1415.993583	2701.517677	130.4694889	0.048294886	-4.371985754	7.87E-21	1.21E-17	Down Regulation	19	39378000	39451519	-	2869	Cyp2c38	GO:0004497;GO:0004497;GO:0005506;GO:0005737;GO:0005783;GO:0005789;GO:0006082;GO:0006805;GO:0008392;GO:0008392;GO:0008395;GO:0008401;GO:0008404;GO:0008405;GO:0016020;GO:0016491;GO:0016705;GO:0016712;GO:0019369;GO:0019373;GO:0020037;GO:0020037;GO:0031090;GO:0034875;GO:0042738;GO:0043231;GO:0043231;GO:0043231;GO:0046872;GO:0055114;GO:0055114;GO:0055114;GO:0070330;GO:0101020;	K07413	EC:1.14.14.1	Q	0UIKN;1ARRJ;1CRXQ;12SZU;0DGDQ;19513;KOG0156;09TUB;0V59K	cytochrome P450, family 2, subfamily c, polypeptide 38 [Source:MGI Symbol;Acc:MGI:1306819]	13097	P56655	ko05204(Chemical carcinogenesis - DNA adducts);ko04750(Inflammatory mediator regulation of TRP channels);ko04726(Serotonergic synapse);ko00830(Retinol metabolism);ko00591(Linoleic acid metabolism);ko00590(Arachidonic acid metabolism);ko00140(Steroid hormone biosynthesis)	GO:0006082//organic acid metabolic process;GO:0006805//xenobiotic metabolic process;GO:0019369//arachidonic acid metabolic process;GO:0019373//epoxygenase P450 pathway;GO:0042738//xenobiotic catabolic process;GO:0055114//obsolete oxidation-reduction process;GO:0055114//obsolete oxidation-reduction process;GO:0055114//obsolete oxidation-reduction process;	GO:0005737//cytoplasm;GO:0005783//endoplasmic reticulum;GO:0005789//endoplasmic reticulum membrane;GO:0016020//membrane;GO:0031090//organelle membrane;GO:0043231//intracellular membrane-bounded organelle;GO:0043231//intracellular membrane-bounded organelle;GO:0043231//intracellular membrane-bounded organelle;	GO:0004497//monooxygenase activity;GO:0004497//monooxygenase activity;GO:0005506//iron ion binding;GO:0008392//arachidonic acid epoxygenase activity;GO:0008392//arachidonic acid epoxygenase activity;GO:0008395//steroid hydroxylase activity;GO:0008401//retinoic acid 4-hydroxylase activity;GO:0008404//arachidonic acid 14,15-epoxygenase activity;GO:0008405//arachidonic acid 11,12-epoxygenase activit…
ENSMUSG00000021539	588.9270131	1130.917191	46.93683523	0.041503335	-4.590628915	1.23E-20	1.74E-17	Down Regulation	13	56690277	56696315	-	919	Lect2	GO:0005829;GO:0042802;GO:0043231;GO:0046872;	-	-	O;T	13HA8;1CZ86;0UIC0;09XI0;195NQ;0DQ6T;1ATW3;0VDF7;0IJ84	leukocyte cell-derived chemotaxin 2 [Source:MGI Symbol;Acc:MGI:1278342]	16841	O88803;A0A0R4J0R8	-	-	GO:0005829//cytosol;GO:0043231//intracellular membrane-bounded organelle;	GO:0042802//identical protein binding;GO:0046872//metal ion binding;
ENSMUSG00000030236	4203.457436	7990.19238	416.7224908	0.05215425	-4.261071369	1.64E-20	2.14E-17	Down Regulation	6	141575244	141632372	+	4929	Slco1b2	GO:0001889;GO:0005886;GO:0005886;GO:0005886;GO:0005887;GO:0005887;GO:0006811;GO:0006857;GO:0006857;GO:0008514;GO:0015125;GO:0015125;GO:0015125;GO:0015347;GO:0015721;GO:0015721;GO:0015721;GO:0016020;GO:0016020;GO:0016021;GO:0016323;GO:0016323;GO:0022857;GO:0032496;GO:0033993;GO:0034097;GO:0035672;GO:0035673;GO:0035673;GO:0042493;GO:0043252;GO:0043434;GO:0046677;GO:0051384;GO:0055085;GO:0005886;GO:…	K05043	-	Q;P	1D15A;195AJ;0DI86;KOG3626;09WXI;1B4SY;13HRA;0UU5T;0V7VT	solute carrier organic anion transporter family, member 1b2 [Source:MGI Symbol;Acc:MGI:1351899]	28253	Q9JJL3	ko04976(Bile secretion)	GO:0001889//liver development;GO:0006811//ion transport;GO:0006857//oligopeptide transport;GO:0006857//oligopeptide transport;GO:0015721//bile acid and bile salt transport;GO:0015721//bile acid and bile salt transport;GO:0015721//bile acid and bile salt transport;GO:0032496//response to lipopolysaccharide;GO:0033993//response to lipid;GO:0034097//response to cytokine;GO:0035672//oligopeptide tran…	GO:0005886//plasma membrane;GO:0005886//plasma membrane;GO:0005886//plasma membrane;GO:0005887//integral component of plasma membrane;GO:0005887//integral component of plasma membrane;GO:0016020//membrane;GO:0016020//membrane;GO:0016021//integral component of membrane;GO:0016323//basolateral plasma membrane;GO:0016323//basolateral plasma membrane;GO:0005886//plasma membrane;GO:0016020//membrane;G…	GO:0008514//organic anion transmembrane transporter activity;GO:0015125//bile acid transmembrane transporter activity;GO:0015125//bile acid transmembrane transporter activity;GO:0015125//bile acid transmembrane transporter activity;GO:0015347//sodium-independent organic anion transmembrane transporter activity;GO:0022857//transmembrane transporter activity;GO:0035673//oligopeptide transmembrane t…
ENSMUSG00000050071	90.87836169	1.265684957	180.4910384	142.6034476	7.155865051	6.89E-20	8.33E-17	Up Regulation	X	135114721	135116262	-	1186	Bex1	GO:0002052;GO:0005102;GO:0005515;GO:0005634;GO:0005634;GO:0005634;GO:0005737;GO:0005737;GO:0005737;GO:0007165;GO:0007275;GO:0007399;GO:0030154;GO:0031103;GO:0045665;GO:0048011;GO:0061564;GO:0002052;GO:0005102;GO:0005515;GO:0005634;GO:0005634;GO:0005634;GO:0005737;GO:0005737;GO:0005737;GO:0007165;GO:0007275;GO:0007399;GO:0030154;GO:0031103;GO:0045665;GO:0048011;GO:0061564;GO:0002052;GO:0005102;GO:…	-	-	T	193MI;1B698;0VITV;0JBJY;0DUNU;0A7TU;1D405;144I3;0UVGN	brain expressed X-linked 1 [Source:MGI Symbol;Acc:MGI:1328321]	19716	Q9R224	-	GO:0002052//positive regulation of neuroblast proliferation;GO:0007165//signal transduction;GO:0007275//multicellular organism development;GO:0007399//nervous system development;GO:0030154//cell differentiation;GO:0031103//axon regeneration;GO:0045665//negative regulation of neuron differentiation;GO:0048011//neurotrophin TRK receptor signaling pathway;GO:0061564//axon development;GO:0002052//pos…	GO:0005634//nucleus;GO:0005634//nucleus;GO:0005634//nucleus;GO:0005737//cytoplasm;GO:0005737//cytoplasm;GO:0005737//cytoplasm;GO:0005634//nucleus;GO:0005634//nucleus;GO:0005634//nucleus;GO:0005737//cytoplasm;GO:0005737//cytoplasm;GO:0005737//cytoplasm;GO:0005634//nucleus;GO:0005634//nucleus;GO:0005634//nucleus;GO:0005737//cytoplasm;GO:0005737//cytoplasm;GO:0005737//cytoplasm;	GO:0005102//signaling receptor binding;GO:0005515//protein binding;GO:0005102//signaling receptor binding;GO:0005515//protein binding;GO:0005102//signaling receptor binding;GO:0005515//protein binding;
ENSMUSG00000056035	31717.26989	60523.58743	2910.952352	0.048096163	-4.377934374	4.14E-19	4.68E-16	Down Regulation	5	145791236	145816774	-	5093	Cyp3a11	GO:0004497;GO:0004497;GO:0004497;GO:0005506;GO:0005783;GO:0005789;GO:0005789;GO:0008202;GO:0008395;GO:0008401;GO:0009617;GO:0016020;GO:0016491;GO:0016491;GO:0016705;GO:0016712;GO:0020037;GO:0031090;GO:0032451;GO:0043231;GO:0043231;GO:0046872;GO:0050649;GO:0050649;GO:0055114;GO:0055114;GO:0070330;GO:0070989;GO:0101020;	K07424	EC:1.14.14.1	Q	0DPQR;0V9SY;1CQPA;12P50;0USD4;09VC0;KOG0158	cytochrome P450, family 3, subfamily a, polypeptide 11 [Source:MGI Symbol;Acc:MGI:88609]	13112	Q64459;Q3UEN8	ko05207(Chemical carcinogenesis - receptor activation);ko05204(Chemical carcinogenesis - DNA adducts);ko00830(Retinol metabolism);ko00591(Linoleic acid metabolism);ko00140(Steroid hormone biosynthesis)	GO:0008202//steroid metabolic process;GO:0009617//response to bacterium;GO:0055114//obsolete oxidation-reduction process;GO:0055114//obsolete oxidation-reduction process;GO:0070989//oxidative demethylation;	GO:0005783//endoplasmic reticulum;GO:0005789//endoplasmic reticulum membrane;GO:0005789//endoplasmic reticulum membrane;GO:0016020//membrane;GO:0031090//organelle membrane;GO:0043231//intracellular membrane-bounded organelle;GO:0043231//intracellular membrane-bounded organelle;	GO:0004497//monooxygenase activity;GO:0004497//monooxygenase activity;GO:0004497//monooxygenase activity;GO:0005506//iron ion binding;GO:0008395//steroid hydroxylase activity;GO:0008401//retinoic acid 4-hydroxylase activity;GO:0016491//oxidoreductase activity;GO:0016491//oxidoreductase activity;GO:0016705//oxidoreductase activity, acting on paired donors, with incorporation or reduction of molecu…
ENSMUSG00000089943	1334.872188	2511.061958	158.6824171	0.06319335	-3.984083443	7.47E-19	7.91E-16	Down Regulation	1	88093734	88146719	+	2203	Ugt1a5	GO:0005783;GO:0008194;GO:0015020;GO:0015020;GO:0016020;GO:0016021;GO:0016740;GO:0016757;GO:0019899;GO:0042803;GO:0046982;GO:0052695;GO:0052696;GO:0052697;	K00699	EC:2.4.1.17	C;G	1B3CX;0UK1V;09WHA;1958R;1CSGY;12QS3;0DHSN;KOG1192;0V7FS	UDP glucuronosyltransferase 1 family, polypeptide A5 [Source:MGI Symbol;Acc:MGI:3032634]	394433	B2RT14;Q6XL48	ko05207(Chemical carcinogenesis - receptor activation);ko05204(Chemical carcinogenesis - DNA adducts);ko04976(Bile secretion);ko00983(Drug metabolism - other enzymes);ko00982(Drug metabolism - cytochrome P450);ko00980(Metabolism of xenobiotics by cytochrome P450);ko00860(Porphyrin metabolism);ko00830(Retinol metabolism);ko00140(Steroid hormone biosynthesis);ko00053(Ascorbate and aldarate metaboli…	GO:0052695//cellular glucuronidation;GO:0052696//flavonoid glucuronidation;GO:0052697//xenobiotic glucuronidation;	GO:0005783//endoplasmic reticulum;GO:0016020//membrane;GO:0016021//integral component of membrane;	GO:0008194//UDP-glycosyltransferase activity;GO:0015020//glucuronosyltransferase activity;GO:0015020//glucuronosyltransferase activity;GO:0016740//transferase activity;GO:0016757//glycosyltransferase activity;GO:0019899//enzyme binding;GO:0042803//protein homodimerization activity;GO:0046982//protein heterodimerization activity;
ENSMUSG00000068083	401.4196993	763.8086222	39.03077631	0.051100204	-4.290527143	3.20E-18	3.18E-15	Down Regulation	15	82644034	82648384	-	1805	Cyp2d40	GO:0004497;GO:0005506;GO:0016020;GO:0016021;GO:0016491;GO:0016705;GO:0020037;GO:0046872;GO:0055114;GO:0055114;	K07414	EC:1.14.14.1	Q	0UPWU;1CRXQ;12SZU;0DGDQ;KOG0156;09TUB;1B7VU;0V59K	cytochrome P450, family 2, subfamily d, polypeptide 40 [Source:MGI Symbol;Acc:MGI:1919004]	71754	Q6P8N9	ko04726(Serotonergic synapse);ko00140(Steroid hormone biosynthesis)	GO:0055114//obsolete oxidation-reduction process;GO:0055114//obsolete oxidation-reduction process;	GO:0016020//membrane;GO:0016021//integral component of membrane;	GO:0004497//monooxygenase activity;GO:0005506//iron ion binding;GO:0016491//oxidoreductase activity;GO:0016705//oxidoreductase activity, acting on paired donors, with incorporation or reduction of molecular oxygen;GO:0020037//heme binding;GO:0046872//metal ion binding;
ENSMUSG00000046971	139.5972937	272.1136596	7.080927742	0.026021949	-5.264127174	3.76E-18	3.54E-15	Down Regulation	2	120130438	120144646	-	3203	Pla2g4f	GO:0001516;GO:0004620;GO:0004622;GO:0004623;GO:0004623;GO:0004623;GO:0005509;GO:0005509;GO:0005544;GO:0005737;GO:0005737;GO:0005739;GO:0005829;GO:0005829;GO:0005829;GO:0005886;GO:0006629;GO:0009395;GO:0009395;GO:0015908;GO:0016020;GO:0016042;GO:0016787;GO:0031982;GO:0031982;GO:0032587;GO:0032587;GO:0046475;GO:0046872;GO:0047498;GO:0047498;GO:0050482;GO:0071236;GO:0071407;GO:0102567;GO:0102568;	K16342	EC:3.1.1.4	T;I;U	0DH2V;0UJ3T;KOG1325;KOG1028;1CRT2;12TZQ;09VUK;1AUKU;0V6TA;18YBC	phospholipase A2, group IVF [Source:MGI Symbol;Acc:MGI:2685493]	271844	Q50L41	ko05231(Choline metabolism in cancer);ko04921(Oxytocin signaling pathway);ko04913(Ovarian steroidogenesis);ko04912(GnRH signaling pathway);ko04750(Inflammatory mediator regulation of TRP channels);ko04730(Long-term depression);ko04726(Serotonergic synapse);ko04724(Glutamatergic synapse);ko04666(Fc gamma R-mediated phagocytosis);ko04664(Fc epsilon RI signaling pathway);ko04611(Platelet activation)…	GO:0001516//prostaglandin biosynthetic process;GO:0006629//lipid metabolic process;GO:0009395//phospholipid catabolic process;GO:0009395//phospholipid catabolic process;GO:0015908//fatty acid transport;GO:0016042//lipid catabolic process;GO:0046475//glycerophospholipid catabolic process;GO:0050482//arachidonic acid secretion;GO:0071236//cellular response to antibiotic;GO:0071407//cellular respons…	GO:0005737//cytoplasm;GO:0005737//cytoplasm;GO:0005739//mitochondrion;GO:0005829//cytosol;GO:0005829//cytosol;GO:0005829//cytosol;GO:0005886//plasma membrane;GO:0016020//membrane;GO:0031982//vesicle;GO:0031982//vesicle;GO:0032587//ruffle membrane;GO:0032587//ruffle membrane;	GO:0004620//phospholipase activity;GO:0004622//lysophospholipase activity;GO:0004623//phospholipase A2 activity;GO:0004623//phospholipase A2 activity;GO:0004623//phospholipase A2 activity;GO:0005509//calcium ion binding;GO:0005509//calcium ion binding;GO:0005544//calcium-dependent phospholipid binding;GO:0016787//hydrolase activity;GO:0046872//metal ion binding;GO:0047498//calcium-dependent phosp…
ENSMUSG00000032310	4257.659697	7964.359283	550.9601121	0.069178209	-3.853538524	8.02E-18	7.14E-15	Down Regulation	9	57584220	57590986	-	2013	Cyp1a2	GO:0004497;GO:0004497;GO:0004497;GO:0004497;GO:0004497;GO:0005506;GO:0005783;GO:0005789;GO:0006629;GO:0006631;GO:0006706;GO:0006706;GO:0006725;GO:0006778;GO:0008202;GO:0008203;GO:0008210;GO:0008210;GO:0008210;GO:0009403;GO:0009403;GO:0009404;GO:0009791;GO:0009820;GO:0009820;GO:0010033;GO:0010468;GO:0014070;GO:0016020;GO:0016098;GO:0016098;GO:0016491;GO:0016491;GO:0016491;GO:0016705;GO:0016712;GO:…	K07409	EC:1.14.14.1	Q	0UMBF;12TUJ;1AWQC;1D0FC;0V4F9;09TG8;KOG0156;18XIE;0DET4	cytochrome P450, family 1, subfamily a, polypeptide 2 [Source:MGI Symbol;Acc:MGI:88589]	13077	P00186;B6VGH4	ko05208(Chemical carcinogenesis - reactive oxygen species);ko05207(Chemical carcinogenesis - receptor activation);ko05204(Chemical carcinogenesis - DNA adducts);ko00982(Drug metabolism - cytochrome P450);ko00980(Metabolism of xenobiotics by cytochrome P450);ko00830(Retinol metabolism);ko00591(Linoleic acid metabolism);ko00380(Tryptophan metabolism);ko00232(Caffeine metabolism);ko00140(Steroid hor…	GO:0006629//lipid metabolic process;GO:0006631//fatty acid metabolic process;GO:0006706//steroid catabolic process;GO:0006706//steroid catabolic process;GO:0006725//cellular aromatic compound metabolic process;GO:0006778//porphyrin-containing compound metabolic process;GO:0008202//steroid metabolic process;GO:0008203//cholesterol metabolic process;GO:0008210//estrogen metabolic process;GO:0008210…	GO:0005783//endoplasmic reticulum;GO:0005789//endoplasmic reticulum membrane;GO:0016020//membrane;GO:0031090//organelle membrane;GO:0043231//intracellular membrane-bounded organelle;GO:0043231//intracellular membrane-bounded organelle;GO:0043231//intracellular membrane-bounded organelle;GO:0043231//intracellular membrane-bounded organelle;GO:0043231//intracellular membrane-bounded organelle;	GO:0004497//monooxygenase activity;GO:0004497//monooxygenase activity;GO:0004497//monooxygenase activity;GO:0004497//monooxygenase activity;GO:0004497//monooxygenase activity;GO:0005506//iron ion binding;GO:0016491//oxidoreductase activity;GO:0016491//oxidoreductase activity;GO:0016491//oxidoreductase activity;GO:0016705//oxidoreductase activity, acting on paired donors, with incorporation or red…
ENSMUSG00000037071	123725.228	229039.4053	18411.05073	0.080383769	-3.63695196	1.29E-17	1.09E-14	Down Regulation	19	44382894	44396318	-	4892	Scd1	GO:0004768;GO:0004768;GO:0004768;GO:0004768;GO:0005506;GO:0005506;GO:0005506;GO:0005506;GO:0005730;GO:0005783;GO:0005783;GO:0005789;GO:0005789;GO:0005789;GO:0006629;GO:0006629;GO:0006631;GO:0006633;GO:0006633;GO:0006636;GO:0006636;GO:0006636;GO:0006641;GO:0008610;GO:0008610;GO:0009617;GO:0010873;GO:0016020;GO:0016021;GO:0016021;GO:0016021;GO:0016491;GO:0016491;GO:0016491;GO:0016717;GO:0030176;GO:…	K00507	EC:1.14.19.1	I	0V4IC;KOG1600;1CRV7;09VWV;1AZTP;0DH4Z;0UJ6M;12QBP	stearoyl-Coenzyme A desaturase 1 [Source:MGI Symbol;Acc:MGI:98239]	20249	P13516;Q547C4	ko04936(Alcoholic liver disease);ko04212(Longevity regulating pathway - worm);ko04152(AMPK signaling pathway);ko03320(PPAR signaling pathway);ko01040(Biosynthesis of unsaturated fatty acids)	GO:0006629//lipid metabolic process;GO:0006629//lipid metabolic process;GO:0006631//fatty acid metabolic process;GO:0006633//fatty acid biosynthetic process;GO:0006633//fatty acid biosynthetic process;GO:0006636//unsaturated fatty acid biosynthetic process;GO:0006636//unsaturated fatty acid biosynthetic process;GO:0006636//unsaturated fatty acid biosynthetic process;GO:0006641//triglyceride metab…	GO:0005730//nucleolus;GO:0005783//endoplasmic reticulum;GO:0005783//endoplasmic reticulum;GO:0005789//endoplasmic reticulum membrane;GO:0005789//endoplasmic reticulum membrane;GO:0005789//endoplasmic reticulum membrane;GO:0016020//membrane;GO:0016021//integral component of membrane;GO:0016021//integral component of membrane;GO:0016021//integral component of membrane;GO:0030176//integral component…	GO:0004768//stearoyl-CoA 9-desaturase activity;GO:0004768//stearoyl-CoA 9-desaturase activity;GO:0004768//stearoyl-CoA 9-desaturase activity;GO:0004768//stearoyl-CoA 9-desaturase activity;GO:0005506//iron ion binding;GO:0005506//iron ion binding;GO:0005506//iron ion binding;GO:0005506//iron ion binding;GO:0016491//oxidoreductase activity;GO:0016491//oxidoreductase activity;GO:0016491//oxidoreduct…
ENSMUSG00000023070	4444.381775	8528.822567	359.940984	0.042202893	-4.5665143	1.48E-17	1.19E-14	Down Regulation	X	20416026	20428328	+	1607	Rgn	GO:0001822;GO:0001889;GO:0001933;GO:0001933;GO:0004341;GO:0004341;GO:0004341;GO:0004341;GO:0004341;GO:0005509;GO:0005509;GO:0005509;GO:0005509;GO:0005509;GO:0005509;GO:0005634;GO:0005634;GO:0005737;GO:0005737;GO:0005829;GO:0005829;GO:0006469;GO:0006469;GO:0006874;GO:0006874;GO:0006874;GO:0007283;GO:0007283;GO:0007568;GO:0008270;GO:0008270;GO:0008270;GO:0010867;GO:0010867;GO:0010907;GO:0010907;GO:…	K01053	EC:3.1.1.17	T;P	0DJD2;13HE8;0V8XQ;1AVEF;1CU59;KOG4499;18WVM;0UN2Y;09XZZ	regucalcin [Source:MGI Symbol;Acc:MGI:108024]	19733	Q64374	ko00930(Caprolactam degradation);ko00053(Ascorbate and aldarate metabolism);ko00030(Pentose phosphate pathway)	GO:0001822//kidney development;GO:0001889//liver development;GO:0001933//negative regulation of protein phosphorylation;GO:0001933//negative regulation of protein phosphorylation;GO:0006469//negative regulation of protein kinase activity;GO:0006469//negative regulation of protein kinase activity;GO:0006874//cellular calcium ion homeostasis;GO:0006874//cellular calcium ion homeostasis;GO:0006874//…	GO:0005634//nucleus;GO:0005634//nucleus;GO:0005737//cytoplasm;GO:0005737//cytoplasm;GO:0005829//cytosol;GO:0005829//cytosol;	GO:0004341//gluconolactonase activity;GO:0004341//gluconolactonase activity;GO:0004341//gluconolactonase activity;GO:0004341//gluconolactonase activity;GO:0004341//gluconolactonase activity;GO:0005509//calcium ion binding;GO:0005509//calcium ion binding;GO:0005509//calcium ion binding;GO:0005509//calcium ion binding;GO:0005509//calcium ion binding;GO:0005509//calcium ion binding;GO:0008270//zinc …
ENSMUSG00000069922	2737.238427	5232.893368	241.5834857	0.046166331	-4.437015119	5.34E-17	4.11E-14	Down Regulation	8	105775233	105785045	+	2627	Ces3a	GO:0004771;GO:0004806;GO:0005615;GO:0005783;GO:0005788;GO:0016042;GO:0016787;GO:0052689;GO:0052689;GO:0080030;GO:0004771;GO:0004806;GO:0005615;GO:0005783;GO:0005788;GO:0016042;GO:0016787;GO:0052689;GO:0052689;GO:0080030;	K15743	EC:3.1.1.1	Q;T;I	1B56N;1D1D2;0DEJK;KOG1516;1318D;195D8;09T8E;0UUMY;0V47D	carboxylesterase 3A [Source:MGI Symbol;Acc:MGI:102773]	382053	Q63880	-	GO:0016042//lipid catabolic process;GO:0016042//lipid catabolic process;	GO:0005615//extracellular space;GO:0005783//endoplasmic reticulum;GO:0005788//endoplasmic reticulum lumen;GO:0005615//extracellular space;GO:0005783//endoplasmic reticulum;GO:0005788//endoplasmic reticulum lumen;	GO:0004771//sterol esterase activity;GO:0004806//triglyceride lipase activity;GO:0016787//hydrolase activity;GO:0052689//carboxylic ester hydrolase activity;GO:0052689//carboxylic ester hydrolase activity;GO:0080030//methyl indole-3-acetate esterase activity;GO:0004771//sterol esterase activity;GO:0004806//triglyceride lipase activity;GO:0016787//hydrolase activity;GO:0052689//carboxylic ester hy…
ENSMUSG00000040322	485.8325259	59.48933537	912.1757165	15.33343264	3.938608799	6.60E-17	4.85E-14	Up Regulation	3	109030465	109075773	+	3431	Slc25a24	GO:0005347;GO:0005347;GO:0005347;GO:0005347;GO:0005509;GO:0005509;GO:0005509;GO:0005509;GO:0005739;GO:0005739;GO:0005739;GO:0005743;GO:0005743;GO:0006839;GO:0006839;GO:0006839;GO:0010941;GO:0010941;GO:0010941;GO:0015867;GO:0015867;GO:0015867;GO:0016020;GO:0016021;GO:0016021;GO:0016021;GO:0034599;GO:0034599;GO:0034599;GO:0046872;GO:0055085;GO:0071277;GO:0071277;GO:0071277;GO:0005509;	K14684	-	C	0UNNV;09UKJ;KOG0036;1CQJN;0DFWA;0V5JZ;19141;12PNQ;1B55W	solute carrier family 25 (mitochondrial carrier, phosphate carrier), member 24 [Source:MGI Symbol;Acc:MGI:1917160]	229731	Q8BMD8	-	GO:0006839//mitochondrial transport;GO:0006839//mitochondrial transport;GO:0006839//mitochondrial transport;GO:0010941//regulation of cell death;GO:0010941//regulation of cell death;GO:0010941//regulation of cell death;GO:0015867//ATP transport;GO:0015867//ATP transport;GO:0015867//ATP transport;GO:0034599//cellular response to oxidative stress;GO:0034599//cellular response to oxidative stress;GO…	GO:0005739//mitochondrion;GO:0005739//mitochondrion;GO:0005739//mitochondrion;GO:0005743//mitochondrial inner membrane;GO:0005743//mitochondrial inner membrane;GO:0016020//membrane;GO:0016021//integral component of membrane;GO:0016021//integral component of membrane;GO:0016021//integral component of membrane;	GO:0005347//ATP transmembrane transporter activity;GO:0005347//ATP transmembrane transporter activity;GO:0005347//ATP transmembrane transporter activity;GO:0005347//ATP transmembrane transporter activity;GO:0005509//calcium ion binding;GO:0005509//calcium ion binding;GO:0005509//calcium ion binding;GO:0005509//calcium ion binding;GO:0046872//metal ion binding;GO:0005509//calcium ion binding;
ENSMUSG00000005677	403.8143967	760.7004922	46.92830122	0.061690904	-4.018798397	1.96E-16	1.38E-13	Down Regulation	1	171041539	171048270	+	4414	Nr1i3	GO:0000122;GO:0000977;GO:0000977;GO:0000978;GO:0001228;GO:0001228;GO:0003677;GO:0003677;GO:0003677;GO:0003700;GO:0004879;GO:0004879;GO:0004879;GO:0004879;GO:0005515;GO:0005515;GO:0005634;GO:0005634;GO:0005654;GO:0005654;GO:0005737;GO:0005737;GO:0005829;GO:0005856;GO:0006355;GO:0006355;GO:0008270;GO:0030154;GO:0030522;GO:0043565;GO:0045892;GO:0045944;GO:0045944;GO:0045944;GO:0046872;GO:1990837;GO:…	K08541	-	K	09YKG;0V9I7;1B22B;0UNXG;19242;1CUUV;KOG3575;0DK0Y;13EJN	nuclear receptor subfamily 1, group I, member 3 [Source:MGI Symbol;Acc:MGI:1346307]	12355	O35627	ko05207(Chemical carcinogenesis - receptor activation)	GO:0000122//negative regulation of transcription by RNA polymerase II;GO:0006355//regulation of transcription, DNA-templated;GO:0006355//regulation of transcription, DNA-templated;GO:0030154//cell differentiation;GO:0030522//intracellular receptor signaling pathway;GO:0045892//negative regulation of transcription, DNA-templated;GO:0045944//positive regulation of transcription by RNA polymerase II…	GO:0005634//nucleus;GO:0005634//nucleus;GO:0005654//nucleoplasm;GO:0005654//nucleoplasm;GO:0005737//cytoplasm;GO:0005737//cytoplasm;GO:0005829//cytosol;GO:0005856//cytoskeleton;GO:0005634//nucleus;GO:0005634//nucleus;GO:0005654//nucleoplasm;GO:0005737//cytoplasm;GO:0005737//cytoplasm;GO:0005829//cytosol;GO:0005856//cytoskeleton;GO:0005634//nucleus;GO:0005634//nucleus;GO:0005634//nucleus;	GO:0000977//RNA polymerase II transcription regulatory region sequence-specific DNA binding;GO:0000977//RNA polymerase II transcription regulatory region sequence-specific DNA binding;GO:0000978//RNA polymerase II cis-regulatory region sequence-specific DNA binding;GO:0001228//DNA-binding transcription activator activity, RNA polymerase II-specific;GO:0001228//DNA-binding transcription activator …
ENSMUSG00000028051	1706.932789	3153.243145	260.6224345	0.082652185	-3.596803237	4.26E-16	2.88E-13	Down Regulation	3	89053381	89067503	-	4154	Hcn3	GO:0000166;GO:0005216;GO:0005244;GO:0005248;GO:0005248;GO:0005249;GO:0005249;GO:0005249;GO:0005249;GO:0005267;GO:0005272;GO:0005515;GO:0005515;GO:0005886;GO:0005886;GO:0005886;GO:0005886;GO:0005887;GO:0006811;GO:0006811;GO:0006813;GO:0006813;GO:0006814;GO:0016020;GO:0016020;GO:0016021;GO:0030424;GO:0030424;GO:0030425;GO:0030425;GO:0030552;GO:0034765;GO:0035725;GO:0035725;GO:0042391;GO:0042391;GO:…	K04956	-	P	0UT7X;1CQH7;190RY;0V5HC;12NSA;1B02W;KOG0498;09UI4;0DFTU	hyperpolarization-activated, cyclic nucleotide- gated K+ 3 [Source:MGI Symbol;Acc:MGI:1298211]	15168	O88705;B2RRB5	ko04929(GnRH secretion)	GO:0006811//ion transport;GO:0006811//ion transport;GO:0006813//potassium ion transport;GO:0006813//potassium ion transport;GO:0006814//sodium ion transport;GO:0034765//regulation of ion transmembrane transport;GO:0035725//sodium ion transmembrane transport;GO:0035725//sodium ion transmembrane transport;GO:0042391//regulation of membrane potential;GO:0042391//regulation of membrane potential;GO:0…	GO:0005886//plasma membrane;GO:0005886//plasma membrane;GO:0005886//plasma membrane;GO:0005886//plasma membrane;GO:0005887//integral component of plasma membrane;GO:0016020//membrane;GO:0016020//membrane;GO:0016021//integral component of membrane;GO:0030424//axon;GO:0030424//axon;GO:0030425//dendrite;GO:0030425//dendrite;GO:0043025//neuronal cell body;GO:0043025//neuronal cell body;GO:0044316//co…	GO:0000166//nucleotide binding;GO:0005216//ion channel activity;GO:0005244//voltage-gated ion channel activity;GO:0005248//voltage-gated sodium channel activity;GO:0005248//voltage-gated sodium channel activity;GO:0005249//voltage-gated potassium channel activity;GO:0005249//voltage-gated potassium channel activity;GO:0005249//voltage-gated potassium channel activity;GO:0005249//voltage-gated pot…
ENSMUSG00000021228	990.6249002	1837.297767	143.9520336	0.078349866	-3.673925385	1.38E-15	8.99E-13	Down Regulation	12	84098918	84107176	+	3438	Acot3	GO:0000038;GO:0000038;GO:0001676;GO:0001676;GO:0005777;GO:0005777;GO:0005829;GO:0006629;GO:0006631;GO:0006631;GO:0006637;GO:0006637;GO:0006637;GO:0006637;GO:0016290;GO:0016787;GO:0016790;GO:0032788;GO:0032789;GO:0047617;GO:0047617;GO:0047617;GO:0052689;GO:0102991;GO:0000038;GO:0000038;GO:0001676;GO:0001676;GO:0005777;GO:0005777;GO:0005829;GO:0006629;GO:0006631;GO:0006631;GO:0006637;GO:0006637;GO:…	K01068	EC:3.1.2.2	I	0II3X;1CPJK;1960R;1ATZS;13HN0;0V4IA;0UG0T;09TJB;0DEW0	acyl-CoA thioesterase 3 [Source:MGI Symbol;Acc:MGI:2159619]	171281	Q9QYR7;Q53YL1	ko04913(Ovarian steroidogenesis);ko01040(Biosynthesis of unsaturated fatty acids);ko00062(Fatty acid elongation)	GO:0000038//very long-chain fatty acid metabolic process;GO:0000038//very long-chain fatty acid metabolic process;GO:0001676//long-chain fatty acid metabolic process;GO:0001676//long-chain fatty acid metabolic process;GO:0006629//lipid metabolic process;GO:0006631//fatty acid metabolic process;GO:0006631//fatty acid metabolic process;GO:0006637//acyl-CoA metabolic process;GO:0006637//acyl-CoA met…	GO:0005777//peroxisome;GO:0005777//peroxisome;GO:0005829//cytosol;GO:0005777//peroxisome;GO:0005777//peroxisome;GO:0005829//cytosol;	GO:0016290//palmitoyl-CoA hydrolase activity;GO:0016787//hydrolase activity;GO:0016790//thiolester hydrolase activity;GO:0047617//acyl-CoA hydrolase activity;GO:0047617//acyl-CoA hydrolase activity;GO:0047617//acyl-CoA hydrolase activity;GO:0052689//carboxylic ester hydrolase activity;GO:0102991//myristoyl-CoA hydrolase activity;GO:0016290//palmitoyl-CoA hydrolase activity;GO:0016787//hydrolase a…
ENSMUSG00000032207	872.3982691	1609.530034	135.2665039	0.084040994	-3.572762965	5.75E-15	3.60E-12	Down Regulation	9	70705410	70859508	-	2150	Lipc	GO:0004465;GO:0004620;GO:0004622;GO:0004622;GO:0004806;GO:0004806;GO:0004806;GO:0005576;GO:0005615;GO:0005615;GO:0005769;GO:0005770;GO:0005902;GO:0006629;GO:0006629;GO:0006631;GO:0006633;GO:0006633;GO:0006641;GO:0006658;GO:0008201;GO:0008201;GO:0008203;GO:0008289;GO:0008970;GO:0008970;GO:0009986;GO:0015012;GO:0016042;GO:0016042;GO:0016298;GO:0016298;GO:0016746;GO:0016787;GO:0019433;GO:0019433;GO:…	K22283	EC:3.1.1.3	I	12U1R;18XGT;0DK7R;1CV1P;0V9QZ;0UFP7;1B1M9;09YT2;0IIHP	lipase, hepatic [Source:MGI Symbol;Acc:MGI:96216]	15450	P27656	ko04979(Cholesterol metabolism);ko00561(Glycerolipid metabolism)	GO:0006629//lipid metabolic process;GO:0006629//lipid metabolic process;GO:0006631//fatty acid metabolic process;GO:0006633//fatty acid biosynthetic process;GO:0006633//fatty acid biosynthetic process;GO:0006641//triglyceride metabolic process;GO:0006658//phosphatidylserine metabolic process;GO:0008203//cholesterol metabolic process;GO:0015012//heparan sulfate proteoglycan biosynthetic process;GO…	GO:0005576//extracellular region;GO:0005615//extracellular space;GO:0005615//extracellular space;GO:0005769//early endosome;GO:0005770//late endosome;GO:0005902//microvillus;GO:0009986//cell surface;GO:0034364//high-density lipoprotein particle;GO:0005576//extracellular region;GO:0034364//high-density lipoprotein particle;GO:0005576//extracellular region;	GO:0004465//lipoprotein lipase activity;GO:0004620//phospholipase activity;GO:0004622//lysophospholipase activity;GO:0004622//lysophospholipase activity;GO:0004806//triglyceride lipase activity;GO:0004806//triglyceride lipase activity;GO:0004806//triglyceride lipase activity;GO:0008201//heparin binding;GO:0008201//heparin binding;GO:0008289//lipid binding;GO:0008970//phospholipase A1 activity;GO:…
ENSMUSG00000031173	2185.238073	4006.708207	363.7679395	0.090789726	-3.461327145	7.06E-15	4.19E-12	Down Regulation	X	10118544	10187263	+	4241	Otc	GO:0000050;GO:0000050;GO:0000050;GO:0000050;GO:0001889;GO:0004585;GO:0004585;GO:0004585;GO:0004585;GO:0004585;GO:0005543;GO:0005543;GO:0005737;GO:0005737;GO:0005739;GO:0005739;GO:0005739;GO:0005739;GO:0005739;GO:0005743;GO:0005743;GO:0005759;GO:0006520;GO:0006526;GO:0006591;GO:0006591;GO:0006593;GO:0006593;GO:0007494;GO:0008652;GO:0010043;GO:0016597;GO:0016597;GO:0016597;GO:0016740;GO:0016743;GO:…	K00611	EC:2.1.3.3	E	0E3CY;0UJWX;09XTZ;1AWXW;0VD0V;18T4J;12PK2;1CZHA;KOG1504	ornithine transcarbamylase [Source:MGI Symbol;Acc:MGI:97448]	18416	P11725;Q543H3	ko00220(Arginine biosynthesis)	GO:0000050//urea cycle;GO:0000050//urea cycle;GO:0000050//urea cycle;GO:0000050//urea cycle;GO:0001889//liver development;GO:0006520//cellular amino acid metabolic process;GO:0006526//arginine biosynthetic process;GO:0006591//ornithine metabolic process;GO:0006591//ornithine metabolic process;GO:0006593//ornithine catabolic process;GO:0006593//ornithine catabolic process;GO:0007494//midgut develo…	GO:0005737//cytoplasm;GO:0005737//cytoplasm;GO:0005739//mitochondrion;GO:0005739//mitochondrion;GO:0005739//mitochondrion;GO:0005739//mitochondrion;GO:0005739//mitochondrion;GO:0005743//mitochondrial inner membrane;GO:0005743//mitochondrial inner membrane;GO:0005759//mitochondrial matrix;GO:0043231//intracellular membrane-bounded organelle;	GO:0004585//ornithine carbamoyltransferase activity;GO:0004585//ornithine carbamoyltransferase activity;GO:0004585//ornithine carbamoyltransferase activity;GO:0004585//ornithine carbamoyltransferase activity;GO:0004585//ornithine carbamoyltransferase activity;GO:0005543//phospholipid binding;GO:0005543//phospholipid binding;GO:0016597//amino acid binding;GO:0016597//amino acid binding;GO:0016597/…
ENSMUSG00000046794	5407.738992	9822.294719	993.1832651	0.101115197	-3.305928254	7.18E-15	4.19E-12	Down Regulation	8	35842893	35855293	+	6216	Ppp1r3b	GO:0000164;GO:0000164;GO:0000164;GO:0004721;GO:0005975;GO:0005977;GO:0005977;GO:0005979;GO:0005979;GO:0005981;GO:0005981;GO:0006470;GO:0008157;GO:0019888;GO:0019888;GO:0019899;GO:0042587;GO:0043231;GO:0043666;GO:0050196;GO:2001069;GO:0000164;GO:0000164;GO:0000164;GO:0004721;GO:0005975;GO:0005977;GO:0005977;GO:0005979;GO:0005979;GO:0005981;GO:0005981;GO:0006470;GO:0008157;GO:0019888;GO:0019888;GO:…	K07189	-	O;T;K	1CZE5;18S6I;0USW9;0V80C;0DKVR;13PZK;1B4G3;KOG3986;0A2QG	protein phosphatase 1, regulatory subunit 3B [Source:MGI Symbol;Acc:MGI:2177268]	244416	Q8C767	ko04931(Insulin resistance);ko04910(Insulin signaling pathway)	GO:0005975//carbohydrate metabolic process;GO:0005977//glycogen metabolic process;GO:0005977//glycogen metabolic process;GO:0005979//regulation of glycogen biosynthetic process;GO:0005979//regulation of glycogen biosynthetic process;GO:0005981//regulation of glycogen catabolic process;GO:0005981//regulation of glycogen catabolic process;GO:0006470//protein dephosphorylation;GO:0043666//regulation…	GO:0000164//protein phosphatase type 1 complex;GO:0000164//protein phosphatase type 1 complex;GO:0000164//protein phosphatase type 1 complex;GO:0042587//glycogen granule;GO:0043231//intracellular membrane-bounded organelle;GO:0000164//protein phosphatase type 1 complex;GO:0000164//protein phosphatase type 1 complex;GO:0000164//protein phosphatase type 1 complex;GO:0042587//glycogen granule;GO:004…	GO:0004721//phosphoprotein phosphatase activity;GO:0008157//protein phosphatase 1 binding;GO:0019888//protein phosphatase regulator activity;GO:0019888//protein phosphatase regulator activity;GO:0019899//enzyme binding;GO:0050196//[phosphorylase] phosphatase activity;GO:2001069//glycogen binding;GO:0004721//phosphoprotein phosphatase activity;GO:0008157//protein phosphatase 1 binding;GO:0019888//…
ENSMUSG00000047230	1063.981364	1934.231186	193.7315411	0.100159455	-3.31962948	4.72E-14	2.67E-11	Down Regulation	X	138701577	138712135	+	3325	Cldn2	GO:0005198;GO:0005515;GO:0005886;GO:0005886;GO:0005911;GO:0005911;GO:0005923;GO:0005923;GO:0005923;GO:0005923;GO:0007155;GO:0016020;GO:0016021;GO:0016021;GO:0016338;GO:0016338;GO:0030054;GO:0042802;GO:0070830;GO:0005198;GO:0005886;GO:0005923;GO:0005923;GO:0016020;GO:0016021;GO:0016021;GO:0030054;	K06087	-	T;U	0IG06;0UIZY;18T66;09VRQ;13MUW;0DH08;1ASHT;1CRQI;0V6QN	claudin 2 [Source:MGI Symbol;Acc:MGI:1276110]	12738	O88552	ko05160(Hepatitis C);ko05130(Pathogenic Escherichia coli infection);ko04670(Leukocyte transendothelial migration);ko04530(Tight junction);ko04514(Cell adhesion molecules)	GO:0007155//cell adhesion;GO:0016338//calcium-independent cell-cell adhesion via plasma membrane cell-adhesion molecules;GO:0016338//calcium-independent cell-cell adhesion via plasma membrane cell-adhesion molecules;GO:0070830//bicellular tight junction assembly;	GO:0005886//plasma membrane;GO:0005886//plasma membrane;GO:0005911//cell-cell junction;GO:0005911//cell-cell junction;GO:0005923//bicellular tight junction;GO:0005923//bicellular tight junction;GO:0005923//bicellular tight junction;GO:0005923//bicellular tight junction;GO:0016020//membrane;GO:0016021//integral component of membrane;GO:0016021//integral component of membrane;GO:0030054//cell junct…	GO:0005198//structural molecule activity;GO:0005515//protein binding;GO:0042802//identical protein binding;GO:0005198//structural molecule activity;
ENSMUSG00000026614	652.5914247	1187.422189	117.7606601	0.09917337	-3.33390341	1.38E-13	7.52E-11	Down Regulation	1	185187045	185200959	+	6508	Slc30a10	GO:0005385;GO:0005515;GO:0005768;GO:0005769;GO:0005769;GO:0005769;GO:0005794;GO:0005886;GO:0005886;GO:0006811;GO:0006812;GO:0006828;GO:0006828;GO:0006828;GO:0006828;GO:0006829;GO:0006882;GO:0007173;GO:0007173;GO:0008324;GO:0016020;GO:0016021;GO:0016021;GO:0043524;GO:0043524;GO:0055037;GO:0055037;GO:0055037;GO:0055085;GO:0070374;GO:0070374;GO:0071421;GO:0071421;GO:0071577;GO:0071579;GO:0071579;GO:…	K14697	-	P	1D0C2;0V8PW;12QQ4;KOG1483;09XSA;0UU81;0DR6Q;1ASGA;18U9T	solute carrier family 30, member 10 [Source:MGI Symbol;Acc:MGI:2685058]	226781	Q3UVU3	-	GO:0006811//ion transport;GO:0006812//cation transport;GO:0006828//manganese ion transport;GO:0006828//manganese ion transport;GO:0006828//manganese ion transport;GO:0006828//manganese ion transport;GO:0006829//zinc ion transport;GO:0006882//cellular zinc ion homeostasis;GO:0007173//epidermal growth factor receptor signaling pathway;GO:0007173//epidermal growth factor receptor signaling pathway;G…	GO:0005768//endosome;GO:0005769//early endosome;GO:0005769//early endosome;GO:0005769//early endosome;GO:0005794//Golgi apparatus;GO:0005886//plasma membrane;GO:0005886//plasma membrane;GO:0016020//membrane;GO:0016021//integral component of membrane;GO:0016021//integral component of membrane;GO:0055037//recycling endosome;GO:0055037//recycling endosome;GO:0055037//recycling endosome;GO:0016020//m…	GO:0005385//zinc ion transmembrane transporter activity;GO:0005515//protein binding;GO:0008324//cation transmembrane transporter activity;GO:0008324//cation transmembrane transporter activity;
ENSMUSG00000074639	422.8427298	773.510402	72.1750577	0.093308451	-3.421848432	2.15E-13	1.14E-10	Down Regulation	10	127702343	127713186	+	1265	Rdh16f2	GO:0005789;GO:0016491;GO:0016491;GO:0031301;GO:0043231;GO:0047023;GO:0047044;GO:0055114;GO:0055114;	K11154	EC:1.1.1.-	Q	1917Z;1CPJA;13H77;KOG1610;0UJCS;0V4HX;09TJ0;1B0QN;0DEVP	RDH16 family member 2 [Source:MGI Symbol;Acc:MGI:3583955]	216454	Q8K3M1;Q8K3M0	ko00830(Retinol metabolism)	GO:0055114//obsolete oxidation-reduction process;GO:0055114//obsolete oxidation-reduction process;	GO:0005789//endoplasmic reticulum membrane;GO:0031301//integral component of organelle membrane;GO:0043231//intracellular membrane-bounded organelle;	GO:0016491//oxidoreductase activity;GO:0016491//oxidoreductase activity;GO:0047023//androsterone dehydrogenase activity;GO:0047044//androstan-3-alpha,17-beta-diol dehydrogenase activity;
ENSMUSG00000040612	411.6588348	753.4778791	69.8397904	0.092689902	-3.431444023	2.73E-13	1.40E-10	Down Regulation	1	166081708	166144392	+	8251	Ildr2	GO:0005783;GO:0005789;GO:0009749;GO:0016020;GO:0016021;GO:0030073;GO:0030154;GO:0031016;GO:0048873;GO:0016020;GO:0016021;GO:0016020;GO:0016021;GO:0016020;GO:0016021;GO:0016020;GO:0016021;GO:0016020;GO:0016021;	-	-	T	0UGBB;09XJH;0DQ4C;13HMY;0IE5P;0VDCU;1ASMJ;1CZ5I;18YM4	immunoglobulin-like domain containing receptor 2 [Source:MGI Symbol;Acc:MGI:1196370]	100039795	B5TVM2	-	GO:0009749//response to glucose;GO:0030073//insulin secretion;GO:0030154//cell differentiation;GO:0031016//pancreas development;GO:0048873//homeostasis of number of cells within a tissue;	GO:0005783//endoplasmic reticulum;GO:0005789//endoplasmic reticulum membrane;GO:0016020//membrane;GO:0016021//integral component of membrane;GO:0016020//membrane;GO:0016021//integral component of membrane;GO:0016020//membrane;GO:0016021//integral component of membrane;GO:0016020//membrane;GO:0016021//integral component of membrane;GO:0016020//membrane;GO:0016021//integral component of membrane;GO…	-
ENSMUSG00000053846	268.7245855	495.6432957	41.80587543	0.084346698	-3.567524597	6.42E-13	3.20E-10	Down Regulation	18	75072393	75094334	-	4715	Lipg	GO:0004465;GO:0004465;GO:0004620;GO:0004620;GO:0004620;GO:0004806;GO:0004806;GO:0004806;GO:0004806;GO:0005576;GO:0005615;GO:0005615;GO:0005615;GO:0005615;GO:0005769;GO:0005769;GO:0005794;GO:0005794;GO:0006629;GO:0006629;GO:0006633;GO:0007584;GO:0008201;GO:0008283;GO:0008283;GO:0008970;GO:0008970;GO:0008970;GO:0009986;GO:0009986;GO:0010983;GO:0010983;GO:0016042;GO:0016042;GO:0016298;GO:0016787;GO:…	K22284	EC:3.1.1.3	I;G	0V43M;0UFDU;0IJUA;09YV0;12SVP;0DEG1;18YFJ;1AZIZ;1CP5Q	lipase, endothelial [Source:MGI Symbol;Acc:MGI:1341803]	16891	Q9WVG5;C0LQ91;Q3UDI6;Q3U5K0;Q3U713;Q3U807	ko04979(Cholesterol metabolism);ko00561(Glycerolipid metabolism)	GO:0006629//lipid metabolic process;GO:0006629//lipid metabolic process;GO:0006633//fatty acid biosynthetic process;GO:0007584//response to nutrient;GO:0008283//cell population proliferation;GO:0008283//cell population proliferation;GO:0010983//positive regulation of high-density lipoprotein particle clearance;GO:0010983//positive regulation of high-density lipoprotein particle clearance;GO:00160…	GO:0005576//extracellular region;GO:0005615//extracellular space;GO:0005615//extracellular space;GO:0005615//extracellular space;GO:0005615//extracellular space;GO:0005769//early endosome;GO:0005769//early endosome;GO:0005794//Golgi apparatus;GO:0005794//Golgi apparatus;GO:0009986//cell surface;GO:0009986//cell surface;	GO:0004465//lipoprotein lipase activity;GO:0004465//lipoprotein lipase activity;GO:0004620//phospholipase activity;GO:0004620//phospholipase activity;GO:0004620//phospholipase activity;GO:0004806//triglyceride lipase activity;GO:0004806//triglyceride lipase activity;GO:0004806//triglyceride lipase activity;GO:0004806//triglyceride lipase activity;GO:0008201//heparin binding;GO:0008970//phospholip…
ENSMUSG00000005089	762.1542377	1382.558709	141.7497668	0.102527123	-3.285922477	1.14E-12	5.49E-10	Down Regulation	2	102489004	102621129	+	13133	Slc1a2	GO:0005313;GO:0005314;GO:0005314;GO:0005886;GO:0005886;GO:0005887;GO:0005887;GO:0006865;GO:0007399;GO:0007632;GO:0008509;GO:0009416;GO:0009611;GO:0009986;GO:0010259;GO:0015293;GO:0015293;GO:0015501;GO:0015813;GO:0016020;GO:0016020;GO:0016021;GO:0016021;GO:0021537;GO:0030424;GO:0030534;GO:0030673;GO:0031668;GO:0031982;GO:0035264;GO:0042493;GO:0042734;GO:0043005;GO:0043197;GO:0043198;GO:0043200;GO:…	K05613	-	P;E	0UTC2;KOG3787;09UFF;1B1K5;0V5ET;12PFQ;0DGC4;1CR1K;190QZ	solute carrier family 1 (glial high affinity glutamate transporter), member 2 [Source:MGI Symbol;Acc:MGI:101931]	20511	P43006;Q3UYK6	ko05016(Huntington disease);ko05014(Amyotrophic lateral sclerosis);ko04724(Glutamatergic synapse);ko04721(Synaptic vesicle cycle)	GO:0006865//amino acid transport;GO:0007399//nervous system development;GO:0007632//visual behavior;GO:0009416//response to light stimulus;GO:0009611//response to wounding;GO:0010259//multicellular organism aging;GO:0015813//L-glutamate transmembrane transport;GO:0021537//telencephalon development;GO:0030534//adult behavior;GO:0031668//cellular response to extracellular stimulus;GO:0035264//multi…	GO:0005886//plasma membrane;GO:0005886//plasma membrane;GO:0005887//integral component of plasma membrane;GO:0005887//integral component of plasma membrane;GO:0009986//cell surface;GO:0016020//membrane;GO:0016020//membrane;GO:0016021//integral component of membrane;GO:0016021//integral component of membrane;GO:0030424//axon;GO:0030673//axolemma;GO:0031982//vesicle;GO:0042734//presynaptic membrane…	GO:0005313//L-glutamate transmembrane transporter activity;GO:0005314//high-affinity glutamate transmembrane transporter activity;GO:0005314//high-affinity glutamate transmembrane transporter activity;GO:0008509//anion transmembrane transporter activity;GO:0015293//symporter activity;GO:0015293//symporter activity;GO:0015501//glutamate:sodium symporter activity;GO:0046872//metal ion binding;GO:00…
ENSMUSG00000037953	218.391375	401.8781132	34.90463675	0.086853789	-3.525267406	1.30E-12	6.09E-10	Down Regulation	9	99494555	99504420	+	2757	A4gnt	GO:0000139;GO:0005575;GO:0005794;GO:0006486;GO:0006493;GO:0006493;GO:0008375;GO:0008375;GO:0008375;GO:0009101;GO:0009101;GO:0016020;GO:0016021;GO:0016740;GO:0016757;GO:0016758;GO:0050680;	K08251	EC:2.4.1.-	G	0DPDT;1CUE8;18VRU;12NA9;1B1C0;KOG1928;0UREH;0V8JX;0A1RI	alpha-1,4-N-acetylglucosaminyltransferase [Source:MGI Symbol;Acc:MGI:2143261]	333424	Q14BT6	-	GO:0006486//protein glycosylation;GO:0006493//protein O-linked glycosylation;GO:0006493//protein O-linked glycosylation;GO:0009101//glycoprotein biosynthetic process;GO:0009101//glycoprotein biosynthetic process;GO:0050680//negative regulation of epithelial cell proliferation;	GO:0000139//Golgi membrane;GO:0005575//cellular_component;GO:0005794//Golgi apparatus;GO:0016020//membrane;GO:0016021//integral component of membrane;	GO:0008375//acetylglucosaminyltransferase activity;GO:0008375//acetylglucosaminyltransferase activity;GO:0008375//acetylglucosaminyltransferase activity;GO:0016740//transferase activity;GO:0016757//glycosyltransferase activity;GO:0016758//hexosyltransferase activity;
ENSMUSG00000039601	449.1103636	851.9508852	46.26984202	0.054310457	-4.202626183	2.10E-12	9.62E-10	Down Regulation	17	44112242	44350407	+	4372	Rcan2	GO:0003676;GO:0019722;GO:0003676;GO:0019722;GO:0003676;GO:0019722;GO:0003676;GO:0005737;GO:0006979;GO:0007219;GO:0007614;GO:0008597;GO:0019722;GO:0031987;GO:0033173;GO:0043666;GO:0070884;GO:0003676;GO:0005737;GO:0006979;GO:0007219;GO:0007614;GO:0008597;GO:0019722;GO:0031987;GO:0033173;GO:0043666;GO:0070884;GO:0003676;GO:0019722;	K17903	-	T	1CXE9;0VBS7;KOG4019;0A0VR;13Q4H;1AW6B;0UIP2;0DNGZ;1929Y	regulator of calcineurin 2 [Source:MGI Symbol;Acc:MGI:1858219]	53901	Q9JHG2;Q543P2	ko04919(Thyroid hormone signaling pathway)	GO:0019722//calcium-mediated signaling;GO:0019722//calcium-mediated signaling;GO:0019722//calcium-mediated signaling;GO:0006979//response to oxidative stress;GO:0007219//Notch signaling pathway;GO:0007614//short-term memory;GO:0019722//calcium-mediated signaling;GO:0031987//locomotion involved in locomotory behavior;GO:0033173//calcineurin-NFAT signaling cascade;GO:0043666//regulation of phosphop…	GO:0005737//cytoplasm;GO:0005737//cytoplasm;	GO:0003676//nucleic acid binding;GO:0003676//nucleic acid binding;GO:0003676//nucleic acid binding;GO:0003676//nucleic acid binding;GO:0008597//calcium-dependent protein serine/threonine phosphatase regulator activity;GO:0003676//nucleic acid binding;GO:0008597//calcium-dependent protein serine/threonine phosphatase regulator activity;GO:0003676//nucleic acid binding;
ENSMUSG00000038591	143.69171	269.1369075	18.24651248	0.067796396	-3.882647597	3.74E-12	1.66E-09	Down Regulation	15	54274170	54329754	+	4587	Colec10	GO:0005537;GO:0005576;GO:0005581;GO:0005615;GO:0005615;GO:0005615;GO:0005634;GO:0005737;GO:0005737;GO:0005737;GO:0005794;GO:0005829;GO:0006952;GO:0007157;GO:0009792;GO:0030246;GO:0042056;GO:0042056;GO:0050918;GO:1904888;GO:1904888;	K10065	-	W	0KDF4;0E5V9;1BA3W;196U0;1DCUU;0B0EN;14TMA;0V19M;0WCXT	collectin sub-family member 10 [Source:MGI Symbol;Acc:MGI:3606482]	239447	Q8CF98	-	GO:0006952//defense response;GO:0007157//heterophilic cell-cell adhesion via plasma membrane cell adhesion molecules;GO:0009792//embryo development ending in birth or egg hatching;GO:0050918//positive chemotaxis;GO:1904888//cranial skeletal system development;GO:1904888//cranial skeletal system development;	GO:0005576//extracellular region;GO:0005581//collagen trimer;GO:0005615//extracellular space;GO:0005615//extracellular space;GO:0005615//extracellular space;GO:0005634//nucleus;GO:0005737//cytoplasm;GO:0005737//cytoplasm;GO:0005737//cytoplasm;GO:0005794//Golgi apparatus;GO:0005829//cytosol;	GO:0005537//mannose binding;GO:0030246//carbohydrate binding;GO:0042056//chemoattractant activity;GO:0042056//chemoattractant activity;
ENSMUSG00000000303	435.6915794	83.11431755	788.2688412	9.484152243	3.245518822	3.92E-12	1.70E-09	Up Regulation	8	107329983	107396878	+	4574	Cdh1	GO:0005509;GO:0005509;GO:0005737;GO:0005802;GO:0005886;GO:0005886;GO:0005886;GO:0005886;GO:0005912;GO:0007155;GO:0007155;GO:0007156;GO:0007416;GO:0008013;GO:0009636;GO:0009898;GO:0010033;GO:0010468;GO:0015629;GO:0016020;GO:0016020;GO:0016021;GO:0016021;GO:0016328;GO:0016342;GO:0016600;GO:0021983;GO:0022408;GO:0030027;GO:0030054;GO:0030336;GO:0030506;GO:0030864;GO:0031175;GO:0032794;GO:0034332;GO:…	K05689	-	Z;W;U	0UGH1;1B5BW;13J0W;1CPTV;KOG3594;0V755;09W6X;0DHG3;18YN2	cadherin 1 [Source:MGI Symbol;Acc:MGI:88354]	12550	P09803;A0A0R4IZW5	ko05226(Gastric cancer);ko05219(Bladder cancer);ko05218(Melanoma);ko05216(Thyroid cancer);ko05213(Endometrial cancer);ko05200(Pathways in cancer);ko05100(Bacterial invasion of epithelial cells);ko04520(Adherens junction);ko04514(Cell adhesion molecules);ko04390(Hippo signaling pathway);ko04371(Apelin signaling pathway);ko04015(Rap1 signaling pathway)	GO:0007155//cell adhesion;GO:0007155//cell adhesion;GO:0007156//homophilic cell adhesion via plasma membrane adhesion molecules;GO:0007416//synapse assembly;GO:0009636//response to toxic substance;GO:0010033//response to organic substance;GO:0010468//regulation of gene expression;GO:0021983//pituitary gland development;GO:0022408//negative regulation of cell-cell adhesion;GO:0030336//negative reg…	GO:0005737//cytoplasm;GO:0005802//trans-Golgi network;GO:0005886//plasma membrane;GO:0005886//plasma membrane;GO:0005886//plasma membrane;GO:0005886//plasma membrane;GO:0005912//adherens junction;GO:0009898//cytoplasmic side of plasma membrane;GO:0015629//actin cytoskeleton;GO:0016020//membrane;GO:0016020//membrane;GO:0016021//integral component of membrane;GO:0016021//integral component of membr…	GO:0005509//calcium ion binding;GO:0005509//calcium ion binding;GO:0008013//beta-catenin binding;GO:0030506//ankyrin binding;GO:0032794//GTPase activating protein binding;GO:0042802//identical protein binding;GO:0045295//gamma-catenin binding;GO:0050839//cell adhesion molecule binding;GO:0005509//calcium ion binding;GO:0005509//calcium ion binding;
ENSMUSG00000067225	2814.938143	5347.073221	282.8030656	0.05288932	-4.240879768	5.46E-12	2.31E-09	Down Regulation	19	40026384	40062271	-	1786	Cyp2c54	GO:0004497;GO:0005506;GO:0005737;GO:0005783;GO:0005789;GO:0006082;GO:0006805;GO:0008392;GO:0008392;GO:0008395;GO:0016020;GO:0016491;GO:0016705;GO:0016712;GO:0019369;GO:0019373;GO:0020037;GO:0020037;GO:0031090;GO:0042738;GO:0043231;GO:0043231;GO:0043651;GO:0046872;GO:0055114;GO:0055114;GO:0055114;GO:0070330;GO:0071614;	K07413	EC:1.14.14.1	Q	0UIKN;1ARRJ;1CRXQ;12SZU;0DGDQ;19513;KOG0156;09TUB;0V59K	cytochrome P450, family 2, subfamily c, polypeptide 54 [Source:MGI Symbol;Acc:MGI:3642960]	404195	Q6XVG2	ko05204(Chemical carcinogenesis - DNA adducts);ko04750(Inflammatory mediator regulation of TRP channels);ko04726(Serotonergic synapse);ko00830(Retinol metabolism);ko00591(Linoleic acid metabolism);ko00590(Arachidonic acid metabolism);ko00140(Steroid hormone biosynthesis)	GO:0006082//organic acid metabolic process;GO:0006805//xenobiotic metabolic process;GO:0019369//arachidonic acid metabolic process;GO:0019373//epoxygenase P450 pathway;GO:0042738//xenobiotic catabolic process;GO:0043651//linoleic acid metabolic process;GO:0055114//obsolete oxidation-reduction process;GO:0055114//obsolete oxidation-reduction process;GO:0055114//obsolete oxidation-reduction process;	GO:0005737//cytoplasm;GO:0005783//endoplasmic reticulum;GO:0005789//endoplasmic reticulum membrane;GO:0016020//membrane;GO:0031090//organelle membrane;GO:0043231//intracellular membrane-bounded organelle;GO:0043231//intracellular membrane-bounded organelle;	GO:0004497//monooxygenase activity;GO:0005506//iron ion binding;GO:0008392//arachidonic acid epoxygenase activity;GO:0008392//arachidonic acid epoxygenase activity;GO:0008395//steroid hydroxylase activity;GO:0016491//oxidoreductase activity;GO:0016705//oxidoreductase activity, acting on paired donors, with incorporation or reduction of molecular oxygen;GO:0016712//oxidoreductase activity, acting …
ENSMUSG00000002588	5835.38051	10255.90239	1414.858633	0.137955548	-2.857724619	9.71E-12	4.01E-09	Down Regulation	6	5168090	5193946	-	2898	Pon1	GO:0004063;GO:0004063;GO:0004063;GO:0004063;GO:0004063;GO:0004064;GO:0004064;GO:0004064;GO:0004064;GO:0004064;GO:0005509;GO:0005509;GO:0005509;GO:0005543;GO:0005543;GO:0005576;GO:0005576;GO:0005615;GO:0005615;GO:0005615;GO:0005615;GO:0005615;GO:0006629;GO:0008015;GO:0008035;GO:0008203;GO:0009636;GO:0009636;GO:0010875;GO:0010875;GO:0016311;GO:0016787;GO:0019439;GO:0019439;GO:0031667;GO:0032411;GO:…	K01045	-	F;E	0V9ZC;12TPZ;1CVBD;190FI;0UGKA;0DKHF;0IHDV;09Z1Z;1B2HK	paraoxonase 1 [Source:MGI Symbol;Acc:MGI:103295]	18979	P52430	-	GO:0006629//lipid metabolic process;GO:0008015//blood circulation;GO:0008203//cholesterol metabolic process;GO:0009636//response to toxic substance;GO:0009636//response to toxic substance;GO:0010875//positive regulation of cholesterol efflux;GO:0010875//positive regulation of cholesterol efflux;GO:0016311//dephosphorylation;GO:0019439//aromatic compound catabolic process;GO:0019439//aromatic comp…	GO:0005576//extracellular region;GO:0005576//extracellular region;GO:0005615//extracellular space;GO:0005615//extracellular space;GO:0005615//extracellular space;GO:0005615//extracellular space;GO:0005615//extracellular space;GO:0034364//high-density lipoprotein particle;GO:0034364//high-density lipoprotein particle;GO:0034364//high-density lipoprotein particle;GO:0034366//spherical high-density …	GO:0004063//aryldialkylphosphatase activity;GO:0004063//aryldialkylphosphatase activity;GO:0004063//aryldialkylphosphatase activity;GO:0004063//aryldialkylphosphatase activity;GO:0004063//aryldialkylphosphatase activity;GO:0004064//arylesterase activity;GO:0004064//arylesterase activity;GO:0004064//arylesterase activity;GO:0004064//arylesterase activity;GO:0004064//arylesterase activity;GO:000550…
ENSMUSG00000010154	103.7646184	12.80057851	194.7286582	15.21248888	3.927184303	1.04E-11	4.09E-09	Up Regulation	8	124059452	124096254	+	2510	Spire2	GO:0003674;GO:0003779;GO:0003779;GO:0005737;GO:0005829;GO:0005856;GO:0005886;GO:0005938;GO:0005938;GO:0015031;GO:0016020;GO:0016192;GO:0016192;GO:0030036;GO:0030036;GO:0030036;GO:0030041;GO:0030659;GO:0030659;GO:0031410;GO:0032154;GO:0036089;GO:0036089;GO:0040038;GO:0040038;GO:0045010;GO:0045010;GO:0046907;GO:0046907;GO:0048193;GO:0051295;GO:0051295;GO:0051295;GO:0051295;GO:0051639;GO:0070649;GO:…	K02098	-	U	0V44V;13MGG;1CP70;0IK9H;0UFFG;18XE6;1AS2T;0DEH9;09T62	spire type actin nucleation factor 2 [Source:MGI Symbol;Acc:MGI:2446256]	234857	Q8K1S6	ko04320(Dorso-ventral axis formation)	GO:0015031//protein transport;GO:0016192//vesicle-mediated transport;GO:0016192//vesicle-mediated transport;GO:0030036//actin cytoskeleton organization;GO:0030036//actin cytoskeleton organization;GO:0030036//actin cytoskeleton organization;GO:0030041//actin filament polymerization;GO:0036089//cleavage furrow formation;GO:0036089//cleavage furrow formation;GO:0040038//polar body extrusion after me…	GO:0005737//cytoplasm;GO:0005829//cytosol;GO:0005856//cytoskeleton;GO:0005886//plasma membrane;GO:0005938//cell cortex;GO:0005938//cell cortex;GO:0016020//membrane;GO:0030659//cytoplasmic vesicle membrane;GO:0030659//cytoplasmic vesicle membrane;GO:0031410//cytoplasmic vesicle;GO:0032154//cleavage furrow;GO:0005737//cytoplasm;GO:0005829//cytosol;GO:0005856//cytoskeleton;GO:0005886//plasma membran…	GO:0003674//molecular_function;GO:0003779//actin binding;GO:0003779//actin binding;GO:0003674//molecular_function;GO:0003779//actin binding;GO:0003779//actin binding;
ENSMUSG00000019929	1669.913988	2959.946203	379.8817719	0.128340769	-2.961948562	1.04E-11	4.09E-09	Down Regulation	10	97315471	97354005	+	5838	Dcn	GO:0001822;GO:0001890;GO:0005518;GO:0005518;GO:0005518;GO:0005539;GO:0005576;GO:0005589;GO:0005589;GO:0005615;GO:0007519;GO:0007568;GO:0009612;GO:0010508;GO:0010508;GO:0010508;GO:0010596;GO:0010596;GO:0014068;GO:0014068;GO:0016239;GO:0016239;GO:0016525;GO:0016525;GO:0019800;GO:0030021;GO:0030021;GO:0031012;GO:0031012;GO:0032496;GO:0042060;GO:0045944;GO:0045944;GO:0047485;GO:0047485;GO:0050840;GO:…	K04660	-	O;T	1D0C4;KOG0619;1AYXV;0A3K2;0UPBI;13HY3;0DR6S;0VCKV;1908G	decorin [Source:MGI Symbol;Acc:MGI:94872]	13179	P28654;Q3UKR1	ko05205(Proteoglycans in cancer);ko04350(TGF-beta signaling pathway)	GO:0001822//kidney development;GO:0001890//placenta development;GO:0007519//skeletal muscle tissue development;GO:0007568//aging;GO:0009612//response to mechanical stimulus;GO:0010508//positive regulation of autophagy;GO:0010508//positive regulation of autophagy;GO:0010508//positive regulation of autophagy;GO:0010596//negative regulation of endothelial cell migration;GO:0010596//negative regulati…	GO:0005576//extracellular region;GO:0005589//collagen type VI trimer;GO:0005589//collagen type VI trimer;GO:0005615//extracellular space;GO:0031012//extracellular matrix;GO:0031012//extracellular matrix;GO:0062023//collagen-containing extracellular matrix;GO:0005576//extracellular region;GO:0005589//collagen type VI trimer;GO:0005615//extracellular space;GO:0031012//extracellular matrix;GO:006202…	GO:0005518//collagen binding;GO:0005518//collagen binding;GO:0005518//collagen binding;GO:0005539//glycosaminoglycan binding;GO:0030021//extracellular matrix structural constituent conferring compression resistance;GO:0030021//extracellular matrix structural constituent conferring compression resistance;GO:0047485//protein N-terminus binding;GO:0047485//protein N-terminus binding;GO:0050840//extr…
ENSMUSG00000090145	281.1036307	508.7082302	53.49903121	0.105166435	-3.249253764	1.44E-11	5.53E-09	Down Regulation	1	88030974	88146725	+	2382	Ugt1a6b	GO:0005783;GO:0008194;GO:0015020;GO:0015020;GO:0016020;GO:0016021;GO:0016740;GO:0016757;GO:0019899;GO:0032991;GO:0042803;GO:0043231;GO:0044877;GO:0046982;GO:0052696;GO:0052697;GO:0005783;GO:0008194;GO:0015020;GO:0015020;GO:0016020;GO:0016021;GO:0016740;GO:0016757;GO:0019899;GO:0032991;GO:0042803;GO:0043231;GO:0044877;GO:0046982;GO:0052696;GO:0052697;	K00699	EC:2.4.1.17	C;G	13QW9;1D135;1B3M6;0VF5A;0UKUI;0A4AK;KOG1192;0DRUP	UDP glucuronosyltransferase 1 family, polypeptide A6B [Source:MGI Symbol;Acc:MGI:3580629]	394435	K9J7B2	ko05207(Chemical carcinogenesis - receptor activation);ko05204(Chemical carcinogenesis - DNA adducts);ko04976(Bile secretion);ko00983(Drug metabolism - other enzymes);ko00982(Drug metabolism - cytochrome P450);ko00980(Metabolism of xenobiotics by cytochrome P450);ko00860(Porphyrin metabolism);ko00830(Retinol metabolism);ko00140(Steroid hormone biosynthesis);ko00053(Ascorbate and aldarate metaboli…	GO:0052696//flavonoid glucuronidation;GO:0052697//xenobiotic glucuronidation;GO:0052696//flavonoid glucuronidation;GO:0052697//xenobiotic glucuronidation;	GO:0005783//endoplasmic reticulum;GO:0016020//membrane;GO:0016021//integral component of membrane;GO:0032991//protein-containing complex;GO:0043231//intracellular membrane-bounded organelle;GO:0005783//endoplasmic reticulum;GO:0016020//membrane;GO:0016021//integral component of membrane;GO:0032991//protein-containing complex;GO:0043231//intracellular membrane-bounded organelle;	GO:0008194//UDP-glycosyltransferase activity;GO:0015020//glucuronosyltransferase activity;GO:0015020//glucuronosyltransferase activity;GO:0016740//transferase activity;GO:0016757//glycosyltransferase activity;GO:0019899//enzyme binding;GO:0042803//protein homodimerization activity;GO:0044877//protein-containing complex binding;GO:0046982//protein heterodimerization activity;GO:0008194//UDP-glycos…
ENSMUSG00000028108	1294.83097	2289.896971	299.7649701	0.130907623	-2.933378981	2.07E-11	7.80E-09	Down Regulation	3	95641459	95646881	-	2522	Ecm1	GO:0001503;GO:0001525;GO:0001938;GO:0001938;GO:0001938;GO:0001960;GO:0002020;GO:0002020;GO:0002063;GO:0002828;GO:0003416;GO:0005134;GO:0005201;GO:0005515;GO:0005576;GO:0005576;GO:0005615;GO:0005615;GO:0005615;GO:0005615;GO:0006357;GO:0006954;GO:0007165;GO:0008022;GO:0008022;GO:0010466;GO:0010466;GO:0010466;GO:0019899;GO:0019899;GO:0030500;GO:0030500;GO:0030500;GO:0030502;GO:0030502;GO:0030502;GO:…	K23867	-	W	0USHJ;13MZ1;1CY3M;0A1HP;0DP5M;0VCD6;1B2MZ;18YI5;0IVN8	extracellular matrix protein 1 [Source:MGI Symbol;Acc:MGI:103060]	13601	Q61508	-	GO:0001503//ossification;GO:0001525//angiogenesis;GO:0001938//positive regulation of endothelial cell proliferation;GO:0001938//positive regulation of endothelial cell proliferation;GO:0001938//positive regulation of endothelial cell proliferation;GO:0001960//negative regulation of cytokine-mediated signaling pathway;GO:0002063//chondrocyte development;GO:0002828//regulation of type 2 immune resp…	GO:0005576//extracellular region;GO:0005576//extracellular region;GO:0005615//extracellular space;GO:0005615//extracellular space;GO:0005615//extracellular space;GO:0005615//extracellular space;GO:0062023//collagen-containing extracellular matrix;GO:0062023//collagen-containing extracellular matrix;GO:0062023//collagen-containing extracellular matrix;GO:0062023//collagen-containing extracellular …	GO:0002020//protease binding;GO:0002020//protease binding;GO:0005134//interleukin-2 receptor binding;GO:0005201//extracellular matrix structural constituent;GO:0005515//protein binding;GO:0008022//protein C-terminus binding;GO:0008022//protein C-terminus binding;GO:0019899//enzyme binding;GO:0019899//enzyme binding;GO:0043236//laminin binding;GO:0043236//laminin binding;
ENSMUSG00000034450	2401.904008	4438.816967	364.9910489	0.0822271	-3.604242232	3.33E-11	1.23E-08	Down Regulation	14	66224235	66246656	-	2263	Gulo	GO:0003885;GO:0005783;GO:0005789;GO:0016020;GO:0016020;GO:0016021;GO:0016491;GO:0016491;GO:0016899;GO:0019853;GO:0019853;GO:0031090;GO:0043231;GO:0050105;GO:0050660;GO:0050660;GO:0055114;GO:0055114;GO:0071949;	K00103	EC:1.1.3.8	C;V	0US1A;1CW4F;0DM98;0VAMT;1B15K;19153;KOG4730;12TCE;09ZRA	gulonolactone (L-) oxidase [Source:MGI Symbol;Acc:MGI:1353434]	268756	P58710	ko00053(Ascorbate and aldarate metabolism)	GO:0019853//L-ascorbic acid biosynthetic process;GO:0019853//L-ascorbic acid biosynthetic process;GO:0055114//obsolete oxidation-reduction process;GO:0055114//obsolete oxidation-reduction process;	GO:0005783//endoplasmic reticulum;GO:0005789//endoplasmic reticulum membrane;GO:0016020//membrane;GO:0016020//membrane;GO:0016021//integral component of membrane;GO:0031090//organelle membrane;GO:0043231//intracellular membrane-bounded organelle;	GO:0003885//D-arabinono-1,4-lactone oxidase activity;GO:0016491//oxidoreductase activity;GO:0016491//oxidoreductase activity;GO:0016899//oxidoreductase activity, acting on the CH-OH group of donors, oxygen as acceptor;GO:0050105//L-gulonolactone oxidase activity;GO:0050660//flavin adenine dinucleotide binding;GO:0050660//flavin adenine dinucleotide binding;GO:0071949//FAD binding;
ENSMUSG00000042842	203.5891276	37.35452434	369.8237308	9.900373177	3.307482906	4.16E-11	1.50E-08	Up Regulation	13	33149192	33163050	+	2262	Serpinb6b	GO:0004867;GO:0004867;GO:0005615;GO:0005615;GO:0005634;GO:0005737;GO:0005737;GO:0008406;GO:0010951;GO:0010951;GO:0004867;GO:0005615;GO:0005615;GO:0005737;GO:0010951;GO:0004867;GO:0005615;GO:0005615;GO:0005737;GO:0010951;	K13963	-	V	1AW08;0UHGD;0DF5U;KOG2392;12QSH;1CT89;0V4H4;1929H;09W3S	serine (or cysteine) peptidase inhibitor, clade B, member 6b [Source:MGI Symbol;Acc:MGI:894688]	20708	O08804	ko05146(Amoebiasis)	GO:0008406//gonad development;GO:0010951//negative regulation of endopeptidase activity;GO:0010951//negative regulation of endopeptidase activity;GO:0010951//negative regulation of endopeptidase activity;GO:0010951//negative regulation of endopeptidase activity;	GO:0005615//extracellular space;GO:0005615//extracellular space;GO:0005634//nucleus;GO:0005737//cytoplasm;GO:0005737//cytoplasm;GO:0005615//extracellular space;GO:0005615//extracellular space;GO:0005737//cytoplasm;GO:0005615//extracellular space;GO:0005615//extracellular space;GO:0005737//cytoplasm;	GO:0004867//serine-type endopeptidase inhibitor activity;GO:0004867//serine-type endopeptidase inhibitor activity;GO:0004867//serine-type endopeptidase inhibitor activity;GO:0004867//serine-type endopeptidase inhibitor activity;
ENSMUSG00000027820	474.9420316	889.0165193	60.86754394	0.068466156	-3.868465169	4.78E-11	1.68E-08	Down Regulation	3	63148958	63293451	+	11542	Mme	GO:0004222;GO:0004222;GO:0006508;GO:0008237;GO:0016020;GO:0016021;GO:0004222;GO:0004222;GO:0006508;GO:0016020;GO:0016021;GO:0004222;GO:0004222;GO:0006508;GO:0016020;GO:0016021;GO:0001786;GO:0001822;GO:0004175;GO:0004222;GO:0004222;GO:0004222;GO:0004222;GO:0005737;GO:0005737;GO:0005769;GO:0005802;GO:0005886;GO:0005886;GO:0005886;GO:0005903;GO:0005903;GO:0006508;GO:0006508;GO:0006508;GO:0006518;GO:…	K01389	EC:3.4.24.11	E	1CQP3;KOG3624;09UPT;0DFZJ;0V5PD;18WHM;0UHIX;12PKS;1AZUB	membrane metallo endopeptidase [Source:MGI Symbol;Acc:MGI:97004]	17380	Q61391	ko05010(Alzheimer disease);ko04974(Protein digestion and absorption);ko04640(Hematopoietic cell lineage);ko04614(Renin-angiotensin system)	GO:0006508//proteolysis;GO:0006508//proteolysis;GO:0006508//proteolysis;GO:0001822//kidney development;GO:0006508//proteolysis;GO:0006508//proteolysis;GO:0006508//proteolysis;GO:0006518//peptide metabolic process;GO:0006518//peptide metabolic process;GO:0007611//learning or memory;GO:0016485//protein processing;GO:0019233//sensory perception of pain;GO:0046449//creatinine metabolic process;GO:004…	GO:0016020//membrane;GO:0016021//integral component of membrane;GO:0016020//membrane;GO:0016021//integral component of membrane;GO:0016020//membrane;GO:0016021//integral component of membrane;GO:0005737//cytoplasm;GO:0005737//cytoplasm;GO:0005769//early endosome;GO:0005802//trans-Golgi network;GO:0005886//plasma membrane;GO:0005886//plasma membrane;GO:0005886//plasma membrane;GO:0005903//brush bo…	GO:0004222//metalloendopeptidase activity;GO:0004222//metalloendopeptidase activity;GO:0008237//metallopeptidase activity;GO:0004222//metalloendopeptidase activity;GO:0004222//metalloendopeptidase activity;GO:0004222//metalloendopeptidase activity;GO:0004222//metalloendopeptidase activity;GO:0001786//phosphatidylserine binding;GO:0004175//endopeptidase activity;GO:0004222//metalloendopeptidase ac…
ENSMUSG00000032528	326.6708499	587.2054119	66.13628778	0.11262888	-3.15035129	4.86E-11	1.68E-08	Down Regulation	9	121471782	121502020	+	5800	Vipr1	GO:0004888;GO:0004930;GO:0004930;GO:0004999;GO:0004999;GO:0004999;GO:0004999;GO:0005886;GO:0005886;GO:0007165;GO:0007166;GO:0007186;GO:0007186;GO:0007187;GO:0007187;GO:0007188;GO:0008528;GO:0016020;GO:0016020;GO:0016021;GO:0016021;GO:0017046;GO:0017046;GO:0017046;GO:0043235;GO:0043235;	K04589	-	T	1CVQ8;0UJCZ;0DKV8;191WM;1AUW2;KOG4564;09ZCX;0VA9Z;13KZH	vasoactive intestinal peptide receptor 1 [Source:MGI Symbol;Acc:MGI:109272]	22354	P97751	ko04080(Neuroactive ligand-receptor interaction)	GO:0007165//signal transduction;GO:0007166//cell surface receptor signaling pathway;GO:0007186//G protein-coupled receptor signaling pathway;GO:0007186//G protein-coupled receptor signaling pathway;GO:0007187//G protein-coupled receptor signaling pathway, coupled to cyclic nucleotide second messenger;GO:0007187//G protein-coupled receptor signaling pathway, coupled to cyclic nucleotide second mes…	GO:0005886//plasma membrane;GO:0005886//plasma membrane;GO:0016020//membrane;GO:0016020//membrane;GO:0016021//integral component of membrane;GO:0016021//integral component of membrane;GO:0043235//receptor complex;GO:0043235//receptor complex;	GO:0004888//transmembrane signaling receptor activity;GO:0004930//G protein-coupled receptor activity;GO:0004930//G protein-coupled receptor activity;GO:0004999//vasoactive intestinal polypeptide receptor activity;GO:0004999//vasoactive intestinal polypeptide receptor activity;GO:0004999//vasoactive intestinal polypeptide receptor activity;GO:0004999//vasoactive intestinal polypeptide receptor ac…
ENSMUSG00000090523	213.0262294	385.4600369	40.59242178	0.105309028	-3.247298974	6.98E-11	2.36E-08	Down Regulation	18	32661375	32693087	-	2331	Gypc	GO:0005886;GO:0005886;GO:0016020;GO:0016020;GO:0016020;GO:0016021;GO:0030863;GO:0030863;GO:0016020;GO:0016021;GO:0016020;GO:0016021;	K06576	-	U	0J2G2;0DVHW;1D4UI;193Z7;0VKBT;1B6PV;13W8U;0UWC9;0A9EZ	glycophorin C [Source:MGI Symbol;Acc:MGI:1098566]	71683	Q78HU7	ko05144(Malaria)	-	GO:0005886//plasma membrane;GO:0005886//plasma membrane;GO:0016020//membrane;GO:0016020//membrane;GO:0016020//membrane;GO:0016021//integral component of membrane;GO:0030863//cortical cytoskeleton;GO:0030863//cortical cytoskeleton;GO:0016020//membrane;GO:0016021//integral component of membrane;GO:0016020//membrane;GO:0016021//integral component of membrane;	-
ENSMUSG00000038807	115.0423908	17.002311	213.0824706	12.53255929	3.647609154	7.25E-11	2.41E-08	Up Regulation	11	74274182	74501741	-	7164	Rap1gap2	GO:0005096;GO:0005096;GO:0005096;GO:0005096;GO:0005737;GO:0005737;GO:0005737;GO:0005813;GO:0005829;GO:0005886;GO:0005886;GO:0008361;GO:0010977;GO:0031965;GO:0043005;GO:0051056;GO:0090630;GO:0005096;GO:0005096;GO:0005829;GO:0031965;GO:0043547;GO:0051056;GO:0005096;GO:0005096;GO:0043547;GO:0051056;	K17708	-	T	1ATQY;18YPC;0DGI0;0UIBJ;1CR7R;0V68W;09V9N;12P6U;KOG3686	RAP1 GTPase activating protein 2 [Source:MGI Symbol;Acc:MGI:3028623]	380711	Q5SVL6	-	GO:0008361//regulation of cell size;GO:0010977//negative regulation of neuron projection development;GO:0051056//regulation of small GTPase mediated signal transduction;GO:0090630//activation of GTPase activity;GO:0043547//positive regulation of GTPase activity;GO:0051056//regulation of small GTPase mediated signal transduction;GO:0043547//positive regulation of GTPase activity;GO:0051056//regula…	GO:0005737//cytoplasm;GO:0005737//cytoplasm;GO:0005737//cytoplasm;GO:0005813//centrosome;GO:0005829//cytosol;GO:0005886//plasma membrane;GO:0005886//plasma membrane;GO:0031965//nuclear membrane;GO:0043005//neuron projection;GO:0005829//cytosol;GO:0031965//nuclear membrane;	GO:0005096//GTPase activator activity;GO:0005096//GTPase activator activity;GO:0005096//GTPase activator activity;GO:0005096//GTPase activator activity;GO:0005096//GTPase activator activity;GO:0005096//GTPase activator activity;GO:0005096//GTPase activator activity;GO:0005096//GTPase activator activity;
ENSMUSG00000020884	3502.037972	6081.457609	922.6183343	0.151710066	-2.720611285	7.92E-11	2.58E-08	Down Regulation	11	69944911	69948720	+	1591	Asgr1	GO:0004873;GO:0006897;GO:0016020;GO:0016021;GO:0030246;GO:0031668;GO:0046872;GO:0030246;GO:0004873;GO:0006897;GO:0016020;GO:0016021;GO:0030246;GO:0031668;GO:0046872;GO:0004873;GO:0004873;GO:0006897;GO:0016020;GO:0016021;GO:0030246;GO:0031668;GO:0046872;	K10063	-	W;T;V	1DDEG;1BAE4;13NXM;0B15S;196YC;0E6FV;0WDQ6;KOG4297;0V1QX	asialoglycoprotein receptor 1 [Source:MGI Symbol;Acc:MGI:88081]	11889	P34927	ko04918(Thyroid hormone synthesis)	GO:0006897//endocytosis;GO:0031668//cellular response to extracellular stimulus;GO:0006897//endocytosis;GO:0031668//cellular response to extracellular stimulus;GO:0006897//endocytosis;GO:0031668//cellular response to extracellular stimulus;	GO:0016020//membrane;GO:0016021//integral component of membrane;GO:0016020//membrane;GO:0016021//integral component of membrane;GO:0016020//membrane;GO:0016021//integral component of membrane;	GO:0004873//asialoglycoprotein receptor activity;GO:0030246//carbohydrate binding;GO:0046872//metal ion binding;GO:0030246//carbohydrate binding;GO:0004873//asialoglycoprotein receptor activity;GO:0030246//carbohydrate binding;GO:0046872//metal ion binding;GO:0004873//asialoglycoprotein receptor activity;GO:0004873//asialoglycoprotein receptor activity;GO:0030246//carbohydrate binding;GO:0046872/…
ENSMUSG00000028024	1900.419646	3306.08494	494.7543533	0.14964962	-2.740339484	9.62E-11	3.07E-08	Down Regulation	3	129062824	129126369	-	4706	Enpep	GO:0001525;GO:0003081;GO:0003081;GO:0003081;GO:0004177;GO:0004177;GO:0004177;GO:0005737;GO:0005886;GO:0005886;GO:0005886;GO:0005886;GO:0005903;GO:0006508;GO:0006508;GO:0006508;GO:0006508;GO:0007165;GO:0008217;GO:0008233;GO:0008233;GO:0008237;GO:0008237;GO:0008270;GO:0008270;GO:0008270;GO:0008283;GO:0008283;GO:0008283;GO:0009897;GO:0016020;GO:0016021;GO:0016324;GO:0016477;GO:0016477;GO:0016477;GO:…	K11141	EC:3.4.11.7	O;E	KOG1046;1CVUG;09U40;0V532;0DKZP;12P0W;1AWWR;18UWC;0UI5T	glutamyl aminopeptidase [Source:MGI Symbol;Acc:MGI:106645]	13809	P16406;Q52JJ6;Q6P3C1;Q8CD51	ko04614(Renin-angiotensin system)	GO:0001525//angiogenesis;GO:0003081//regulation of systemic arterial blood pressure by renin-angiotensin;GO:0003081//regulation of systemic arterial blood pressure by renin-angiotensin;GO:0003081//regulation of systemic arterial blood pressure by renin-angiotensin;GO:0006508//proteolysis;GO:0006508//proteolysis;GO:0006508//proteolysis;GO:0006508//proteolysis;GO:0007165//signal transduction;GO:000…	GO:0005737//cytoplasm;GO:0005886//plasma membrane;GO:0005886//plasma membrane;GO:0005886//plasma membrane;GO:0005886//plasma membrane;GO:0005903//brush border;GO:0009897//external side of plasma membrane;GO:0016020//membrane;GO:0016021//integral component of membrane;GO:0016324//apical plasma membrane;GO:0031410//cytoplasmic vesicle;GO:0031526//brush border membrane;GO:0045177//apical part of cel…	GO:0004177//aminopeptidase activity;GO:0004177//aminopeptidase activity;GO:0004177//aminopeptidase activity;GO:0008233//peptidase activity;GO:0008233//peptidase activity;GO:0008237//metallopeptidase activity;GO:0008237//metallopeptidase activity;GO:0008270//zinc ion binding;GO:0008270//zinc ion binding;GO:0008270//zinc ion binding;GO:0016787//hydrolase activity;GO:0042277//peptide binding;GO:0042…
ENSMUSG00000060371	63.82060234	123.6098784	4.031326278	0.032613302	-4.938395679	9.93E-11	3.11E-08	Down Regulation	5	130398296	130876253	+	10483	Caln1	GO:0005509;GO:0016020;GO:0016021;GO:0032588;GO:0005509;GO:0005509;GO:0005737;GO:0005794;GO:0005886;GO:0008150;GO:0016020;GO:0016021;GO:0032588;GO:0046872;GO:0048471;GO:0005509;GO:0005737;GO:0005794;GO:0005886;GO:0008150;GO:0016020;GO:0016021;GO:0032588;GO:0046872;GO:0048471;	K23849	-	T	09VH5;0V6GE;0DGRW;13BJK;1CRFX;0UTII;1B1DD;192XE;KOG0027	calneuron 1 [Source:MGI Symbol;Acc:MGI:2155987]	140904	Q9JJG7;Q542R1	-	GO:0008150//biological_process;GO:0008150//biological_process;	GO:0016020//membrane;GO:0016021//integral component of membrane;GO:0032588//trans-Golgi network membrane;GO:0005737//cytoplasm;GO:0005794//Golgi apparatus;GO:0005886//plasma membrane;GO:0016020//membrane;GO:0016021//integral component of membrane;GO:0032588//trans-Golgi network membrane;GO:0048471//perinuclear region of cytoplasm;GO:0005737//cytoplasm;GO:0005794//Golgi apparatus;GO:0005886//plasm…	GO:0005509//calcium ion binding;GO:0005509//calcium ion binding;GO:0005509//calcium ion binding;GO:0046872//metal ion binding;GO:0005509//calcium ion binding;GO:0046872//metal ion binding;
ENSMUSG00000029552	108.0205422	15.72964079	200.3114436	12.73464831	3.670687213	1.62E-10	4.97E-08	Up Regulation	6	17065148	17105827	+	6835	Tes	GO:0005737;GO:0005925;GO:0008270;GO:0030054;GO:0042127;GO:0046872;GO:0008270;GO:0042127;GO:0005737;GO:0005925;GO:0008270;GO:0030054;GO:0042127;GO:0046872;	K24270	-	Z;T	13BM2;0E7R4;1DER5;1972B;0B3JB;1BARR;0WFYU;0V2TC;0INGJ	testin LIM domain protein [Source:MGI Symbol;Acc:MGI:105081]	21753	Q921W7	-	GO:0042127//regulation of cell population proliferation;GO:0042127//regulation of cell population proliferation;GO:0042127//regulation of cell population proliferation;	GO:0005737//cytoplasm;GO:0005925//focal adhesion;GO:0030054//cell junction;GO:0005737//cytoplasm;GO:0005925//focal adhesion;GO:0030054//cell junction;	GO:0008270//zinc ion binding;GO:0046872//metal ion binding;GO:0008270//zinc ion binding;GO:0008270//zinc ion binding;GO:0046872//metal ion binding;
ENSMUSG00000036216	186.6739354	336.7145271	36.63334385	0.108796446	-3.200296666	1.71E-10	5.18E-08	Down Regulation	11	53313008	53313997	-	531	Leap2	GO:0005576;GO:0042742;GO:0042742;GO:0050832;GO:0061844;	-	-	O	13ZFJ;19431;0UWDJ;1D4ZQ;1B6RT;0A9FM;0DVPD;0J7PZ;0VKAY	liver-expressed antimicrobial peptide 2 [Source:MGI Symbol;Acc:MGI:2672795]	259301	Q91V13	-	GO:0042742//defense response to bacterium;GO:0042742//defense response to bacterium;GO:0050832//defense response to fungus;GO:0061844//antimicrobial humoral immune response mediated by antimicrobial peptide;	GO:0005576//extracellular region;	-
ENSMUSG00000037788	276.3118748	60.13208161	492.4916679	8.190164962	3.03389251	1.85E-10	5.51E-08	Up Regulation	6	57704792	57802144	-	9821	Vopp1	GO:0005768;GO:0016020;GO:0016021;GO:0030659;GO:0030659;GO:0030659;GO:0031301;GO:0031301;GO:0031301;GO:0031410;GO:0005768;GO:0016020;GO:0016021;GO:0030659;GO:0030659;GO:0030659;GO:0031301;GO:0031301;GO:0031301;GO:0031410;GO:0016020;GO:0016021;GO:0030659;GO:0030659;GO:0016020;GO:0016021;GO:0030659;GO:0030659;	-	-	A;K	1AVZX;0DF9V;1D1PU;0IVPU;13P7F;0A30U;193UJ;0VGEZ;0URMX	vesicular, overexpressed in cancer, prosurvival protein 1 [Source:MGI Symbol;Acc:MGI:2141658]	232023	Q8R1C3	-	-	GO:0005768//endosome;GO:0016020//membrane;GO:0016021//integral component of membrane;GO:0030659//cytoplasmic vesicle membrane;GO:0030659//cytoplasmic vesicle membrane;GO:0030659//cytoplasmic vesicle membrane;GO:0031301//integral component of organelle membrane;GO:0031301//integral component of organelle membrane;GO:0031301//integral component of organelle membrane;GO:0031410//cytoplasmic vesicle;…	-
ENSMUSG00000035472	114.7951187	212.7130023	16.87723507	0.079342752	-3.655757744	1.92E-10	5.61E-08	Down Regulation	12	56759419	57244257	-	4872	Slc25a21	GO:0005739;GO:0005739;GO:0005743;GO:0015139;GO:0015742;GO:0016020;GO:0016021;GO:0015139;GO:0016020;GO:0016021;GO:1990550;GO:0016020;GO:0016021;	K15110	-	C	0DMR1;09YRD;1CWKM;1ASPY;KOG0754;18TKG;134R7;0V9P9;0UTXJ	solute carrier family 25 (mitochondrial oxodicarboxylate carrier), member 21 [Source:MGI Symbol;Acc:MGI:2445059]	217593	Q8BZ09;Q3TRZ4	-	GO:0015742//alpha-ketoglutarate transport;GO:1990550//mitochondrial alpha-ketoglutarate transmembrane transport;	GO:0005739//mitochondrion;GO:0005739//mitochondrion;GO:0005743//mitochondrial inner membrane;GO:0016020//membrane;GO:0016021//integral component of membrane;GO:0016020//membrane;GO:0016021//integral component of membrane;GO:0016020//membrane;GO:0016021//integral component of membrane;	GO:0015139//alpha-ketoglutarate transmembrane transporter activity;GO:0015139//alpha-ketoglutarate transmembrane transporter activity;
ENSMUSG00000031633	778.7524855	113.4118405	1444.093131	12.73317781	3.670520612	4.52E-10	1.30E-07	Up Regulation	8	46659834	46664321	-	2353	Slc25a4	GO:0005471;GO:0005515;GO:0005739;GO:0005739;GO:0005739;GO:0005741;GO:0005743;GO:0005743;GO:0005743;GO:0008637;GO:0010667;GO:0015866;GO:0015866;GO:0015866;GO:0016020;GO:0016020;GO:0016020;GO:0016021;GO:0019899;GO:0032592;GO:0043209;GO:0045121;GO:0055085;GO:0060546;GO:0060546;GO:0061051;GO:0140021;GO:1902109;GO:1990544;GO:2000277;	K05863	-	C	1CTEU;12NTQ;0UM9G;0V8AI;0DHM9;09XCB;1AYJC;191BR;KOG0749	solute carrier family 25 (mitochondrial carrier, adenine nucleotide translocator), member 4 [Source:MGI Symbol;Acc:MGI:1353495]	11739	P48962	ko05415(Diabetic cardiomyopathy);ko05208(Chemical carcinogenesis - reactive oxygen species);ko05166(Human T-cell leukemia virus 1 infection);ko05164(Influenza A);ko05022(Pathways of neurodegeneration - multiple diseases);ko05020(Prion disease);ko05017(Spinocerebellar ataxia);ko05016(Huntington disease);ko05012(Parkinson disease);ko05010(Alzheimer disease);ko04613(Neutrophil extracellular trap for…	GO:0008637//apoptotic mitochondrial changes;GO:0010667//negative regulation of cardiac muscle cell apoptotic process;GO:0015866//ADP transport;GO:0015866//ADP transport;GO:0015866//ADP transport;GO:0055085//transmembrane transport;GO:0060546//negative regulation of necroptotic process;GO:0060546//negative regulation of necroptotic process;GO:0061051//positive regulation of cell growth involved in…	GO:0005739//mitochondrion;GO:0005739//mitochondrion;GO:0005739//mitochondrion;GO:0005741//mitochondrial outer membrane;GO:0005743//mitochondrial inner membrane;GO:0005743//mitochondrial inner membrane;GO:0005743//mitochondrial inner membrane;GO:0016020//membrane;GO:0016020//membrane;GO:0016020//membrane;GO:0016021//integral component of membrane;GO:0032592//integral component of mitochondrial mem…	GO:0005471//ATP:ADP antiporter activity;GO:0005515//protein binding;GO:0019899//enzyme binding;
ENSMUSG00000055730	1045.374249	1794.610881	296.1376171	0.165014946	-2.599331397	4.83E-10	1.36E-07	Down Regulation	8	105460635	105468266	+	2359	Ces2a	GO:0004771;GO:0004806;GO:0005615;GO:0005783;GO:0006486;GO:0016042;GO:0016787;GO:0043231;GO:0052689;GO:0052689;GO:0052689;GO:0102209;GO:0004771;GO:0004806;GO:0005615;GO:0005783;GO:0006486;GO:0016042;GO:0016787;GO:0043231;GO:0052689;GO:0052689;GO:0052689;GO:0102209;	K03927	-	Q;T	KOG1516;1318D;09T8E;0V47D	carboxylesterase 2A [Source:MGI Symbol;Acc:MGI:2142491]	102022	Q8QZR3	ko00983(Drug metabolism - other enzymes)	GO:0006486//protein glycosylation;GO:0016042//lipid catabolic process;GO:0006486//protein glycosylation;GO:0016042//lipid catabolic process;	GO:0005615//extracellular space;GO:0005783//endoplasmic reticulum;GO:0043231//intracellular membrane-bounded organelle;GO:0005615//extracellular space;GO:0005783//endoplasmic reticulum;GO:0043231//intracellular membrane-bounded organelle;	GO:0004771//sterol esterase activity;GO:0004806//triglyceride lipase activity;GO:0016787//hydrolase activity;GO:0052689//carboxylic ester hydrolase activity;GO:0052689//carboxylic ester hydrolase activity;GO:0052689//carboxylic ester hydrolase activity;GO:0102209//trans-permethrin hydrolase activity;GO:0004771//sterol esterase activity;GO:0004806//triglyceride lipase activity;GO:0016787//hydrolas…
ENSMUSG00000026170	2848.714167	4897.041865	800.3864689	0.163442848	-2.613141847	4.92E-10	1.37E-07	Down Regulation	1	74752733	74777051	+	2173	Cyp27a1	GO:0004497;GO:0005506;GO:0005739;GO:0005739;GO:0005739;GO:0005740;GO:0005743;GO:0005743;GO:0006629;GO:0006694;GO:0006699;GO:0006699;GO:0006699;GO:0006700;GO:0006707;GO:0006707;GO:0006707;GO:0008123;GO:0008202;GO:0008203;GO:0008203;GO:0008203;GO:0008386;GO:0016020;GO:0016491;GO:0016705;GO:0020037;GO:0020037;GO:0020037;GO:0020037;GO:0030343;GO:0030343;GO:0030343;GO:0030343;GO:0030544;GO:0030544;GO:…	K00488	EC:1.14.15.15	Q	1ARXH;0DGWI;09W4E;0V72R;12SBQ;1CRKT;KOG0159;18XXX;0UIUQ	cytochrome P450, family 27, subfamily a, polypeptide 1 [Source:MGI Symbol;Acc:MGI:88594]	104086	Q9DBG1	ko04979(Cholesterol metabolism);ko03320(PPAR signaling pathway);ko00120(Primary bile acid biosynthesis)	GO:0006629//lipid metabolic process;GO:0006694//steroid biosynthetic process;GO:0006699//bile acid biosynthetic process;GO:0006699//bile acid biosynthetic process;GO:0006699//bile acid biosynthetic process;GO:0006700//C21-steroid hormone biosynthetic process;GO:0006707//cholesterol catabolic process;GO:0006707//cholesterol catabolic process;GO:0006707//cholesterol catabolic process;GO:0008202//st…	GO:0005739//mitochondrion;GO:0005739//mitochondrion;GO:0005739//mitochondrion;GO:0005740//mitochondrial envelope;GO:0005743//mitochondrial inner membrane;GO:0005743//mitochondrial inner membrane;GO:0016020//membrane;	GO:0004497//monooxygenase activity;GO:0005506//iron ion binding;GO:0008123//cholesterol 7-alpha-monooxygenase activity;GO:0008386//cholesterol monooxygenase (side-chain-cleaving) activity;GO:0016491//oxidoreductase activity;GO:0016705//oxidoreductase activity, acting on paired donors, with incorporation or reduction of molecular oxygen;GO:0020037//heme binding;GO:0020037//heme binding;GO:0020037/…
ENSMUSG00000037847	331.18325	581.0336955	81.33280457	0.139979497	-2.836712564	5.89E-10	1.61E-07	Down Regulation	19	18609314	18629792	+	3689	Nmrk1	GO:0000166;GO:0005524;GO:0005575;GO:0009435;GO:0016301;GO:0016301;GO:0016310;GO:0016740;GO:0019363;GO:0046872;GO:0050262;GO:0050262;GO:0061769;GO:0000166;GO:0005524;GO:0005575;GO:0009435;GO:0016301;GO:0016301;GO:0016310;GO:0016740;GO:0019363;GO:0046872;GO:0050262;GO:0050262;GO:0061769;	K10524	-	F	13DRA;0IR10;0E8IR;1DFGT;0B4VZ;0WHEW	nicotinamide riboside kinase 1 [Source:MGI Symbol;Acc:MGI:2147434]	225994	Q91W63	ko00760(Nicotinate and nicotinamide metabolism)	GO:0009435//NAD biosynthetic process;GO:0016310//phosphorylation;GO:0019363//pyridine nucleotide biosynthetic process;GO:0009435//NAD biosynthetic process;GO:0016310//phosphorylation;GO:0019363//pyridine nucleotide biosynthetic process;	GO:0005575//cellular_component;GO:0005575//cellular_component;	GO:0000166//nucleotide binding;GO:0005524//ATP binding;GO:0016301//kinase activity;GO:0016301//kinase activity;GO:0016740//transferase activity;GO:0046872//metal ion binding;GO:0050262//ribosylnicotinamide kinase activity;GO:0050262//ribosylnicotinamide kinase activity;GO:0061769//ribosylnicotinate kinase activity;GO:0000166//nucleotide binding;GO:0005524//ATP binding;GO:0016301//kinase activity;…
ENSMUSG00000026839	1194.420377	2057.719686	331.1210691	0.160916509	-2.635615747	6.03E-10	1.62E-07	Down Regulation	2	58457310	58682983	+	7761	Upp2	GO:0003824;GO:0004850;GO:0004850;GO:0005737;GO:0009116;GO:0009166;GO:0016740;GO:0016757;GO:0016763;GO:0044206;GO:0003824;GO:0004850;GO:0004850;GO:0004850;GO:0005737;GO:0006218;GO:0009116;GO:0009166;GO:0016740;GO:0016757;GO:0016763;GO:0042802;GO:0044206;GO:0045098;GO:0003824;GO:0004850;GO:0004850;GO:0004850;GO:0005737;GO:0005829;GO:0006218;GO:0006218;GO:0009116;GO:0009166;GO:0016740;GO:0016757;GO:…	K00757	EC:2.4.2.3	F	09UGA;18V8D;0UI8B;KOG3728;12PTT;0DFS2;1CQFK;0V5FN;1ATT2	uridine phosphorylase 2 [Source:MGI Symbol;Acc:MGI:1923904]	76654	Q8CGR7;Q3UEN1	ko00983(Drug metabolism - other enzymes);ko00240(Pyrimidine metabolism)	GO:0009116//nucleoside metabolic process;GO:0009166//nucleotide catabolic process;GO:0044206//UMP salvage;GO:0006218//uridine catabolic process;GO:0009116//nucleoside metabolic process;GO:0009166//nucleotide catabolic process;GO:0044206//UMP salvage;GO:0006218//uridine catabolic process;GO:0006218//uridine catabolic process;GO:0009116//nucleoside metabolic process;GO:0009166//nucleotide catabolic…	GO:0005737//cytoplasm;GO:0005737//cytoplasm;GO:0045098//type III intermediate filament;GO:0005737//cytoplasm;GO:0005829//cytosol;GO:0045098//type III intermediate filament;GO:0045098//type III intermediate filament;GO:0005737//cytoplasm;GO:0005737//cytoplasm;	GO:0003824//catalytic activity;GO:0004850//uridine phosphorylase activity;GO:0004850//uridine phosphorylase activity;GO:0016740//transferase activity;GO:0016757//glycosyltransferase activity;GO:0016763//pentosyltransferase activity;GO:0003824//catalytic activity;GO:0004850//uridine phosphorylase activity;GO:0004850//uridine phosphorylase activity;GO:0004850//uridine phosphorylase activity;GO:0016…
ENSMUSG00000036834	33.55348382	1.022259606	66.08470804	64.64571976	6.014482946	6.64E-10	1.76E-07	Up Regulation	3	63603655	63806893	-	8637	Plch1	GO:0004435;GO:0004435;GO:0005509;GO:0006629;GO:0006629;GO:0007165;GO:0007165;GO:0008081;GO:0016042;GO:0016787;GO:0035556;GO:0048015;GO:0050429;GO:0004435;GO:0004435;GO:0005509;GO:0006629;GO:0006629;GO:0007165;GO:0007165;GO:0008081;GO:0016042;GO:0016787;GO:0035556;GO:0048015;GO:0050429;GO:0004435;GO:0004435;GO:0004435;GO:0005509;GO:0005737;GO:0005737;GO:0005737;GO:0005829;GO:0006629;GO:0006629;GO:…	K19006	EC:3.1.4.11	T;I	1AZJR;12NH2;0V5XZ;09UY1;KOG0169;191BG;0DEKD;1CQX3;0UMN3	phospholipase C, eta 1 [Source:MGI Symbol;Acc:MGI:2683547]	269437	Q4KWH5	ko00562(Inositol phosphate metabolism)	GO:0006629//lipid metabolic process;GO:0006629//lipid metabolic process;GO:0007165//signal transduction;GO:0007165//signal transduction;GO:0016042//lipid catabolic process;GO:0035556//intracellular signal transduction;GO:0048015//phosphatidylinositol-mediated signaling;GO:0006629//lipid metabolic process;GO:0006629//lipid metabolic process;GO:0007165//signal transduction;GO:0007165//signal transd…	GO:0005737//cytoplasm;GO:0005737//cytoplasm;GO:0005737//cytoplasm;GO:0005829//cytosol;GO:0016020//membrane;GO:0016020//membrane;GO:0043231//intracellular membrane-bounded organelle;GO:0043231//intracellular membrane-bounded organelle;GO:0005737//cytoplasm;GO:0005737//cytoplasm;GO:0005829//cytosol;GO:0016020//membrane;GO:0016020//membrane;GO:0043231//intracellular membrane-bounded organelle;GO:000…	GO:0004435//phosphatidylinositol phospholipase C activity;GO:0004435//phosphatidylinositol phospholipase C activity;GO:0005509//calcium ion binding;GO:0008081//phosphoric diester hydrolase activity;GO:0016787//hydrolase activity;GO:0050429//calcium-dependent phospholipase C activity;GO:0004435//phosphatidylinositol phospholipase C activity;GO:0004435//phosphatidylinositol phospholipase C activity…
ENSMUSG00000040583	4281.270728	8302.622718	259.9187374	0.031305618	-4.997434596	6.79E-10	1.77E-07	Down Regulation	7	25760922	25795622	+	1875	Cyp2b13	GO:0004497;GO:0004497;GO:0005506;GO:0005737;GO:0006082;GO:0006805;GO:0008392;GO:0008395;GO:0016491;GO:0016705;GO:0016712;GO:0016712;GO:0019373;GO:0020037;GO:0020037;GO:0042738;GO:0043231;GO:0043231;GO:0046872;GO:0055114;GO:0055114;GO:0055114;GO:0070330;	K07412	EC:1.14.14.1	Q	13P4M;0A5CX;KOG0156;0VEU3	cytochrome P450, family 2, subfamily b, polypeptide 13 [Source:MGI Symbol;Acc:MGI:88599]	13089	A6H6J2	ko05207(Chemical carcinogenesis - receptor activation);ko00830(Retinol metabolism);ko00590(Arachidonic acid metabolism);ko00140(Steroid hormone biosynthesis)	GO:0006082//organic acid metabolic process;GO:0006805//xenobiotic metabolic process;GO:0019373//epoxygenase P450 pathway;GO:0042738//xenobiotic catabolic process;GO:0055114//obsolete oxidation-reduction process;GO:0055114//obsolete oxidation-reduction process;GO:0055114//obsolete oxidation-reduction process;	GO:0005737//cytoplasm;GO:0043231//intracellular membrane-bounded organelle;GO:0043231//intracellular membrane-bounded organelle;	GO:0004497//monooxygenase activity;GO:0004497//monooxygenase activity;GO:0005506//iron ion binding;GO:0008392//arachidonic acid epoxygenase activity;GO:0008395//steroid hydroxylase activity;GO:0016491//oxidoreductase activity;GO:0016705//oxidoreductase activity, acting on paired donors, with incorporation or reduction of molecular oxygen;GO:0016712//oxidoreductase activity, acting on paired donor…
ENSMUSG00000022186	644.6391433	59.50272108	1229.775565	20.66755172	4.369295592	7.37E-10	1.89E-07	Up Regulation	15	4055865	4184826	+	3701	Oxct1	GO:0005654;GO:0005739;GO:0005739;GO:0005739;GO:0005739;GO:0005739;GO:0005759;GO:0007420;GO:0007507;GO:0007584;GO:0008260;GO:0008260;GO:0008260;GO:0008260;GO:0008260;GO:0008410;GO:0008410;GO:0009725;GO:0014823;GO:0016740;GO:0035774;GO:0035774;GO:0042182;GO:0042493;GO:0042594;GO:0042802;GO:0042802;GO:0045471;GO:0046950;GO:0046950;GO:0046950;GO:0046950;GO:0046952;GO:0046952;GO:0060612;GO:0005739;GO:…	K01027	EC:2.8.3.5	C	0DNWR;0VBD2;09YIT;1CXU4;191D6;0UMIX;12PK0;KOG3822;1B0XX	3-oxoacid CoA transferase 1 [Source:MGI Symbol;Acc:MGI:1914291]	67041	Q9D0K2	ko00650(Butanoate metabolism);ko00280(Valine, leucine and isoleucine degradation)	GO:0007420//brain development;GO:0007507//heart development;GO:0007584//response to nutrient;GO:0009725//response to hormone;GO:0014823//response to activity;GO:0035774//positive regulation of insulin secretion involved in cellular response to glucose stimulus;GO:0035774//positive regulation of insulin secretion involved in cellular response to glucose stimulus;GO:0042182//ketone catabolic proces…	GO:0005654//nucleoplasm;GO:0005739//mitochondrion;GO:0005739//mitochondrion;GO:0005739//mitochondrion;GO:0005739//mitochondrion;GO:0005739//mitochondrion;GO:0005759//mitochondrial matrix;GO:0005739//mitochondrion;	GO:0008260//3-oxoacid CoA-transferase activity;GO:0008260//3-oxoacid CoA-transferase activity;GO:0008260//3-oxoacid CoA-transferase activity;GO:0008260//3-oxoacid CoA-transferase activity;GO:0008260//3-oxoacid CoA-transferase activity;GO:0008410//CoA-transferase activity;GO:0008410//CoA-transferase activity;GO:0016740//transferase activity;GO:0042802//identical protein binding;GO:0042802//identic…
ENSMUSG00000028527	1204.824925	2074.178556	335.4712953	0.161736941	-2.628278862	7.67E-10	1.94E-07	Down Regulation	4	101276474	101324192	+	4646	Ak4	GO:0000166;GO:0002082;GO:0002082;GO:0004017;GO:0004550;GO:0004550;GO:0004550;GO:0005524;GO:0005524;GO:0005525;GO:0005737;GO:0005739;GO:0005739;GO:0005739;GO:0005759;GO:0005759;GO:0005759;GO:0006139;GO:0006163;GO:0006165;GO:0006165;GO:0006165;GO:0006172;GO:0009142;GO:0009142;GO:0009142;GO:0016301;GO:0016310;GO:0016740;GO:0016776;GO:0019205;GO:0046033;GO:0046033;GO:0046033;GO:0046034;GO:0046034;GO:…	K00939	EC:2.7.4.3	F	1945X;13IR2;0UMTQ;0V8Q9;09XSR;1AX9Y;1CTWN;KOG3078;0DJ4R	adenylate kinase 4 [Source:MGI Symbol;Acc:MGI:87979]	11639	Q9WUR9;Q3U489	ko00730(Thiamine metabolism);ko00230(Purine metabolism)	GO:0002082//regulation of oxidative phosphorylation;GO:0002082//regulation of oxidative phosphorylation;GO:0006139//nucleobase-containing compound metabolic process;GO:0006163//purine nucleotide metabolic process;GO:0006165//nucleoside diphosphate phosphorylation;GO:0006165//nucleoside diphosphate phosphorylation;GO:0006165//nucleoside diphosphate phosphorylation;GO:0006172//ADP biosynthetic proc…	GO:0005737//cytoplasm;GO:0005739//mitochondrion;GO:0005739//mitochondrion;GO:0005739//mitochondrion;GO:0005759//mitochondrial matrix;GO:0005759//mitochondrial matrix;GO:0005759//mitochondrial matrix;GO:0005737//cytoplasm;GO:0005739//mitochondrion;GO:0005739//mitochondrion;GO:0005739//mitochondrion;GO:0005739//mitochondrion;GO:0005759//mitochondrial matrix;GO:0005759//mitochondrial matrix;GO:00057…	GO:0000166//nucleotide binding;GO:0004017//adenylate kinase activity;GO:0004550//nucleoside diphosphate kinase activity;GO:0004550//nucleoside diphosphate kinase activity;GO:0004550//nucleoside diphosphate kinase activity;GO:0005524//ATP binding;GO:0005524//ATP binding;GO:0005525//GTP binding;GO:0016301//kinase activity;GO:0016740//transferase activity;GO:0016776//phosphotransferase activity, pho…
ENSMUSG00000033634	6223.04668	10660.18999	1785.903369	0.167530163	-2.577507224	7.78E-10	1.94E-07	Down Regulation	6	85842404	85846140	-	3301	Nat8f2	GO:0001702;GO:0005783;GO:0005794;GO:0007162;GO:0008080;GO:0008080;GO:0008080;GO:0016020;GO:0016021;GO:0016740;	K20838	-	S	1BB9P;0B5K1;0E8Z7;0V3I4;0IS8G;1DFVH;13EVK;0WI7N	N-acetyltransferase 8 (GCN5-related) family member 2 [Source:MGI Symbol;Acc:MGI:2136446]	93673	Q8CHQ9	ko00480(Glutathione metabolism)	GO:0001702//gastrulation with mouth forming second;GO:0007162//negative regulation of cell adhesion;	GO:0005783//endoplasmic reticulum;GO:0005794//Golgi apparatus;GO:0016020//membrane;GO:0016021//integral component of membrane;	GO:0008080//N-acetyltransferase activity;GO:0008080//N-acetyltransferase activity;GO:0008080//N-acetyltransferase activity;GO:0016740//transferase activity;
ENSMUSG00000026405	4356.274695	7437.99946	1274.549931	0.171356551	-2.54492675	8.49E-10	2.08E-07	Down Regulation	1	130562510	130589369	-	6730	C4bp	GO:0002376;GO:0005515;GO:0005576;GO:0006958;GO:0045087;	K04002	-	-	-	complement component 4 binding protein [Source:MGI Symbol;Acc:MGI:88229]	12269	P08607	ko05133(Pertussis);ko04610(Complement and coagulation cascades)	GO:0002376//immune system process;GO:0006958//complement activation, classical pathway;GO:0045087//innate immune response;	GO:0005576//extracellular region;	GO:0005515//protein binding;
ENSMUSG00000003477	5730.402544	10334.14325	1126.661841	0.109023246	-3.197292315	1.03E-09	2.50E-07	Down Regulation	6	55147611	55152028	-	1600	Inmt	GO:0004790;GO:0004790;GO:0004790;GO:0005737;GO:0005829;GO:0005829;GO:0005829;GO:0008168;GO:0008168;GO:0008170;GO:0009308;GO:0009308;GO:0009636;GO:0016740;GO:0030748;GO:0030748;GO:0030748;GO:0032259;GO:0032259;GO:0098615;GO:0102707;	K00562	-	S;E	195T5;1CV0E;1B2K7;0DK6F;0IFTZ;09YS0;13VIK;0V9PT;0UFKF	indolethylamine N-methyltransferase [Source:MGI Symbol;Acc:MGI:102963]	21743	P40936	ko00450(Selenocompound metabolism);ko00380(Tryptophan metabolism)	GO:0009308//amine metabolic process;GO:0009308//amine metabolic process;GO:0009636//response to toxic substance;GO:0032259//methylation;GO:0032259//methylation;	GO:0005737//cytoplasm;GO:0005829//cytosol;GO:0005829//cytosol;GO:0005829//cytosol;	GO:0004790//thioether S-methyltransferase activity;GO:0004790//thioether S-methyltransferase activity;GO:0004790//thioether S-methyltransferase activity;GO:0008168//methyltransferase activity;GO:0008168//methyltransferase activity;GO:0008170//N-methyltransferase activity;GO:0016740//transferase activity;GO:0030748//amine N-methyltransferase activity;GO:0030748//amine N-methyltransferase activity;…
ENSMUSG00000040170	731.0651573	1259.326254	202.8040601	0.161041715	-2.634493651	1.22E-09	2.91E-07	Down Regulation	1	162701886	162726295	-	5609	Fmo2	GO:0004497;GO:0004497;GO:0004497;GO:0004499;GO:0004499;GO:0004499;GO:0004499;GO:0005783;GO:0005789;GO:0006082;GO:0006082;GO:0006739;GO:0006739;GO:0006805;GO:0006805;GO:0009404;GO:0009404;GO:0016020;GO:0016020;GO:0016020;GO:0016021;GO:0016491;GO:0017144;GO:0017144;GO:0031090;GO:0043231;GO:0050660;GO:0050661;GO:0055114;GO:0055114;GO:0070995;GO:0070995;GO:0070995;GO:0072592;GO:0004497;GO:0004497;GO:…	K00485	EC:1.14.13.8	Q;C	0URCQ;09Y1K;1AWMY;12SFZ;KOG1399;1CWF5;0V6D1;18VD1;0DMJV	flavin containing monooxygenase 2 [Source:MGI Symbol;Acc:MGI:1916776]	55990	Q8K2I3	ko00982(Drug metabolism - cytochrome P450)	GO:0006082//organic acid metabolic process;GO:0006082//organic acid metabolic process;GO:0006739//NADP metabolic process;GO:0006739//NADP metabolic process;GO:0006805//xenobiotic metabolic process;GO:0006805//xenobiotic metabolic process;GO:0009404//toxin metabolic process;GO:0009404//toxin metabolic process;GO:0017144//xenobiotic metabolic process;GO:0017144//xenobiotic metabolic process;GO:0055…	GO:0005783//endoplasmic reticulum;GO:0005789//endoplasmic reticulum membrane;GO:0016020//membrane;GO:0016020//membrane;GO:0016020//membrane;GO:0016021//integral component of membrane;GO:0031090//organelle membrane;GO:0043231//intracellular membrane-bounded organelle;GO:0005783//endoplasmic reticulum;GO:0005789//endoplasmic reticulum membrane;GO:0016020//membrane;GO:0016020//membrane;GO:0016021//i…	GO:0004497//monooxygenase activity;GO:0004497//monooxygenase activity;GO:0004497//monooxygenase activity;GO:0004499//N,N-dimethylaniline monooxygenase activity;GO:0004499//N,N-dimethylaniline monooxygenase activity;GO:0004499//N,N-dimethylaniline monooxygenase activity;GO:0004499//N,N-dimethylaniline monooxygenase activity;GO:0016491//oxidoreductase activity;GO:0050660//flavin adenine dinucleotid…
ENSMUSG00000026417	13528.03085	22992.04733	4064.014381	0.176757395	-2.500157524	1.31E-09	3.07E-07	Down Regulation	1	130754421	130779986	+	4025	Pigr	GO:0001580;GO:0001580;GO:0001792;GO:0001792;GO:0002415;GO:0002415;GO:0002415;GO:0002415;GO:0004888;GO:0005154;GO:0005576;GO:0005615;GO:0005615;GO:0005886;GO:0005886;GO:0005886;GO:0005886;GO:0007173;GO:0007173;GO:0016020;GO:0016021;GO:0030133;GO:0038093;GO:0038093;GO:0043113;GO:0043113;GO:0043235;GO:0043235;GO:0055038;GO:0071751;GO:0071751;GO:0071751;	K13073	-	T	0A3WQ;13MYI;0IHXB;0VERM;0URY0;0DKWP;18S9V;1B0M5;1D0P7	polymeric immunoglobulin receptor [Source:MGI Symbol;Acc:MGI:103080]	18703	O70570	ko04672(Intestinal immune network for IgA production)	GO:0001580//detection of chemical stimulus involved in sensory perception of bitter taste;GO:0001580//detection of chemical stimulus involved in sensory perception of bitter taste;GO:0002415//immunoglobulin transcytosis in epithelial cells mediated by polymeric immunoglobulin receptor;GO:0002415//immunoglobulin transcytosis in epithelial cells mediated by polymeric immunoglobulin receptor;GO:0002…	GO:0005576//extracellular region;GO:0005615//extracellular space;GO:0005615//extracellular space;GO:0005886//plasma membrane;GO:0005886//plasma membrane;GO:0005886//plasma membrane;GO:0005886//plasma membrane;GO:0016020//membrane;GO:0016021//integral component of membrane;GO:0030133//transport vesicle;GO:0043235//receptor complex;GO:0043235//receptor complex;GO:0055038//recycling endosome membran…	GO:0001792//polymeric immunoglobulin receptor activity;GO:0001792//polymeric immunoglobulin receptor activity;GO:0004888//transmembrane signaling receptor activity;GO:0005154//epidermal growth factor receptor binding;
ENSMUSG00000109764	710.437346	1222.416549	198.4581431	0.162349032	-2.622829314	1.80E-09	4.17E-07	Down Regulation	8	45719726	45747896	-	5249	Klkb1	GO:0004252;GO:0004252;GO:0005576;GO:0005576;GO:0005615;GO:0006508;GO:0006508;GO:0006954;GO:0007596;GO:0007599;GO:0008233;GO:0008236;GO:0016787;GO:0031639;GO:0042730;GO:0051919;	K01324	EC:3.4.21.34	-	-	kallikrein B, plasma 1 [Source:MGI Symbol;Acc:MGI:102849]	16621	P26262	ko04610(Complement and coagulation cascades)	GO:0006508//proteolysis;GO:0006508//proteolysis;GO:0006954//inflammatory response;GO:0007596//blood coagulation;GO:0007599//hemostasis;GO:0031639//plasminogen activation;GO:0042730//fibrinolysis;GO:0051919//positive regulation of fibrinolysis;	GO:0005576//extracellular region;GO:0005576//extracellular region;GO:0005615//extracellular space;	GO:0004252//serine-type endopeptidase activity;GO:0004252//serine-type endopeptidase activity;GO:0008233//peptidase activity;GO:0008236//serine-type peptidase activity;GO:0016787//hydrolase activity;
ENSMUSG00000041237	8173.467906	14560.29306	1786.642753	0.12270651	-3.026716299	1.83E-09	4.19E-07	Down Regulation	3	89043449	89054091	+	3236	Pklr	GO:0000166;GO:0000287;GO:0001666;GO:0003824;GO:0003824;GO:0004743;GO:0004743;GO:0004743;GO:0005524;GO:0005829;GO:0005975;GO:0006096;GO:0006096;GO:0006096;GO:0006754;GO:0007584;GO:0008152;GO:0009408;GO:0009749;GO:0010038;GO:0010226;GO:0016301;GO:0016310;GO:0016740;GO:0030955;GO:0032869;GO:0033198;GO:0042866;GO:0046872;GO:0051591;GO:0071872;GO:0000166;GO:0000287;GO:0003824;GO:0003824;GO:0004743;GO:…	K12406	EC:2.7.1.40	F;G	09V58;18UQW;0V64Y;12NDD;1CR3X;1ATR4;KOG2323;0DGEF;0UI5W	pyruvate kinase liver and red blood cell [Source:MGI Symbol;Acc:MGI:97604]	18770	Q3UEH4;E9Q509;Q3UEI4	ko04950(Maturity onset diabetes of the young);ko04932(Non-alcoholic fatty liver disease);ko04930(Type II diabetes mellitus);ko04910(Insulin signaling pathway);ko00620(Pyruvate metabolism);ko00010(Glycolysis / Gluconeogenesis)	GO:0001666//response to hypoxia;GO:0005975//carbohydrate metabolic process;GO:0006096//glycolytic process;GO:0006096//glycolytic process;GO:0006096//glycolytic process;GO:0006754//ATP biosynthetic process;GO:0007584//response to nutrient;GO:0008152//metabolic process;GO:0009408//response to heat;GO:0009749//response to glucose;GO:0010038//response to metal ion;GO:0010226//response to lithium ion;…	GO:0005829//cytosol;	GO:0000166//nucleotide binding;GO:0000287//magnesium ion binding;GO:0003824//catalytic activity;GO:0003824//catalytic activity;GO:0004743//pyruvate kinase activity;GO:0004743//pyruvate kinase activity;GO:0004743//pyruvate kinase activity;GO:0005524//ATP binding;GO:0016301//kinase activity;GO:0016740//transferase activity;GO:0030955//potassium ion binding;GO:0046872//metal ion binding;GO:0000166//…
ENSMUSG00000054827	7286.141034	13927.7588	644.523271	0.046276165	-4.433586864	2.75E-09	6.22E-07	Down Regulation	19	40078132	40102394	+	2918	Cyp2c50	GO:0004497;GO:0005506;GO:0005737;GO:0005783;GO:0005789;GO:0006082;GO:0006805;GO:0008392;GO:0008392;GO:0008395;GO:0016020;GO:0016491;GO:0016705;GO:0016712;GO:0019369;GO:0019373;GO:0020037;GO:0020037;GO:0031090;GO:0042738;GO:0043231;GO:0043231;GO:0043651;GO:0046872;GO:0055114;GO:0055114;GO:0055114;GO:0070330;GO:0071614;GO:0004497;GO:0005506;GO:0005737;GO:0005783;GO:0005789;GO:0006082;GO:0006805;GO:…	K07413	EC:1.14.14.1	Q	0UIKN;1ARRJ;1CRXQ;12SZU;0DGDQ;19513;KOG0156;09TUB;0V59K	cytochrome P450, family 2, subfamily c, polypeptide 50 [Source:MGI Symbol;Acc:MGI:2147497]	107141	Q91X77	ko05204(Chemical carcinogenesis - DNA adducts);ko04750(Inflammatory mediator regulation of TRP channels);ko04726(Serotonergic synapse);ko00830(Retinol metabolism);ko00591(Linoleic acid metabolism);ko00590(Arachidonic acid metabolism);ko00140(Steroid hormone biosynthesis)	GO:0006082//organic acid metabolic process;GO:0006805//xenobiotic metabolic process;GO:0019369//arachidonic acid metabolic process;GO:0019373//epoxygenase P450 pathway;GO:0042738//xenobiotic catabolic process;GO:0043651//linoleic acid metabolic process;GO:0055114//obsolete oxidation-reduction process;GO:0055114//obsolete oxidation-reduction process;GO:0055114//obsolete oxidation-reduction process…	GO:0005737//cytoplasm;GO:0005783//endoplasmic reticulum;GO:0005789//endoplasmic reticulum membrane;GO:0016020//membrane;GO:0031090//organelle membrane;GO:0043231//intracellular membrane-bounded organelle;GO:0043231//intracellular membrane-bounded organelle;GO:0005737//cytoplasm;GO:0005783//endoplasmic reticulum;GO:0005789//endoplasmic reticulum membrane;GO:0016020//membrane;GO:0031090//organelle …	GO:0004497//monooxygenase activity;GO:0005506//iron ion binding;GO:0008392//arachidonic acid epoxygenase activity;GO:0008392//arachidonic acid epoxygenase activity;GO:0008395//steroid hydroxylase activity;GO:0016491//oxidoreductase activity;GO:0016705//oxidoreductase activity, acting on paired donors, with incorporation or reduction of molecular oxygen;GO:0016712//oxidoreductase activity, acting …
ENSMUSG00000043671	163.2516634	32.41521339	294.0881134	9.072533624	3.181505498	2.95E-09	6.57E-07	Up Regulation	7	35384590	35453879	-	11367	Dpy19l3	GO:0000030;GO:0005637;GO:0016020;GO:0016021;GO:0016021;GO:0016740;GO:0016757;GO:0018406;GO:0016020;GO:0016021;GO:0016020;GO:0016021;GO:0016021;	K24553	EC:2.4.1.-	U	0DPC5;0UKSK;1CY4B;0V9UM;09ZGJ;194J8;KOG4587;1AW8S;12TYQ	dpy-19-like 3 (C. elegans) [Source:MGI Symbol;Acc:MGI:2443952]	233115	Q71B07	-	GO:0018406//protein C-linked glycosylation via 2'-alpha-mannosyl-L-tryptophan;	GO:0005637//nuclear inner membrane;GO:0016020//membrane;GO:0016021//integral component of membrane;GO:0016021//integral component of membrane;GO:0016020//membrane;GO:0016021//integral component of membrane;GO:0016020//membrane;GO:0016021//integral component of membrane;GO:0016021//integral component of membrane;	GO:0000030//mannosyltransferase activity;GO:0016740//transferase activity;GO:0016757//glycosyltransferase activity;
ENSMUSG00000041220	5666.870717	10496.86168	836.879757	0.079726663	-3.648793898	3.14E-09	6.90E-07	Down Regulation	3	129326004	129432144	+	6431	Elovl6	GO:0005783;GO:0005783;GO:0005783;GO:0005789;GO:0006629;GO:0006631;GO:0006633;GO:0006636;GO:0009922;GO:0009922;GO:0009922;GO:0009922;GO:0009923;GO:0016020;GO:0016021;GO:0016021;GO:0016740;GO:0016747;GO:0019367;GO:0019367;GO:0019367;GO:0019367;GO:0030148;GO:0030176;GO:0030176;GO:0030497;GO:0034625;GO:0034625;GO:0034626;GO:0035338;GO:0042759;GO:0042759;GO:0042761;GO:0042761;GO:0102336;GO:0102337;GO:…	K10203	EC:2.3.1.199	I	0DPZ4;12NDM;0UNFF;0A2B0;1CV2Y;18ZW6;1AT3S;0VD6Z;KOG3072	ELOVL family member 6, elongation of long chain fatty acids (yeast) [Source:MGI Symbol;Acc:MGI:2156528]	170439	Q920L5	ko01040(Biosynthesis of unsaturated fatty acids);ko00062(Fatty acid elongation)	GO:0006629//lipid metabolic process;GO:0006631//fatty acid metabolic process;GO:0006633//fatty acid biosynthetic process;GO:0006636//unsaturated fatty acid biosynthetic process;GO:0019367//fatty acid elongation, saturated fatty acid;GO:0019367//fatty acid elongation, saturated fatty acid;GO:0019367//fatty acid elongation, saturated fatty acid;GO:0019367//fatty acid elongation, saturated fatty aci…	GO:0005783//endoplasmic reticulum;GO:0005783//endoplasmic reticulum;GO:0005783//endoplasmic reticulum;GO:0005789//endoplasmic reticulum membrane;GO:0009923//fatty acid elongase complex;GO:0016020//membrane;GO:0016021//integral component of membrane;GO:0016021//integral component of membrane;GO:0030176//integral component of endoplasmic reticulum membrane;GO:0030176//integral component of endoplas…	GO:0009922//fatty acid elongase activity;GO:0009922//fatty acid elongase activity;GO:0009922//fatty acid elongase activity;GO:0009922//fatty acid elongase activity;GO:0016740//transferase activity;GO:0016747//acyltransferase activity, transferring groups other than amino-acyl groups;GO:0102336//3-oxo-arachidoyl-CoA synthase activity;GO:0102337//3-oxo-cerotoyl-CoA synthase activity;GO:0102338//3-o…
ENSMUSG00000021573	119.1239624	215.7558946	22.49203012	0.104247581	-3.261914186	4.17E-09	9.05E-07	Down Regulation	13	74157526	74183872	+	5102	Tppp	GO:0000287;GO:0000287;GO:0000287;GO:0001578;GO:0001578;GO:0001578;GO:0001578;GO:0001578;GO:0003924;GO:0003924;GO:0003924;GO:0005634;GO:0005634;GO:0005634;GO:0005737;GO:0005737;GO:0005737;GO:0005739;GO:0005739;GO:0005794;GO:0005819;GO:0005829;GO:0005829;GO:0005856;GO:0005874;GO:0005874;GO:0005874;GO:0005874;GO:0007049;GO:0008017;GO:0014003;GO:0015631;GO:0015631;GO:0015631;GO:0015631;GO:0016787;GO:…	-	-	Z;T	18Y65;1AVQ4;0V9ZN;1CVBP;09Z27;0DKHM;0UMUY;KOG4070;13KW2	tubulin polymerization promoting protein [Source:MGI Symbol;Acc:MGI:1920198]	72948	Q7TQD2;Q3URG1	-	GO:0001578//microtubule bundle formation;GO:0001578//microtubule bundle formation;GO:0001578//microtubule bundle formation;GO:0001578//microtubule bundle formation;GO:0001578//microtubule bundle formation;GO:0007049//cell cycle;GO:0014003//oligodendrocyte development;GO:0030953//astral microtubule organization;GO:0030953//astral microtubule organization;GO:0030953//astral microtubule organization…	GO:0005634//nucleus;GO:0005634//nucleus;GO:0005634//nucleus;GO:0005737//cytoplasm;GO:0005737//cytoplasm;GO:0005737//cytoplasm;GO:0005739//mitochondrion;GO:0005739//mitochondrion;GO:0005794//Golgi apparatus;GO:0005819//spindle;GO:0005829//cytosol;GO:0005829//cytosol;GO:0005856//cytoskeleton;GO:0005874//microtubule;GO:0005874//microtubule;GO:0005874//microtubule;GO:0005874//microtubule;GO:0030054//…	GO:0000287//magnesium ion binding;GO:0000287//magnesium ion binding;GO:0000287//magnesium ion binding;GO:0003924//GTPase activity;GO:0003924//GTPase activity;GO:0003924//GTPase activity;GO:0008017//microtubule binding;GO:0015631//tubulin binding;GO:0015631//tubulin binding;GO:0015631//tubulin binding;GO:0015631//tubulin binding;GO:0016787//hydrolase activity;GO:0042803//protein homodimerization a…
ENSMUSG00000020467	111.0549304	200.1396653	21.97019545	0.109774319	-3.187387511	4.53E-09	9.65E-07	Down Regulation	11	28803204	28876743	+	2037	Efemp1	GO:0005006;GO:0005006;GO:0005006;GO:0005006;GO:0005154;GO:0005154;GO:0005154;GO:0005201;GO:0005509;GO:0005576;GO:0005604;GO:0005615;GO:0005615;GO:0005615;GO:0005615;GO:0005737;GO:0006355;GO:0006355;GO:0006355;GO:0007173;GO:0007173;GO:0007173;GO:0007173;GO:0008083;GO:0008284;GO:0010977;GO:0018108;GO:0018108;GO:0018108;GO:0031346;GO:0032331;GO:0032331;GO:0032331;GO:0043010;GO:0048048;GO:0048050;GO:…	K18262	-	W	14TG4;0E5S0;0V2FP;0WCT3;0B0AE;1DCRS;0KD9V;1BA25;196TC	epidermal growth factor-containing fibulin-like extracellular matrix protein 1 [Source:MGI Symbol;Acc:MGI:1339998]	216616	Q8BPB5	-	GO:0006355//regulation of transcription, DNA-templated;GO:0006355//regulation of transcription, DNA-templated;GO:0006355//regulation of transcription, DNA-templated;GO:0007173//epidermal growth factor receptor signaling pathway;GO:0007173//epidermal growth factor receptor signaling pathway;GO:0007173//epidermal growth factor receptor signaling pathway;GO:0007173//epidermal growth factor receptor …	GO:0005576//extracellular region;GO:0005604//basement membrane;GO:0005615//extracellular space;GO:0005615//extracellular space;GO:0005615//extracellular space;GO:0005615//extracellular space;GO:0005737//cytoplasm;GO:0062023//collagen-containing extracellular matrix;GO:0062023//collagen-containing extracellular matrix;GO:0062023//collagen-containing extracellular matrix;	GO:0005006//epidermal growth factor-activated receptor activity;GO:0005006//epidermal growth factor-activated receptor activity;GO:0005006//epidermal growth factor-activated receptor activity;GO:0005006//epidermal growth factor-activated receptor activity;GO:0005154//epidermal growth factor receptor binding;GO:0005154//epidermal growth factor receptor binding;GO:0005154//epidermal growth factor r…
ENSMUSG00000028832	239.2732985	59.75688125	418.7897158	7.008225782	2.809049255	4.56E-09	9.65E-07	Up Regulation	4	134195631	134201154	+	1922	Stmn1	GO:0000281;GO:0000281;GO:0005515;GO:0005515;GO:0005737;GO:0005737;GO:0005737;GO:0005829;GO:0005856;GO:0005874;GO:0007019;GO:0007019;GO:0007019;GO:0007052;GO:0007052;GO:0007275;GO:0007399;GO:0007409;GO:0007420;GO:0009615;GO:0015631;GO:0015631;GO:0015631;GO:0016020;GO:0030154;GO:0031110;GO:0031110;GO:0031110;GO:0031110;GO:0031115;GO:0031115;GO:0031175;GO:0035024;GO:0035024;GO:0043005;GO:0048012;GO:…	K04381	-	Z	0DPQ4;13PR2;0IN6S;1B1CD;0A222;1CYP6;0UT12;0VCXE;190PF	stathmin 1 [Source:MGI Symbol;Acc:MGI:96739]	16765	P54227;Q545B6	ko05206(MicroRNAs in cancer);ko04010(MAPK signaling pathway)	GO:0000281//mitotic cytokinesis;GO:0000281//mitotic cytokinesis;GO:0007019//microtubule depolymerization;GO:0007019//microtubule depolymerization;GO:0007019//microtubule depolymerization;GO:0007052//mitotic spindle organization;GO:0007052//mitotic spindle organization;GO:0007275//multicellular organism development;GO:0007399//nervous system development;GO:0007409//axonogenesis;GO:0007420//brain d…	GO:0005737//cytoplasm;GO:0005737//cytoplasm;GO:0005737//cytoplasm;GO:0005829//cytosol;GO:0005856//cytoskeleton;GO:0005874//microtubule;GO:0016020//membrane;GO:0043005//neuron projection;GO:0005737//cytoplasm;GO:0005737//cytoplasm;GO:0005737//cytoplasm;GO:0005829//cytosol;GO:0005856//cytoskeleton;GO:0005874//microtubule;GO:0016020//membrane;GO:0043005//neuron projection;	GO:0005515//protein binding;GO:0005515//protein binding;GO:0015631//tubulin binding;GO:0015631//tubulin binding;GO:0015631//tubulin binding;GO:0005515//protein binding;GO:0005515//protein binding;GO:0015631//tubulin binding;GO:0015631//tubulin binding;
ENSMUSG00000020538	4897.046448	8183.696649	1610.396247	0.196781029	-2.345336954	5.02E-09	1.05E-06	Down Regulation	11	60089915	60113407	-	5634	Srebf1	GO:0016020;GO:0016021;GO:0046983;GO:0000122;GO:0000139;GO:0000139;GO:0000976;GO:0000977;GO:0000977;GO:0000978;GO:0000978;GO:0000978;GO:0000981;GO:0000981;GO:0000981;GO:0001228;GO:0001228;GO:0003062;GO:0003677;GO:0003677;GO:0003682;GO:0003682;GO:0003700;GO:0003700;GO:0003700;GO:0004879;GO:0004879;GO:0005515;GO:0005515;GO:0005515;GO:0005634;GO:0005634;GO:0005634;GO:0005634;GO:0005634;GO:0005634;GO:…	K07197	-	K	18VBR;09TG6;1CPGV;0V4F7;12Q86;0URHZ;1AU9X;0DET2;KOG2588	sterol regulatory element binding transcription factor 1 [Source:MGI Symbol;Acc:MGI:107606]	20787	Q9WTN3	ko04936(Alcoholic liver disease);ko04932(Non-alcoholic fatty liver disease);ko04931(Insulin resistance);ko04910(Insulin signaling pathway);ko04152(AMPK signaling pathway)	GO:0000122//negative regulation of transcription by RNA polymerase II;GO:0003062//regulation of heart rate by chemical signal;GO:0006355//regulation of transcription, DNA-templated;GO:0006355//regulation of transcription, DNA-templated;GO:0006357//regulation of transcription by RNA polymerase II;GO:0006357//regulation of transcription by RNA polymerase II;GO:0006357//regulation of transcription b…	GO:0016020//membrane;GO:0016021//integral component of membrane;GO:0000139//Golgi membrane;GO:0000139//Golgi membrane;GO:0005634//nucleus;GO:0005634//nucleus;GO:0005634//nucleus;GO:0005634//nucleus;GO:0005634//nucleus;GO:0005634//nucleus;GO:0005654//nucleoplasm;GO:0005737//cytoplasm;GO:0005737//cytoplasm;GO:0005783//endoplasmic reticulum;GO:0005783//endoplasmic reticulum;GO:0005789//endoplasmic r…	GO:0046983//protein dimerization activity;GO:0000976//transcription cis-regulatory region binding;GO:0000977//RNA polymerase II transcription regulatory region sequence-specific DNA binding;GO:0000977//RNA polymerase II transcription regulatory region sequence-specific DNA binding;GO:0000978//RNA polymerase II cis-regulatory region sequence-specific DNA binding;GO:0000978//RNA polymerase II cis-r…
ENSMUSG00000006494	1977.158502	3337.453937	616.8630663	0.184830436	-2.43572575	5.24E-09	1.08E-06	Down Regulation	2	71703568	71734202	+	7779	Pdk1	GO:0000166;GO:0004672;GO:0004672;GO:0004672;GO:0004674;GO:0004674;GO:0004740;GO:0004740;GO:0004740;GO:0005524;GO:0005524;GO:0005654;GO:0005730;GO:0005739;GO:0005739;GO:0005739;GO:0005759;GO:0005886;GO:0005967;GO:0005975;GO:0006006;GO:0006468;GO:0007166;GO:0008283;GO:0008283;GO:0008283;GO:0008631;GO:0008631;GO:0008631;GO:0010510;GO:0010906;GO:0010906;GO:0010906;GO:0016301;GO:0016310;GO:0016740;GO:…	K12077	EC:2.7.11.2	T	KOG0787;1B35V;0DJ6E;19298;0V8RW;12NVT;09XCJ;0UQN6;1CTYA	pyruvate dehydrogenase kinase, isoenzyme 1 [Source:MGI Symbol;Acc:MGI:1926119]	228026	Q8BFP9	ko05230(Central carbon metabolism in cancer);ko04066(HIF-1 signaling pathway)	GO:0005975//carbohydrate metabolic process;GO:0006006//glucose metabolic process;GO:0006468//protein phosphorylation;GO:0007166//cell surface receptor signaling pathway;GO:0008283//cell population proliferation;GO:0008283//cell population proliferation;GO:0008283//cell population proliferation;GO:0008631//intrinsic apoptotic signaling pathway in response to oxidative stress;GO:0008631//intrinsic …	GO:0005654//nucleoplasm;GO:0005730//nucleolus;GO:0005739//mitochondrion;GO:0005739//mitochondrion;GO:0005739//mitochondrion;GO:0005759//mitochondrial matrix;GO:0005886//plasma membrane;GO:0005967//mitochondrial pyruvate dehydrogenase complex;GO:0045254//pyruvate dehydrogenase complex;	GO:0000166//nucleotide binding;GO:0004672//protein kinase activity;GO:0004672//protein kinase activity;GO:0004672//protein kinase activity;GO:0004674//protein serine/threonine kinase activity;GO:0004674//protein serine/threonine kinase activity;GO:0004740//pyruvate dehydrogenase (acetyl-transferring) kinase activity;GO:0004740//pyruvate dehydrogenase (acetyl-transferring) kinase activity;GO:00047…
ENSMUSG00000053303	503.1592758	980.9679362	25.35061545	0.025842451	-5.274113304	5.29E-09	1.08E-06	Down Regulation	19	7758406	7780032	-	2949	Slc22a26	GO:0015711;GO:0016020;GO:0016021;GO:0016021;GO:0022857;GO:0055085;GO:0015711;GO:0016020;GO:0016021;GO:0016021;GO:0022857;GO:0055085;	K08206	-	I	KOG0255	solute carrier family 22 (organic cation transporter), member 26 [Source:MGI Symbol;Acc:MGI:2385316]	236149	Q91WJ2	-	GO:0015711//organic anion transport;GO:0055085//transmembrane transport;GO:0015711//organic anion transport;GO:0055085//transmembrane transport;	GO:0016020//membrane;GO:0016021//integral component of membrane;GO:0016021//integral component of membrane;GO:0016020//membrane;GO:0016021//integral component of membrane;GO:0016021//integral component of membrane;	GO:0022857//transmembrane transporter activity;GO:0022857//transmembrane transporter activity;
ENSMUSG00000051748	700.5943671	1341.262005	59.92672905	0.044679361	-4.484247644	5.46E-09	1.10E-06	Down Regulation	11	83637766	83643468	+	434	Wfdc21	GO:0004867;GO:0005576;GO:0005576;GO:0005615;GO:0005615;GO:0008047;GO:0010466;GO:0010951;GO:0019731;GO:0030414;GO:0032496;GO:0034612;GO:0045087;GO:0050790;GO:0050872;	-	-	S	0UWPJ;1B8DV;0DW8N;1D5UV;0JMCX;0AB9V;0VNAH;14C47	WAP four-disulfide core domain 21 [Source:MGI Symbol;Acc:MGI:1913357]	66107	Q8BTE6	-	GO:0010466//negative regulation of peptidase activity;GO:0010951//negative regulation of endopeptidase activity;GO:0019731//antibacterial humoral response;GO:0032496//response to lipopolysaccharide;GO:0034612//response to tumor necrosis factor;GO:0045087//innate immune response;GO:0050790//regulation of catalytic activity;GO:0050872//white fat cell differentiation;	GO:0005576//extracellular region;GO:0005576//extracellular region;GO:0005615//extracellular space;GO:0005615//extracellular space;	GO:0004867//serine-type endopeptidase inhibitor activity;GO:0008047//enzyme activator activity;GO:0030414//peptidase inhibitor activity;
ENSMUSG00000034177	290.9169385	503.6201667	78.21371025	0.155302975	-2.686842627	7.34E-09	1.46E-06	Down Regulation	11	87553548	87626365	+	6558	Rnf43	GO:0004842;GO:0004842;GO:0005109;GO:0005109;GO:0005515;GO:0005634;GO:0005635;GO:0005783;GO:0005789;GO:0005886;GO:0005887;GO:0005887;GO:0005887;GO:0006511;GO:0006511;GO:0006511;GO:0007275;GO:0016020;GO:0016021;GO:0016055;GO:0016567;GO:0016567;GO:0016740;GO:0030178;GO:0030178;GO:0038018;GO:0038018;GO:0038018;GO:0046872;GO:0061630;GO:0072089;GO:0004842;GO:0004842;GO:0005109;GO:0005109;GO:0005515;GO:…	K15694	EC:2.3.2.27	O	KOG0800;1CQ6V;1AXZ9;13GE8;09XMB;18YY5;0DIYU;0V8J0;0UMM8	ring finger protein 43 [Source:MGI Symbol;Acc:MGI:2442609]	207742	Q5NCP0;A3KMI3	ko04310(Wnt signaling pathway)	GO:0006511//ubiquitin-dependent protein catabolic process;GO:0006511//ubiquitin-dependent protein catabolic process;GO:0006511//ubiquitin-dependent protein catabolic process;GO:0007275//multicellular organism development;GO:0016055//Wnt signaling pathway;GO:0016567//protein ubiquitination;GO:0016567//protein ubiquitination;GO:0030178//negative regulation of Wnt signaling pathway;GO:0030178//negat…	GO:0005634//nucleus;GO:0005635//nuclear envelope;GO:0005783//endoplasmic reticulum;GO:0005789//endoplasmic reticulum membrane;GO:0005886//plasma membrane;GO:0005887//integral component of plasma membrane;GO:0005887//integral component of plasma membrane;GO:0005887//integral component of plasma membrane;GO:0016020//membrane;GO:0016021//integral component of membrane;GO:0005634//nucleus;GO:0005635/…	GO:0004842//ubiquitin-protein transferase activity;GO:0004842//ubiquitin-protein transferase activity;GO:0005109//frizzled binding;GO:0005109//frizzled binding;GO:0005515//protein binding;GO:0016740//transferase activity;GO:0046872//metal ion binding;GO:0061630//ubiquitin protein ligase activity;GO:0004842//ubiquitin-protein transferase activity;GO:0004842//ubiquitin-protein transferase activity;…
ENSMUSG00000020123	109.6299585	198.8301446	20.4297724	0.102749875	-3.282791463	8.37E-09	1.65E-06	Down Regulation	10	122284404	122289357	+	2670	Avpr1a	GO:0001992;GO:0001992;GO:0002125;GO:0002125;GO:0003084;GO:0003084;GO:0004930;GO:0004930;GO:0004930;GO:0005000;GO:0005000;GO:0005000;GO:0005000;GO:0005000;GO:0005000;GO:0005768;GO:0005768;GO:0005886;GO:0005886;GO:0005886;GO:0005886;GO:0005887;GO:0007165;GO:0007186;GO:0007186;GO:0007186;GO:0007204;GO:0007204;GO:0007621;GO:0007621;GO:0007625;GO:0007625;GO:0008284;GO:0008284;GO:0008284;GO:0010033;GO:…	K04226	-	T	KOG3656;09XN1;1CTR7;12QMR;0UM0A;0DIZU;0V8JT;18TS2;1AWGB	arginine vasopressin receptor 1A [Source:MGI Symbol;Acc:MGI:1859216]	54140	Q62463;Q3U1H9	ko04270(Vascular smooth muscle contraction);ko04080(Neuroactive ligand-receptor interaction);ko04072(Phospholipase D signaling pathway);ko04020(Calcium signaling pathway)	GO:0001992//regulation of systemic arterial blood pressure by vasopressin;GO:0001992//regulation of systemic arterial blood pressure by vasopressin;GO:0002125//maternal aggressive behavior;GO:0002125//maternal aggressive behavior;GO:0003084//positive regulation of systemic arterial blood pressure;GO:0003084//positive regulation of systemic arterial blood pressure;GO:0007165//signal transduction;G…	GO:0005768//endosome;GO:0005768//endosome;GO:0005886//plasma membrane;GO:0005886//plasma membrane;GO:0005886//plasma membrane;GO:0005886//plasma membrane;GO:0005887//integral component of plasma membrane;GO:0016020//membrane;GO:0016021//integral component of membrane;GO:0016021//integral component of membrane;GO:0030139//endocytic vesicle;GO:0030139//endocytic vesicle;GO:0031410//cytoplasmic vesi…	GO:0004930//G protein-coupled receptor activity;GO:0004930//G protein-coupled receptor activity;GO:0004930//G protein-coupled receptor activity;GO:0005000//vasopressin receptor activity;GO:0005000//vasopressin receptor activity;GO:0005000//vasopressin receptor activity;GO:0005000//vasopressin receptor activity;GO:0005000//vasopressin receptor activity;GO:0005000//vasopressin receptor activity;GO:…
ENSMUSG00000061322	26.73146443	0.674415438	52.78851343	78.27299088	6.290442667	9.97E-09	1.92E-06	Up Regulation	4	41569775	41638158	+	2782	Dnai1	GO:0003341;GO:0003341;GO:0003351;GO:0003774;GO:0005515;GO:0005515;GO:0005576;GO:0005737;GO:0005737;GO:0005813;GO:0005856;GO:0005874;GO:0005929;GO:0005929;GO:0007018;GO:0007368;GO:0007507;GO:0008286;GO:0030286;GO:0030317;GO:0036157;GO:0036157;GO:0036158;GO:0036158;GO:0042995;GO:0045503;GO:0045504;GO:0097729;	K10409	-	Z	13GEY;0B6MK;0WJCJ;197HU;1BBKU;0IU35;1DGH7;0E9NK;0V3YW	dynein axonemal intermediate chain 1 [Source:MGI Symbol;Acc:MGI:1916172]	68922	Q8C0M8;A2ANP4	ko05022(Pathways of neurodegeneration - multiple diseases);ko05016(Huntington disease);ko05014(Amyotrophic lateral sclerosis)	GO:0003341//cilium movement;GO:0003341//cilium movement;GO:0003351//epithelial cilium movement involved in extracellular fluid movement;GO:0007018//microtubule-based movement;GO:0007368//determination of left/right symmetry;GO:0007507//heart development;GO:0008286//insulin receptor signaling pathway;GO:0030317//flagellated sperm motility;GO:0036158//outer dynein arm assembly;GO:0036158//outer dyn…	GO:0005576//extracellular region;GO:0005737//cytoplasm;GO:0005737//cytoplasm;GO:0005813//centrosome;GO:0005856//cytoskeleton;GO:0005874//microtubule;GO:0005929//cilium;GO:0005929//cilium;GO:0030286//dynein complex;GO:0036157//outer dynein arm;GO:0036157//outer dynein arm;GO:0042995//cell projection;GO:0097729//9+2 motile cilium;	GO:0003774//cytoskeletal motor activity;GO:0005515//protein binding;GO:0005515//protein binding;GO:0045503//dynein light chain binding;GO:0045504//dynein heavy chain binding;
ENSMUSG00000026355	244.9026161	64.18076619	425.6244659	6.631651369	2.729368165	1.00E-08	1.92E-06	Up Regulation	1	128259327	128287401	-	4666	Mcm6	GO:0000166;GO:0000727;GO:0003677;GO:0003677;GO:0003678;GO:0003678;GO:0003678;GO:0003678;GO:0003688;GO:0003697;GO:0003697;GO:0004386;GO:0005515;GO:0005515;GO:0005524;GO:0005524;GO:0005634;GO:0005634;GO:0005634;GO:0005634;GO:0005634;GO:0005654;GO:0005654;GO:0005694;GO:0006260;GO:0006260;GO:0006267;GO:0006268;GO:0006268;GO:0006270;GO:0007049;GO:0016787;GO:0032508;GO:0042555;GO:0042555;GO:0042555;GO:…	K02542	EC:3.6.4.12	L	0DGF8;18VIT;0V65Z;KOG0480;0UK0K;12P59;1CWTI;09V6E;1B294	minichromosome maintenance complex component 6 [Source:MGI Symbol;Acc:MGI:1298227]	17219	P97311;Q542I2	ko04113(Meiosis - yeast);ko04111(Cell cycle - yeast);ko04110(Cell cycle);ko03030(DNA replication)	GO:0000727//double-strand break repair via break-induced replication;GO:0006260//DNA replication;GO:0006260//DNA replication;GO:0006267//pre-replicative complex assembly involved in nuclear cell cycle DNA replication;GO:0006268//DNA unwinding involved in DNA replication;GO:0006268//DNA unwinding involved in DNA replication;GO:0006270//DNA replication initiation;GO:0007049//cell cycle;GO:0032508//…	GO:0005634//nucleus;GO:0005634//nucleus;GO:0005634//nucleus;GO:0005634//nucleus;GO:0005634//nucleus;GO:0005654//nucleoplasm;GO:0005654//nucleoplasm;GO:0005694//chromosome;GO:0042555//MCM complex;GO:0042555//MCM complex;GO:0042555//MCM complex;GO:0042555//MCM complex;GO:0042555//MCM complex;GO:0071162//CMG complex;GO:0005634//nucleus;GO:0005634//nucleus;GO:0042555//MCM complex;	GO:0000166//nucleotide binding;GO:0003677//DNA binding;GO:0003677//DNA binding;GO:0003678//DNA helicase activity;GO:0003678//DNA helicase activity;GO:0003678//DNA helicase activity;GO:0003678//DNA helicase activity;GO:0003688//DNA replication origin binding;GO:0003697//single-stranded DNA binding;GO:0003697//single-stranded DNA binding;GO:0004386//helicase activity;GO:0005515//protein binding;GO:…
ENSMUSG00000018604	218.4994582	382.5988302	54.40008628	0.14218571	-2.814151618	1.06E-08	2.02E-06	Down Regulation	5	119808734	119822789	+	6624	Tbx3	GO:0000122;GO:0000785;GO:0000978;GO:0000978;GO:0000981;GO:0001085;GO:0001102;GO:0001227;GO:0001501;GO:0001501;GO:0001568;GO:0001701;GO:0001708;GO:0001947;GO:0001947;GO:0003007;GO:0003151;GO:0003167;GO:0003205;GO:0003677;GO:0003700;GO:0003700;GO:0005634;GO:0005634;GO:0005634;GO:0006355;GO:0006357;GO:0007275;GO:0007417;GO:0007569;GO:0008284;GO:0008284;GO:0008284;GO:0008595;GO:0008595;GO:0009887;GO:…	K10177	-	K	09VH0;18WT1;0DGRP;1CRFQ;1AU61;12SBZ;0UIM9;0V6G9;KOG3585	T-box 3 [Source:MGI Symbol;Acc:MGI:98495]	21386	P70324;Q3ULL3	ko04550(Signaling pathways regulating pluripotency of stem cells)	GO:0000122//negative regulation of transcription by RNA polymerase II;GO:0001501//skeletal system development;GO:0001501//skeletal system development;GO:0001568//blood vessel development;GO:0001701//in utero embryonic development;GO:0001708//cell fate specification;GO:0001947//heart looping;GO:0001947//heart looping;GO:0003007//heart morphogenesis;GO:0003151//outflow tract morphogenesis;GO:000316…	GO:0000785//chromatin;GO:0005634//nucleus;GO:0005634//nucleus;GO:0005634//nucleus;GO:0000785//chromatin;GO:0005634//nucleus;GO:0005634//nucleus;GO:0005634//nucleus;GO:0000785//chromatin;GO:0005634//nucleus;GO:0005634//nucleus;GO:0005634//nucleus;GO:0005634//nucleus;	GO:0000978//RNA polymerase II cis-regulatory region sequence-specific DNA binding;GO:0000978//RNA polymerase II cis-regulatory region sequence-specific DNA binding;GO:0000981//DNA-binding transcription factor activity, RNA polymerase II-specific;GO:0001085//RNA polymerase II-specific DNA-binding transcription factor binding;GO:0001102//RNA polymerase II-specific DNA-binding transcription factor b…
ENSMUSG00000043418	69.77970504	129.6105837	9.948826369	0.076759367	-3.703513374	1.07E-08	2.02E-06	Down Regulation	14	36789886	36795700	+	2909	Lrit2	GO:0003674;GO:0005575;GO:0008150;GO:0016020;GO:0016021;	K24491	-	T	KOG0619;0V909;18VTG;09Y2X;0DJFU;1AY32;0UN6M;12QWN;1CU8B	leucine-rich repeat, immunoglobulin-like and transmembrane domains 2 [Source:MGI Symbol;Acc:MGI:2444885]	239038	Q6PFC5	-	GO:0008150//biological_process;	GO:0005575//cellular_component;GO:0016020//membrane;GO:0016021//integral component of membrane;	GO:0003674//molecular_function;
ENSMUSG00000010122	2839.616927	4766.58617	912.6476843	0.191467783	-2.384826438	1.14E-08	2.12E-06	Down Regulation	11	61234227	61269171	-	3383	Slc47a1	GO:0005886;GO:0005886;GO:0005886;GO:0006812;GO:0006812;GO:0015179;GO:0015179;GO:0015297;GO:0015695;GO:0015695;GO:0015695;GO:0016020;GO:0016020;GO:0016020;GO:0016021;GO:0016323;GO:0016323;GO:0016324;GO:0016324;GO:0022857;GO:0031982;GO:0031982;GO:0042886;GO:0042887;GO:0042887;GO:0042908;GO:0042908;GO:0042910;GO:0042910;GO:0042910;GO:0042910;GO:0055085;GO:0055085;GO:0055085;GO:0061459;GO:0061459;GO:…	K03327	-	P;B;U	KOG1347;1CUJ3;0UNJK;09YC6;0DJS1;18Z12;0V99P;12RS0;1AY2S	solute carrier family 47, member 1 [Source:MGI Symbol;Acc:MGI:1914723]	67473	Q8K0H1	-	GO:0006812//cation transport;GO:0006812//cation transport;GO:0015695//organic cation transport;GO:0015695//organic cation transport;GO:0015695//organic cation transport;GO:0042886//amide transport;GO:0042908//xenobiotic transport;GO:0042908//xenobiotic transport;GO:0055085//transmembrane transport;GO:0055085//transmembrane transport;GO:0055085//transmembrane transport;GO:0089718//amino acid impor…	GO:0005886//plasma membrane;GO:0005886//plasma membrane;GO:0005886//plasma membrane;GO:0016020//membrane;GO:0016020//membrane;GO:0016020//membrane;GO:0016021//integral component of membrane;GO:0016323//basolateral plasma membrane;GO:0016323//basolateral plasma membrane;GO:0016324//apical plasma membrane;GO:0016324//apical plasma membrane;GO:0031982//vesicle;GO:0031982//vesicle;GO:0016020//membran…	GO:0015179//L-amino acid transmembrane transporter activity;GO:0015179//L-amino acid transmembrane transporter activity;GO:0015297//antiporter activity;GO:0022857//transmembrane transporter activity;GO:0042887//amide transmembrane transporter activity;GO:0042887//amide transmembrane transporter activity;GO:0042910//xenobiotic transmembrane transporter activity;GO:0042910//xenobiotic transmembrane…
ENSMUSG00000020357	1173.145376	372.7808195	1973.509933	5.294022197	2.404364244	1.28E-08	2.35E-06	Up Regulation	11	49500090	49543566	+	8232	Flt4	GO:0000166;GO:0001525;GO:0001934;GO:0001934;GO:0001938;GO:0001938;GO:0001944;GO:0001945;GO:0001945;GO:0001946;GO:0001946;GO:0001946;GO:0002040;GO:0002244;GO:0003016;GO:0004672;GO:0004713;GO:0004713;GO:0004714;GO:0004714;GO:0004714;GO:0004714;GO:0004714;GO:0005021;GO:0005021;GO:0005021;GO:0005021;GO:0005515;GO:0005515;GO:0005524;GO:0005524;GO:0005634;GO:0005654;GO:0005654;GO:0005737;GO:0005829;GO:…	K05097	EC:2.7.10.1	T	0V51R;1CQ26;09U2S;KOG0200;18ZZK;1AYCZ;0USB4;0DFCG;12TBY	FMS-like tyrosine kinase 4 [Source:MGI Symbol;Acc:MGI:95561]	14257	P35917;Q5SU94	ko05224(Breast cancer);ko05200(Pathways in cancer);ko04510(Focal adhesion);ko04151(PI3K-Akt signaling pathway);ko04020(Calcium signaling pathway);ko04015(Rap1 signaling pathway);ko04014(Ras signaling pathway);ko04010(MAPK signaling pathway)	GO:0001525//angiogenesis;GO:0001934//positive regulation of protein phosphorylation;GO:0001934//positive regulation of protein phosphorylation;GO:0001938//positive regulation of endothelial cell proliferation;GO:0001938//positive regulation of endothelial cell proliferation;GO:0001944//vasculature development;GO:0001945//lymph vessel development;GO:0001945//lymph vessel development;GO:0001946//ly…	GO:0005634//nucleus;GO:0005654//nucleoplasm;GO:0005654//nucleoplasm;GO:0005737//cytoplasm;GO:0005829//cytosol;GO:0005886//plasma membrane;GO:0005886//plasma membrane;GO:0005886//plasma membrane;GO:0005887//integral component of plasma membrane;GO:0005887//integral component of plasma membrane;GO:0016020//membrane;GO:0016021//integral component of membrane;GO:0043235//receptor complex;GO:0043235//…	GO:0000166//nucleotide binding;GO:0004672//protein kinase activity;GO:0004713//protein tyrosine kinase activity;GO:0004713//protein tyrosine kinase activity;GO:0004714//transmembrane receptor protein tyrosine kinase activity;GO:0004714//transmembrane receptor protein tyrosine kinase activity;GO:0004714//transmembrane receptor protein tyrosine kinase activity;GO:0004714//transmembrane receptor pro…
ENSMUSG00000030659	159.1963232	38.41008166	279.9825647	7.289298866	2.865780053	1.35E-08	2.46E-06	Up Regulation	7	116103604	116139819	+	2331	Nucb2	GO:0001965;GO:0001965;GO:0003677;GO:0005085;GO:0005085;GO:0005164;GO:0005509;GO:0005509;GO:0005509;GO:0005576;GO:0005615;GO:0005634;GO:0005634;GO:0005635;GO:0005640;GO:0005737;GO:0005737;GO:0005783;GO:0005783;GO:0005793;GO:0005793;GO:0005794;GO:0005797;GO:0006874;GO:0007264;GO:0007264;GO:0016020;GO:0032099;GO:0032099;GO:0043204;GO:0043951;GO:0045599;GO:0046321;GO:0046627;GO:0046872;GO:0050790;GO:…	K20371	-	U	12NID;0V5I3;1CQHW;0DFUG;18TQ8;1AST8;KOG3866;0UHAH;09UIW	nucleobindin 2 [Source:MGI Symbol;Acc:MGI:1858179]	53322	P81117;Q3TV28	-	GO:0006874//cellular calcium ion homeostasis;GO:0007264//small GTPase mediated signal transduction;GO:0007264//small GTPase mediated signal transduction;GO:0032099//negative regulation of appetite;GO:0032099//negative regulation of appetite;GO:0043951//negative regulation of cAMP-mediated signaling;GO:0045599//negative regulation of fat cell differentiation;GO:0046321//positive regulation of fatt…	GO:0005576//extracellular region;GO:0005615//extracellular space;GO:0005634//nucleus;GO:0005634//nucleus;GO:0005635//nuclear envelope;GO:0005640//nuclear outer membrane;GO:0005737//cytoplasm;GO:0005737//cytoplasm;GO:0005783//endoplasmic reticulum;GO:0005783//endoplasmic reticulum;GO:0005793//endoplasmic reticulum-Golgi intermediate compartment;GO:0005793//endoplasmic reticulum-Golgi intermediate …	GO:0001965//G-protein alpha-subunit binding;GO:0001965//G-protein alpha-subunit binding;GO:0003677//DNA binding;GO:0005085//guanyl-nucleotide exchange factor activity;GO:0005085//guanyl-nucleotide exchange factor activity;GO:0005164//tumor necrosis factor receptor binding;GO:0005509//calcium ion binding;GO:0005509//calcium ion binding;GO:0005509//calcium ion binding;GO:0046872//metal ion binding;…
ENSMUSG00000089960	526.3516388	896.5276255	156.1756521	0.174200602	-2.521178485	1.47E-08	2.65E-06	Down Regulation	1	88139681	88146719	+	2224	Ugt1a1	GO:0001889;GO:0001972;GO:0001972;GO:0004857;GO:0004857;GO:0005496;GO:0005496;GO:0005783;GO:0005783;GO:0005783;GO:0005783;GO:0005789;GO:0005887;GO:0006953;GO:0007584;GO:0008194;GO:0008210;GO:0008210;GO:0010033;GO:0010033;GO:0014070;GO:0015020;GO:0015020;GO:0015020;GO:0015020;GO:0016020;GO:0016021;GO:0016740;GO:0016757;GO:0019899;GO:0019899;GO:0019899;GO:0031100;GO:0032496;GO:0032870;GO:0034663;GO:…	K00699	EC:2.4.1.17	C;G	1B3CX;0UK1V;09WHA;1958R;1CSGY;12QS3;0DHSN;KOG1192;0V7FS	UDP glucuronosyltransferase 1 family, polypeptide A1 [Source:MGI Symbol;Acc:MGI:98898]	394436	Q63886	ko05207(Chemical carcinogenesis - receptor activation);ko05204(Chemical carcinogenesis - DNA adducts);ko04976(Bile secretion);ko00983(Drug metabolism - other enzymes);ko00982(Drug metabolism - cytochrome P450);ko00980(Metabolism of xenobiotics by cytochrome P450);ko00860(Porphyrin metabolism);ko00830(Retinol metabolism);ko00140(Steroid hormone biosynthesis);ko00053(Ascorbate and aldarate metaboli…	GO:0001889//liver development;GO:0006953//acute-phase response;GO:0007584//response to nutrient;GO:0008210//estrogen metabolic process;GO:0008210//estrogen metabolic process;GO:0010033//response to organic substance;GO:0010033//response to organic substance;GO:0014070//response to organic cyclic compound;GO:0031100//animal organ regeneration;GO:0032496//response to lipopolysaccharide;GO:0032870//…	GO:0005783//endoplasmic reticulum;GO:0005783//endoplasmic reticulum;GO:0005783//endoplasmic reticulum;GO:0005783//endoplasmic reticulum;GO:0005789//endoplasmic reticulum membrane;GO:0005887//integral component of plasma membrane;GO:0016020//membrane;GO:0016021//integral component of membrane;GO:0034663//endoplasmic reticulum chaperone complex;GO:0043231//intracellular membrane-bounded organelle;G…	GO:0001972//retinoic acid binding;GO:0001972//retinoic acid binding;GO:0004857//enzyme inhibitor activity;GO:0004857//enzyme inhibitor activity;GO:0005496//steroid binding;GO:0005496//steroid binding;GO:0008194//UDP-glycosyltransferase activity;GO:0015020//glucuronosyltransferase activity;GO:0015020//glucuronosyltransferase activity;GO:0015020//glucuronosyltransferase activity;GO:0015020//glucuro…
ENSMUSG00000024770	47.63371414	0	95.26742828	Inf	Inf	1.69E-08	3.01E-06	Up Regulation	19	34044758	34062318	+	1884	Lipn	GO:0005576;GO:0006629;GO:0016042;GO:0016787;GO:0016788;GO:0043231;GO:0006629;GO:0006629;	K24210	EC:3.1.1.-	I	0DPIK;18X2R;0VD37;1CYUW;0UHTG;KOG2624;13HGJ;0A27C;1AWKR	lipase, family member N [Source:MGI Symbol;Acc:MGI:1917416]	70166	Q3U4B4	-	GO:0006629//lipid metabolic process;GO:0016042//lipid catabolic process;GO:0006629//lipid metabolic process;GO:0006629//lipid metabolic process;	GO:0005576//extracellular region;GO:0043231//intracellular membrane-bounded organelle;	GO:0016787//hydrolase activity;GO:0016788//hydrolase activity, acting on ester bonds;
ENSMUSG00000054757	999.2249436	1666.875462	331.5744251	0.198919735	-2.329741681	1.96E-08	3.45E-06	Down Regulation	13	4536848	4573344	-	1861	Akr1c20	GO:0004032;GO:0004033;GO:0005829;GO:0006693;GO:0006694;GO:0008202;GO:0016229;GO:0016491;GO:0016491;GO:0032052;GO:0042448;GO:0044597;GO:0044598;GO:0047023;GO:0047086;GO:0055114;GO:0055114;GO:0004032;GO:0004033;GO:0005829;GO:0006693;GO:0006694;GO:0008202;GO:0016229;GO:0016491;GO:0016491;GO:0032052;GO:0042448;GO:0044597;GO:0044598;GO:0047023;GO:0047086;GO:0055114;GO:0055114;GO:0004032;GO:0004033;GO:…	-	-	K	KOG1577	aldo-keto reductase family 1, member C20 [Source:MGI Symbol;Acc:MGI:2151104]	116852	Q9CZU0;Q8VC77	-	GO:0006693//prostaglandin metabolic process;GO:0006694//steroid biosynthetic process;GO:0008202//steroid metabolic process;GO:0042448//progesterone metabolic process;GO:0044597//daunorubicin metabolic process;GO:0044598//doxorubicin metabolic process;GO:0055114//obsolete oxidation-reduction process;GO:0055114//obsolete oxidation-reduction process;GO:0006693//prostaglandin metabolic process;GO:000…	GO:0005829//cytosol;GO:0005829//cytosol;GO:0005829//cytosol;	GO:0004032//alditol:NADP+ 1-oxidoreductase activity;GO:0004033//aldo-keto reductase (NADP) activity;GO:0016229//steroid dehydrogenase activity;GO:0016491//oxidoreductase activity;GO:0016491//oxidoreductase activity;GO:0032052//bile acid binding;GO:0047023//androsterone dehydrogenase activity;GO:0047086//ketosteroid monooxygenase activity;GO:0004032//alditol:NADP+ 1-oxidoreductase activity;GO:0004…
ENSMUSG00000072625	178.2526153	313.3108785	43.19435207	0.137864195	-2.858680274	2.39E-08	4.17E-06	Down Regulation	14	33662996	33669155	+	2988	Gdf2	GO:0001525;GO:0001525;GO:0001525;GO:0001569;GO:0001569;GO:0001569;GO:0001570;GO:0001649;GO:0001937;GO:0001937;GO:0001938;GO:0001938;GO:0001938;GO:0005125;GO:0005125;GO:0005515;GO:0005576;GO:0005615;GO:0005615;GO:0006006;GO:0006879;GO:0008083;GO:0008083;GO:0010596;GO:0010596;GO:0010628;GO:0010862;GO:0010862;GO:0010862;GO:0030182;GO:0030308;GO:0030308;GO:0030509;GO:0030509;GO:0030513;GO:0032757;GO:…	K05503	-	T	13KSJ;0V5CT;190VZ;KOG3900;0URZ1;1B0BY;1CQCP;09UDC;0DFP6	growth differentiation factor 2 [Source:MGI Symbol;Acc:MGI:1321394]	12165	Q9WV56	ko04060(Cytokine-cytokine receptor interaction)	GO:0001525//angiogenesis;GO:0001525//angiogenesis;GO:0001525//angiogenesis;GO:0001569//branching involved in blood vessel morphogenesis;GO:0001569//branching involved in blood vessel morphogenesis;GO:0001569//branching involved in blood vessel morphogenesis;GO:0001570//vasculogenesis;GO:0001649//osteoblast differentiation;GO:0001937//negative regulation of endothelial cell proliferation;GO:000193…	GO:0005576//extracellular region;GO:0005615//extracellular space;GO:0005615//extracellular space;	GO:0005125//cytokine activity;GO:0005125//cytokine activity;GO:0005515//protein binding;GO:0008083//growth factor activity;GO:0008083//growth factor activity;
ENSMUSG00000022652	101.3528115	0	202.705623	Inf	Inf	2.52E-08	4.36E-06	Up Regulation	16	48251600	48451263	+	6479	Morc1	GO:0001662;GO:0001673;GO:0003674;GO:0005634;GO:0005634;GO:0005634;GO:0007275;GO:0007283;GO:0007283;GO:0008270;GO:0010529;GO:0010629;GO:0030154;GO:0040029;GO:0043046;GO:0044026;GO:0046872;GO:2000143;	K24135	-	D	09V93;0DGHE;1CR75;KOG1845;1AVKP;0UK4J;195Q7;0V68F;12P6J	microrchidia 1 [Source:MGI Symbol;Acc:MGI:1316740]	17450	Q9WVL5	-	GO:0001662//behavioral fear response;GO:0007275//multicellular organism development;GO:0007283//spermatogenesis;GO:0007283//spermatogenesis;GO:0010529//negative regulation of transposition;GO:0010629//negative regulation of gene expression;GO:0030154//cell differentiation;GO:0040029//regulation of gene expression, epigenetic;GO:0043046//DNA methylation involved in gamete generation;GO:0044026//DN…	GO:0001673//male germ cell nucleus;GO:0005634//nucleus;GO:0005634//nucleus;GO:0005634//nucleus;	GO:0003674//molecular_function;GO:0008270//zinc ion binding;GO:0046872//metal ion binding;
ENSMUSG00000026473	6691.566201	11598.22002	1784.912382	0.153895372	-2.69997825	2.57E-08	4.40E-06	Down Regulation	1	153775690	153785469	+	3782	Glul	GO:0000166;GO:0000287;GO:0000287;GO:0001525;GO:0003824;GO:0004356;GO:0004356;GO:0004356;GO:0004356;GO:0004356;GO:0005515;GO:0005515;GO:0005524;GO:0005524;GO:0005524;GO:0005737;GO:0005737;GO:0005737;GO:0005737;GO:0005739;GO:0005739;GO:0005783;GO:0005791;GO:0005791;GO:0005829;GO:0005829;GO:0005886;GO:0005886;GO:0006536;GO:0006536;GO:0006542;GO:0006542;GO:0006542;GO:0006542;GO:0006807;GO:0008283;GO:…	K01915	EC:6.3.1.2	H;E	0DN60;1AU8U;KOG0683;12PQ6;0VBF6;1CX2K;0UIRK;18VA4;09UE5	glutamate-ammonia ligase (glutamine synthetase) [Source:MGI Symbol;Acc:MGI:95739]	14645	P15105	ko04727(GABAergic synapse);ko04724(Glutamatergic synapse);ko04217(Necroptosis);ko02020(Two-component system);ko00910(Nitrogen metabolism);ko00630(Glyoxylate and dicarboxylate metabolism);ko00250(Alanine, aspartate and glutamate metabolism);ko00220(Arginine biosynthesis)	GO:0001525//angiogenesis;GO:0006536//glutamate metabolic process;GO:0006536//glutamate metabolic process;GO:0006542//glutamine biosynthetic process;GO:0006542//glutamine biosynthetic process;GO:0006542//glutamine biosynthetic process;GO:0006542//glutamine biosynthetic process;GO:0006807//nitrogen compound metabolic process;GO:0008283//cell population proliferation;GO:0009267//cellular response to…	GO:0005737//cytoplasm;GO:0005737//cytoplasm;GO:0005737//cytoplasm;GO:0005737//cytoplasm;GO:0005739//mitochondrion;GO:0005739//mitochondrion;GO:0005783//endoplasmic reticulum;GO:0005791//rough endoplasmic reticulum;GO:0005791//rough endoplasmic reticulum;GO:0005829//cytosol;GO:0005829//cytosol;GO:0005886//plasma membrane;GO:0005886//plasma membrane;GO:0016020//membrane;GO:0032991//protein-containi…	GO:0000166//nucleotide binding;GO:0000287//magnesium ion binding;GO:0000287//magnesium ion binding;GO:0003824//catalytic activity;GO:0004356//glutamate-ammonia ligase activity;GO:0004356//glutamate-ammonia ligase activity;GO:0004356//glutamate-ammonia ligase activity;GO:0004356//glutamate-ammonia ligase activity;GO:0004356//glutamate-ammonia ligase activity;GO:0005515//protein binding;GO:0005515/…
ENSMUSG00000074491	171.7317668	300.7432246	42.72030898	0.142049115	-2.815538249	2.66E-08	4.50E-06	Down Regulation	8	3757064	3770651	-	2462	Clec4g	GO:0001618;GO:0002710;GO:0005515;GO:0005537;GO:0005886;GO:0005886;GO:0005887;GO:0016020;GO:0016021;GO:0030246;GO:0030247;GO:0042130;GO:0046718;GO:0070061;GO:0097367;GO:1903902;	K10061	-	T;V	12TUC;1B53R;1D0Z5;KOG4297;0UT8J;191ZM;0DNC5;0VFNP;0A19Q	C-type lectin domain family 4, member g [Source:MGI Symbol;Acc:MGI:1923113]	75863	Q8BNX1	-	GO:0002710//negative regulation of T cell mediated immunity;GO:0042130//negative regulation of T cell proliferation;GO:0046718//viral entry into host cell;GO:1903902//positive regulation of viral life cycle;	GO:0005886//plasma membrane;GO:0005886//plasma membrane;GO:0005887//integral component of plasma membrane;GO:0016020//membrane;GO:0016021//integral component of membrane;	GO:0001618//virus receptor activity;GO:0005515//protein binding;GO:0005537//mannose binding;GO:0030246//carbohydrate binding;GO:0030247//polysaccharide binding;GO:0070061//fructose binding;GO:0097367//carbohydrate derivative binding;
ENSMUSG00000027907	827.8064706	265.6512252	1389.961716	5.232280465	2.387439876	2.72E-08	4.55E-06	Up Regulation	3	93427795	93433594	+	511	S100a11	GO:0001726;GO:0005509;GO:0005509;GO:0005615;GO:0005634;GO:0005634;GO:0005737;GO:0005737;GO:0005737;GO:0005737;GO:0014911;GO:0042127;GO:0042803;GO:0044548;GO:0044548;GO:0046872;GO:0048306;GO:0048306;GO:0048306;GO:0062023;	K23765	-	S;T	0VJIZ;1D4FF;0DV4Z;1B62M;0A8N8;193NU;13UIY;0UW37;0J1U7	S100 calcium binding protein A11 [Source:MGI Symbol;Acc:MGI:1338798]	20195	P50543	-	GO:0014911//positive regulation of smooth muscle cell migration;GO:0042127//regulation of cell population proliferation;	GO:0001726//ruffle;GO:0005615//extracellular space;GO:0005634//nucleus;GO:0005634//nucleus;GO:0005737//cytoplasm;GO:0005737//cytoplasm;GO:0005737//cytoplasm;GO:0005737//cytoplasm;GO:0062023//collagen-containing extracellular matrix;	GO:0005509//calcium ion binding;GO:0005509//calcium ion binding;GO:0042803//protein homodimerization activity;GO:0044548//S100 protein binding;GO:0044548//S100 protein binding;GO:0046872//metal ion binding;GO:0048306//calcium-dependent protein binding;GO:0048306//calcium-dependent protein binding;GO:0048306//calcium-dependent protein binding;
ENSMUSG00000022474	287.7854605	85.63221862	489.9387024	5.721429507	2.516375651	2.80E-08	4.57E-06	Up Regulation	15	81835309	81845131	-	2866	Pmm1	GO:0004615;GO:0004615;GO:0005737;GO:0009298;GO:0009298;GO:0016853;GO:0004615;GO:0004615;GO:0004615;GO:0004615;GO:0004615;GO:0005737;GO:0005737;GO:0005829;GO:0005829;GO:0005829;GO:0006013;GO:0006013;GO:0006013;GO:0006013;GO:0006487;GO:0009298;GO:0009298;GO:0016853;GO:0043025;GO:0045047;GO:0046872;GO:1990830;GO:0004615;GO:0009298;GO:0004615;GO:0004615;GO:0005737;GO:0009298;GO:0009298;GO:0016853;GO:…	K17497	EC:5.4.2.8	I;G	KOG3189;0V552;1CQ5H;0USEN;0DFFR;1B2ID;09U62;18ZQK;12PFS	phosphomannomutase 1 [Source:MGI Symbol;Acc:MGI:1353418]	29858	O35621;Q545Q8	ko00520(Amino sugar and nucleotide sugar metabolism);ko00051(Fructose and mannose metabolism)	GO:0009298//GDP-mannose biosynthetic process;GO:0009298//GDP-mannose biosynthetic process;GO:0006013//mannose metabolic process;GO:0006013//mannose metabolic process;GO:0006013//mannose metabolic process;GO:0006013//mannose metabolic process;GO:0006487//protein N-linked glycosylation;GO:0009298//GDP-mannose biosynthetic process;GO:0009298//GDP-mannose biosynthetic process;GO:0045047//protein targ…	GO:0005737//cytoplasm;GO:0005737//cytoplasm;GO:0005737//cytoplasm;GO:0005829//cytosol;GO:0005829//cytosol;GO:0005829//cytosol;GO:0043025//neuronal cell body;GO:0005737//cytoplasm;GO:0005737//cytoplasm;	GO:0004615//phosphomannomutase activity;GO:0004615//phosphomannomutase activity;GO:0016853//isomerase activity;GO:0004615//phosphomannomutase activity;GO:0004615//phosphomannomutase activity;GO:0004615//phosphomannomutase activity;GO:0004615//phosphomannomutase activity;GO:0004615//phosphomannomutase activity;GO:0016853//isomerase activity;GO:0046872//metal ion binding;GO:0004615//phosphomannomut…
ENSMUSG00000061353	3484.990725	5787.806808	1182.174642	0.204252609	-2.291573587	2.80E-08	4.57E-06	Down Regulation	6	117145496	117158328	+	8176	Cxcl12	GO:0001569;GO:0001667;GO:0001764;GO:0001938;GO:0005125;GO:0005178;GO:0005178;GO:0005576;GO:0005576;GO:0005615;GO:0005615;GO:0005634;GO:0005737;GO:0005886;GO:0006935;GO:0006935;GO:0006952;GO:0006955;GO:0007281;GO:0007411;GO:0007420;GO:0008009;GO:0008009;GO:0008009;GO:0008045;GO:0008083;GO:0008284;GO:0008285;GO:0008344;GO:0008354;GO:0009897;GO:0009897;GO:0010818;GO:0022029;GO:0030334;GO:0030335;GO:…	K10031	-	T;W	193EB;0J1S5;0VJPY;0UVTJ;0A8NS;1B6UX;13U89;0DV23;1D4CP	chemokine (C-X-C motif) ligand 12 [Source:MGI Symbol;Acc:MGI:103556]	20315	P40224	ko05323(Rheumatoid arthritis);ko05200(Pathways in cancer);ko05163(Human cytomegalovirus infection);ko04810(Regulation of actin cytoskeleton);ko04672(Intestinal immune network for IgA production);ko04670(Leukocyte transendothelial migration);ko04360(Axon guidance);ko04064(NF-kappa B signaling pathway);ko04062(Chemokine signaling pathway);ko04061(Viral protein interaction with cytokine and cytokine…	GO:0001569//branching involved in blood vessel morphogenesis;GO:0001667//ameboidal-type cell migration;GO:0001764//neuron migration;GO:0001938//positive regulation of endothelial cell proliferation;GO:0006935//chemotaxis;GO:0006935//chemotaxis;GO:0006952//defense response;GO:0006955//immune response;GO:0007281//germ cell development;GO:0007411//axon guidance;GO:0007420//brain development;GO:00080…	GO:0005576//extracellular region;GO:0005576//extracellular region;GO:0005615//extracellular space;GO:0005615//extracellular space;GO:0005634//nucleus;GO:0005737//cytoplasm;GO:0005886//plasma membrane;GO:0009897//external side of plasma membrane;GO:0009897//external side of plasma membrane;GO:0005576//extracellular region;GO:0005576//extracellular region;GO:0005615//extracellular space;GO:0005615/…	GO:0005125//cytokine activity;GO:0005178//integrin binding;GO:0005178//integrin binding;GO:0008009//chemokine activity;GO:0008009//chemokine activity;GO:0008009//chemokine activity;GO:0008083//growth factor activity;GO:0042379//chemokine receptor binding;GO:0042379//chemokine receptor binding;GO:0045236//CXCR chemokine receptor binding;GO:0045236//CXCR chemokine receptor binding;GO:0005125//cytok…
ENSMUSG00000036863	60.90471067	112.6148485	9.194572788	0.081646185	-3.614470709	2.81E-08	4.57E-06	Down Regulation	3	145693625	145727475	+	5751	Syde2	GO:0003674;GO:0007165;GO:0016477;GO:0016477;GO:0003674;GO:0007165;GO:0016477;GO:0003674;GO:0007165;GO:0016477;	K20655	-	T	18VZM;0UHUI;KOG1452;0V9R8;12SFJ;1ATEM;1CQVV;0DG67;09YTC	synapse defective 1, Rho GTPase, homolog 2 (C. elegans) [Source:MGI Symbol;Acc:MGI:3036264]	214804	E9PUP1;Q8BKW6	-	GO:0007165//signal transduction;GO:0016477//cell migration;GO:0016477//cell migration;GO:0007165//signal transduction;GO:0016477//cell migration;GO:0007165//signal transduction;GO:0016477//cell migration;	-	GO:0003674//molecular_function;GO:0003674//molecular_function;GO:0003674//molecular_function;
ENSMUSG00000005233	241.0225119	69.44083273	412.6041912	5.941809378	2.570902322	2.88E-08	4.64E-06	Up Regulation	2	69024239	69036538	-	3188	Spc25	GO:0000775;GO:0000776;GO:0000777;GO:0000777;GO:0000777;GO:0000777;GO:0003674;GO:0005634;GO:0005694;GO:0005829;GO:0005829;GO:0007049;GO:0007052;GO:0007052;GO:0007052;GO:0007059;GO:0007059;GO:0007059;GO:0007059;GO:0031262;GO:0031262;GO:0031262;GO:0031262;GO:0051301;GO:0007049;GO:0051301;GO:0000775;GO:0000776;GO:0000777;GO:0000777;GO:0000777;GO:0003674;GO:0005634;GO:0005694;GO:0005829;GO:0007049;GO:…	K11550	-	S;D	1AX82;0A4KC;0UTZ4;0DS35;13J9F;1D0QU;0VFFJ;18TKF;KOG4657	SPC25, NDC80 kinetochore complex component, homolog (S. cerevisiae) [Source:MGI Symbol;Acc:MGI:1913692]	66442	Q3UA16	-	GO:0007049//cell cycle;GO:0007052//mitotic spindle organization;GO:0007052//mitotic spindle organization;GO:0007052//mitotic spindle organization;GO:0007059//chromosome segregation;GO:0007059//chromosome segregation;GO:0007059//chromosome segregation;GO:0007059//chromosome segregation;GO:0051301//cell division;GO:0007049//cell cycle;GO:0051301//cell division;GO:0007049//cell cycle;GO:0007052//mit…	GO:0000775//chromosome, centromeric region;GO:0000776//kinetochore;GO:0000777//kinetochore;GO:0000777//kinetochore;GO:0000777//kinetochore;GO:0000777//kinetochore;GO:0005634//nucleus;GO:0005694//chromosome;GO:0005829//cytosol;GO:0005829//cytosol;GO:0031262//Ndc80 complex;GO:0031262//Ndc80 complex;GO:0031262//Ndc80 complex;GO:0031262//Ndc80 complex;GO:0000775//chromosome, centromeric region;GO:000…	GO:0003674//molecular_function;GO:0003674//molecular_function;GO:0003674//molecular_function;
ENSMUSG00000031785	179.2219823	46.26888965	312.1750749	6.746975718	2.75424097	2.99E-08	4.77E-06	Up Regulation	8	95701379	95740845	+	5421	Adgrg1	GO:0001525;GO:0001525;GO:0001525;GO:0004888;GO:0004930;GO:0004930;GO:0004930;GO:0005518;GO:0005576;GO:0005886;GO:0005887;GO:0007155;GO:0007155;GO:0007155;GO:0007165;GO:0007166;GO:0007186;GO:0007186;GO:0007189;GO:0007266;GO:0007266;GO:0007266;GO:0007275;GO:0007399;GO:0007420;GO:0007420;GO:0008201;GO:0008201;GO:0008201;GO:0008201;GO:0008285;GO:0008285;GO:0008285;GO:0010573;GO:0010573;GO:0010573;GO:…	K08450	-	T	0DRQ1;0UTJT;1AV57;1D125;0VF4C;13IPV;18SNW;KOG4193;0A49T	adhesion G protein-coupled receptor G1 [Source:MGI Symbol;Acc:MGI:1340051]	14766	Q8K209	-	GO:0001525//angiogenesis;GO:0001525//angiogenesis;GO:0001525//angiogenesis;GO:0007155//cell adhesion;GO:0007155//cell adhesion;GO:0007155//cell adhesion;GO:0007165//signal transduction;GO:0007166//cell surface receptor signaling pathway;GO:0007186//G protein-coupled receptor signaling pathway;GO:0007186//G protein-coupled receptor signaling pathway;GO:0007189//adenylate cyclase-activating G prote…	GO:0005576//extracellular region;GO:0005886//plasma membrane;GO:0005887//integral component of plasma membrane;GO:0016020//membrane;GO:0016021//integral component of membrane;GO:0016021//integral component of membrane;GO:0045121//membrane raft;GO:0097451//glial limiting end-foot;GO:0005576//extracellular region;GO:0005886//plasma membrane;GO:0005887//integral component of plasma membrane;GO:00160…	GO:0004888//transmembrane signaling receptor activity;GO:0004930//G protein-coupled receptor activity;GO:0004930//G protein-coupled receptor activity;GO:0004930//G protein-coupled receptor activity;GO:0005518//collagen binding;GO:0008201//heparin binding;GO:0008201//heparin binding;GO:0008201//heparin binding;GO:0008201//heparin binding;GO:0050840//extracellular matrix binding;GO:0004888//transme…
ENSMUSG00000016200	57.94072052	2.562792843	113.3186482	44.21685839	5.46652462	3.17E-08	5.01E-06	Up Regulation	1	192573541	192718083	-	11932	Syt14	GO:0005515;GO:0005543;GO:0016020;GO:0016021;GO:0016021;GO:0016020;GO:0016021;GO:0016020;GO:0016021;	K19328	-	T;U	0WIQY;0E998;0IT3J;0B61R;1BBDY;1DG4R;0V3Q2;13FMA	synaptotagmin XIV [Source:MGI Symbol;Acc:MGI:2444490]	329324	Q7TN84;B7ZP31;Q8BL96	-	-	GO:0016020//membrane;GO:0016021//integral component of membrane;GO:0016021//integral component of membrane;GO:0016020//membrane;GO:0016021//integral component of membrane;GO:0016020//membrane;GO:0016021//integral component of membrane;	GO:0005515//protein binding;GO:0005543//phospholipid binding;
ENSMUSG00000014852	74.21168309	135.9418348	12.48153143	0.091815234	-3.445122637	3.69E-08	5.78E-06	Down Regulation	2	26863428	26899640	+	4925	Adamts13	GO:0004222;GO:0005576;GO:0006508;GO:0006508;GO:0008233;GO:0008237;GO:0008237;GO:0004175;GO:0004175;GO:0004222;GO:0004222;GO:0005576;GO:0005615;GO:0005615;GO:0006508;GO:0006508;GO:0006508;GO:0006508;GO:0006508;GO:0007596;GO:0007599;GO:0008233;GO:0008233;GO:0008233;GO:0008237;GO:0008237;GO:0009636;GO:0014075;GO:0016787;GO:0030198;GO:0031012;GO:0034341;GO:0034612;GO:0035864;GO:0043171;GO:0043171;GO:…	K08627	EC:3.4.24.87	O	0A2D4;0DQ0J;0VD8T;1CZ10;12T6R;0UTAH;1B2BI;18XZF;KOG3538	a disintegrin-like and metallopeptidase (reprolysin type) with thrombospondin type 1 motif, 13 [Source:MGI Symbol;Acc:MGI:2685556]	279028	Q769J6	-	GO:0006508//proteolysis;GO:0006508//proteolysis;GO:0006508//proteolysis;GO:0006508//proteolysis;GO:0006508//proteolysis;GO:0006508//proteolysis;GO:0006508//proteolysis;GO:0007596//blood coagulation;GO:0007599//hemostasis;GO:0009636//response to toxic substance;GO:0014075//response to amine;GO:0030198//extracellular matrix organization;GO:0034341//response to interferon-gamma;GO:0034612//response …	GO:0005576//extracellular region;GO:0005576//extracellular region;GO:0005615//extracellular space;GO:0005615//extracellular space;GO:0031012//extracellular matrix;	GO:0004222//metalloendopeptidase activity;GO:0008233//peptidase activity;GO:0008237//metallopeptidase activity;GO:0008237//metallopeptidase activity;GO:0004175//endopeptidase activity;GO:0004175//endopeptidase activity;GO:0004222//metalloendopeptidase activity;GO:0004222//metalloendopeptidase activity;GO:0008233//peptidase activity;GO:0008233//peptidase activity;GO:0008233//peptidase activity;GO:…
ENSMUSG00000030737	1800.344051	2987.716053	612.9720495	0.205164091	-2.285149848	3.91E-08	6.07E-06	Down Regulation	7	99307011	99360547	-	5958	Slco2b1	GO:0005886;GO:0005886;GO:0005887;GO:0006811;GO:0008514;GO:0009925;GO:0015125;GO:0015125;GO:0015347;GO:0015347;GO:0015711;GO:0015721;GO:0015721;GO:0016020;GO:0016020;GO:0016021;GO:0016324;GO:0043252;GO:0055085;GO:0055085;GO:0071718;GO:0005886;GO:0005886;GO:0005887;GO:0006811;GO:0008514;GO:0009925;GO:0015125;GO:0015125;GO:0015347;GO:0015347;GO:0015711;GO:0015721;GO:0015721;GO:0016020;GO:0016020;GO:…	K14352	-	Q;P	0V4MT;12NAH;KOG3626;0DIGK;1CT74;18UZH;1AX1D;09TNP;0UMJ4	solute carrier organic anion transporter family, member 2b1 [Source:MGI Symbol;Acc:MGI:1351872]	101488	Q8BXB6	-	GO:0006811//ion transport;GO:0015711//organic anion transport;GO:0015721//bile acid and bile salt transport;GO:0015721//bile acid and bile salt transport;GO:0043252//sodium-independent organic anion transport;GO:0055085//transmembrane transport;GO:0055085//transmembrane transport;GO:0071718//sodium-independent icosanoid transport;GO:0006811//ion transport;GO:0015711//organic anion transport;GO:00…	GO:0005886//plasma membrane;GO:0005886//plasma membrane;GO:0005887//integral component of plasma membrane;GO:0009925//basal plasma membrane;GO:0016020//membrane;GO:0016020//membrane;GO:0016021//integral component of membrane;GO:0016324//apical plasma membrane;GO:0005886//plasma membrane;GO:0005886//plasma membrane;GO:0005887//integral component of plasma membrane;GO:0009925//basal plasma membrane…	GO:0008514//organic anion transmembrane transporter activity;GO:0015125//bile acid transmembrane transporter activity;GO:0015125//bile acid transmembrane transporter activity;GO:0015347//sodium-independent organic anion transmembrane transporter activity;GO:0015347//sodium-independent organic anion transmembrane transporter activity;GO:0008514//organic anion transmembrane transporter activity;GO:…
ENSMUSG00000005373	5146.120627	8479.288153	1812.953101	0.213809587	-2.225601549	4.03E-08	6.20E-06	Down Regulation	5	135118744	135167236	+	5538	Mlxipl	GO:0000122;GO:0000978;GO:0000978;GO:0000981;GO:0001227;GO:0003677;GO:0003677;GO:0003677;GO:0003700;GO:0005515;GO:0005634;GO:0005634;GO:0005634;GO:0005634;GO:0005654;GO:0005654;GO:0005667;GO:0005737;GO:0005737;GO:0005829;GO:0005829;GO:0006110;GO:0006357;GO:0006357;GO:0008134;GO:0008134;GO:0008284;GO:0009749;GO:0010255;GO:0019901;GO:0033137;GO:0035538;GO:0042593;GO:0043565;GO:0045723;GO:0045821;GO:…	K09113	-	K	0V5QK;0URAF;12NWH;191C2;0DH8D;1CRYI;1B16I;KOG3582;09UR0	MLX interacting protein-like [Source:MGI Symbol;Acc:MGI:1927999]	58805	Q99MZ3	ko04932(Non-alcoholic fatty liver disease);ko04931(Insulin resistance)	GO:0000122//negative regulation of transcription by RNA polymerase II;GO:0006110//regulation of glycolytic process;GO:0006357//regulation of transcription by RNA polymerase II;GO:0006357//regulation of transcription by RNA polymerase II;GO:0008284//positive regulation of cell population proliferation;GO:0009749//response to glucose;GO:0010255//glucose mediated signaling pathway;GO:0033137//negati…	GO:0005634//nucleus;GO:0005634//nucleus;GO:0005634//nucleus;GO:0005634//nucleus;GO:0005654//nucleoplasm;GO:0005654//nucleoplasm;GO:0005667//transcription regulator complex;GO:0005737//cytoplasm;GO:0005737//cytoplasm;GO:0005829//cytosol;GO:0005829//cytosol;GO:0005634//nucleus;GO:0005634//nucleus;GO:0005634//nucleus;GO:0005634//nucleus;GO:0005654//nucleoplasm;GO:0005654//nucleoplasm;GO:0005667//tra…	GO:0000978//RNA polymerase II cis-regulatory region sequence-specific DNA binding;GO:0000978//RNA polymerase II cis-regulatory region sequence-specific DNA binding;GO:0000981//DNA-binding transcription factor activity, RNA polymerase II-specific;GO:0001227//DNA-binding transcription repressor activity, RNA polymerase II-specific;GO:0003677//DNA binding;GO:0003677//DNA binding;GO:0003677//DNA bind…
ENSMUSG00000029162	7127.722534	11732.86475	2522.580318	0.215001227	-2.217583201	4.81E-08	7.34E-06	Down Regulation	5	31078775	31088592	+	1797	Khk	GO:0004454;GO:0006000;GO:0046835;GO:0004454;GO:0006000;GO:0046835;GO:0004454;GO:0004454;GO:0004454;GO:0005737;GO:0006000;GO:0006000;GO:0009744;GO:0009749;GO:0009750;GO:0010043;GO:0032868;GO:0046835;GO:0004454;GO:0006000;GO:0046835;	K00846	EC:2.7.1.3	G	09Z34;1CV6E;18ZVV;1AYVD;0VA0M;0UP9U;13HWW;0DKCG;KOG2947	ketohexokinase [Source:MGI Symbol;Acc:MGI:1096353]	16548	P97328;A0A0J9YU79	ko00051(Fructose and mannose metabolism)	GO:0006000//fructose metabolic process;GO:0046835//carbohydrate phosphorylation;GO:0006000//fructose metabolic process;GO:0046835//carbohydrate phosphorylation;GO:0006000//fructose metabolic process;GO:0006000//fructose metabolic process;GO:0009744//response to sucrose;GO:0009749//response to glucose;GO:0009750//response to fructose;GO:0010043//response to zinc ion;GO:0032868//response to insulin…	GO:0005737//cytoplasm;	GO:0004454//ketohexokinase activity;GO:0004454//ketohexokinase activity;GO:0004454//ketohexokinase activity;GO:0004454//ketohexokinase activity;GO:0004454//ketohexokinase activity;GO:0004454//ketohexokinase activity;
ENSMUSG00000002032	481.1026114	809.4261951	152.7790277	0.188749794	-2.405453024	5.10E-08	7.71E-06	Down Regulation	9	44705066	44710604	-	3212	Tmem25	GO:0016020;GO:0016021;GO:0005515;GO:0005576;GO:0005764;GO:0005768;GO:0005770;GO:0005886;GO:0016020;GO:0016021;GO:0031647;GO:0090394;GO:0090394;	K22652	-	S	1D0G9;13NG5;0DRAW;18YYU;0VEJ0;0IF2Y;0A3Q6;1B32H;0UKM0	transmembrane protein 25 [Source:MGI Symbol;Acc:MGI:1918937]	71687	Q9DCF1	-	GO:0031647//regulation of protein stability;GO:0090394//negative regulation of excitatory postsynaptic potential;GO:0090394//negative regulation of excitatory postsynaptic potential;	GO:0016020//membrane;GO:0016021//integral component of membrane;GO:0005576//extracellular region;GO:0005764//lysosome;GO:0005768//endosome;GO:0005770//late endosome;GO:0005886//plasma membrane;GO:0016020//membrane;GO:0016021//integral component of membrane;	GO:0005515//protein binding;
ENSMUSG00000025197	1558.018104	2576.35641	539.6797973	0.209474044	-2.255156602	5.66E-08	8.48E-06	Down Regulation	19	43993461	44017647	-	2158	Cyp2c23	GO:0004497;GO:0004497;GO:0005506;GO:0005737;GO:0005783;GO:0005789;GO:0005789;GO:0006082;GO:0006629;GO:0006631;GO:0006805;GO:0008392;GO:0008392;GO:0008395;GO:0008404;GO:0008405;GO:0016020;GO:0016491;GO:0016705;GO:0016712;GO:0016712;GO:0019369;GO:0019373;GO:0019373;GO:0020037;GO:0020037;GO:0031090;GO:0042738;GO:0043231;GO:0043231;GO:0043231;GO:0046456;GO:0046872;GO:0055114;GO:0055114;GO:0055114;GO:…	K07413	EC:1.14.14.1	Q	0UNRG;1B781;1CRXQ;12SZU;0DGDQ;KOG0156;194GX;09TUB;0V59K	cytochrome P450, family 2, subfamily c, polypeptide 23 [Source:MGI Symbol;Acc:MGI:1888897]	226143	E9Q5K4;Q3UEM4	ko05204(Chemical carcinogenesis - DNA adducts);ko04750(Inflammatory mediator regulation of TRP channels);ko04726(Serotonergic synapse);ko00830(Retinol metabolism);ko00591(Linoleic acid metabolism);ko00590(Arachidonic acid metabolism);ko00140(Steroid hormone biosynthesis)	GO:0006082//organic acid metabolic process;GO:0006629//lipid metabolic process;GO:0006631//fatty acid metabolic process;GO:0006805//xenobiotic metabolic process;GO:0019369//arachidonic acid metabolic process;GO:0019373//epoxygenase P450 pathway;GO:0019373//epoxygenase P450 pathway;GO:0042738//xenobiotic catabolic process;GO:0046456//icosanoid biosynthetic process;GO:0055114//obsolete oxidation-re…	GO:0005737//cytoplasm;GO:0005783//endoplasmic reticulum;GO:0005789//endoplasmic reticulum membrane;GO:0005789//endoplasmic reticulum membrane;GO:0016020//membrane;GO:0031090//organelle membrane;GO:0043231//intracellular membrane-bounded organelle;GO:0043231//intracellular membrane-bounded organelle;GO:0043231//intracellular membrane-bounded organelle;GO:0005737//cytoplasm;GO:0005783//endoplasmic …	GO:0004497//monooxygenase activity;GO:0004497//monooxygenase activity;GO:0005506//iron ion binding;GO:0008392//arachidonic acid epoxygenase activity;GO:0008392//arachidonic acid epoxygenase activity;GO:0008395//steroid hydroxylase activity;GO:0008404//arachidonic acid 14,15-epoxygenase activity;GO:0008405//arachidonic acid 11,12-epoxygenase activity;GO:0016491//oxidoreductase activity;GO:0016705/…
ENSMUSG00000027762	276.1927033	469.5493336	82.83607303	0.176416123	-2.502945677	5.75E-08	8.53E-06	Down Regulation	3	59989290	59994987	+	1640	Sucnr1	GO:0002001;GO:0002281;GO:0004930;GO:0004930;GO:0005886;GO:0007165;GO:0007186;GO:0007186;GO:0009986;GO:0016020;GO:0016021;GO:0016021;GO:0038023;GO:0042593;GO:0050729;GO:0050921;GO:0051592;GO:0060177;	K10042	-	T	1CZP6;1AVRY;18WQR;0A2YK;0DQKC;0V6C8;0IJKI;0UTK4;13N3N	succinate receptor 1 [Source:MGI Symbol;Acc:MGI:1934135]	84112	Q99MT6	ko04024(cAMP signaling pathway)	GO:0002001//renin secretion into blood stream;GO:0002281//macrophage activation involved in immune response;GO:0007165//signal transduction;GO:0007186//G protein-coupled receptor signaling pathway;GO:0007186//G protein-coupled receptor signaling pathway;GO:0042593//glucose homeostasis;GO:0050729//positive regulation of inflammatory response;GO:0050921//positive regulation of chemotaxis;GO:0051592…	GO:0005886//plasma membrane;GO:0009986//cell surface;GO:0016020//membrane;GO:0016021//integral component of membrane;GO:0016021//integral component of membrane;	GO:0004930//G protein-coupled receptor activity;GO:0004930//G protein-coupled receptor activity;GO:0038023//signaling receptor activity;
ENSMUSG00000038217	338.0209205	569.8434814	106.1983597	0.186364086	-2.423804226	5.85E-08	8.56E-06	Down Regulation	11	75352541	75361725	+	1936	Tlcd2	GO:0003674;GO:0005886;GO:0005886;GO:0005886;GO:0005886;GO:0007009;GO:0007009;GO:0007009;GO:0016020;GO:0016021;GO:0016021;GO:0055088;GO:0055091;GO:0055091;GO:0055091;GO:0071709;GO:0071709;GO:0071709;GO:0097035;GO:0097035;GO:0097035;GO:0003674;GO:0005886;GO:0005886;GO:0005886;GO:0007009;GO:0007009;GO:0016020;GO:0016021;GO:0016021;GO:0055088;GO:0055091;GO:0055091;GO:0071709;GO:0071709;GO:0097035;GO:…	-	-	C;U	0UFU3;195X6;0DN2B;1CWYP;KOG4474;09ZPX;13NDJ;1ARNZ;0VAKM	TLC domain containing 2 [Source:MGI Symbol;Acc:MGI:1917141]	380712	Q8VC26	-	GO:0007009//plasma membrane organization;GO:0007009//plasma membrane organization;GO:0007009//plasma membrane organization;GO:0055088//lipid homeostasis;GO:0055091//phospholipid homeostasis;GO:0055091//phospholipid homeostasis;GO:0055091//phospholipid homeostasis;GO:0071709//membrane assembly;GO:0071709//membrane assembly;GO:0071709//membrane assembly;GO:0097035//regulation of membrane lipid dist…	GO:0005886//plasma membrane;GO:0005886//plasma membrane;GO:0005886//plasma membrane;GO:0005886//plasma membrane;GO:0016020//membrane;GO:0016021//integral component of membrane;GO:0016021//integral component of membrane;GO:0005886//plasma membrane;GO:0005886//plasma membrane;GO:0005886//plasma membrane;GO:0016020//membrane;GO:0016021//integral component of membrane;GO:0016021//integral component o…	GO:0003674//molecular_function;GO:0003674//molecular_function;
ENSMUSG00000024247	236.1817759	404.1297248	68.23382708	0.168841396	-2.566259428	5.87E-08	8.56E-06	Down Regulation	17	83522721	83532499	+	2712	Pkdcc	GO:0000166;GO:0001501;GO:0001501;GO:0001501;GO:0001503;GO:0004672;GO:0004672;GO:0004713;GO:0004715;GO:0004715;GO:0004715;GO:0004715;GO:0005524;GO:0005524;GO:0005576;GO:0005576;GO:0005576;GO:0005794;GO:0006468;GO:0007275;GO:0015031;GO:0016301;GO:0016310;GO:0016740;GO:0018108;GO:0018108;GO:0018108;GO:0030154;GO:0030282;GO:0030501;GO:0032332;GO:0035108;GO:0035264;GO:0042997;GO:0048286;GO:0048566;GO:…	K17548	EC:2.7.10.2	T	1B3SW;KOG1187;0A2SM;0UQSQ;18TMK;0VDN6;135AA;1CZ40;0DQ30	protein kinase domain containing, cytoplasmic [Source:MGI Symbol;Acc:MGI:2147077]	106522	Q5RJI4	-	GO:0001501//skeletal system development;GO:0001501//skeletal system development;GO:0001501//skeletal system development;GO:0001503//ossification;GO:0006468//protein phosphorylation;GO:0007275//multicellular organism development;GO:0015031//protein transport;GO:0016310//phosphorylation;GO:0018108//peptidyl-tyrosine phosphorylation;GO:0018108//peptidyl-tyrosine phosphorylation;GO:0018108//peptidyl-…	GO:0005576//extracellular region;GO:0005576//extracellular region;GO:0005576//extracellular region;GO:0005794//Golgi apparatus;	GO:0000166//nucleotide binding;GO:0004672//protein kinase activity;GO:0004672//protein kinase activity;GO:0004713//protein tyrosine kinase activity;GO:0004715//non-membrane spanning protein tyrosine kinase activity;GO:0004715//non-membrane spanning protein tyrosine kinase activity;GO:0004715//non-membrane spanning protein tyrosine kinase activity;GO:0004715//non-membrane spanning protein tyrosine…
ENSMUSG00000062410	1122.308107	1855.062685	389.5535287	0.209994806	-2.25157445	6.07E-08	8.78E-06	Down Regulation	3	98648839	98670443	-	6396	Hsd3b3	GO:0003854;GO:0006694;GO:0016491;GO:0016616;GO:0055114;GO:0055114;GO:0003824;GO:0003854;GO:0003854;GO:0004769;GO:0005730;GO:0005737;GO:0005739;GO:0005743;GO:0005758;GO:0005783;GO:0005783;GO:0005789;GO:0006694;GO:0006694;GO:0006694;GO:0008152;GO:0008207;GO:0016020;GO:0016021;GO:0016491;GO:0016616;GO:0016616;GO:0016853;GO:0021766;GO:0031966;GO:0043231;GO:0045171;GO:0051412;GO:0055114;GO:0055114;GO:…	K00070	-	M;I;E	194P8;KOG1430;0VCI6;1AWV2;12TWE;0DR68;1CUQX;0UQJH;0A19K	hydroxy-delta-5-steroid dehydrogenase, 3 beta- and steroid delta-isomerase 3 [Source:MGI Symbol;Acc:MGI:96235]	15494	P26150	ko04934(Cushing syndrome);ko04927(Cortisol synthesis and secretion);ko04925(Aldosterone synthesis and secretion);ko04913(Ovarian steroidogenesis);ko00140(Steroid hormone biosynthesis)	GO:0006694//steroid biosynthetic process;GO:0055114//obsolete oxidation-reduction process;GO:0055114//obsolete oxidation-reduction process;GO:0006694//steroid biosynthetic process;GO:0006694//steroid biosynthetic process;GO:0006694//steroid biosynthetic process;GO:0008152//metabolic process;GO:0008207//C21-steroid hormone metabolic process;GO:0021766//hippocampus development;GO:0051412//response …	GO:0005730//nucleolus;GO:0005737//cytoplasm;GO:0005739//mitochondrion;GO:0005743//mitochondrial inner membrane;GO:0005758//mitochondrial intermembrane space;GO:0005783//endoplasmic reticulum;GO:0005783//endoplasmic reticulum;GO:0005789//endoplasmic reticulum membrane;GO:0016020//membrane;GO:0016021//integral component of membrane;GO:0031966//mitochondrial membrane;GO:0043231//intracellular membra…	GO:0003854//3-beta-hydroxy-delta5-steroid dehydrogenase activity;GO:0016491//oxidoreductase activity;GO:0016616//oxidoreductase activity, acting on the CH-OH group of donors, NAD or NADP as acceptor;GO:0003824//catalytic activity;GO:0003854//3-beta-hydroxy-delta5-steroid dehydrogenase activity;GO:0003854//3-beta-hydroxy-delta5-steroid dehydrogenase activity;GO:0004769//steroid delta-isomerase act…
ENSMUSG00000009092	91.30428419	5.556575773	177.0519926	31.86350728	4.993833171	6.33E-08	9.08E-06	Up Regulation	10	75729247	75731775	+	1993	Derl3	GO:0000839;GO:0005047;GO:0005047;GO:0005783;GO:0005785;GO:0005789;GO:0016020;GO:0016021;GO:0018279;GO:0018279;GO:0018279;GO:0030176;GO:0030176;GO:0030176;GO:0030433;GO:0030433;GO:0030433;GO:0030433;GO:0030968;GO:0030968;GO:0030968;GO:0044877;GO:0048500;GO:0051787;GO:1904153;GO:1904153;GO:1990381;GO:0005783;GO:0005789;GO:0016020;GO:0016021;	K13989	-	S;J;O	190MG;0V8TQ;0UMXU;09XW7;1CU0R;13HIZ;0DJ8T;1AS59;KOG0858	Der1-like domain family, member 3 [Source:MGI Symbol;Acc:MGI:1917627]	70377	Q9D8K3;Q14C34	ko04141(Protein processing in endoplasmic reticulum)	GO:0018279//protein N-linked glycosylation via asparagine;GO:0018279//protein N-linked glycosylation via asparagine;GO:0018279//protein N-linked glycosylation via asparagine;GO:0030433//ubiquitin-dependent ERAD pathway;GO:0030433//ubiquitin-dependent ERAD pathway;GO:0030433//ubiquitin-dependent ERAD pathway;GO:0030433//ubiquitin-dependent ERAD pathway;GO:0030968//endoplasmic reticulum unfolded pr…	GO:0000839//Hrd1p ubiquitin ligase ERAD-L complex;GO:0005783//endoplasmic reticulum;GO:0005785//signal recognition particle receptor complex;GO:0005789//endoplasmic reticulum membrane;GO:0016020//membrane;GO:0016021//integral component of membrane;GO:0030176//integral component of endoplasmic reticulum membrane;GO:0030176//integral component of endoplasmic reticulum membrane;GO:0030176//integral …	GO:0005047//signal recognition particle binding;GO:0005047//signal recognition particle binding;GO:0044877//protein-containing complex binding;GO:0051787//misfolded protein binding;GO:1990381//ubiquitin-specific protease binding;
ENSMUSG00000041044	147.8219	259.7525096	35.89129042	0.138174952	-2.855431989	6.57E-08	9.34E-06	Down Regulation	14	36776787	36786903	+	4325	Lrit1	GO:0003674;GO:0003674;GO:0005783;GO:0005789;GO:0008150;GO:0008150;GO:0016020;GO:0016021;GO:0030176;GO:0030176;	K24491	-	T	KOG0619;0DF4N;09W8Q;0V773;1AS3D;12T6V;KOG3510;18VEK;1CPUH;0UGA8	leucine-rich repeat, immunoglobulin-like and transmembrane domains 1 [Source:MGI Symbol;Acc:MGI:2385320]	239037	Q8K099	-	GO:0008150//biological_process;GO:0008150//biological_process;	GO:0005783//endoplasmic reticulum;GO:0005789//endoplasmic reticulum membrane;GO:0016020//membrane;GO:0016021//integral component of membrane;GO:0030176//integral component of endoplasmic reticulum membrane;GO:0030176//integral component of endoplasmic reticulum membrane;	GO:0003674//molecular_function;GO:0003674//molecular_function;
ENSMUSG00000050541	1070.292661	1771.246829	369.338492	0.208518929	-2.261749739	6.97E-08	9.83E-06	Down Regulation	11	43665433	43792037	-	3382	Adra1b	GO:0004930;GO:0004930;GO:0004935;GO:0004937;GO:0005634;GO:0005737;GO:0005737;GO:0005886;GO:0005886;GO:0005901;GO:0006937;GO:0007165;GO:0007186;GO:0007186;GO:0016020;GO:0016021;GO:0016021;GO:0019229;GO:0031965;GO:0031965;GO:0043410;GO:0046982;GO:0055117;GO:0071875;GO:0004930;GO:0004930;GO:0004935;GO:0004937;GO:0005737;GO:0005886;GO:0005901;GO:0006937;GO:0007165;GO:0007186;GO:0007186;GO:0016020;GO:…	K04136	-	T	KOG3656;1CVE3;192EH;0V9ZA;13H0Q;0DKHB;09Z1U;0UFV6;1AXEF	adrenergic receptor, alpha 1b [Source:MGI Symbol;Acc:MGI:104774]	11548	Q9DBL0	ko04970(Salivary secretion);ko04270(Vascular smooth muscle contraction);ko04261(Adrenergic signaling in cardiomyocytes);ko04080(Neuroactive ligand-receptor interaction);ko04022(cGMP-PKG signaling pathway);ko04020(Calcium signaling pathway)	GO:0006937//regulation of muscle contraction;GO:0007165//signal transduction;GO:0007186//G protein-coupled receptor signaling pathway;GO:0007186//G protein-coupled receptor signaling pathway;GO:0019229//regulation of vasoconstriction;GO:0043410//positive regulation of MAPK cascade;GO:0055117//regulation of cardiac muscle contraction;GO:0071875//adrenergic receptor signaling pathway;GO:0006937//re…	GO:0005634//nucleus;GO:0005737//cytoplasm;GO:0005737//cytoplasm;GO:0005886//plasma membrane;GO:0005886//plasma membrane;GO:0005901//caveola;GO:0016020//membrane;GO:0016021//integral component of membrane;GO:0016021//integral component of membrane;GO:0031965//nuclear membrane;GO:0031965//nuclear membrane;GO:0005737//cytoplasm;GO:0005886//plasma membrane;GO:0005901//caveola;GO:0016020//membrane;GO:…	GO:0004930//G protein-coupled receptor activity;GO:0004930//G protein-coupled receptor activity;GO:0004935//adrenergic receptor activity;GO:0004937//alpha1-adrenergic receptor activity;GO:0046982//protein heterodimerization activity;GO:0004930//G protein-coupled receptor activity;GO:0004930//G protein-coupled receptor activity;GO:0004935//adrenergic receptor activity;GO:0004937//alpha1-adrenergic…
ENSMUSG00000048938	36.03404329	69.16702818	2.901058409	0.041942794	-4.575433224	7.26E-08	1.01E-05	Down Regulation	3	102846974	102871449	-	2835	Nr1h5	GO:0000122;GO:0000978;GO:0003677;GO:0003677;GO:0003700;GO:0004879;GO:0004879;GO:0005634;GO:0006355;GO:0006629;GO:0008270;GO:0030154;GO:0030522;GO:0043565;GO:0045944;GO:0046872;GO:0000122;GO:0000978;GO:0003677;GO:0003700;GO:0004879;GO:0005634;GO:0006355;GO:0008270;GO:0030154;GO:0030522;GO:0043565;GO:0045944;GO:0046872;GO:0000122;GO:0000978;GO:0003677;GO:0003677;GO:0003700;GO:0004879;GO:0004879;GO:…	K08538	-	T;K	12SEK;1AY1A;0UKPS;0DI93;09WYI;0V7WQ;19492;1CSZI;KOG3575	nuclear receptor subfamily 1, group H, member 5 [Source:MGI Symbol;Acc:MGI:3026618]	381463	E9Q5A6	-	GO:0000122//negative regulation of transcription by RNA polymerase II;GO:0006355//regulation of transcription, DNA-templated;GO:0006629//lipid metabolic process;GO:0030154//cell differentiation;GO:0030522//intracellular receptor signaling pathway;GO:0045944//positive regulation of transcription by RNA polymerase II;GO:0000122//negative regulation of transcription by RNA polymerase II;GO:0006355//…	GO:0005634//nucleus;GO:0005634//nucleus;GO:0005634//nucleus;GO:0005634//nucleus;GO:0005634//nucleus;	GO:0000978//RNA polymerase II cis-regulatory region sequence-specific DNA binding;GO:0003677//DNA binding;GO:0003677//DNA binding;GO:0003700//DNA-binding transcription factor activity;GO:0004879//nuclear receptor activity;GO:0004879//nuclear receptor activity;GO:0008270//zinc ion binding;GO:0043565//sequence-specific DNA binding;GO:0046872//metal ion binding;GO:0000978//RNA polymerase II cis-regu…
ENSMUSG00000032349	8073.521988	13260.32972	2886.714254	0.217695511	-2.199616437	7.27E-08	1.01E-05	Down Regulation	9	77824646	77891801	+	3522	Elovl5	GO:0005783;GO:0005783;GO:0005783;GO:0005783;GO:0005789;GO:0006629;GO:0006631;GO:0006633;GO:0006636;GO:0009922;GO:0009922;GO:0009922;GO:0009922;GO:0009922;GO:0009922;GO:0016020;GO:0016021;GO:0016021;GO:0016740;GO:0019367;GO:0019367;GO:0030148;GO:0030176;GO:0030425;GO:0034625;GO:0034625;GO:0034625;GO:0034625;GO:0034626;GO:0034626;GO:0034626;GO:0034626;GO:0034626;GO:0035338;GO:0042761;GO:0042761;GO:…	K10244	EC:2.3.1.199	I	0DG9Y;12RAT;09V0N;18T13;1B2FN;0V60B;0UHZZ;KOG3071;1CQZC	ELOVL family member 5, elongation of long chain fatty acids (yeast) [Source:MGI Symbol;Acc:MGI:1916051]	68801	Q8BHI7	ko01040(Biosynthesis of unsaturated fatty acids);ko00062(Fatty acid elongation)	GO:0006629//lipid metabolic process;GO:0006631//fatty acid metabolic process;GO:0006633//fatty acid biosynthetic process;GO:0006636//unsaturated fatty acid biosynthetic process;GO:0019367//fatty acid elongation, saturated fatty acid;GO:0019367//fatty acid elongation, saturated fatty acid;GO:0030148//sphingolipid biosynthetic process;GO:0034625//fatty acid elongation, monounsaturated fatty acid;GO…	GO:0005783//endoplasmic reticulum;GO:0005783//endoplasmic reticulum;GO:0005783//endoplasmic reticulum;GO:0005783//endoplasmic reticulum;GO:0005789//endoplasmic reticulum membrane;GO:0016020//membrane;GO:0016021//integral component of membrane;GO:0016021//integral component of membrane;GO:0030176//integral component of endoplasmic reticulum membrane;GO:0030425//dendrite;GO:0042995//cell projection…	GO:0009922//fatty acid elongase activity;GO:0009922//fatty acid elongase activity;GO:0009922//fatty acid elongase activity;GO:0009922//fatty acid elongase activity;GO:0009922//fatty acid elongase activity;GO:0009922//fatty acid elongase activity;GO:0016740//transferase activity;GO:0102336//3-oxo-arachidoyl-CoA synthase activity;GO:0102337//3-oxo-cerotoyl-CoA synthase activity;GO:0102338//3-oxo-li…
ENSMUSG00000031561	505.9832262	852.4133423	159.55311	0.1871781	-2.417516445	7.96E-08	1.10E-05	Down Regulation	8	48680717	49296986	-	10237	Tenm3	GO:0005886;GO:0007155;GO:0007165;GO:0016020;GO:0016021;GO:0016021;GO:0042995;GO:0048593;GO:0048666;GO:0005886;GO:0007155;GO:0007165;GO:0016020;GO:0016021;GO:0016021;GO:0042995;GO:0048666;GO:0007165;GO:0016020;GO:0016021;GO:0016021;GO:0048666;GO:0007165;GO:0016020;GO:0016021;GO:0016021;GO:0048666;GO:0007165;GO:0016020;GO:0016021;GO:0016021;GO:0048666;GO:0007165;GO:0016020;GO:0016021;GO:0016021;GO:…	K24473	-	T	0DG5I;09UW2;12RAD;1AV5Y;1CQV4;KOG4659;0UGT4;0V5VT;18XAG	teneurin transmembrane protein 3 [Source:MGI Symbol;Acc:MGI:1345183]	23965	B7ZNJ5	-	GO:0007155//cell adhesion;GO:0007165//signal transduction;GO:0048593//camera-type eye morphogenesis;GO:0048666//neuron development;GO:0007155//cell adhesion;GO:0007165//signal transduction;GO:0048666//neuron development;GO:0007165//signal transduction;GO:0048666//neuron development;GO:0007165//signal transduction;GO:0048666//neuron development;GO:0007165//signal transduction;GO:0048666//neuron de…	GO:0005886//plasma membrane;GO:0016020//membrane;GO:0016021//integral component of membrane;GO:0016021//integral component of membrane;GO:0042995//cell projection;GO:0005886//plasma membrane;GO:0016020//membrane;GO:0016021//integral component of membrane;GO:0016021//integral component of membrane;GO:0042995//cell projection;GO:0016020//membrane;GO:0016021//integral component of membrane;GO:001602…	-
ENSMUSG00000042129	545.3054236	908.6494983	181.9613489	0.200254718	-2.320091863	9.02E-08	1.23E-05	Down Regulation	6	116609969	116650913	-	9209	Rassf4	GO:0003674;GO:0005575;GO:0007049;GO:0007165;GO:0007165;GO:0003674;GO:0005575;GO:0007049;GO:0007165;GO:0007165;	K09851	-	T	196YI;13MS5;0B19H;KOG4239;1BAEP;0WDUP;0V1SW;1DDHB;0E6IW	Ras association (RalGDS/AF-6) domain family member 4 [Source:MGI Symbol;Acc:MGI:2386853]	213391	Q8CB96	ko04392(Hippo signaling pathway - multiple species);ko04391(Hippo signaling pathway - fly)	GO:0007049//cell cycle;GO:0007165//signal transduction;GO:0007165//signal transduction;GO:0007049//cell cycle;GO:0007165//signal transduction;GO:0007165//signal transduction;	GO:0005575//cellular_component;GO:0005575//cellular_component;	GO:0003674//molecular_function;GO:0003674//molecular_function;
ENSMUSG00000054034	201.2272726	22.24945078	380.2050943	17.08829122	4.094936234	9.59E-08	1.30E-05	Up Regulation	X	135101697	135104625	-	1263	Tceal5	GO:0003746;GO:0005634;GO:0005634;GO:0006414;GO:0050699;	-	-	K	193IS;1D2VW;0UUPE;13SK7;1B41I;0VH91;0JBBY;0A38J;0DQUK	transcription elongation factor A (SII)-like 5 [Source:MGI Symbol;Acc:MGI:3036236]	331532	Q8CCT4;Q14C38	-	GO:0006414//translational elongation;	GO:0005634//nucleus;GO:0005634//nucleus;	GO:0003746//translation elongation factor activity;GO:0050699//WW domain binding;
ENSMUSG00000022218	102.3483862	180.8442993	23.85247308	0.131895079	-2.92253736	1.03E-07	1.38E-05	Down Regulation	14	55937466	55951383	-	3162	Tgm1	GO:0003810;GO:0003810;GO:0010838;GO:0016020;GO:0018149;GO:0018149;GO:0018215;GO:0030216;GO:0031224;GO:0042802;GO:0045787;GO:0046872;GO:0003810;GO:0018149;GO:0018215;GO:0046872;GO:0003810;GO:0018149;GO:0018215;GO:0046872;GO:0018149;GO:0018149;	K05619	EC:2.3.2.13	O	0V54T;12WTW;0IFMV;09U5T;18XJJ;1D059;0DFFC;0UJVS;1AUCQ	transglutaminase 1, K polypeptide [Source:MGI Symbol;Acc:MGI:98730]	21816	Q9JLF6;A0A0R4J293	-	GO:0010838//positive regulation of keratinocyte proliferation;GO:0018149//peptide cross-linking;GO:0018149//peptide cross-linking;GO:0018215//protein phosphopantetheinylation;GO:0030216//keratinocyte differentiation;GO:0045787//positive regulation of cell cycle;GO:0018149//peptide cross-linking;GO:0018215//protein phosphopantetheinylation;GO:0018149//peptide cross-linking;GO:0018215//protein phos…	GO:0016020//membrane;GO:0031224//intrinsic component of membrane;	GO:0003810//protein-glutamine gamma-glutamyltransferase activity;GO:0003810//protein-glutamine gamma-glutamyltransferase activity;GO:0042802//identical protein binding;GO:0046872//metal ion binding;GO:0003810//protein-glutamine gamma-glutamyltransferase activity;GO:0046872//metal ion binding;GO:0003810//protein-glutamine gamma-glutamyltransferase activity;GO:0046872//metal ion binding;
ENSMUSG00000031271	596.0877044	988.1884918	203.9869171	0.206425109	-2.276309628	1.10E-07	1.47E-05	Down Regulation	X	137980006	137985985	-	2448	Serpina7	GO:0005615;GO:0070327;GO:0005615;GO:0005615;	K20734	-	V	0UG55;1ASFA;09U5H;KOG2392;12R4F;0V54I;1CQ4S;0DFF0;18YIY	serine (or cysteine) peptidase inhibitor, clade A (alpha-1 antiproteinase, antitrypsin), member 7 [Source:MGI Symbol;Acc:MGI:3041197]	331535	-	ko04918(Thyroid hormone synthesis)	GO:0070327//thyroid hormone transport;	GO:0005615//extracellular space;GO:0005615//extracellular space;GO:0005615//extracellular space;	-
ENSMUSG00000079018	166.3164246	9.696364351	322.9364849	33.30490411	5.057662723	1.14E-07	1.50E-05	Up Regulation	15	74915867	74920679	-	1677	Ly6c1	GO:0005886;GO:0005886;GO:0009897;GO:0009986;GO:0016020;GO:0030550;GO:0031225;GO:0033130;GO:0045202;GO:0095500;GO:2000272;GO:0005886;GO:0005886;GO:0009897;GO:0009986;GO:0016020;GO:0030550;GO:0031225;GO:0033130;GO:0045202;GO:0095500;GO:2000272;GO:0005886;GO:0005886;GO:0009897;GO:0009986;GO:0016020;GO:0030550;GO:0031225;GO:0033130;GO:0045202;GO:0095500;GO:2000272;	K06846	-	O	0JI0Q;0DWX0;1D5JV;0AANN;0VPCV;0UWSI;1B8E1;14BGS	lymphocyte antigen 6 complex, locus C1 [Source:MGI Symbol;Acc:MGI:96882]	17067	P0CW02	-	GO:0095500//acetylcholine receptor signaling pathway;GO:2000272//negative regulation of signaling receptor activity;GO:0095500//acetylcholine receptor signaling pathway;GO:2000272//negative regulation of signaling receptor activity;GO:0095500//acetylcholine receptor signaling pathway;GO:2000272//negative regulation of signaling receptor activity;	GO:0005886//plasma membrane;GO:0005886//plasma membrane;GO:0009897//external side of plasma membrane;GO:0009986//cell surface;GO:0016020//membrane;GO:0031225//anchored component of membrane;GO:0045202//synapse;GO:0005886//plasma membrane;GO:0005886//plasma membrane;GO:0009897//external side of plasma membrane;GO:0009986//cell surface;GO:0016020//membrane;GO:0031225//anchored component of membrane…	GO:0030550//acetylcholine receptor inhibitor activity;GO:0033130//acetylcholine receptor binding;GO:0030550//acetylcholine receptor inhibitor activity;GO:0033130//acetylcholine receptor binding;GO:0030550//acetylcholine receptor inhibitor activity;GO:0033130//acetylcholine receptor binding;
ENSMUSG00000064225	5322.976548	9022.016136	1623.93696	0.179997124	-2.473954237	1.18E-07	1.54E-05	Down Regulation	9	95441710	95450076	+	8367	Paqr9	GO:0005496;GO:0005886;GO:0008289;GO:0016020;GO:0016021;GO:0016021;GO:0038023;	-	-	T	0DPUE;0UQS3;KOG0748;18VKJ;13KUN;1CYTG;0VFBX;09W6P;1B3FE	progestin and adipoQ receptor family member IX [Source:MGI Symbol;Acc:MGI:1922802]	75552	Q6TCG2	-	-	GO:0005886//plasma membrane;GO:0016020//membrane;GO:0016021//integral component of membrane;GO:0016021//integral component of membrane;	GO:0005496//steroid binding;GO:0008289//lipid binding;GO:0038023//signaling receptor activity;
ENSMUSG00000022129	37.81807673	71.62703072	4.009122748	0.055972204	-4.159145642	1.28E-07	1.67E-05	Down Regulation	14	118250202	118289656	-	5895	Dct	GO:0002052;GO:0002052;GO:0004167;GO:0004167;GO:0004167;GO:0005737;GO:0005829;GO:0005886;GO:0005886;GO:0006583;GO:0006583;GO:0009637;GO:0009637;GO:0009637;GO:0016020;GO:0016021;GO:0016491;GO:0016853;GO:0021847;GO:0021847;GO:0033162;GO:0042438;GO:0042438;GO:0042470;GO:0042470;GO:0043231;GO:0043231;GO:0043473;GO:0046872;GO:0048066;GO:0048066;GO:0048468;GO:0055114;	K01827	EC:5.3.3.12	G	0V9WZ;18TN9;12RIX;1CVQW;09YZB;0DKE8;0IEEB;1B0P5;0UQVB	dopachrome tautomerase [Source:MGI Symbol;Acc:MGI:102563]	13190	P29812	ko04916(Melanogenesis);ko00350(Tyrosine metabolism)	GO:0002052//positive regulation of neuroblast proliferation;GO:0002052//positive regulation of neuroblast proliferation;GO:0006583//melanin biosynthetic process from tyrosine;GO:0006583//melanin biosynthetic process from tyrosine;GO:0009637//response to blue light;GO:0009637//response to blue light;GO:0009637//response to blue light;GO:0021847//ventricular zone neuroblast division;GO:0021847//ven…	GO:0005737//cytoplasm;GO:0005829//cytosol;GO:0005886//plasma membrane;GO:0005886//plasma membrane;GO:0016020//membrane;GO:0016021//integral component of membrane;GO:0033162//melanosome membrane;GO:0042470//melanosome;GO:0042470//melanosome;GO:0043231//intracellular membrane-bounded organelle;GO:0043231//intracellular membrane-bounded organelle;	GO:0004167//dopachrome isomerase activity;GO:0004167//dopachrome isomerase activity;GO:0004167//dopachrome isomerase activity;GO:0016491//oxidoreductase activity;GO:0016853//isomerase activity;GO:0046872//metal ion binding;
ENSMUSG00000036892	1643.072818	2749.737358	536.4082776	0.195076187	-2.35789042	1.44E-07	1.86E-05	Down Regulation	7	30193047	30212827	+	2459	Prodh2	GO:0004657;GO:0004657;GO:0005739;GO:0005739;GO:0005743;GO:0006560;GO:0006562;GO:0010133;GO:0016491;GO:0016645;GO:0016645;GO:0016645;GO:0055114;GO:0071949;GO:0004657;GO:0006560;GO:0006562;GO:0016491;GO:0055114;GO:0004657;GO:0006560;GO:0006562;GO:0016491;GO:0055114;GO:0004657;GO:0006560;GO:0006562;GO:0016491;GO:0055114;GO:0004657;GO:0006560;GO:0006562;GO:0016491;GO:0055114;GO:0004657;GO:0006560;GO:…	K11394	EC:1.5.5.3	E	0DF0Q;190V2;KOG0186;1B31Z;09TQE;0UII4;1CPQH;0V4PN;12S69	proline dehydrogenase (oxidase) 2 [Source:MGI Symbol;Acc:MGI:1929093]	56189	Q8VCZ9	ko00330(Arginine and proline metabolism)	GO:0006560//proline metabolic process;GO:0006562//proline catabolic process;GO:0010133//proline catabolic process to glutamate;GO:0055114//obsolete oxidation-reduction process;GO:0006560//proline metabolic process;GO:0006562//proline catabolic process;GO:0055114//obsolete oxidation-reduction process;GO:0006560//proline metabolic process;GO:0006562//proline catabolic process;GO:0055114//obsolete o…	GO:0005739//mitochondrion;GO:0005739//mitochondrion;GO:0005743//mitochondrial inner membrane;	GO:0004657//proline dehydrogenase activity;GO:0004657//proline dehydrogenase activity;GO:0016491//oxidoreductase activity;GO:0016645//oxidoreductase activity, acting on the CH-NH group of donors;GO:0016645//oxidoreductase activity, acting on the CH-NH group of donors;GO:0016645//oxidoreductase activity, acting on the CH-NH group of donors;GO:0071949//FAD binding;GO:0004657//proline dehydrogenase …
ENSMUSG00000042248	2571.582372	4781.279266	361.8854786	0.075688003	-3.72379155	1.45E-07	1.87E-05	Down Regulation	19	39980868	40000687	+	1824	Cyp2c37	GO:0004497;GO:0005506;GO:0005737;GO:0005783;GO:0005789;GO:0006082;GO:0006805;GO:0008391;GO:0008392;GO:0008395;GO:0016020;GO:0016491;GO:0016705;GO:0016712;GO:0019369;GO:0019373;GO:0020037;GO:0020037;GO:0031090;GO:0042738;GO:0043231;GO:0043231;GO:0046872;GO:0055114;GO:0055114;GO:0055114;GO:0070330;	K07413	EC:1.14.14.1	Q	0UIKN;1ARRJ;1CRXQ;12SZU;0DGDQ;19513;KOG0156;09TUB;0V59K	cytochrome P450, family 2. subfamily c, polypeptide 37 [Source:MGI Symbol;Acc:MGI:1306806]	13096	P56654;Q9DBD9	ko05204(Chemical carcinogenesis - DNA adducts);ko04750(Inflammatory mediator regulation of TRP channels);ko04726(Serotonergic synapse);ko00830(Retinol metabolism);ko00591(Linoleic acid metabolism);ko00590(Arachidonic acid metabolism);ko00140(Steroid hormone biosynthesis)	GO:0006082//organic acid metabolic process;GO:0006805//xenobiotic metabolic process;GO:0019369//arachidonic acid metabolic process;GO:0019373//epoxygenase P450 pathway;GO:0042738//xenobiotic catabolic process;GO:0055114//obsolete oxidation-reduction process;GO:0055114//obsolete oxidation-reduction process;GO:0055114//obsolete oxidation-reduction process;	GO:0005737//cytoplasm;GO:0005783//endoplasmic reticulum;GO:0005789//endoplasmic reticulum membrane;GO:0016020//membrane;GO:0031090//organelle membrane;GO:0043231//intracellular membrane-bounded organelle;GO:0043231//intracellular membrane-bounded organelle;	GO:0004497//monooxygenase activity;GO:0005506//iron ion binding;GO:0008391//arachidonic acid monooxygenase activity;GO:0008392//arachidonic acid epoxygenase activity;GO:0008395//steroid hydroxylase activity;GO:0016491//oxidoreductase activity;GO:0016705//oxidoreductase activity, acting on paired donors, with incorporation or reduction of molecular oxygen;GO:0016712//oxidoreductase activity, actin…
ENSMUSG00000051452	78.3049554	139.8118855	16.79802528	0.120147334	-3.057123461	1.49E-07	1.89E-05	Down Regulation	11	84039177	84058302	-	1239	Gm11437	GO:0003674;GO:0005575;GO:0008150;GO:0016020;GO:0016021;	-	-	S	0IKYS;0DHHM;192VG;1D1H0;09X6I;13PIK;0UP12;1AYNM;0VFKQ	predicted gene 11437 [Source:MGI Symbol;Acc:MGI:3650287]	628813	Q5QR91	-	GO:0008150//biological_process;	GO:0005575//cellular_component;GO:0016020//membrane;GO:0016021//integral component of membrane;	GO:0003674//molecular_function;
ENSMUSG00000037060	51.49178838	7.40240738	95.58116937	12.91217363	3.690659979	1.50E-07	1.89E-05	Up Regulation	7	105129290	105131507	-	1662	Cavin3	GO:0005080;GO:0005080;GO:0005080;GO:0005080;GO:0005515;GO:0005515;GO:0005737;GO:0005737;GO:0005829;GO:0005901;GO:0005901;GO:0005901;GO:0005901;GO:0016020;GO:0030866;GO:0032922;GO:0032991;GO:0048511;GO:0051898;GO:0070374;GO:1901003;	-	-	T	0IVVG;1CUPN;0UNRJ;18Z6R;1AY82;09YFY;0DJW9;13NYT;0V9DT	caveolae associated 3 [Source:MGI Symbol;Acc:MGI:1923422]	109042	Q91VJ2	-	GO:0030866//cortical actin cytoskeleton organization;GO:0032922//circadian regulation of gene expression;GO:0048511//rhythmic process;GO:0051898//negative regulation of protein kinase B signaling;GO:0070374//positive regulation of ERK1 and ERK2 cascade;GO:1901003//negative regulation of fermentation;	GO:0005737//cytoplasm;GO:0005737//cytoplasm;GO:0005829//cytosol;GO:0005901//caveola;GO:0005901//caveola;GO:0005901//caveola;GO:0005901//caveola;GO:0016020//membrane;GO:0032991//protein-containing complex;	GO:0005080//protein kinase C binding;GO:0005080//protein kinase C binding;GO:0005080//protein kinase C binding;GO:0005080//protein kinase C binding;GO:0005515//protein binding;GO:0005515//protein binding;
ENSMUSG00000010651	9298.634145	15377.15255	3220.115742	0.209409104	-2.255603928	1.54E-07	1.93E-05	Down Regulation	9	118977091	118986161	-	1962	Acaa1b	GO:0003985;GO:0003988;GO:0003988;GO:0005739;GO:0005777;GO:0005777;GO:0006629;GO:0006631;GO:0006635;GO:0010124;GO:0016740;GO:0016746;GO:0016746;GO:0016747;GO:0050633;	K07513	EC:2.3.1.16	I	1AYP5;1CV0Z;0UP3Y;12NA2;0DK74;18VQT;09YSH;0V9QE;KOG1389	acetyl-Coenzyme A acyltransferase 1B [Source:MGI Symbol;Acc:MGI:3605455]	235674	Q8VCH0;Q3UKM0	ko04146(Peroxisome);ko03320(PPAR signaling pathway);ko01040(Biosynthesis of unsaturated fatty acids);ko00592(alpha-Linolenic acid metabolism);ko00280(Valine, leucine and isoleucine degradation);ko00071(Fatty acid degradation)	GO:0006629//lipid metabolic process;GO:0006631//fatty acid metabolic process;GO:0006635//fatty acid beta-oxidation;GO:0010124//phenylacetate catabolic process;	GO:0005739//mitochondrion;GO:0005777//peroxisome;GO:0005777//peroxisome;	GO:0003985//acetyl-CoA C-acetyltransferase activity;GO:0003988//acetyl-CoA C-acyltransferase activity;GO:0003988//acetyl-CoA C-acyltransferase activity;GO:0016740//transferase activity;GO:0016746//acyltransferase activity;GO:0016746//acyltransferase activity;GO:0016747//acyltransferase activity, transferring groups other than amino-acyl groups;GO:0050633//acetyl-CoA C-myristoyltransferase activit…
ENSMUSG00000040017	878.6681095	1637.594342	119.7418772	0.073120598	-3.773578325	1.61E-07	2.01E-05	Down Regulation	7	46377422	46382027	-	2094	Saa4	GO:0005576;GO:0005576;GO:0006953;GO:0034364;	K17310	-	O	0JDSY;0UVR7;0DUPX;0VJPI;0A8T0;1B66U;1D3SS;146FY	serum amyloid A 4 [Source:MGI Symbol;Acc:MGI:98224]	20211	P31532	-	GO:0006953//acute-phase response;	GO:0005576//extracellular region;GO:0005576//extracellular region;GO:0034364//high-density lipoprotein particle;	-
ENSMUSG00000070661	143.9232052	246.9711447	40.87526574	0.165506241	-2.595042477	1.70E-07	2.10E-05	Down Regulation	4	138694423	138695676	+	1254	Rnf186	GO:0004842;GO:0004842;GO:0004842;GO:0005783;GO:0005789;GO:0005789;GO:0005789;GO:0016020;GO:0016021;GO:0016567;GO:0016567;GO:0016740;GO:0035519;GO:0035519;GO:0035519;GO:0043161;GO:0043161;GO:0043161;GO:0046872;GO:0051865;GO:0051865;GO:0051865;GO:0061630;GO:0070059;GO:0070059;GO:0070059;GO:0070534;GO:0070534;GO:0070534;GO:0070585;GO:0070585;GO:0070585;GO:0004842;GO:0005789;GO:0016020;GO:0016021;GO:…	-	-	O	KOG2177;0UHDE;13PRU;0DS4B;1D1D7;1ASAU;0A0F0;0VFGP;18XXV	ring finger protein 186 [Source:MGI Symbol;Acc:MGI:1914075]	66825	Q9D241;A2ALL3	-	GO:0016567//protein ubiquitination;GO:0016567//protein ubiquitination;GO:0035519//protein K29-linked ubiquitination;GO:0035519//protein K29-linked ubiquitination;GO:0035519//protein K29-linked ubiquitination;GO:0043161//proteasome-mediated ubiquitin-dependent protein catabolic process;GO:0043161//proteasome-mediated ubiquitin-dependent protein catabolic process;GO:0043161//proteasome-mediated ubi…	GO:0005783//endoplasmic reticulum;GO:0005789//endoplasmic reticulum membrane;GO:0005789//endoplasmic reticulum membrane;GO:0005789//endoplasmic reticulum membrane;GO:0016020//membrane;GO:0016021//integral component of membrane;GO:0005789//endoplasmic reticulum membrane;GO:0016020//membrane;GO:0016021//integral component of membrane;	GO:0004842//ubiquitin-protein transferase activity;GO:0004842//ubiquitin-protein transferase activity;GO:0004842//ubiquitin-protein transferase activity;GO:0016740//transferase activity;GO:0046872//metal ion binding;GO:0061630//ubiquitin protein ligase activity;GO:0004842//ubiquitin-protein transferase activity;GO:0046872//metal ion binding;GO:0061630//ubiquitin protein ligase activity;
ENSMUSG00000025003	219.8968901	396.9346028	42.85917733	0.107975412	-3.211225272	2.00E-07	2.45E-05	Down Regulation	19	39499306	39556973	+	1817	Cyp2c39	GO:0004497;GO:0004497;GO:0005506;GO:0005737;GO:0005783;GO:0005789;GO:0006082;GO:0006805;GO:0008392;GO:0008392;GO:0008395;GO:0008401;GO:0008405;GO:0016020;GO:0016491;GO:0016705;GO:0016712;GO:0019369;GO:0019373;GO:0020037;GO:0020037;GO:0031090;GO:0034875;GO:0042738;GO:0043231;GO:0043231;GO:0043231;GO:0046872;GO:0055114;GO:0055114;GO:0055114;GO:0070330;GO:0101020;	K07413	EC:1.14.14.1	Q	0UIKN;1ARRJ;1CRXQ;12SZU;0DGDQ;19513;KOG0156;09TUB;0V59K	cytochrome P450, family 2, subfamily c, polypeptide 39 [Source:MGI Symbol;Acc:MGI:1306818]	13098	P56656	ko05204(Chemical carcinogenesis - DNA adducts);ko04750(Inflammatory mediator regulation of TRP channels);ko04726(Serotonergic synapse);ko00830(Retinol metabolism);ko00591(Linoleic acid metabolism);ko00590(Arachidonic acid metabolism);ko00140(Steroid hormone biosynthesis)	GO:0006082//organic acid metabolic process;GO:0006805//xenobiotic metabolic process;GO:0019369//arachidonic acid metabolic process;GO:0019373//epoxygenase P450 pathway;GO:0042738//xenobiotic catabolic process;GO:0055114//obsolete oxidation-reduction process;GO:0055114//obsolete oxidation-reduction process;GO:0055114//obsolete oxidation-reduction process;	GO:0005737//cytoplasm;GO:0005783//endoplasmic reticulum;GO:0005789//endoplasmic reticulum membrane;GO:0016020//membrane;GO:0031090//organelle membrane;GO:0043231//intracellular membrane-bounded organelle;GO:0043231//intracellular membrane-bounded organelle;GO:0043231//intracellular membrane-bounded organelle;	GO:0004497//monooxygenase activity;GO:0004497//monooxygenase activity;GO:0005506//iron ion binding;GO:0008392//arachidonic acid epoxygenase activity;GO:0008392//arachidonic acid epoxygenase activity;GO:0008395//steroid hydroxylase activity;GO:0008401//retinoic acid 4-hydroxylase activity;GO:0008405//arachidonic acid 11,12-epoxygenase activity;GO:0016491//oxidoreductase activity;GO:0016705//oxidor…
ENSMUSG00000035357	78.85020906	141.5078217	16.19259637	0.114428985	-3.127475564	2.04E-07	2.49E-05	Down Regulation	6	101126570	101354858	-	7256	Pdzrn3	GO:0004842;GO:0005515;GO:0005737;GO:0007528;GO:0007528;GO:0008270;GO:0016567;GO:0016567;GO:0016740;GO:0030054;GO:0031594;GO:0031594;GO:0045202;GO:0046872;GO:0061630;GO:0061630;	K15682	EC:2.3.2.27	O;T	1BBEH;13FNY;KOG0297;0WIS8;0B62S;0E9A2;KOG0312;0V3QQ;1DG5J	PDZ domain containing RING finger 3 [Source:MGI Symbol;Acc:MGI:1933157]	55983	Q69ZS0;Q3UPS8	-	GO:0007528//neuromuscular junction development;GO:0007528//neuromuscular junction development;GO:0016567//protein ubiquitination;GO:0016567//protein ubiquitination;	GO:0005737//cytoplasm;GO:0030054//cell junction;GO:0031594//neuromuscular junction;GO:0031594//neuromuscular junction;GO:0045202//synapse;	GO:0004842//ubiquitin-protein transferase activity;GO:0005515//protein binding;GO:0008270//zinc ion binding;GO:0016740//transferase activity;GO:0046872//metal ion binding;GO:0061630//ubiquitin protein ligase activity;GO:0061630//ubiquitin protein ligase activity;
ENSMUSG00000056973	13170.11924	21289.38693	5050.851544	0.237247393	-2.075535862	2.29E-07	2.76E-05	Down Regulation	8	93892696	93924466	-	2369	Ces1d	GO:0004771;GO:0004771;GO:0004771;GO:0004806;GO:0004806;GO:0005615;GO:0005737;GO:0005737;GO:0005783;GO:0005783;GO:0005783;GO:0005788;GO:0005811;GO:0005811;GO:0005829;GO:0005829;GO:0006629;GO:0006637;GO:0006695;GO:0008203;GO:0009636;GO:0010875;GO:0010887;GO:0016042;GO:0016042;GO:0016042;GO:0016787;GO:0019626;GO:0030339;GO:0030855;GO:0034379;GO:0042632;GO:0043231;GO:0043231;GO:0043691;GO:0046464;GO:…	K01044	EC:3.1.1.1	Q;T;I	1B4DB;0DEJK;KOG1516;1318D;18UUN;09T8E;0UQ3W;1CP9H;0V47D	carboxylesterase 1D [Source:MGI Symbol;Acc:MGI:2148202]	104158	Q8VCT4	ko00983(Drug metabolism - other enzymes)	GO:0006629//lipid metabolic process;GO:0006637//acyl-CoA metabolic process;GO:0006695//cholesterol biosynthetic process;GO:0008203//cholesterol metabolic process;GO:0009636//response to toxic substance;GO:0010875//positive regulation of cholesterol efflux;GO:0010887//negative regulation of cholesterol storage;GO:0016042//lipid catabolic process;GO:0016042//lipid catabolic process;GO:0016042//lipi…	GO:0005615//extracellular space;GO:0005737//cytoplasm;GO:0005737//cytoplasm;GO:0005783//endoplasmic reticulum;GO:0005783//endoplasmic reticulum;GO:0005783//endoplasmic reticulum;GO:0005788//endoplasmic reticulum lumen;GO:0005811//lipid droplet;GO:0005811//lipid droplet;GO:0005829//cytosol;GO:0005829//cytosol;GO:0043231//intracellular membrane-bounded organelle;GO:0043231//intracellular membrane-b…	GO:0004771//sterol esterase activity;GO:0004771//sterol esterase activity;GO:0004771//sterol esterase activity;GO:0004806//triglyceride lipase activity;GO:0004806//triglyceride lipase activity;GO:0016787//hydrolase activity;GO:0030339//fatty-acyl-ethyl-ester synthase activity;GO:0052689//carboxylic ester hydrolase activity;GO:0052689//carboxylic ester hydrolase activity;GO:0052689//carboxylic est…
ENSMUSG00000057103	208.5980342	363.0574673	54.138601	0.149118544	-2.745468414	2.55E-07	3.06E-05	Down Regulation	6	85887136	85892669	-	1345	Nat8f1	GO:0001702;GO:0004468;GO:0005743;GO:0005783;GO:0005789;GO:0005793;GO:0005794;GO:0007162;GO:0007275;GO:0007369;GO:0008080;GO:0008080;GO:0008080;GO:0010628;GO:0016020;GO:0016021;GO:0016740;GO:0016746;GO:0018003;GO:0033116;GO:0043066;GO:0050435;GO:0008080;GO:0016020;GO:0016021;	K20838	-	S;M	0V3I5;13EVP;0E8Z9;0IS8J;1DFVJ;0B5K3;0WI7Q	N-acetyltransferase 8 (GCN5-related) family member 1 [Source:MGI Symbol;Acc:MGI:1913366]	66116	Q9JIZ0;E9PUL7	ko00480(Glutathione metabolism)	GO:0001702//gastrulation with mouth forming second;GO:0007162//negative regulation of cell adhesion;GO:0007275//multicellular organism development;GO:0007369//gastrulation;GO:0010628//positive regulation of gene expression;GO:0018003//peptidyl-lysine N6-acetylation;GO:0043066//negative regulation of apoptotic process;GO:0050435//amyloid-beta metabolic process;	GO:0005743//mitochondrial inner membrane;GO:0005783//endoplasmic reticulum;GO:0005789//endoplasmic reticulum membrane;GO:0005793//endoplasmic reticulum-Golgi intermediate compartment;GO:0005794//Golgi apparatus;GO:0016020//membrane;GO:0016021//integral component of membrane;GO:0033116//endoplasmic reticulum-Golgi intermediate compartment membrane;GO:0016020//membrane;GO:0016021//integral componen…	GO:0004468//lysine N-acetyltransferase activity, acting on acetyl phosphate as donor;GO:0008080//N-acetyltransferase activity;GO:0008080//N-acetyltransferase activity;GO:0008080//N-acetyltransferase activity;GO:0016740//transferase activity;GO:0016746//acyltransferase activity;GO:0008080//N-acetyltransferase activity;
ENSMUSG00000050737	157.660901	269.3866746	45.93512731	0.170517444	-2.552008757	2.72E-07	3.24E-05	Down Regulation	2	30779483	30819875	-	3931	Ptges	GO:0001516;GO:0001516;GO:0001516;GO:0001516;GO:0001516;GO:0002526;GO:0002544;GO:0004364;GO:0004364;GO:0004364;GO:0004602;GO:0004602;GO:0004602;GO:0004667;GO:0004667;GO:0004667;GO:0005641;GO:0005737;GO:0005737;GO:0006629;GO:0006631;GO:0006633;GO:0006693;GO:0006693;GO:0008285;GO:0014070;GO:0016020;GO:0016021;GO:0016021;GO:0016021;GO:0016021;GO:0016491;GO:0016740;GO:0016853;GO:0019233;GO:0031620;GO:…	K15729	EC:5.3.99.3	I	0DR0J;1D3D6;0IY81;13RWR;0A6VT;0VHPZ;1B5E2;1934B;0UPHP	prostaglandin E synthase [Source:MGI Symbol;Acc:MGI:1927593]	64292	Q9JM51;Q8BNP8	ko00590(Arachidonic acid metabolism)	GO:0001516//prostaglandin biosynthetic process;GO:0001516//prostaglandin biosynthetic process;GO:0001516//prostaglandin biosynthetic process;GO:0001516//prostaglandin biosynthetic process;GO:0001516//prostaglandin biosynthetic process;GO:0002526//acute inflammatory response;GO:0002544//chronic inflammatory response;GO:0006629//lipid metabolic process;GO:0006631//fatty acid metabolic process;GO:00…	GO:0005641//nuclear envelope lumen;GO:0005737//cytoplasm;GO:0005737//cytoplasm;GO:0016020//membrane;GO:0016021//integral component of membrane;GO:0016021//integral component of membrane;GO:0016021//integral component of membrane;GO:0016021//integral component of membrane;GO:0043231//intracellular membrane-bounded organelle;GO:0043231//intracellular membrane-bounded organelle;GO:0048471//perinucle…	GO:0004364//glutathione transferase activity;GO:0004364//glutathione transferase activity;GO:0004364//glutathione transferase activity;GO:0004602//glutathione peroxidase activity;GO:0004602//glutathione peroxidase activity;GO:0004602//glutathione peroxidase activity;GO:0004667//prostaglandin-D synthase activity;GO:0004667//prostaglandin-D synthase activity;GO:0004667//prostaglandin-D synthase act…
ENSMUSG00000025656	106.8706177	187.420133	26.32110239	0.140439034	-2.831984119	2.74E-07	3.24E-05	Down Regulation	X	94092541	94240462	-	8776	Arhgef9	GO:0005085;GO:0005085;GO:0005085;GO:0005737;GO:0005829;GO:0005886;GO:0005938;GO:0007264;GO:0014069;GO:0030054;GO:0043113;GO:0045202;GO:0050790;GO:0098690;GO:0098982;GO:0098982;GO:0099150;GO:0099572;GO:0005085;GO:0005737;GO:0014069;GO:0050790;GO:0005085;GO:0005085;GO:0005085;GO:0005737;GO:0005829;GO:0005886;GO:0005938;GO:0007264;GO:0014069;GO:0030054;GO:0043113;GO:0045202;GO:0050790;GO:0098690;GO:…	K20686	-	T	12SQ5;0DETN;0V4FV;KOG3519;09TGW;18Z9Z;1CPHE;1AVTT;0US4Y	CDC42 guanine nucleotide exchange factor (GEF) 9 [Source:MGI Symbol;Acc:MGI:2442233]	236915	Q3UTH8	-	GO:0007264//small GTPase mediated signal transduction;GO:0043113//receptor clustering;GO:0050790//regulation of catalytic activity;GO:0099150//regulation of postsynaptic specialization assembly;GO:0050790//regulation of catalytic activity;GO:0007264//small GTPase mediated signal transduction;GO:0043113//receptor clustering;GO:0050790//regulation of catalytic activity;GO:0099150//regulation of pos…	GO:0005737//cytoplasm;GO:0005829//cytosol;GO:0005886//plasma membrane;GO:0005938//cell cortex;GO:0014069//postsynaptic density;GO:0030054//cell junction;GO:0045202//synapse;GO:0098690//glycinergic synapse;GO:0098982//GABA-ergic synapse;GO:0098982//GABA-ergic synapse;GO:0099572//postsynaptic specialization;GO:0005737//cytoplasm;GO:0014069//postsynaptic density;GO:0005737//cytoplasm;GO:0005829//cyt…	GO:0005085//guanyl-nucleotide exchange factor activity;GO:0005085//guanyl-nucleotide exchange factor activity;GO:0005085//guanyl-nucleotide exchange factor activity;GO:0005085//guanyl-nucleotide exchange factor activity;GO:0005085//guanyl-nucleotide exchange factor activity;GO:0005085//guanyl-nucleotide exchange factor activity;GO:0005085//guanyl-nucleotide exchange factor activity;GO:0005085//gu…
ENSMUSG00000045672	754.9456184	1346.970808	162.9204289	0.1209532	-3.047479162	2.76E-07	3.24E-05	Down Regulation	4	63132241	63253228	+	13022	Col27a1	GO:0003431;GO:0005201;GO:0005201;GO:0005201;GO:0005576;GO:0005581;GO:0005583;GO:0005615;GO:0030020;GO:0030198;GO:0030198;GO:0031012;GO:0046872;GO:0062023;	K19721	-	W	0V43J;1B282;0DJVB;09T4V;0UNQ0;191C9;KOG3544;1CUNK;12N1R	collagen, type XXVII, alpha 1 [Source:MGI Symbol;Acc:MGI:2672118]	373864	Q5QNQ9	ko04974(Protein digestion and absorption)	GO:0003431//growth plate cartilage chondrocyte development;GO:0030198//extracellular matrix organization;GO:0030198//extracellular matrix organization;	GO:0005576//extracellular region;GO:0005581//collagen trimer;GO:0005583//fibrillar collagen trimer;GO:0005615//extracellular space;GO:0031012//extracellular matrix;GO:0062023//collagen-containing extracellular matrix;	GO:0005201//extracellular matrix structural constituent;GO:0005201//extracellular matrix structural constituent;GO:0005201//extracellular matrix structural constituent;GO:0030020//extracellular matrix structural constituent conferring tensile strength;GO:0046872//metal ion binding;
ENSMUSG00000038599	38.23362681	4.623474494	71.84377914	15.53891543	3.957813906	2.79E-07	3.26E-05	Up Regulation	1	182392572	182459917	+	3770	Capn8	GO:0004198;GO:0005509;GO:0005737;GO:0005737;GO:0005794;GO:0007586;GO:0016787;GO:0042802;GO:0046872;GO:1990092;GO:0004198;GO:0005509;GO:0006508;GO:0006508;GO:0007586;GO:0008233;GO:0008234;GO:0004198;GO:0005509;GO:0006508;GO:0006508;GO:0007586;GO:0008233;GO:0008234;	K08577	EC:3.4.22.-	O;T	0V5ZI;0UPY3;1CZEY;19072;1B4XS;12P1K;KOG0045;0A2R6;0DQD2	calpain 8 [Source:MGI Symbol;Acc:MGI:2181366]	170725	Q91VA3;A0A0R4J0K6	-	GO:0007586//digestion;GO:1990092//calcium-dependent self proteolysis;GO:0006508//proteolysis;GO:0006508//proteolysis;GO:0007586//digestion;GO:0006508//proteolysis;GO:0006508//proteolysis;GO:0007586//digestion;	GO:0005737//cytoplasm;GO:0005737//cytoplasm;GO:0005794//Golgi apparatus;	GO:0004198//calcium-dependent cysteine-type endopeptidase activity;GO:0005509//calcium ion binding;GO:0016787//hydrolase activity;GO:0042802//identical protein binding;GO:0046872//metal ion binding;GO:0004198//calcium-dependent cysteine-type endopeptidase activity;GO:0005509//calcium ion binding;GO:0008233//peptidase activity;GO:0008234//cysteine-type peptidase activity;GO:0004198//calcium-depend…
ENSMUSG00000032265	212.2742927	65.16249656	359.3860887	5.515228969	2.463420782	3.10E-07	3.59E-05	Up Regulation	9	85202492	85209401	-	5703	Tent5a	GO:0005575;GO:0009617;GO:0048255;GO:1990817;GO:1990817;GO:0005575;GO:0009617;GO:0048255;GO:1990817;GO:1990817;	K23033	EC:2.7.7.-	S	1CRRF;12P1E;0V8F9;KOG3852;18TXM;1B2M1;09XC6;0DH16;0UP82	terminal nucleotidyltransferase 5A [Source:MGI Symbol;Acc:MGI:2670964]	212943	D3Z5S8	-	GO:0009617//response to bacterium;GO:0048255//mRNA stabilization;GO:0009617//response to bacterium;GO:0048255//mRNA stabilization;	GO:0005575//cellular_component;GO:0005575//cellular_component;	GO:1990817//RNA adenylyltransferase activity;GO:1990817//RNA adenylyltransferase activity;GO:1990817//RNA adenylyltransferase activity;GO:1990817//RNA adenylyltransferase activity;
ENSMUSG00000035237	3964.045818	6434.123552	1493.968084	0.232194497	-2.106594312	3.12E-07	3.60E-05	Down Regulation	8	106666183	106670014	-	1342	Lcat	GO:0003847;GO:0003847;GO:0003847;GO:0004607;GO:0004607;GO:0004607;GO:0004607;GO:0004623;GO:0004806;GO:0005576;GO:0005615;GO:0005615;GO:0005615;GO:0006629;GO:0006629;GO:0006629;GO:0006644;GO:0006644;GO:0006656;GO:0006656;GO:0008202;GO:0008203;GO:0008203;GO:0008203;GO:0008374;GO:0016740;GO:0016746;GO:0016787;GO:0030301;GO:0030301;GO:0034186;GO:0034186;GO:0034364;GO:0034364;GO:0034372;GO:0034372;GO:…	K00650	EC:2.3.1.43	I	0V6IX;18ZWH;12S4B;09VJS;1AX9Z;KOG2369;0UIYR;0DGU9;1CRIE	lecithin cholesterol acyltransferase [Source:MGI Symbol;Acc:MGI:96755]	16816	P16301	ko04979(Cholesterol metabolism);ko00564(Glycerophospholipid metabolism)	GO:0006629//lipid metabolic process;GO:0006629//lipid metabolic process;GO:0006629//lipid metabolic process;GO:0006644//phospholipid metabolic process;GO:0006644//phospholipid metabolic process;GO:0006656//phosphatidylcholine biosynthetic process;GO:0006656//phosphatidylcholine biosynthetic process;GO:0008202//steroid metabolic process;GO:0008203//cholesterol metabolic process;GO:0008203//cholest…	GO:0005576//extracellular region;GO:0005615//extracellular space;GO:0005615//extracellular space;GO:0005615//extracellular space;GO:0034364//high-density lipoprotein particle;GO:0034364//high-density lipoprotein particle;	GO:0003847//1-alkyl-2-acetylglycerophosphocholine esterase activity;GO:0003847//1-alkyl-2-acetylglycerophosphocholine esterase activity;GO:0003847//1-alkyl-2-acetylglycerophosphocholine esterase activity;GO:0004607//phosphatidylcholine-sterol O-acyltransferase activity;GO:0004607//phosphatidylcholine-sterol O-acyltransferase activity;GO:0004607//phosphatidylcholine-sterol O-acyltransferase activi…
ENSMUSG00000000142	72.11468247	129.6981844	14.53118053	0.112038427	-3.157934465	3.58E-07	4.10E-05	Down Regulation	11	108811175	108841609	+	5506	Axin2	GO:0001756;GO:0001934;GO:0001934;GO:0001957;GO:0003139;GO:0003413;GO:0005515;GO:0005515;GO:0005634;GO:0005634;GO:0005737;GO:0005737;GO:0005737;GO:0005813;GO:0005813;GO:0005813;GO:0008013;GO:0008219;GO:0008283;GO:0008285;GO:0008285;GO:0010718;GO:0010718;GO:0010942;GO:0010942;GO:0016055;GO:0019899;GO:0019899;GO:0019901;GO:0030111;GO:0030282;GO:0031625;GO:0031625;GO:0032423;GO:0032423;GO:0032991;GO:…	K04385	-	T;B	1CS22;18TU4;0DHBW;09W2S;0V712;0UJFH;12UD7;1ASWV;KOG3589	axin 2 [Source:MGI Symbol;Acc:MGI:1270862]	12006	O88566;Q3UQK5	ko05226(Gastric cancer);ko05225(Hepatocellular carcinoma);ko05224(Breast cancer);ko05217(Basal cell carcinoma);ko05213(Endometrial cancer);ko05210(Colorectal cancer);ko05200(Pathways in cancer);ko05165(Human papillomavirus infection);ko05022(Pathways of neurodegeneration - multiple diseases);ko05010(Alzheimer disease);ko04934(Cushing syndrome);ko04550(Signaling pathways regulating pluripotency of…	GO:0001756//somitogenesis;GO:0001934//positive regulation of protein phosphorylation;GO:0001934//positive regulation of protein phosphorylation;GO:0001957//intramembranous ossification;GO:0003139//secondary heart field specification;GO:0003413//chondrocyte differentiation involved in endochondral bone morphogenesis;GO:0008219//cell death;GO:0008283//cell population proliferation;GO:0008285//negat…	GO:0005634//nucleus;GO:0005634//nucleus;GO:0005737//cytoplasm;GO:0005737//cytoplasm;GO:0005737//cytoplasm;GO:0005813//centrosome;GO:0005813//centrosome;GO:0005813//centrosome;GO:0032991//protein-containing complex;GO:0005737//cytoplasm;	GO:0005515//protein binding;GO:0005515//protein binding;GO:0008013//beta-catenin binding;GO:0019899//enzyme binding;GO:0019899//enzyme binding;GO:0019901//protein kinase binding;GO:0031625//ubiquitin protein ligase binding;GO:0031625//ubiquitin protein ligase binding;GO:0070411//I-SMAD binding;
ENSMUSG00000071550	46.03769827	4.777741517	87.29765503	18.27174089	4.191542192	3.87E-07	4.39E-05	Up Regulation	16	44215159	44302791	+	8405	Cfap44	GO:0000226;GO:0000226;GO:0005575;GO:0005737;GO:0005856;GO:0005929;GO:0005930;GO:0006508;GO:0007288;GO:0007288;GO:0007288;GO:0007288;GO:0008233;GO:0008233;GO:0030317;GO:0030317;GO:0031514;GO:0042995;GO:0060271;GO:0060285;GO:0000226;GO:0005575;GO:0005737;GO:0005856;GO:0005929;GO:0005930;GO:0006508;GO:0007288;GO:0007288;GO:0007288;GO:0008233;GO:0030317;GO:0030317;GO:0031514;GO:0042995;GO:0060271;GO:…	K24224	-	S	0V3IG;1BB9V;13EWW;0WI8K;0B5KV;1DFW2;0E8ZU;197C8;0IS9Z	cilia and flagella associated protein 44 [Source:MGI Symbol;Acc:MGI:1277238]	212517	E9Q5M6	-	GO:0000226//microtubule cytoskeleton organization;GO:0000226//microtubule cytoskeleton organization;GO:0006508//proteolysis;GO:0007288//sperm axoneme assembly;GO:0007288//sperm axoneme assembly;GO:0007288//sperm axoneme assembly;GO:0007288//sperm axoneme assembly;GO:0030317//flagellated sperm motility;GO:0030317//flagellated sperm motility;GO:0060271//cilium assembly;GO:0060285//cilium-dependent …	GO:0005575//cellular_component;GO:0005737//cytoplasm;GO:0005856//cytoskeleton;GO:0005929//cilium;GO:0005930//axoneme;GO:0031514//motile cilium;GO:0042995//cell projection;GO:0005575//cellular_component;GO:0005737//cytoplasm;GO:0005856//cytoskeleton;GO:0005929//cilium;GO:0005930//axoneme;GO:0031514//motile cilium;GO:0042995//cell projection;	GO:0008233//peptidase activity;GO:0008233//peptidase activity;GO:0008233//peptidase activity;
ENSMUSG00000027048	2224.28502	3585.87298	862.69706	0.240582158	-2.055398441	4.44E-07	5.01E-05	Down Regulation	2	69068626	69172960	-	5146	Abcb11	GO:0000139;GO:0000166;GO:0005524;GO:0005524;GO:0005768;GO:0005768;GO:0005794;GO:0005886;GO:0005886;GO:0006631;GO:0006855;GO:0006855;GO:0008206;GO:0008206;GO:0008559;GO:0008559;GO:0009986;GO:0009986;GO:0015125;GO:0015125;GO:0015126;GO:0015126;GO:0015126;GO:0015144;GO:0015432;GO:0015432;GO:0015721;GO:0015721;GO:0015721;GO:0015722;GO:0015722;GO:0015722;GO:0016020;GO:0016020;GO:0016021;GO:0016021;GO:…	K05664	-	Q	192IH;1CSME;KOG0055;0UT5J;1AWA3;09U89;0V57E;12P5Z;0DHWU	ATP-binding cassette, sub-family B (MDR/TAP), member 11 [Source:MGI Symbol;Acc:MGI:1351619]	27413	Q9QY30	ko04979(Cholesterol metabolism);ko04976(Bile secretion);ko02010(ABC transporters);ko01522(Endocrine resistance)	GO:0006631//fatty acid metabolic process;GO:0006855//xenobiotic transmembrane transport;GO:0006855//xenobiotic transmembrane transport;GO:0008206//bile acid metabolic process;GO:0008206//bile acid metabolic process;GO:0015721//bile acid and bile salt transport;GO:0015721//bile acid and bile salt transport;GO:0015721//bile acid and bile salt transport;GO:0015722//canalicular bile acid transport;GO…	GO:0000139//Golgi membrane;GO:0005768//endosome;GO:0005768//endosome;GO:0005794//Golgi apparatus;GO:0005886//plasma membrane;GO:0005886//plasma membrane;GO:0009986//cell surface;GO:0009986//cell surface;GO:0016020//membrane;GO:0016020//membrane;GO:0016021//integral component of membrane;GO:0016021//integral component of membrane;GO:0016021//integral component of membrane;GO:0016324//apical plasma…	GO:0000166//nucleotide binding;GO:0005524//ATP binding;GO:0005524//ATP binding;GO:0008559//ABC-type xenobiotic transporter activity;GO:0008559//ABC-type xenobiotic transporter activity;GO:0015125//bile acid transmembrane transporter activity;GO:0015125//bile acid transmembrane transporter activity;GO:0015126//canalicular bile acid transmembrane transporter activity;GO:0015126//canalicular bile ac…
ENSMUSG00000023057	899.2741738	1469.349692	329.198656	0.224043778	-2.158147434	4.64E-07	5.20E-05	Down Regulation	3	122688721	122693155	+	965	Fabp2	GO:0005324;GO:0005504;GO:0005504;GO:0005737;GO:0005737;GO:0005886;GO:0005902;GO:0006631;GO:0008289;GO:0008289;GO:0015909;GO:0036041;GO:0036041;GO:0045179;GO:0050892;GO:0098856;GO:0098856;	K08751	-	I	0UV55;KOG4015;1B64B;1932Y;0DUJG;0VINS;0A7UJ;1D3X3;13RGS	fatty acid binding protein 2, intestinal [Source:MGI Symbol;Acc:MGI:95478]	14079	P55050;Q53YP5	ko04975(Fat digestion and absorption);ko03320(PPAR signaling pathway)	GO:0006631//fatty acid metabolic process;GO:0015909//long-chain fatty acid transport;GO:0050892//intestinal absorption;GO:0098856//intestinal lipid absorption;GO:0098856//intestinal lipid absorption;	GO:0005737//cytoplasm;GO:0005737//cytoplasm;GO:0005886//plasma membrane;GO:0005902//microvillus;GO:0045179//apical cortex;	GO:0005324//long-chain fatty acid transporter activity;GO:0005504//fatty acid binding;GO:0005504//fatty acid binding;GO:0008289//lipid binding;GO:0008289//lipid binding;GO:0036041//long-chain fatty acid binding;GO:0036041//long-chain fatty acid binding;
ENSMUSG00000026873	66.03572464	118.4692449	13.60220438	0.114816334	-3.122600199	4.69E-07	5.22E-05	Down Regulation	2	34783769	34804038	-	5039	Phf19	GO:0000122;GO:0003677;GO:0003682;GO:0005634;GO:0005634;GO:0006325;GO:0006325;GO:0006355;GO:0019827;GO:0035064;GO:0035064;GO:0035064;GO:0035098;GO:0035098;GO:0035098;GO:0046872;GO:0048863;GO:0061087;GO:0061087;	K11486	-	S;C;K	0URTJ;09USZ;KOG4323;12NPT;0V5SJ;1B1TQ;1D02H;0DKXY;18Z7V	PHD finger protein 19 [Source:MGI Symbol;Acc:MGI:1921266]	74016	Q9CXG9	-	GO:0000122//negative regulation of transcription by RNA polymerase II;GO:0006325//chromatin organization;GO:0006325//chromatin organization;GO:0006355//regulation of transcription, DNA-templated;GO:0019827//stem cell population maintenance;GO:0048863//stem cell differentiation;GO:0061087//positive regulation of histone H3-K27 methylation;GO:0061087//positive regulation of histone H3-K27 methylati…	GO:0005634//nucleus;GO:0005634//nucleus;GO:0035098//ESC/E(Z) complex;GO:0035098//ESC/E(Z) complex;GO:0035098//ESC/E(Z) complex;	GO:0003677//DNA binding;GO:0003682//chromatin binding;GO:0035064//methylated histone binding;GO:0035064//methylated histone binding;GO:0035064//methylated histone binding;GO:0046872//metal ion binding;
ENSMUSG00000030382	8848.932865	14261.38841	3436.477324	0.240963729	-2.053112096	4.74E-07	5.25E-05	Down Regulation	7	12722273	12732119	-	2438	Slc27a5	GO:0000038;GO:0000038;GO:0000038;GO:0000166;GO:0001676;GO:0004467;GO:0004467;GO:0004467;GO:0005324;GO:0005324;GO:0005324;GO:0005524;GO:0005783;GO:0005783;GO:0005783;GO:0005783;GO:0005789;GO:0005886;GO:0006629;GO:0006631;GO:0006642;GO:0006642;GO:0006699;GO:0006699;GO:0006699;GO:0006699;GO:0008206;GO:0008206;GO:0009925;GO:0015245;GO:0015245;GO:0015245;GO:0015908;GO:0015911;GO:0015911;GO:0016020;GO:…	K08748	EC:6.2.1.7	I	0UQNU;KOG1179;18VN4;12N3R;1CPG2;0DESC;09TFA;0V4ED;1AUKN	solute carrier family 27 (fatty acid transporter), member 5 [Source:MGI Symbol;Acc:MGI:1347100]	26459	Q4LDG0;Q3UNC6	ko04976(Bile secretion);ko04931(Insulin resistance);ko03320(PPAR signaling pathway);ko00120(Primary bile acid biosynthesis)	GO:0000038//very long-chain fatty acid metabolic process;GO:0000038//very long-chain fatty acid metabolic process;GO:0000038//very long-chain fatty acid metabolic process;GO:0001676//long-chain fatty acid metabolic process;GO:0006629//lipid metabolic process;GO:0006631//fatty acid metabolic process;GO:0006642//triglyceride mobilization;GO:0006642//triglyceride mobilization;GO:0006699//bile acid b…	GO:0005783//endoplasmic reticulum;GO:0005783//endoplasmic reticulum;GO:0005783//endoplasmic reticulum;GO:0005783//endoplasmic reticulum;GO:0005789//endoplasmic reticulum membrane;GO:0005886//plasma membrane;GO:0009925//basal plasma membrane;GO:0016020//membrane;GO:0016021//integral component of membrane;GO:0016021//integral component of membrane;GO:0030176//integral component of endoplasmic retic…	GO:0000166//nucleotide binding;GO:0004467//long-chain fatty acid-CoA ligase activity;GO:0004467//long-chain fatty acid-CoA ligase activity;GO:0004467//long-chain fatty acid-CoA ligase activity;GO:0005324//long-chain fatty acid transporter activity;GO:0005324//long-chain fatty acid transporter activity;GO:0005324//long-chain fatty acid transporter activity;GO:0005524//ATP binding;GO:0015245//fatty…
ENSMUSG00000033207	40.51899599	75.79320265	5.244789334	0.069198677	-3.853111739	4.85E-07	5.33E-05	Down Regulation	19	23279973	23425806	-	3458	Mamdc2	GO:0005783;GO:0016020;GO:0016020;	-	-	O	1AW4B;12REM;0UKND;0IF4R;09WXJ;18X27;0DI87;0V7VU;1CSYJ	MAM domain containing 2 [Source:MGI Symbol;Acc:MGI:1918988]	71738	Q8CG85;A0A0R4J0J7	-	-	GO:0005783//endoplasmic reticulum;GO:0016020//membrane;GO:0016020//membrane;	-
ENSMUSG00000033177	295.450472	6.881941804	584.0190023	84.86253138	6.407055809	5.32E-07	5.81E-05	Up Regulation	16	45476678	45514021	-	2837	Tmprss7	GO:0004252;GO:0005515;GO:0005886;GO:0005886;GO:0006508;GO:0006508;GO:0008233;GO:0008236;GO:0016020;GO:0016021;GO:0016787;	K09638	EC:3.4.21.-	O	0UJ5B;0A238;190YT;KOG3627;0DPR7;0VCYR;1CYQG;1AW9G;12P8V	transmembrane serine protease 7 [Source:MGI Symbol;Acc:MGI:2686594]	208171	Q8BIK6	-	GO:0006508//proteolysis;GO:0006508//proteolysis;	GO:0005886//plasma membrane;GO:0005886//plasma membrane;GO:0016020//membrane;GO:0016021//integral component of membrane;	GO:0004252//serine-type endopeptidase activity;GO:0005515//protein binding;GO:0008233//peptidase activity;GO:0008236//serine-type peptidase activity;GO:0016787//hydrolase activity;
ENSMUSG00000033327	190.3340017	321.968679	58.69932428	0.182313772	-2.45550455	5.44E-07	5.91E-05	Down Regulation	17	34879431	34938789	+	13488	Tnxb	GO:0005518;GO:0005576;GO:0005615;GO:0006629;GO:0006631;GO:0006641;GO:0007160;GO:0008201;GO:0030198;GO:0030198;GO:0030199;GO:0030199;GO:0031012;GO:0032963;GO:0043506;GO:0048251;GO:0062023;GO:0098609;GO:0098633;GO:0005518;GO:0005576;GO:0005615;GO:0006629;GO:0006631;GO:0006641;GO:0007160;GO:0008201;GO:0030198;GO:0030198;GO:0030199;GO:0030199;GO:0031012;GO:0032963;GO:0043506;GO:0048251;GO:0062023;GO:…	K06252	-	T;W;E	1DFE0;0E8FR;KOG1225;0B4R4;KOG2579;13DHH;0WH9K	tenascin XB [Source:MGI Symbol;Acc:MGI:1932137]	81877	E9Q2T3	ko05206(MicroRNAs in cancer);ko05165(Human papillomavirus infection);ko04512(ECM-receptor interaction);ko04510(Focal adhesion);ko04151(PI3K-Akt signaling pathway)	GO:0006629//lipid metabolic process;GO:0006631//fatty acid metabolic process;GO:0006641//triglyceride metabolic process;GO:0007160//cell-matrix adhesion;GO:0030198//extracellular matrix organization;GO:0030198//extracellular matrix organization;GO:0030199//collagen fibril organization;GO:0030199//collagen fibril organization;GO:0032963//collagen metabolic process;GO:0043506//regulation of JUN kin…	GO:0005576//extracellular region;GO:0005615//extracellular space;GO:0031012//extracellular matrix;GO:0062023//collagen-containing extracellular matrix;GO:0005576//extracellular region;GO:0005615//extracellular space;GO:0031012//extracellular matrix;GO:0062023//collagen-containing extracellular matrix;GO:0005576//extracellular region;GO:0005615//extracellular space;GO:0031012//extracellular matrix…	GO:0005518//collagen binding;GO:0008201//heparin binding;GO:0098633//collagen fibril binding;GO:0005518//collagen binding;GO:0008201//heparin binding;GO:0098633//collagen fibril binding;GO:0005518//collagen binding;GO:0008201//heparin binding;GO:0098633//collagen fibril binding;GO:0005201//extracellular matrix structural constituent;GO:0005518//collagen binding;GO:0008201//heparin binding;GO:0098…
ENSMUSG00000026547	829.6066358	215.6057225	1443.607549	6.695590138	2.743211218	5.58E-07	5.95E-05	Up Regulation	1	172327614	172334947	+	2082	Tagln2	GO:0030855;GO:0030855;GO:0030855;	K20526	-	Z	18Z7A;0VBM2;KOG2046;0DFF6;13HE5;1CWB2;1AZZ6;09ZFN;0UJX5	transgelin 2 [Source:MGI Symbol;Acc:MGI:1312985]	21346	Q9WVA4	-	GO:0030855//epithelial cell differentiation;GO:0030855//epithelial cell differentiation;GO:0030855//epithelial cell differentiation;	-	-
ENSMUSG00000038370	112.240348	194.6902515	29.79044454	0.153014567	-2.708259091	5.58E-07	5.95E-05	Down Regulation	1	171000831	171023837	-	1577	Pcp4l1	GO:0003674;GO:0005575;GO:0008150;	-	-	T;U	0UWPQ;0VME4;1B6WE;13XGP;0J4T9;19413;0AAF9;1D5GW;0DW74	Purkinje cell protein 4-like 1 [Source:MGI Symbol;Acc:MGI:1913675]	66425	Q6W8Q3	-	GO:0008150//biological_process;	GO:0005575//cellular_component;	GO:0003674//molecular_function;
ENSMUSG00000005547	60061.36976	12858.89694	107263.8426	8.341605278	3.060325046	5.59E-07	5.95E-05	Up Regulation	7	26534730	26542973	+	2073	Cyp2a5	GO:0004497;GO:0005506;GO:0016020;GO:0016021;GO:0016491;GO:0016705;GO:0016712;GO:0020037;GO:0046872;GO:0055114;GO:0055114;GO:0005506;GO:0016020;GO:0016021;GO:0016705;GO:0020037;GO:0055114;GO:0004497;GO:0005506;GO:0016491;GO:0016705;GO:0016712;GO:0020037;GO:0046872;GO:0055114;GO:0055114;GO:0005506;GO:0016705;GO:0020037;GO:0055114;	K07411	EC:1.14.14.1	Q	1AXR9;1CRXQ;12SZU;0DGDQ;18Z31;0UPZU;KOG0156;09TUB;0V59K	cytochrome P450, family 2, subfamily a, polypeptide 5 [Source:MGI Symbol;Acc:MGI:88597]	13087	Q80XK1;Q91X75	ko00830(Retinol metabolism)	GO:0055114//obsolete oxidation-reduction process;GO:0055114//obsolete oxidation-reduction process;GO:0055114//obsolete oxidation-reduction process;GO:0055114//obsolete oxidation-reduction process;GO:0055114//obsolete oxidation-reduction process;GO:0055114//obsolete oxidation-reduction process;	GO:0016020//membrane;GO:0016021//integral component of membrane;GO:0016020//membrane;GO:0016021//integral component of membrane;	GO:0004497//monooxygenase activity;GO:0005506//iron ion binding;GO:0016491//oxidoreductase activity;GO:0016705//oxidoreductase activity, acting on paired donors, with incorporation or reduction of molecular oxygen;GO:0016712//oxidoreductase activity, acting on paired donors, with incorporation or reduction of molecular oxygen, reduced flavin or flavoprotein as one donor, and incorporation of one …
ENSMUSG00000037679	735.6301819	1196.681008	274.5793557	0.229450751	-2.123743568	6.02E-07	6.37E-05	Down Regulation	12	112555218	112581991	+	4871	Inf2	GO:0003779;GO:0016043;GO:0030036;GO:0003779;GO:0030036;	K23958	-	Z;T	0DP0S;18TI9;1CPB5;1AWXP;0VAHM;KOG1922;0UJG2;09ZKZ;12RNU	inverted formin, FH2 and WH2 domain containing [Source:MGI Symbol;Acc:MGI:1917685]	70435	Q0GNC1;E9QLA5	-	GO:0016043//cellular component organization;GO:0030036//actin cytoskeleton organization;GO:0030036//actin cytoskeleton organization;	-	GO:0003779//actin binding;GO:0003779//actin binding;
ENSMUSG00000003526	2983.867927	4974.476783	993.2590714	0.199671064	-2.324302821	6.21E-07	6.53E-05	Down Regulation	16	17878221	17908067	-	7797	Prodh	GO:0004657;GO:0006562;GO:0055114;GO:0004657;GO:0004657;GO:0004657;GO:0004657;GO:0004657;GO:0005739;GO:0005739;GO:0005739;GO:0005739;GO:0005743;GO:0005759;GO:0006560;GO:0006562;GO:0010133;GO:0010133;GO:0016491;GO:0016597;GO:0016597;GO:0055114;GO:0071949;GO:0071949;GO:0071949;GO:0004657;GO:0006560;GO:0006562;GO:0016491;GO:0055114;GO:0004657;GO:0006560;GO:0006562;GO:0016491;GO:0055114;GO:0004657;GO:…	K00318	EC:1.5.5.2	E	0DF0Q;18SNH;KOG0186;1B1HY;0UG4V;09TQE;1CPQH;0V4PN;12S69	proline dehydrogenase [Source:MGI Symbol;Acc:MGI:97770]	19125	Q9WU79	ko00330(Arginine and proline metabolism)	GO:0006562//proline catabolic process;GO:0055114//obsolete oxidation-reduction process;GO:0006560//proline metabolic process;GO:0006562//proline catabolic process;GO:0010133//proline catabolic process to glutamate;GO:0010133//proline catabolic process to glutamate;GO:0055114//obsolete oxidation-reduction process;GO:0006560//proline metabolic process;GO:0006562//proline catabolic process;GO:005511…	GO:0005739//mitochondrion;GO:0005739//mitochondrion;GO:0005739//mitochondrion;GO:0005739//mitochondrion;GO:0005743//mitochondrial inner membrane;GO:0005759//mitochondrial matrix;	GO:0004657//proline dehydrogenase activity;GO:0004657//proline dehydrogenase activity;GO:0004657//proline dehydrogenase activity;GO:0004657//proline dehydrogenase activity;GO:0004657//proline dehydrogenase activity;GO:0004657//proline dehydrogenase activity;GO:0016491//oxidoreductase activity;GO:0016597//amino acid binding;GO:0016597//amino acid binding;GO:0071949//FAD binding;GO:0071949//FAD bin…
ENSMUSG00000056078	889.7477482	0	1779.495496	Inf	Inf	6.37E-07	6.65E-05	Up Regulation	19	34078333	34100087	+	3489	Lipm	GO:0005575;GO:0005576;GO:0006629;GO:0016042;GO:0016787;GO:0016788;	K19406	EC:3.1.1.-	I	12R5G;18ZWG;KOG2624;0UT97;09YF8;1AWW2;0V56X;0DIQP;1CUNS	lipase, family member M [Source:MGI Symbol;Acc:MGI:1926003]	78753	Q8K2A6	-	GO:0006629//lipid metabolic process;GO:0016042//lipid catabolic process;	GO:0005575//cellular_component;GO:0005576//extracellular region;	GO:0016787//hydrolase activity;GO:0016788//hydrolase activity, acting on ester bonds;
ENSMUSG00000022892	3488.500067	1366.070721	5610.929413	4.107349149	2.03820759	6.44E-07	6.69E-05	Up Regulation	16	84746573	84970654	-	12996	App	GO:0000122;GO:0000185;GO:0000187;GO:0000978;GO:0000979;GO:0001664;GO:0001774;GO:0001774;GO:0001878;GO:0001934;GO:0001934;GO:0001967;GO:0002265;GO:0002265;GO:0004867;GO:0004867;GO:0004867;GO:0004867;GO:0005102;GO:0005102;GO:0005109;GO:0005158;GO:0005178;GO:0005515;GO:0005515;GO:0005515;GO:0005515;GO:0005515;GO:0005576;GO:0005615;GO:0005615;GO:0005615;GO:0005634;GO:0005634;GO:0005641;GO:0005641;GO:…	K04520	-	Z;O;W	1952G;1B1WW;13P3R;0V88N;0DIMR;09UQB;KOG3540;1CT4A;0US9H	amyloid beta (A4) precursor protein [Source:MGI Symbol;Acc:MGI:88059]	11820	P12023;Q6GR78;Q3TWF3	ko05022(Pathways of neurodegeneration - multiple diseases);ko05010(Alzheimer disease);ko04726(Serotonergic synapse)	GO:0000122//negative regulation of transcription by RNA polymerase II;GO:0000185//obsolete activation of MAPKKK activity;GO:0000187//obsolete activation of MAPK activity;GO:0001774//microglial cell activation;GO:0001774//microglial cell activation;GO:0001878//response to yeast;GO:0001934//positive regulation of protein phosphorylation;GO:0001934//positive regulation of protein phosphorylation;GO:…	GO:0005576//extracellular region;GO:0005615//extracellular space;GO:0005615//extracellular space;GO:0005615//extracellular space;GO:0005634//nucleus;GO:0005634//nucleus;GO:0005641//nuclear envelope lumen;GO:0005641//nuclear envelope lumen;GO:0005737//cytoplasm;GO:0005737//cytoplasm;GO:0005737//cytoplasm;GO:0005737//cytoplasm;GO:0005739//mitochondrion;GO:0005764//lysosome;GO:0005768//endosome;GO:0…	GO:0000978//RNA polymerase II cis-regulatory region sequence-specific DNA binding;GO:0000979//RNA polymerase II core promoter sequence-specific DNA binding;GO:0001664//G protein-coupled receptor binding;GO:0004867//serine-type endopeptidase inhibitor activity;GO:0004867//serine-type endopeptidase inhibitor activity;GO:0004867//serine-type endopeptidase inhibitor activity;GO:0004867//serine-type e…
ENSMUSG00000005268	1538.290918	2490.490483	586.0913522	0.235331697	-2.087232443	6.72E-07	6.94E-05	Down Regulation	15	10177324	10349266	+	15339	Prlr	GO:0004896;GO:0004896;GO:0004923;GO:0004924;GO:0004925;GO:0004925;GO:0004925;GO:0005127;GO:0005515;GO:0005515;GO:0007171;GO:0007259;GO:0007595;GO:0008284;GO:0009617;GO:0009897;GO:0009986;GO:0016020;GO:0016020;GO:0016021;GO:0017046;GO:0017046;GO:0019221;GO:0019901;GO:0019955;GO:0030155;GO:0030856;GO:0038161;GO:0038165;GO:0042976;GO:0043066;GO:0043235;GO:0046872;GO:0048861;GO:0060644;GO:0060736;GO:…	K05081	-	W;T	13KKK;0DPN1;0A1XM;0UHB9;0VCV9;0IUSW;1CYKY;1AXQA;192EP	prolactin receptor [Source:MGI Symbol;Acc:MGI:97763]	19116	Q08501;Q8C5N1;Q3TNP6	ko04917(Prolactin signaling pathway);ko04630(JAK-STAT signaling pathway);ko04151(PI3K-Akt signaling pathway);ko04080(Neuroactive ligand-receptor interaction);ko04060(Cytokine-cytokine receptor interaction)	GO:0007171//activation of transmembrane receptor protein tyrosine kinase activity;GO:0007259//receptor signaling pathway via JAK-STAT;GO:0007595//lactation;GO:0008284//positive regulation of cell population proliferation;GO:0009617//response to bacterium;GO:0019221//cytokine-mediated signaling pathway;GO:0030155//regulation of cell adhesion;GO:0030856//regulation of epithelial cell differentiatio…	GO:0009897//external side of plasma membrane;GO:0009986//cell surface;GO:0016020//membrane;GO:0016020//membrane;GO:0016021//integral component of membrane;GO:0043235//receptor complex;GO:0009897//external side of plasma membrane;GO:0009986//cell surface;GO:0016020//membrane;GO:0016020//membrane;GO:0016021//integral component of membrane;GO:0043235//receptor complex;GO:0016020//membrane;GO:0009897…	GO:0004896//cytokine receptor activity;GO:0004896//cytokine receptor activity;GO:0004923//leukemia inhibitory factor receptor activity;GO:0004924//oncostatin-M receptor activity;GO:0004925//prolactin receptor activity;GO:0004925//prolactin receptor activity;GO:0004925//prolactin receptor activity;GO:0005127//ciliary neurotrophic factor receptor binding;GO:0005515//protein binding;GO:0005515//prot…
ENSMUSG00000027293	405.3709607	146.4731402	664.2687812	4.535089369	2.181130981	7.16E-07	7.34E-05	Up Regulation	2	119919656	119985087	-	4007	Ehd4	GO:0000166;GO:0005509;GO:0005515;GO:0005515;GO:0005524;GO:0005525;GO:0005768;GO:0005769;GO:0005783;GO:0005783;GO:0005886;GO:0005886;GO:0005886;GO:0006897;GO:0006907;GO:0006907;GO:0010008;GO:0016020;GO:0016197;GO:0030100;GO:0030100;GO:0030139;GO:0031901;GO:0032456;GO:0032456;GO:0032456;GO:0032456;GO:0032456;GO:0043231;GO:0046872;GO:0048471;GO:0048471;GO:0050731;GO:0050731;GO:0051260;GO:0051260;GO:…	K12477	-	T;U	1ASKS;0V6UU;1CTEH;0USGH;09XC5;12N3T;KOG1954;0DIPJ;18U9Z	EH-domain containing 4 [Source:MGI Symbol;Acc:MGI:1919619]	98878	Q9EQP2;Q3TM70	ko04144(Endocytosis)	GO:0006897//endocytosis;GO:0006907//pinocytosis;GO:0006907//pinocytosis;GO:0016197//endosomal transport;GO:0030100//regulation of endocytosis;GO:0030100//regulation of endocytosis;GO:0032456//endocytic recycling;GO:0032456//endocytic recycling;GO:0032456//endocytic recycling;GO:0032456//endocytic recycling;GO:0032456//endocytic recycling;GO:0050731//positive regulation of peptidyl-tyrosine phosph…	GO:0005768//endosome;GO:0005769//early endosome;GO:0005783//endoplasmic reticulum;GO:0005783//endoplasmic reticulum;GO:0005886//plasma membrane;GO:0005886//plasma membrane;GO:0005886//plasma membrane;GO:0010008//endosome membrane;GO:0016020//membrane;GO:0030139//endocytic vesicle;GO:0031901//early endosome membrane;GO:0043231//intracellular membrane-bounded organelle;GO:0048471//perinuclear regio…	GO:0000166//nucleotide binding;GO:0005509//calcium ion binding;GO:0005515//protein binding;GO:0005515//protein binding;GO:0005524//ATP binding;GO:0005525//GTP binding;GO:0046872//metal ion binding;
ENSMUSG00000032796	57.78500203	104.5983411	10.97166293	0.104893279	-3.253005861	8.06E-07	8.22E-05	Down Regulation	17	68004254	68129642	+	9681	Lama1	GO:0002011;GO:0005102;GO:0005201;GO:0005201;GO:0005201;GO:0005515;GO:0005515;GO:0005576;GO:0005576;GO:0005604;GO:0005604;GO:0005604;GO:0005604;GO:0005606;GO:0005606;GO:0005608;GO:0005608;GO:0005615;GO:0005615;GO:0005615;GO:0005911;GO:0006468;GO:0007155;GO:0007155;GO:0007166;GO:0007411;GO:0008022;GO:0008022;GO:0009887;GO:0009888;GO:0009888;GO:0016020;GO:0016020;GO:0030155;GO:0030334;GO:0031012;GO:…	K05637	-	W	12R2U;09V1Y;0V61M;1AV9W;0DP9E;1CY7F;18V43;KOG1836;0UIJ5	laminin, alpha 1 [Source:MGI Symbol;Acc:MGI:99892]	16772	P19137	ko05416(Viral myocarditis);ko05414(Dilated cardiomyopathy);ko05412(Arrhythmogenic right ventricular cardiomyopathy);ko05410(Hypertrophic cardiomyopathy);ko05222(Small cell lung cancer);ko05200(Pathways in cancer);ko05165(Human papillomavirus infection);ko05146(Amoebiasis);ko05145(Toxoplasmosis);ko04512(ECM-receptor interaction);ko04510(Focal adhesion);ko04151(PI3K-Akt signaling pathway)	GO:0002011//morphogenesis of an epithelial sheet;GO:0006468//protein phosphorylation;GO:0007155//cell adhesion;GO:0007155//cell adhesion;GO:0007166//cell surface receptor signaling pathway;GO:0007411//axon guidance;GO:0009887//animal organ morphogenesis;GO:0009888//tissue development;GO:0009888//tissue development;GO:0030155//regulation of cell adhesion;GO:0030334//regulation of cell migration;GO…	GO:0005576//extracellular region;GO:0005576//extracellular region;GO:0005604//basement membrane;GO:0005604//basement membrane;GO:0005604//basement membrane;GO:0005604//basement membrane;GO:0005606//laminin-1 complex;GO:0005606//laminin-1 complex;GO:0005608//laminin-3 complex;GO:0005608//laminin-3 complex;GO:0005615//extracellular space;GO:0005615//extracellular space;GO:0005615//extracellular spa…	GO:0005102//signaling receptor binding;GO:0005201//extracellular matrix structural constituent;GO:0005201//extracellular matrix structural constituent;GO:0005201//extracellular matrix structural constituent;GO:0005515//protein binding;GO:0005515//protein binding;GO:0008022//protein C-terminus binding;GO:0008022//protein C-terminus binding;GO:0043208//glycosphingolipid binding;
ENSMUSG00000047205	27.78565817	2.298094594	53.27322175	23.18147473	4.534900444	8.32E-07	8.44E-05	Up Regulation	11	3845240	3851296	+	4632	Dusp18	GO:0000188;GO:0004721;GO:0004722;GO:0004725;GO:0004725;GO:0004725;GO:0005634;GO:0005634;GO:0005654;GO:0005737;GO:0005737;GO:0005739;GO:0005739;GO:0005743;GO:0005743;GO:0005758;GO:0006470;GO:0006612;GO:0006626;GO:0008138;GO:0008138;GO:0008138;GO:0016020;GO:0016311;GO:0016311;GO:0016311;GO:0016787;GO:0016791;GO:0016791;GO:0016791;GO:0017017;GO:0031304;GO:0031314;GO:0033365;GO:0035335;GO:0035335;GO:…	K14165	-	V	1AU4J;0V693;0DGI8;09V9U;18ZZ4;0UIBZ;1CR7Z;KOG1718;12P6Y	dual specificity phosphatase 18 [Source:MGI Symbol;Acc:MGI:1922469]	75219	Q8VE01;Q8BWD7	-	GO:0000188//obsolete inactivation of MAPK activity;GO:0006470//protein dephosphorylation;GO:0006612//protein targeting to membrane;GO:0006626//protein targeting to mitochondrion;GO:0016311//dephosphorylation;GO:0016311//dephosphorylation;GO:0016311//dephosphorylation;GO:0033365//protein localization to organelle;GO:0035335//peptidyl-tyrosine dephosphorylation;GO:0035335//peptidyl-tyrosine dephosp…	GO:0005634//nucleus;GO:0005634//nucleus;GO:0005654//nucleoplasm;GO:0005737//cytoplasm;GO:0005737//cytoplasm;GO:0005739//mitochondrion;GO:0005739//mitochondrion;GO:0005743//mitochondrial inner membrane;GO:0005743//mitochondrial inner membrane;GO:0005758//mitochondrial intermembrane space;GO:0016020//membrane;GO:0031304//intrinsic component of mitochondrial inner membrane;GO:0031314//extrinsic comp…	GO:0004721//phosphoprotein phosphatase activity;GO:0004722//protein serine/threonine phosphatase activity;GO:0004725//protein tyrosine phosphatase activity;GO:0004725//protein tyrosine phosphatase activity;GO:0004725//protein tyrosine phosphatase activity;GO:0008138//protein tyrosine/serine/threonine phosphatase activity;GO:0008138//protein tyrosine/serine/threonine phosphatase activity;GO:000813…
ENSMUSG00000048856	8071.572986	13006.92925	3136.216725	0.241118919	-2.052183238	9.03E-07	9.10E-05	Down Regulation	12	108801972	108822741	+	2985	Slc25a47	GO:0005739;GO:0005739;GO:0005743;GO:0006844;GO:0006865;GO:0015227;GO:0016020;GO:0016021;GO:0055085;GO:1902616;GO:0016020;GO:0016021;	K15123	-	C	1CXE2;18TZT;0A0VH;1B36R;0VBRZ;12SWV;0UMEY;0DNGQ;KOG0762	solute carrier family 25, member 47 [Source:MGI Symbol;Acc:MGI:2144766]	104910	Q6IS41	-	GO:0006844//acyl carnitine transport;GO:0006865//amino acid transport;GO:0055085//transmembrane transport;GO:1902616//acyl carnitine transmembrane transport;	GO:0005739//mitochondrion;GO:0005739//mitochondrion;GO:0005743//mitochondrial inner membrane;GO:0016020//membrane;GO:0016021//integral component of membrane;GO:0016020//membrane;GO:0016021//integral component of membrane;	GO:0015227//acyl carnitine transmembrane transporter activity;
ENSMUSG00000020914	98.70600423	25.32540679	172.0866017	6.795018264	2.764477429	9.11E-07	9.13E-05	Up Regulation	11	98883769	98915015	-	9013	Top2a	GO:0000166;GO:0000228;GO:0000228;GO:0000287;GO:0000287;GO:0000287;GO:0000712;GO:0000775;GO:0000793;GO:0000819;GO:0002244;GO:0003677;GO:0003677;GO:0003677;GO:0003677;GO:0003682;GO:0003682;GO:0003916;GO:0003916;GO:0003918;GO:0003918;GO:0003918;GO:0003918;GO:0005080;GO:0005080;GO:0005515;GO:0005524;GO:0005524;GO:0005524;GO:0005634;GO:0005634;GO:0005634;GO:0005634;GO:0005654;GO:0005654;GO:0005654;GO:…	K03164	EC:5.6.2.2	B	0DEF3;KOG0355;09T40;0USY9;1CP4U;0V42R;1B3E2;12PCJ;18WCE	topoisomerase (DNA) II alpha [Source:MGI Symbol;Acc:MGI:98790]	21973	Q01320	ko01524(Platinum drug resistance)	GO:0000712//resolution of meiotic recombination intermediates;GO:0000819//sister chromatid segregation;GO:0002244//hematopoietic progenitor cell differentiation;GO:0006259//DNA metabolic process;GO:0006265//DNA topological change;GO:0006265//DNA topological change;GO:0006265//DNA topological change;GO:0006266//DNA ligation;GO:0006266//DNA ligation;GO:0006974//cellular response to DNA damage stimu…	GO:0000228//nuclear chromosome;GO:0000228//nuclear chromosome;GO:0000775//chromosome, centromeric region;GO:0000793//condensed chromosome;GO:0005634//nucleus;GO:0005634//nucleus;GO:0005634//nucleus;GO:0005634//nucleus;GO:0005654//nucleoplasm;GO:0005654//nucleoplasm;GO:0005654//nucleoplasm;GO:0005654//nucleoplasm;GO:0005730//nucleolus;GO:0005730//nucleolus;GO:0005730//nucleolus;GO:0005737//cytopla…	GO:0000166//nucleotide binding;GO:0000287//magnesium ion binding;GO:0000287//magnesium ion binding;GO:0000287//magnesium ion binding;GO:0003677//DNA binding;GO:0003677//DNA binding;GO:0003677//DNA binding;GO:0003677//DNA binding;GO:0003682//chromatin binding;GO:0003682//chromatin binding;GO:0003916//DNA topoisomerase activity;GO:0003916//DNA topoisomerase activity;GO:0003918//DNA topoisomerase ty…
ENSMUSG00000028240	763.9464104	1232.844463	295.0483576	0.239323261	-2.062967467	9.79E-07	9.72E-05	Down Regulation	4	6265612	6275633	-	4174	Cyp7a1	GO:0004497;GO:0004497;GO:0005506;GO:0005783;GO:0005789;GO:0006629;GO:0006699;GO:0006699;GO:0006699;GO:0006699;GO:0006699;GO:0006699;GO:0006707;GO:0006707;GO:0006707;GO:0006707;GO:0008123;GO:0008123;GO:0008123;GO:0008123;GO:0008123;GO:0008123;GO:0008202;GO:0008203;GO:0008395;GO:0010468;GO:0010468;GO:0014070;GO:0015721;GO:0016020;GO:0016021;GO:0016491;GO:0016705;GO:0020037;GO:0031090;GO:0032966;GO:…	K00489	EC:1.14.14.23	Q	09VQG;0DGZ4;13IZI;1AXNI;KOG0684;0UTVE;1D13V;18XTX;0V6PI	cytochrome P450, family 7, subfamily a, polypeptide 1 [Source:MGI Symbol;Acc:MGI:106091]	13122	Q64505	ko04979(Cholesterol metabolism);ko04976(Bile secretion);ko03320(PPAR signaling pathway);ko00140(Steroid hormone biosynthesis);ko00120(Primary bile acid biosynthesis)	GO:0006629//lipid metabolic process;GO:0006699//bile acid biosynthetic process;GO:0006699//bile acid biosynthetic process;GO:0006699//bile acid biosynthetic process;GO:0006699//bile acid biosynthetic process;GO:0006699//bile acid biosynthetic process;GO:0006699//bile acid biosynthetic process;GO:0006707//cholesterol catabolic process;GO:0006707//cholesterol catabolic process;GO:0006707//cholester…	GO:0005783//endoplasmic reticulum;GO:0005789//endoplasmic reticulum membrane;GO:0016020//membrane;GO:0016021//integral component of membrane;GO:0031090//organelle membrane;GO:0043231//intracellular membrane-bounded organelle;GO:0043231//intracellular membrane-bounded organelle;GO:0043231//intracellular membrane-bounded organelle;GO:0043231//intracellular membrane-bounded organelle;	GO:0004497//monooxygenase activity;GO:0004497//monooxygenase activity;GO:0005506//iron ion binding;GO:0008123//cholesterol 7-alpha-monooxygenase activity;GO:0008123//cholesterol 7-alpha-monooxygenase activity;GO:0008123//cholesterol 7-alpha-monooxygenase activity;GO:0008123//cholesterol 7-alpha-monooxygenase activity;GO:0008123//cholesterol 7-alpha-monooxygenase activity;GO:0008123//cholesterol 7…
ENSMUSG00000031778	90.23510451	23.19586687	157.2743422	6.780274393	2.761343659	9.82E-07	9.72E-05	Up Regulation	8	95498637	95509055	+	3930	Cx3cl1	GO:0001774;GO:0002052;GO:0002523;GO:0002523;GO:0002548;GO:0002931;GO:0005125;GO:0005178;GO:0005178;GO:0005576;GO:0005576;GO:0005576;GO:0005615;GO:0005615;GO:0005737;GO:0005886;GO:0005886;GO:0006935;GO:0006935;GO:0006954;GO:0006955;GO:0007155;GO:0007155;GO:0007186;GO:0007186;GO:0008009;GO:0008009;GO:0008009;GO:0008284;GO:0009986;GO:0010759;GO:0010976;GO:0016020;GO:0016020;GO:0016021;GO:0016021;GO:…	K05508	-	W	18SPJ;0IJQZ;13MB9;1AUQD;1CVQZ;0DKVU;09UUQ;0UPY4;0VAAF	chemokine (C-X3-C motif) ligand 1 [Source:MGI Symbol;Acc:MGI:1097153]	20312	O35188	ko05163(Human cytomegalovirus infection);ko04668(TNF signaling pathway);ko04062(Chemokine signaling pathway);ko04061(Viral protein interaction with cytokine and cytokine receptor);ko04060(Cytokine-cytokine receptor interaction)	GO:0001774//microglial cell activation;GO:0002052//positive regulation of neuroblast proliferation;GO:0002523//leukocyte migration involved in inflammatory response;GO:0002523//leukocyte migration involved in inflammatory response;GO:0002548//monocyte chemotaxis;GO:0002931//response to ischemia;GO:0006935//chemotaxis;GO:0006935//chemotaxis;GO:0006954//inflammatory response;GO:0006955//immune resp…	GO:0005576//extracellular region;GO:0005576//extracellular region;GO:0005576//extracellular region;GO:0005615//extracellular space;GO:0005615//extracellular space;GO:0005737//cytoplasm;GO:0005886//plasma membrane;GO:0005886//plasma membrane;GO:0009986//cell surface;GO:0016020//membrane;GO:0016020//membrane;GO:0016021//integral component of membrane;GO:0016021//integral component of membrane;GO:00…	GO:0005125//cytokine activity;GO:0005178//integrin binding;GO:0005178//integrin binding;GO:0008009//chemokine activity;GO:0008009//chemokine activity;GO:0008009//chemokine activity;GO:0031737//CX3C chemokine receptor binding;GO:0031737//CX3C chemokine receptor binding;GO:0042056//chemoattractant activity;GO:0045237//CXCR1 chemokine receptor binding;GO:0048020//CCR chemokine receptor binding;GO:00…
ENSMUSG00000020836	38.28602181	5.417569241	71.15447437	13.13402214	3.715236888	1.00E-06	9.88E-05	Up Regulation	11	77353237	77361310	+	3011	Coro6	GO:0007015;GO:0016477;GO:0051015;GO:0007015;GO:0016477;GO:0051015;GO:0007015;GO:0016477;GO:0051015;GO:0007015;GO:0016477;GO:0051015;	K13886	-	Z	12NEF;0V4FS;09TGS;1CQGI;195R9;KOG0303;0UNAM;1AS9D;0DFT4	coronin 6 [Source:MGI Symbol;Acc:MGI:2183448]	216961	Q920M5	-	GO:0007015//actin filament organization;GO:0016477//cell migration;GO:0007015//actin filament organization;GO:0016477//cell migration;GO:0007015//actin filament organization;GO:0016477//cell migration;GO:0007015//actin filament organization;GO:0016477//cell migration;	-	GO:0051015//actin filament binding;GO:0051015//actin filament binding;GO:0051015//actin filament binding;GO:0051015//actin filament binding;
ENSMUSG00000090175	3298.738907	216.0236159	6381.454199	29.54053969	4.884624279	1.05E-06	0.000102751	Up Regulation	1	87998522	88146719	+	2190	Ugt1a9	GO:0004857;GO:0005080;GO:0005496;GO:0005504;GO:0005783;GO:0005783;GO:0005789;GO:0008144;GO:0008194;GO:0015020;GO:0015020;GO:0016020;GO:0016020;GO:0016021;GO:0016740;GO:0016757;GO:0019899;GO:0042803;GO:0043086;GO:0046982;GO:0052696;GO:0052697;	K00699	EC:2.4.1.17	C;G	1B3CX;0UK1V;09WHA;1958R;1CSGY;12QS3;0DHSN;KOG1192;0V7FS	UDP glucuronosyltransferase 1 family, polypeptide A9 [Source:MGI Symbol;Acc:MGI:3576092]	394434	Q62452	ko05207(Chemical carcinogenesis - receptor activation);ko05204(Chemical carcinogenesis - DNA adducts);ko04976(Bile secretion);ko00983(Drug metabolism - other enzymes);ko00982(Drug metabolism - cytochrome P450);ko00980(Metabolism of xenobiotics by cytochrome P450);ko00860(Porphyrin metabolism);ko00830(Retinol metabolism);ko00140(Steroid hormone biosynthesis);ko00053(Ascorbate and aldarate metaboli…	GO:0043086//negative regulation of catalytic activity;GO:0052696//flavonoid glucuronidation;GO:0052697//xenobiotic glucuronidation;	GO:0005783//endoplasmic reticulum;GO:0005783//endoplasmic reticulum;GO:0005789//endoplasmic reticulum membrane;GO:0016020//membrane;GO:0016020//membrane;GO:0016021//integral component of membrane;	GO:0004857//enzyme inhibitor activity;GO:0005080//protein kinase C binding;GO:0005496//steroid binding;GO:0005504//fatty acid binding;GO:0008144//obsolete drug binding;GO:0008194//UDP-glycosyltransferase activity;GO:0015020//glucuronosyltransferase activity;GO:0015020//glucuronosyltransferase activity;GO:0016740//transferase activity;GO:0016757//glycosyltransferase activity;GO:0019899//enzyme bin…
ENSMUSG00000030378	913.5443286	1646.04554	181.0431176	0.1099867	-3.184599012	1.09E-06	0.000105678	Down Regulation	7	14144611	14180694	-	3284	Sult2a8	GO:0005737;GO:0008146;GO:0008146;GO:0016740;GO:0051923;GO:0005737;GO:0008146;GO:0008146;GO:0016740;GO:0051923;GO:0005737;GO:0008146;GO:0008146;GO:0016740;GO:0051923;GO:0005737;GO:0008146;GO:0008146;GO:0016740;GO:0051923;GO:0005737;GO:0008146;GO:0008146;GO:0016740;GO:0051923;GO:0005737;GO:0008146;GO:0008146;GO:0016740;GO:0051923;GO:0005737;GO:0008146;GO:0051923;	K11822	EC:2.8.2.14	J	KOG1584	sulfotransferase family 2A, dehydroepiandrosterone (DHEA)-preferring, member 8 [Source:MGI Symbol;Acc:MGI:1924221]	76971	Q8BGL3	ko05204(Chemical carcinogenesis - DNA adducts);ko04976(Bile secretion);ko00980(Metabolism of xenobiotics by cytochrome P450)	GO:0051923//sulfation;GO:0051923//sulfation;GO:0051923//sulfation;GO:0051923//sulfation;GO:0051923//sulfation;GO:0051923//sulfation;GO:0051923//sulfation;	GO:0005737//cytoplasm;GO:0005737//cytoplasm;GO:0005737//cytoplasm;GO:0005737//cytoplasm;GO:0005737//cytoplasm;GO:0005737//cytoplasm;GO:0005737//cytoplasm;	GO:0008146//sulfotransferase activity;GO:0008146//sulfotransferase activity;GO:0016740//transferase activity;GO:0008146//sulfotransferase activity;GO:0008146//sulfotransferase activity;GO:0016740//transferase activity;GO:0008146//sulfotransferase activity;GO:0008146//sulfotransferase activity;GO:0016740//transferase activity;GO:0008146//sulfotransferase activity;GO:0008146//sulfotransferase activ…
ENSMUSG00000000673	4515.931395	7207.211357	1824.651434	0.253170241	-1.981820264	1.11E-06	0.000107114	Down Regulation	17	84138585	84155392	-	4681	Haao	GO:0000334;GO:0000334;GO:0000334;GO:0000334;GO:0000334;GO:0005506;GO:0005506;GO:0005737;GO:0005737;GO:0005737;GO:0005737;GO:0005829;GO:0005829;GO:0005829;GO:0006569;GO:0008198;GO:0008198;GO:0008198;GO:0009435;GO:0009435;GO:0009435;GO:0010043;GO:0010043;GO:0016491;GO:0019363;GO:0019805;GO:0019805;GO:0019805;GO:0019825;GO:0031966;GO:0034354;GO:0034354;GO:0043420;GO:0046686;GO:0046686;GO:0046872;GO:…	K00452	EC:1.13.11.6	E	KOG3995;0UJWT;12TX0;09WI7;1CSHW;1B1T7;0V7GR;0DHTG;19297	3-hydroxyanthranilate 3,4-dioxygenase [Source:MGI Symbol;Acc:MGI:1349444]	107766	Q78JT3	ko00380(Tryptophan metabolism)	GO:0006569//tryptophan catabolic process;GO:0009435//NAD biosynthetic process;GO:0009435//NAD biosynthetic process;GO:0009435//NAD biosynthetic process;GO:0010043//response to zinc ion;GO:0010043//response to zinc ion;GO:0019363//pyridine nucleotide biosynthetic process;GO:0019805//quinolinate biosynthetic process;GO:0019805//quinolinate biosynthetic process;GO:0019805//quinolinate biosynthetic p…	GO:0005737//cytoplasm;GO:0005737//cytoplasm;GO:0005737//cytoplasm;GO:0005737//cytoplasm;GO:0005829//cytosol;GO:0005829//cytosol;GO:0005829//cytosol;GO:0031966//mitochondrial membrane;	GO:0000334//3-hydroxyanthranilate 3,4-dioxygenase activity;GO:0000334//3-hydroxyanthranilate 3,4-dioxygenase activity;GO:0000334//3-hydroxyanthranilate 3,4-dioxygenase activity;GO:0000334//3-hydroxyanthranilate 3,4-dioxygenase activity;GO:0000334//3-hydroxyanthranilate 3,4-dioxygenase activity;GO:0005506//iron ion binding;GO:0005506//iron ion binding;GO:0008198//ferrous iron binding;GO:0008198//f…
ENSMUSG00000034308	1031.127607	1649.660533	412.5946809	0.250108839	-1.99937205	1.19E-06	0.000113973	Down Regulation	8	118388138	118400428	-	2957	Sdr42e1	GO:0003854;GO:0005575;GO:0006694;GO:0016020;GO:0016021;GO:0016491;GO:0016616;GO:0016616;GO:0055114;GO:0055114;GO:0003854;GO:0005575;GO:0006694;GO:0016020;GO:0016021;GO:0016491;GO:0016616;GO:0016616;GO:0055114;GO:0055114;GO:0003854;GO:0006694;GO:0016616;GO:0055114;	-	-	I;G;E	0DNAN;KOG1430;12P9Q;0UFSW;0VBJG;1CX7M;1B0PK;19175;0A0P9	short chain dehydrogenase/reductase family 42E, member 1 [Source:MGI Symbol;Acc:MGI:1921282]	74032	Q9D665	-	GO:0006694//steroid biosynthetic process;GO:0055114//obsolete oxidation-reduction process;GO:0055114//obsolete oxidation-reduction process;GO:0006694//steroid biosynthetic process;GO:0055114//obsolete oxidation-reduction process;GO:0055114//obsolete oxidation-reduction process;GO:0006694//steroid biosynthetic process;GO:0055114//obsolete oxidation-reduction process;	GO:0005575//cellular_component;GO:0016020//membrane;GO:0016021//integral component of membrane;GO:0005575//cellular_component;GO:0016020//membrane;GO:0016021//integral component of membrane;	GO:0003854//3-beta-hydroxy-delta5-steroid dehydrogenase activity;GO:0016491//oxidoreductase activity;GO:0016616//oxidoreductase activity, acting on the CH-OH group of donors, NAD or NADP as acceptor;GO:0016616//oxidoreductase activity, acting on the CH-OH group of donors, NAD or NADP as acceptor;GO:0003854//3-beta-hydroxy-delta5-steroid dehydrogenase activity;GO:0016491//oxidoreductase activity;G…
ENSMUSG00000038704	788.2200186	1265.131116	311.3089211	0.246068504	-2.022868085	1.34E-06	0.00012702	Down Regulation	7	44114815	44117182	+	1470	Aspdh	GO:0005575;GO:0009435;GO:0009435;GO:0016491;GO:0016491;GO:0019363;GO:0033735;GO:0033735;GO:0050661;GO:0055114;GO:0055114;GO:0009435;GO:0009435;GO:0016491;GO:0016491;GO:0019363;GO:0033735;GO:0033735;GO:0050661;GO:0055114;GO:0055114;GO:0016491;GO:0050661;GO:0055114;GO:0009435;GO:0033735;GO:0055114;	K06989	EC:1.4.1.21	F;C	1D11C;0DRQQ;0A45T;0US12;1AYWI;0VF0N;190GE;0IKT3;13JW4	aspartate dehydrogenase domain containing [Source:MGI Symbol;Acc:MGI:1915602]	68352	Q9DCQ2	ko00760(Nicotinate and nicotinamide metabolism)	GO:0009435//NAD biosynthetic process;GO:0009435//NAD biosynthetic process;GO:0019363//pyridine nucleotide biosynthetic process;GO:0055114//obsolete oxidation-reduction process;GO:0055114//obsolete oxidation-reduction process;GO:0009435//NAD biosynthetic process;GO:0009435//NAD biosynthetic process;GO:0019363//pyridine nucleotide biosynthetic process;GO:0055114//obsolete oxidation-reduction proces…	GO:0005575//cellular_component;	GO:0016491//oxidoreductase activity;GO:0016491//oxidoreductase activity;GO:0033735//aspartate dehydrogenase activity;GO:0033735//aspartate dehydrogenase activity;GO:0050661//NADP binding;GO:0016491//oxidoreductase activity;GO:0016491//oxidoreductase activity;GO:0033735//aspartate dehydrogenase activity;GO:0033735//aspartate dehydrogenase activity;GO:0050661//NADP binding;GO:0016491//oxidoreductas…
ENSMUSG00000063856	14632.64842	23310.40915	5954.887682	0.255460453	-1.968828125	1.34E-06	0.00012702	Down Regulation	9	108216102	108217542	+	1441	Gpx1	GO:0000302;GO:0001659;GO:0001885;GO:0002862;GO:0004601;GO:0004601;GO:0004602;GO:0004602;GO:0004602;GO:0004602;GO:0004602;GO:0005515;GO:0005634;GO:0005737;GO:0005737;GO:0005737;GO:0005737;GO:0005739;GO:0005739;GO:0005739;GO:0005829;GO:0005829;GO:0006629;GO:0006641;GO:0006749;GO:0006749;GO:0006749;GO:0006979;GO:0006979;GO:0007605;GO:0008283;GO:0009410;GO:0009609;GO:0009611;GO:0009636;GO:0009650;GO:…	K00432	EC:1.11.1.9	O	1CV9V;1B5R4;KOG1651;0UTIQ;0DPBV;0VE3N;0A38X;138EJ;192RQ	glutathione peroxidase 1 [Source:MGI Symbol;Acc:MGI:104887]	14775	P11352	ko05022(Pathways of neurodegeneration - multiple diseases);ko05016(Huntington disease);ko05014(Amyotrophic lateral sclerosis);ko04918(Thyroid hormone synthesis);ko00590(Arachidonic acid metabolism);ko00480(Glutathione metabolism)	GO:0000302//response to reactive oxygen species;GO:0001659//temperature homeostasis;GO:0001885//endothelial cell development;GO:0002862//negative regulation of inflammatory response to antigenic stimulus;GO:0006629//lipid metabolic process;GO:0006641//triglyceride metabolic process;GO:0006749//glutathione metabolic process;GO:0006749//glutathione metabolic process;GO:0006749//glutathione metaboli…	GO:0005634//nucleus;GO:0005737//cytoplasm;GO:0005737//cytoplasm;GO:0005737//cytoplasm;GO:0005737//cytoplasm;GO:0005739//mitochondrion;GO:0005739//mitochondrion;GO:0005739//mitochondrion;GO:0005829//cytosol;GO:0005829//cytosol;GO:0097413//Lewy body;GO:0097413//Lewy body;	GO:0004601//peroxidase activity;GO:0004601//peroxidase activity;GO:0004602//glutathione peroxidase activity;GO:0004602//glutathione peroxidase activity;GO:0004602//glutathione peroxidase activity;GO:0004602//glutathione peroxidase activity;GO:0004602//glutathione peroxidase activity;GO:0005515//protein binding;GO:0016491//oxidoreductase activity;GO:0017124//SH3 domain binding;GO:0017124//SH3 doma…
ENSMUSG00000090622	97.52019922	168.4470375	26.59336092	0.157873723	-2.663157032	1.34E-06	0.00012702	Down Regulation	10	69045592	69048928	-	2969	A930033H14Rik	GO:0003674;GO:0005575;GO:0008150;	-	-	-	-	RIKEN cDNA A930033H14 gene [Source:MGI Symbol;Acc:MGI:2444562]	320700	G5E8X6	-	GO:0008150//biological_process;	GO:0005575//cellular_component;	GO:0003674//molecular_function;
ENSMUSG00000052942	83.4252058	9.670051882	157.1803597	16.25434503	4.022753518	1.59E-06	0.00014832	Up Regulation	19	28236251	28657477	-	8842	Glis3	GO:0000977;GO:0003677;GO:0005634;GO:0005634;GO:0006357;GO:0046872;GO:0000122;GO:0000122;GO:0000122;GO:0000977;GO:0000977;GO:0000978;GO:0000978;GO:0000981;GO:0001227;GO:0001228;GO:0003677;GO:0003677;GO:0003700;GO:0005634;GO:0005634;GO:0005634;GO:0005634;GO:0006357;GO:0006357;GO:0006366;GO:0045944;GO:0045944;GO:0045944;GO:0046872;GO:0000977;GO:0003677;GO:0005634;GO:0005634;GO:0006357;GO:0046872;GO:…	K09232	-	K	0UGFU;0V4XG;18ZP3;0DF8N;1AS86;09TEN;KOG1721;1CPY9;13J2P	GLIS family zinc finger 3 [Source:MGI Symbol;Acc:MGI:2444289]	226075	Q0GE24	-	GO:0006357//regulation of transcription by RNA polymerase II;GO:0000122//negative regulation of transcription by RNA polymerase II;GO:0000122//negative regulation of transcription by RNA polymerase II;GO:0000122//negative regulation of transcription by RNA polymerase II;GO:0006357//regulation of transcription by RNA polymerase II;GO:0006357//regulation of transcription by RNA polymerase II;GO:000…	GO:0005634//nucleus;GO:0005634//nucleus;GO:0005634//nucleus;GO:0005634//nucleus;GO:0005634//nucleus;GO:0005634//nucleus;GO:0005634//nucleus;GO:0005634//nucleus;GO:0005634//nucleus;GO:0005634//nucleus;	GO:0000977//RNA polymerase II transcription regulatory region sequence-specific DNA binding;GO:0003677//DNA binding;GO:0046872//metal ion binding;GO:0000977//RNA polymerase II transcription regulatory region sequence-specific DNA binding;GO:0000977//RNA polymerase II transcription regulatory region sequence-specific DNA binding;GO:0000978//RNA polymerase II cis-regulatory region sequence-specific…
ENSMUSG00000026691	1102.979384	2152.993899	52.96486954	0.024600566	-5.345164653	1.59E-06	0.00014832	Down Regulation	1	162781369	162812097	-	2413	Fmo3	GO:0004497;GO:0004497;GO:0004499;GO:0004499;GO:0004499;GO:0005783;GO:0005789;GO:0016020;GO:0016021;GO:0016491;GO:0016597;GO:0017144;GO:0031090;GO:0034899;GO:0043231;GO:0043231;GO:0050660;GO:0050661;GO:0050661;GO:0055114;GO:0055114;	K00485	EC:1.14.13.8	Q;C	09Y1K;0UMXY;12SFZ;1AT2V;18U02;KOG1399;1CWF5;0V6D1;0DMJV	flavin containing monooxygenase 3 [Source:MGI Symbol;Acc:MGI:1100496]	14262	P97501;Q8C7J1;Q3UEN4	ko00982(Drug metabolism - cytochrome P450)	GO:0017144//xenobiotic metabolic process;GO:0055114//obsolete oxidation-reduction process;GO:0055114//obsolete oxidation-reduction process;	GO:0005783//endoplasmic reticulum;GO:0005789//endoplasmic reticulum membrane;GO:0016020//membrane;GO:0016021//integral component of membrane;GO:0031090//organelle membrane;GO:0043231//intracellular membrane-bounded organelle;GO:0043231//intracellular membrane-bounded organelle;	GO:0004497//monooxygenase activity;GO:0004497//monooxygenase activity;GO:0004499//N,N-dimethylaniline monooxygenase activity;GO:0004499//N,N-dimethylaniline monooxygenase activity;GO:0004499//N,N-dimethylaniline monooxygenase activity;GO:0016491//oxidoreductase activity;GO:0016597//amino acid binding;GO:0034899//trimethylamine monooxygenase activity;GO:0050660//flavin adenine dinucleotide binding…
ENSMUSG00000007594	165.6083188	45.65668574	285.5599518	6.254504617	2.644895621	1.59E-06	0.00014832	Up Regulation	8	70536107	70543512	+	3924	Hapln4	GO:0001501;GO:0005540;GO:0005540;GO:0005576;GO:0007155;GO:0007417;GO:0031012;	K06853	-	U	0DH27;1AUJS;1CRSE;12PH4;18VM2;0IENV;09VTW;0UJ2X;0V6SM	hyaluronan and proteoglycan link protein 4 [Source:MGI Symbol;Acc:MGI:2679531]	330790	Q80WM4	-	GO:0001501//skeletal system development;GO:0007155//cell adhesion;GO:0007417//central nervous system development;	GO:0005576//extracellular region;GO:0031012//extracellular matrix;	GO:0005540//hyaluronic acid binding;GO:0005540//hyaluronic acid binding;
ENSMUSG00000030806	55.26603664	99.68606921	10.84600407	0.108801602	-3.20022829	1.70E-06	0.000157439	Down Regulation	7	127403072	127423721	-	4802	Stx1b	GO:0000149;GO:0000149;GO:0001956;GO:0005102;GO:0005102;GO:0005102;GO:0005484;GO:0005484;GO:0005515;GO:0005634;GO:0005652;GO:0005654;GO:0005737;GO:0005813;GO:0005886;GO:0005886;GO:0006836;GO:0006886;GO:0006886;GO:0006887;GO:0006904;GO:0006906;GO:0008021;GO:0010468;GO:0010807;GO:0010977;GO:0012505;GO:0015031;GO:0015031;GO:0016020;GO:0016020;GO:0016020;GO:0016021;GO:0016021;GO:0016021;GO:0016079;GO:…	K08486	-	U	1CXX1;0A1HB;0USXR;18T1F;0VC6V;1B03E;12TJV;0DP55;KOG0810	syntaxin 1B [Source:MGI Symbol;Acc:MGI:1930705]	56216	P61264	ko04721(Synaptic vesicle cycle);ko04130(SNARE interactions in vesicular transport)	GO:0001956//positive regulation of neurotransmitter secretion;GO:0006836//neurotransmitter transport;GO:0006886//intracellular protein transport;GO:0006886//intracellular protein transport;GO:0006887//exocytosis;GO:0006904//vesicle docking involved in exocytosis;GO:0006906//vesicle fusion;GO:0010468//regulation of gene expression;GO:0010807//regulation of synaptic vesicle priming;GO:0010977//nega…	GO:0005634//nucleus;GO:0005652//nuclear lamina;GO:0005654//nucleoplasm;GO:0005737//cytoplasm;GO:0005813//centrosome;GO:0005886//plasma membrane;GO:0005886//plasma membrane;GO:0008021//synaptic vesicle;GO:0012505//endomembrane system;GO:0016020//membrane;GO:0016020//membrane;GO:0016020//membrane;GO:0016021//integral component of membrane;GO:0016021//integral component of membrane;GO:0016021//integ…	GO:0000149//SNARE binding;GO:0000149//SNARE binding;GO:0005102//signaling receptor binding;GO:0005102//signaling receptor binding;GO:0005102//signaling receptor binding;GO:0005484//SNAP receptor activity;GO:0005484//SNAP receptor activity;GO:0005515//protein binding;GO:0019901//protein kinase binding;GO:0019904//protein domain specific binding;GO:0019904//protein domain specific binding;GO:000014…
ENSMUSG00000042213	222.4157143	366.7989611	78.03246744	0.212739063	-2.232843128	1.76E-06	0.00016229	Down Regulation	6	116241183	116307263	+	4181	Zfand4	GO:0008270;GO:0046872;GO:0003674;GO:0005575;GO:0008150;GO:0008270;GO:0046872;	K12163	-	O	12NU5;KOG0001;1CQK5;KOG3173;0V5KJ;0DFWS;1ARCQ;09UM3;0UHE7;18Z0V	zinc finger, AN1-type domain 4 [Source:MGI Symbol;Acc:MGI:1914742]	67492	D3Z3C6	-	GO:0008150//biological_process;	GO:0005575//cellular_component;	GO:0008270//zinc ion binding;GO:0046872//metal ion binding;GO:0003674//molecular_function;GO:0008270//zinc ion binding;GO:0046872//metal ion binding;
ENSMUSG00000038641	2856.02326	4676.201686	1035.844835	0.221514149	-2.174529245	1.78E-06	0.0001626	Down Regulation	6	37507108	37545750	+	2893	Akr1d1	GO:0004032;GO:0005737;GO:0005829;GO:0005829;GO:0005829;GO:0006629;GO:0006699;GO:0006699;GO:0006707;GO:0006707;GO:0007586;GO:0007586;GO:0008202;GO:0008202;GO:0008207;GO:0008207;GO:0008209;GO:0008209;GO:0008209;GO:0016042;GO:0016229;GO:0016491;GO:0016491;GO:0030573;GO:0047086;GO:0047568;GO:0047787;GO:0055114;GO:0055114;GO:0055114;GO:0055114;	K00251	EC:1.3.1.3	C;K;E	09V48;0US6Y;0V63V;18YV7;KOG1577;0DNV7;12P3Z;1AY2C;1CSYT	aldo-keto reductase family 1, member D1 [Source:MGI Symbol;Acc:MGI:2384785]	208665	Q8VCX1	ko00140(Steroid hormone biosynthesis);ko00120(Primary bile acid biosynthesis)	GO:0006629//lipid metabolic process;GO:0006699//bile acid biosynthetic process;GO:0006699//bile acid biosynthetic process;GO:0006707//cholesterol catabolic process;GO:0006707//cholesterol catabolic process;GO:0007586//digestion;GO:0007586//digestion;GO:0008202//steroid metabolic process;GO:0008202//steroid metabolic process;GO:0008207//C21-steroid hormone metabolic process;GO:0008207//C21-steroid…	GO:0005737//cytoplasm;GO:0005829//cytosol;GO:0005829//cytosol;GO:0005829//cytosol;	GO:0004032//alditol:NADP+ 1-oxidoreductase activity;GO:0016229//steroid dehydrogenase activity;GO:0016491//oxidoreductase activity;GO:0016491//oxidoreductase activity;GO:0047086//ketosteroid monooxygenase activity;GO:0047568//3-oxo-5-beta-steroid 4-dehydrogenase activity;GO:0047787//delta4-3-oxosteroid 5beta-reductase activity;
ENSMUSG00000040706	1549.251208	2466.03803	632.4643869	0.256469843	-1.963138897	1.85E-06	0.000168105	Down Regulation	4	141473983	141486574	+	1407	Agmat	GO:0005739;GO:0008295;GO:0008783;GO:0008783;GO:0009446;GO:0016787;GO:0033388;GO:0033389;GO:0046872;GO:0046872;	K01480	EC:3.5.3.11	E	0DPQ8;KOG2964;18YT0;1AWMX;0A228;1CYPB;12RTM;0VCXI;0UM6C	agmatine ureohydrolase (agmatinase) [Source:MGI Symbol;Acc:MGI:1923236]	75986	A2AS89	ko00330(Arginine and proline metabolism)	GO:0008295//spermidine biosynthetic process;GO:0009446//putrescine biosynthetic process;GO:0033388//putrescine biosynthetic process from arginine;GO:0033389//putrescine biosynthetic process from arginine, using agmatinase;	GO:0005739//mitochondrion;	GO:0008783//agmatinase activity;GO:0008783//agmatinase activity;GO:0016787//hydrolase activity;GO:0046872//metal ion binding;GO:0046872//metal ion binding;
ENSMUSG00000031833	625.4042249	1065.391921	185.4165287	0.174035982	-2.522542484	1.89E-06	0.00017094	Down Regulation	8	71230761	71257698	-	5955	Mast3	GO:0000166;GO:0000287;GO:0004672;GO:0004674;GO:0004674;GO:0004674;GO:0005524;GO:0005524;GO:0006468;GO:0007010;GO:0016301;GO:0016310;GO:0016740;GO:0018105;GO:0035556;GO:0106310;GO:0106311;GO:0000166;GO:0000287;GO:0004672;GO:0004674;GO:0004674;GO:0005524;GO:0005524;GO:0006468;GO:0016301;GO:0016310;GO:0016740;GO:0106310;GO:0106311;GO:0000287;GO:0004674;GO:0005524;GO:0006468;GO:0000287;GO:0004674;GO:…	K08789	EC:2.7.11.1	T	0USHF;09XE5;1B2K6;0DIRR;KOG0606;18W8M;0V8C7;1CXWQ;12Q17	microtubule associated serine/threonine kinase 3 [Source:MGI Symbol;Acc:MGI:2683541]	546071	Q3U214;A0A1D5RM97	-	GO:0006468//protein phosphorylation;GO:0007010//cytoskeleton organization;GO:0016310//phosphorylation;GO:0018105//peptidyl-serine phosphorylation;GO:0035556//intracellular signal transduction;GO:0006468//protein phosphorylation;GO:0016310//phosphorylation;GO:0006468//protein phosphorylation;GO:0006468//protein phosphorylation;GO:0006468//protein phosphorylation;GO:0006468//protein phosphorylation…	-	GO:0000166//nucleotide binding;GO:0000287//magnesium ion binding;GO:0004672//protein kinase activity;GO:0004674//protein serine/threonine kinase activity;GO:0004674//protein serine/threonine kinase activity;GO:0004674//protein serine/threonine kinase activity;GO:0005524//ATP binding;GO:0005524//ATP binding;GO:0016301//kinase activity;GO:0016740//transferase activity;GO:0106310//protein serine kin…
ENSMUSG00000023048	1151.532282	472.1857567	1830.878807	3.877454542	1.955109868	1.91E-06	0.000171574	Up Regulation	15	102367463	102371241	+	1562	Prr13	GO:0003674;GO:0005634;GO:0005654;GO:0008150;GO:0003674;GO:0005634;GO:0005654;GO:0008150;GO:0003674;GO:0005634;GO:0005654;GO:0008150;GO:0003674;GO:0005634;GO:0005654;GO:0008150;	-	-	-	-	proline rich 13 [Source:MGI Symbol;Acc:MGI:1913401]	66151	Q9CQJ5	-	GO:0008150//biological_process;GO:0008150//biological_process;GO:0008150//biological_process;GO:0008150//biological_process;	GO:0005634//nucleus;GO:0005654//nucleoplasm;GO:0005634//nucleus;GO:0005654//nucleoplasm;GO:0005634//nucleus;GO:0005654//nucleoplasm;GO:0005634//nucleus;GO:0005654//nucleoplasm;	GO:0003674//molecular_function;GO:0003674//molecular_function;GO:0003674//molecular_function;GO:0003674//molecular_function;
ENSMUSG00000009654	186.8264414	311.6011722	62.05171058	0.199138245	-2.328157774	1.97E-06	0.000176054	Down Regulation	10	59258780	59277600	-	2788	Oit3	GO:0005201;GO:0005509;GO:0005615;GO:0005634;GO:0005635;GO:0009986;GO:1903118;	K24431	-	S;T	0UGVS;09U8E;0DFI7;18SZN;1AZ4N;0IHDE;0V57I;13M2K;1CQ7Z	oncoprotein induced transcript 3 [Source:MGI Symbol;Acc:MGI:1201782]	18302	Q8R4V5	-	GO:1903118//urate homeostasis;	GO:0005615//extracellular space;GO:0005634//nucleus;GO:0005635//nuclear envelope;GO:0009986//cell surface;	GO:0005201//extracellular matrix structural constituent;GO:0005509//calcium ion binding;
ENSMUSG00000029553	105.4799321	30.80582189	180.1540423	5.848051806	2.547956092	1.99E-06	0.000177562	Up Regulation	6	16833372	16898440	-	5594	Tfec	GO:0000122;GO:0000122;GO:0000978;GO:0000978;GO:0000978;GO:0000981;GO:0001227;GO:0001227;GO:0001228;GO:0001228;GO:0003677;GO:0005634;GO:0005634;GO:0005654;GO:0005654;GO:0006355;GO:0006355;GO:0006355;GO:0006357;GO:0034605;GO:0045944;GO:0045944;GO:0045944;GO:0046983;GO:1990837;GO:1990837;GO:0006355;GO:0046983;	K15591	-	K	0DKYJ;12RZI;1ASQD;18TM8;1CPEI;0V9AE;KOG1318;0UQ0Y;09ZFZ	transcription factor EC [Source:MGI Symbol;Acc:MGI:1333760]	21426	Q9WTW4	-	GO:0000122//negative regulation of transcription by RNA polymerase II;GO:0000122//negative regulation of transcription by RNA polymerase II;GO:0006355//regulation of transcription, DNA-templated;GO:0006355//regulation of transcription, DNA-templated;GO:0006355//regulation of transcription, DNA-templated;GO:0006357//regulation of transcription by RNA polymerase II;GO:0034605//cellular response to …	GO:0005634//nucleus;GO:0005634//nucleus;GO:0005654//nucleoplasm;GO:0005654//nucleoplasm;	GO:0000978//RNA polymerase II cis-regulatory region sequence-specific DNA binding;GO:0000978//RNA polymerase II cis-regulatory region sequence-specific DNA binding;GO:0000978//RNA polymerase II cis-regulatory region sequence-specific DNA binding;GO:0000981//DNA-binding transcription factor activity, RNA polymerase II-specific;GO:0001227//DNA-binding transcription repressor activity, RNA polymeras…
ENSMUSG00000022945	54.79204259	11.60284987	97.9812353	8.444583564	3.07802628	2.15E-06	0.000190753	Up Regulation	16	93680789	93703003	+	4681	Chaf1b	GO:0000785;GO:0000785;GO:0005515;GO:0005634;GO:0005634;GO:0005654;GO:0005654;GO:0005737;GO:0006260;GO:0006281;GO:0006334;GO:0006335;GO:0006335;GO:0006974;GO:0007049;GO:0031497;GO:0031497;GO:0031497;GO:0032991;GO:0032991;GO:0033186;GO:0033186;GO:0033186;GO:0033186;GO:0000785;GO:0005515;GO:0005634;GO:0005634;GO:0005654;GO:0005737;GO:0006260;GO:0006281;GO:0006334;GO:0006335;GO:0006974;GO:0007049;GO:…	K10751	-	L;B	0VBX2;1CUUS;KOG1009;09UU0;18XAU;12QSY;0DNHE;1AVPK;0UQ86	chromatin assembly factor 1, subunit B (p60) [Source:MGI Symbol;Acc:MGI:1314881]	110749	Q9D0N7	-	GO:0006260//DNA replication;GO:0006281//DNA repair;GO:0006334//nucleosome assembly;GO:0006335//DNA replication-dependent chromatin assembly;GO:0006335//DNA replication-dependent chromatin assembly;GO:0006974//cellular response to DNA damage stimulus;GO:0007049//cell cycle;GO:0031497//chromatin assembly;GO:0031497//chromatin assembly;GO:0031497//chromatin assembly;GO:0006260//DNA replication;GO:00…	GO:0000785//chromatin;GO:0000785//chromatin;GO:0005634//nucleus;GO:0005634//nucleus;GO:0005654//nucleoplasm;GO:0005654//nucleoplasm;GO:0005737//cytoplasm;GO:0032991//protein-containing complex;GO:0032991//protein-containing complex;GO:0033186//CAF-1 complex;GO:0033186//CAF-1 complex;GO:0033186//CAF-1 complex;GO:0033186//CAF-1 complex;GO:0000785//chromatin;GO:0005634//nucleus;GO:0005634//nucleus;G…	GO:0005515//protein binding;GO:0005515//protein binding;
ENSMUSG00000022747	105.2937419	184.8618163	25.72566745	0.139161607	-2.84516685	2.38E-06	0.000209401	Down Regulation	16	58288488	58344606	-	6172	St3gal6	GO:0000139;GO:0005575;GO:0005794;GO:0006464;GO:0006464;GO:0006486;GO:0006486;GO:0006664;GO:0006664;GO:0008373;GO:0008373;GO:0008373;GO:0009311;GO:0009311;GO:0016020;GO:0016021;GO:0016740;GO:0016757;GO:0052798;GO:0052798;GO:0052798;GO:0071354;GO:0097503;GO:0000139;GO:0005575;GO:0005794;GO:0006464;GO:0006464;GO:0006486;GO:0006486;GO:0006664;GO:0006664;GO:0008373;GO:0008373;GO:0008373;GO:0009311;GO:…	K03792	EC:2.4.99.6	G	1CSPV;0V7N2;12NAV;0USH6;09WPH;0DHZ5;KOG2692;191FT;1B05C	ST3 beta-galactoside alpha-2,3-sialyltransferase 6 [Source:MGI Symbol;Acc:MGI:1888707]	54613	Q8VIB3	ko00601(Glycosphingolipid biosynthesis - lacto and neolacto series)	GO:0006464//cellular protein modification process;GO:0006464//cellular protein modification process;GO:0006486//protein glycosylation;GO:0006486//protein glycosylation;GO:0006664//glycolipid metabolic process;GO:0006664//glycolipid metabolic process;GO:0009311//oligosaccharide metabolic process;GO:0009311//oligosaccharide metabolic process;GO:0071354//cellular response to interleukin-6;GO:0097503…	GO:0000139//Golgi membrane;GO:0005575//cellular_component;GO:0005794//Golgi apparatus;GO:0016020//membrane;GO:0016021//integral component of membrane;GO:0000139//Golgi membrane;GO:0005575//cellular_component;GO:0005794//Golgi apparatus;GO:0016020//membrane;GO:0016021//integral component of membrane;GO:0000139//Golgi membrane;GO:0005575//cellular_component;GO:0005794//Golgi apparatus;GO:0016020//m…	GO:0008373//sialyltransferase activity;GO:0008373//sialyltransferase activity;GO:0008373//sialyltransferase activity;GO:0016740//transferase activity;GO:0016757//glycosyltransferase activity;GO:0052798//beta-galactoside alpha-2,3-sialyltransferase activity;GO:0052798//beta-galactoside alpha-2,3-sialyltransferase activity;GO:0052798//beta-galactoside alpha-2,3-sialyltransferase activity;GO:0008373…
ENSMUSG00000025279	322.3261244	528.0150736	116.6371752	0.220897435	-2.17855143	2.43E-06	0.000212716	Down Regulation	14	14475200	14505240	+	5151	Dnase1l3	GO:0000737;GO:0000737;GO:0002283;GO:0002673;GO:0003677;GO:0003677;GO:0003677;GO:0004518;GO:0004519;GO:0004519;GO:0004520;GO:0004520;GO:0004530;GO:0004536;GO:0005576;GO:0005634;GO:0005634;GO:0005634;GO:0005634;GO:0005634;GO:0005783;GO:0005783;GO:0005783;GO:0006308;GO:0006308;GO:0006309;GO:0006309;GO:0006309;GO:0006915;GO:0010623;GO:0010623;GO:0012501;GO:0016787;GO:0070948;	K11995	EC:3.1.21.-	S;L	1DEVC;13I90;0V1TN;0E6K1;196YQ;1BAF1;0B1AX;0IHHA;0WDW8	deoxyribonuclease 1-like 3 [Source:MGI Symbol;Acc:MGI:1314633]	13421	O55070	-	GO:0000737//DNA catabolic process, endonucleolytic;GO:0000737//DNA catabolic process, endonucleolytic;GO:0002283//neutrophil activation involved in immune response;GO:0002673//regulation of acute inflammatory response;GO:0006308//DNA catabolic process;GO:0006308//DNA catabolic process;GO:0006309//apoptotic DNA fragmentation;GO:0006309//apoptotic DNA fragmentation;GO:0006309//apoptotic DNA fragmen…	GO:0005576//extracellular region;GO:0005634//nucleus;GO:0005634//nucleus;GO:0005634//nucleus;GO:0005634//nucleus;GO:0005634//nucleus;GO:0005783//endoplasmic reticulum;GO:0005783//endoplasmic reticulum;GO:0005783//endoplasmic reticulum;	GO:0003677//DNA binding;GO:0003677//DNA binding;GO:0003677//DNA binding;GO:0004518//nuclease activity;GO:0004519//endonuclease activity;GO:0004519//endonuclease activity;GO:0004520//endodeoxyribonuclease activity;GO:0004520//endodeoxyribonuclease activity;GO:0004530//deoxyribonuclease I activity;GO:0004536//deoxyribonuclease activity;GO:0016787//hydrolase activity;
ENSMUSG00000021453	581.6002567	211.3115838	951.8889297	4.504669895	2.171421388	2.46E-06	0.000214248	Up Regulation	13	52000714	52002504	+	1173	Gadd45g	GO:0000185;GO:0005634;GO:0005634;GO:0005737;GO:0043065;GO:0046330;GO:0051726;GO:1900745;	K04402	-	T;D;L	0IW58;0DJIS;192VU;1AXT2;13PDM;0A34J;1CUBC;0UN9X;0VDZH	growth arrest and DNA-damage-inducible 45 gamma [Source:MGI Symbol;Acc:MGI:1346325]	23882	Q9R0S0	ko05226(Gastric cancer);ko05225(Hepatocellular carcinoma);ko05224(Breast cancer);ko05223(Non-small cell lung cancer);ko05222(Small cell lung cancer);ko05220(Chronic myeloid leukemia);ko05218(Melanoma);ko05217(Basal cell carcinoma);ko05216(Thyroid cancer);ko05214(Glioma);ko05213(Endometrial cancer);ko05212(Pancreatic cancer);ko05210(Colorectal cancer);ko05202(Transcriptional misregulation in cance…	GO:0000185//obsolete activation of MAPKKK activity;GO:0043065//positive regulation of apoptotic process;GO:0046330//positive regulation of JNK cascade;GO:0051726//regulation of cell cycle;GO:1900745//positive regulation of p38MAPK cascade;	GO:0005634//nucleus;GO:0005634//nucleus;GO:0005737//cytoplasm;	-
ENSMUSG00000037437	31.03901489	1.748398034	60.32963175	34.50566208	5.10876121	2.62E-06	0.0002277	Up Regulation	8	25326156	25438820	-	2993	Adam32	GO:0004222;GO:0005575;GO:0006508;GO:0007155;GO:0007339;GO:0008237;GO:0016020;GO:0016021;GO:0004222;GO:0005575;GO:0006508;GO:0007155;GO:0007339;GO:0008237;GO:0016020;GO:0016021;	K16070	EC:3.4.24.-	O	19532;0DM2Y;1CVY1;13KPB;0VAGG;09ZJQ;0UMP1;1B3FW;KOG3607	a disintegrin and metallopeptidase domain 32 [Source:MGI Symbol;Acc:MGI:2653822]	353188	Q8K410	-	GO:0006508//proteolysis;GO:0007155//cell adhesion;GO:0007339//binding of sperm to zona pellucida;GO:0006508//proteolysis;GO:0007155//cell adhesion;GO:0007339//binding of sperm to zona pellucida;	GO:0005575//cellular_component;GO:0016020//membrane;GO:0016021//integral component of membrane;GO:0005575//cellular_component;GO:0016020//membrane;GO:0016021//integral component of membrane;	GO:0004222//metalloendopeptidase activity;GO:0008237//metallopeptidase activity;GO:0004222//metalloendopeptidase activity;GO:0008237//metallopeptidase activity;
ENSMUSG00000028278	1027.969369	54.14295813	2001.795781	36.97241248	5.208377278	2.68E-06	0.000231818	Up Regulation	4	32983037	33022180	+	5173	Rragd	GO:0000166;GO:0005525;GO:0005525;GO:0005737;GO:0005764;GO:0032008;GO:0071230;GO:0000166;GO:0003924;GO:0005525;GO:0005525;GO:0005525;GO:0005634;GO:0005654;GO:0005737;GO:0005737;GO:0005764;GO:0005764;GO:0005813;GO:0019003;GO:0032008;GO:0043231;GO:0046982;GO:0051020;GO:0071230;GO:0071233;GO:1904263;GO:1990253;GO:0000166;GO:0005525;GO:0005525;GO:0005737;GO:0005764;GO:0032008;GO:0071230;	K16186	-	U	1ASB5;0UHP9;0V62W;KOG3887;0DJFW;09V3B;18WX4;12PPS;1CU8D	Ras-related GTP binding D [Source:MGI Symbol;Acc:MGI:1098604]	52187	Q7TT45;B1AWT2	ko05131(Shigellosis);ko04150(mTOR signaling pathway);ko04140(Autophagy - animal)	GO:0032008//positive regulation of TOR signaling;GO:0071230//cellular response to amino acid stimulus;GO:0032008//positive regulation of TOR signaling;GO:0071230//cellular response to amino acid stimulus;GO:0071233//cellular response to leucine;GO:1904263//positive regulation of TORC1 signaling;GO:1990253//cellular response to leucine starvation;GO:0032008//positive regulation of TOR signaling;GO…	GO:0005737//cytoplasm;GO:0005764//lysosome;GO:0005634//nucleus;GO:0005654//nucleoplasm;GO:0005737//cytoplasm;GO:0005737//cytoplasm;GO:0005764//lysosome;GO:0005764//lysosome;GO:0005813//centrosome;GO:0043231//intracellular membrane-bounded organelle;GO:0005737//cytoplasm;GO:0005764//lysosome;	GO:0000166//nucleotide binding;GO:0005525//GTP binding;GO:0005525//GTP binding;GO:0000166//nucleotide binding;GO:0003924//GTPase activity;GO:0005525//GTP binding;GO:0005525//GTP binding;GO:0005525//GTP binding;GO:0019003//GDP binding;GO:0046982//protein heterodimerization activity;GO:0051020//GTPase binding;GO:0000166//nucleotide binding;GO:0005525//GTP binding;GO:0005525//GTP binding;
ENSMUSG00000036027	28.91334647	54.69486799	3.131824956	0.057259942	-4.126329987	2.74E-06	0.000235704	Down Regulation	9	51200986	51240224	-	1497	1810046K07Rik	GO:0003674;GO:0005575;GO:0008150;GO:0003674;GO:0005575;GO:0008150;	-	-	S	1921R;1CTRZ;0V98J;0DNXE;0UMTY;12RXA;1B1UR;0A19T;0IFCT	RIKEN cDNA 1810046K07 gene [Source:MGI Symbol;Acc:MGI:1917059]	69809	Q9D8Q6	-	GO:0008150//biological_process;GO:0008150//biological_process;	GO:0005575//cellular_component;GO:0005575//cellular_component;	GO:0003674//molecular_function;GO:0003674//molecular_function;
ENSMUSG00000032492	89.40855408	153.3666143	25.45049385	0.165945463	-2.591218907	2.78E-06	0.000237919	Down Regulation	9	110551153	110576213	-	2925	Pth1r	GO:0001501;GO:0001503;GO:0001701;GO:0002062;GO:0002076;GO:0004888;GO:0004930;GO:0004930;GO:0004991;GO:0004991;GO:0004991;GO:0005634;GO:0005737;GO:0005886;GO:0005886;GO:0005886;GO:0005887;GO:0006874;GO:0006874;GO:0007165;GO:0007166;GO:0007186;GO:0007186;GO:0007187;GO:0007188;GO:0007188;GO:0007189;GO:0007189;GO:0007189;GO:0007200;GO:0007204;GO:0008284;GO:0008285;GO:0008528;GO:0016020;GO:0016020;GO:…	K04585	-	W;T	0UGQX;0V7NU;09WQA;KOG4564;1CQJY;0DFWK;18T8H;1B3FG;12TNB	parathyroid hormone 1 receptor [Source:MGI Symbol;Acc:MGI:97801]	19228	P41593	ko04961(Endocrine and other factor-regulated calcium reabsorption);ko04928(Parathyroid hormone synthesis, secretion and action);ko04080(Neuroactive ligand-receptor interaction)	GO:0001501//skeletal system development;GO:0001503//ossification;GO:0001701//in utero embryonic development;GO:0002062//chondrocyte differentiation;GO:0002076//osteoblast development;GO:0006874//cellular calcium ion homeostasis;GO:0006874//cellular calcium ion homeostasis;GO:0007165//signal transduction;GO:0007166//cell surface receptor signaling pathway;GO:0007186//G protein-coupled receptor sig…	GO:0005634//nucleus;GO:0005737//cytoplasm;GO:0005886//plasma membrane;GO:0005886//plasma membrane;GO:0005886//plasma membrane;GO:0005887//integral component of plasma membrane;GO:0016020//membrane;GO:0016020//membrane;GO:0016021//integral component of membrane;GO:0016021//integral component of membrane;GO:0016323//basolateral plasma membrane;GO:0016324//apical plasma membrane;GO:0031526//brush bo…	GO:0004888//transmembrane signaling receptor activity;GO:0004930//G protein-coupled receptor activity;GO:0004930//G protein-coupled receptor activity;GO:0004991//parathyroid hormone receptor activity;GO:0004991//parathyroid hormone receptor activity;GO:0004991//parathyroid hormone receptor activity;GO:0008528//G protein-coupled peptide receptor activity;GO:0017046//peptide hormone binding;GO:0017…
ENSMUSG00000050105	23.28663699	0.949263718	45.62401027	48.06252407	5.58684051	2.83E-06	0.000240658	Up Regulation	4	133978421	133981417	-	1275	Grrp1	GO:0003674;GO:0005575;GO:0008150;	-	-	S	09ZXR;0VAUD;1CWC0;1AU2E;143WP;0DMGQ;18V31;0JAKZ;0UQPE	glycine/arginine rich protein 1 [Source:MGI Symbol;Acc:MGI:1919940]	72690	Q80X91	-	GO:0008150//biological_process;	GO:0005575//cellular_component;	GO:0003674//molecular_function;
ENSMUSG00000078650	8374.355716	13851.16152	2897.549907	0.209191836	-2.257101547	2.84E-06	0.000240658	Down Regulation	11	101258387	101268729	+	2414	G6pc	GO:0004346;GO:0004346;GO:0004346;GO:0004346;GO:0004346;GO:0004346;GO:0005783;GO:0005783;GO:0005789;GO:0005789;GO:0005977;GO:0005980;GO:0006094;GO:0006094;GO:0006094;GO:0006094;GO:0006094;GO:0006641;GO:0006796;GO:0006796;GO:0008202;GO:0009743;GO:0010468;GO:0015760;GO:0016020;GO:0016020;GO:0016021;GO:0016021;GO:0016021;GO:0016773;GO:0016787;GO:0032094;GO:0032868;GO:0032869;GO:0035264;GO:0042301;GO:…	K01084	EC:3.1.3.9	G	18VG1;13I0C;0V9VZ;1AYWD;0UPAS;0DKD8;0IDXG;1CV77;09YY7	glucose-6-phosphatase, catalytic [Source:MGI Symbol;Acc:MGI:95607]	14377	P35576	ko04973(Carbohydrate digestion and absorption);ko04931(Insulin resistance);ko04922(Glucagon signaling pathway);ko04920(Adipocytokine signaling pathway);ko04910(Insulin signaling pathway);ko04152(AMPK signaling pathway);ko04151(PI3K-Akt signaling pathway);ko04068(FoxO signaling pathway);ko00500(Starch and sucrose metabolism);ko00052(Galactose metabolism);ko00010(Glycolysis / Gluconeogenesis)	GO:0005977//glycogen metabolic process;GO:0005980//glycogen catabolic process;GO:0006094//gluconeogenesis;GO:0006094//gluconeogenesis;GO:0006094//gluconeogenesis;GO:0006094//gluconeogenesis;GO:0006094//gluconeogenesis;GO:0006641//triglyceride metabolic process;GO:0006796//phosphate-containing compound metabolic process;GO:0006796//phosphate-containing compound metabolic process;GO:0008202//steroi…	GO:0005783//endoplasmic reticulum;GO:0005783//endoplasmic reticulum;GO:0005789//endoplasmic reticulum membrane;GO:0005789//endoplasmic reticulum membrane;GO:0016020//membrane;GO:0016020//membrane;GO:0016021//integral component of membrane;GO:0016021//integral component of membrane;GO:0016021//integral component of membrane;GO:0043231//intracellular membrane-bounded organelle;GO:0043231//intracell…	GO:0004346//glucose-6-phosphatase activity;GO:0004346//glucose-6-phosphatase activity;GO:0004346//glucose-6-phosphatase activity;GO:0004346//glucose-6-phosphatase activity;GO:0004346//glucose-6-phosphatase activity;GO:0004346//glucose-6-phosphatase activity;GO:0016773//phosphotransferase activity, alcohol group as acceptor;GO:0016787//hydrolase activity;GO:0042301//phosphate ion binding;GO:004230…
ENSMUSG00000020846	81.24664279	21.95722095	140.5360646	6.400448625	2.678173031	3.07E-06	0.000258384	Up Regulation	11	75910020	75918608	-	3512	Rflnb	GO:0001837;GO:0005737;GO:0005856;GO:0015629;GO:0030036;GO:0031005;GO:0031005;GO:0031005;GO:0031005;GO:0032432;GO:0032432;GO:0048705;GO:0048705;GO:0061181;GO:0061182;GO:0061182;GO:0061572;GO:0061572;GO:0061572;GO:1900158;GO:1900158;	-	-	Z;O	1B5F9;192ZF;0IXFT;13RKF;0UUXP;0DTKX;1D2YB;0A6KY;0VHF2	refilin B [Source:MGI Symbol;Acc:MGI:1923816]	76566	Q5SVD0	-	GO:0001837//epithelial to mesenchymal transition;GO:0030036//actin cytoskeleton organization;GO:0048705//skeletal system morphogenesis;GO:0048705//skeletal system morphogenesis;GO:0061181//regulation of chondrocyte development;GO:0061182//negative regulation of chondrocyte development;GO:0061182//negative regulation of chondrocyte development;GO:0061572//actin filament bundle organization;GO:0061…	GO:0005737//cytoplasm;GO:0005856//cytoskeleton;GO:0015629//actin cytoskeleton;GO:0032432//actin filament bundle;GO:0032432//actin filament bundle;	GO:0031005//filamin binding;GO:0031005//filamin binding;GO:0031005//filamin binding;GO:0031005//filamin binding;
ENSMUSG00000039131	118.4058885	28.61343611	208.1983409	7.276243933	2.863193909	3.10E-06	0.000259644	Up Regulation	3	151799170	151871867	-	3839	Gipc2	GO:0005515;GO:0005737;GO:0008150;GO:0042802;GO:0042802;	K20056	-	T;U	1CW0E;13744;0DM5A;190W8;0UJKP;1B3UQ;0V7H8;KOG3938;09WIQ	GIPC PDZ domain containing family, member 2 [Source:MGI Symbol;Acc:MGI:1889209]	54120	Q9Z2H7	-	GO:0008150//biological_process;	GO:0005737//cytoplasm;	GO:0005515//protein binding;GO:0042802//identical protein binding;GO:0042802//identical protein binding;
ENSMUSG00000039697	98.77203942	28.77875511	168.7653237	5.864232941	2.551942412	3.11E-06	0.000259644	Up Regulation	10	30504995	30679322	-	10565	Ncoa7	GO:0005634;GO:0005634;GO:0006979;GO:0030374;GO:0030374;GO:0030374;GO:0035257;GO:0035257;GO:0045944;GO:0045944;GO:1900408;GO:1902083;GO:1903204;GO:1903204;GO:0005634;GO:0005634;GO:0006979;GO:0030374;GO:0030374;GO:0030374;GO:0030374;GO:0035257;GO:0035257;GO:0035257;GO:0045944;GO:0045944;GO:0045944;GO:1900408;GO:1902083;GO:1903204;GO:1903204;GO:0005634;GO:0005634;GO:0006979;GO:0030374;GO:0030374;GO:…	-	-	K	196PR;1B9S7;1DC9G;0E59G;14SVA;0V0SJ;0WC7A;0KCPQ;0AZR3	nuclear receptor coactivator 7 [Source:MGI Symbol;Acc:MGI:2444847]	211329	Q6DFV7	-	GO:0006979//response to oxidative stress;GO:0045944//positive regulation of transcription by RNA polymerase II;GO:0045944//positive regulation of transcription by RNA polymerase II;GO:1900408//negative regulation of cellular response to oxidative stress;GO:1902083//negative regulation of peptidyl-cysteine S-nitrosylation;GO:1903204//negative regulation of oxidative stress-induced neuron death;GO:…	GO:0005634//nucleus;GO:0005634//nucleus;GO:0005634//nucleus;GO:0005634//nucleus;GO:0005634//nucleus;GO:0005634//nucleus;GO:0005634//nucleus;GO:0005634//nucleus;GO:0005634//nucleus;GO:0005634//nucleus;GO:0005634//nucleus;GO:0005634//nucleus;GO:0005634//nucleus;GO:0005634//nucleus;	GO:0030374//nuclear receptor coactivator activity;GO:0030374//nuclear receptor coactivator activity;GO:0030374//nuclear receptor coactivator activity;GO:0035257//nuclear receptor binding;GO:0035257//nuclear receptor binding;GO:0030374//nuclear receptor coactivator activity;GO:0030374//nuclear receptor coactivator activity;GO:0030374//nuclear receptor coactivator activity;GO:0030374//nuclear recep…
ENSMUSG00000046070	691.6693422	1097.58813	285.7505549	0.260344065	-1.941508579	3.18E-06	0.000263749	Down Regulation	17	25084971	25100984	+	3167	Igfals	GO:0042567;	K17256	-	A;W;T	KOG0619;0UNP7;1CUEB;0DJMF;0VF79;1AY5U;0A4CK;13JYE;18VAD	insulin-like growth factor binding protein, acid labile subunit [Source:MGI Symbol;Acc:MGI:107973]	16005	P70389;A0A0R4J0S2	ko04935(Growth hormone synthesis, secretion and action)	-	GO:0042567//insulin-like growth factor ternary complex;	-
ENSMUSG00000028444	16.01371972	31.70019783	0.327241605	0.010323015	-6.597991853	3.23E-06	0.000266584	Down Regulation	4	41657498	41697089	-	2782	Cntfr	GO:0001967;GO:0003360;GO:0004896;GO:0004896;GO:0004897;GO:0004897;GO:0004897;GO:0005102;GO:0005102;GO:0005515;GO:0005886;GO:0007548;GO:0008284;GO:0009897;GO:0016020;GO:0016020;GO:0016324;GO:0016324;GO:0019221;GO:0019955;GO:0019955;GO:0019955;GO:0031225;GO:0043235;GO:0043524;GO:0060538;GO:0070110;GO:0070110;GO:0070110;GO:0070120;GO:0070120;GO:0070120;GO:0097059;GO:0097059;GO:0097059;GO:0001967;GO:…	K05059	-	W;T	0A1GB;1AU60;0IH2U;13HSF;0UUFR;0VCBV;0DP3Y;1CY1X;18T7G	ciliary neurotrophic factor receptor [Source:MGI Symbol;Acc:MGI:99605]	12804	O88507	ko04630(JAK-STAT signaling pathway);ko04060(Cytokine-cytokine receptor interaction)	GO:0001967//suckling behavior;GO:0003360//brainstem development;GO:0007548//sex differentiation;GO:0008284//positive regulation of cell population proliferation;GO:0019221//cytokine-mediated signaling pathway;GO:0043524//negative regulation of neuron apoptotic process;GO:0060538//skeletal muscle organ development;GO:0070120//ciliary neurotrophic factor-mediated signaling pathway;GO:0070120//cilia…	GO:0005886//plasma membrane;GO:0009897//external side of plasma membrane;GO:0016020//membrane;GO:0016020//membrane;GO:0016324//apical plasma membrane;GO:0016324//apical plasma membrane;GO:0031225//anchored component of membrane;GO:0043235//receptor complex;GO:0070110//ciliary neurotrophic factor receptor complex;GO:0070110//ciliary neurotrophic factor receptor complex;GO:0070110//ciliary neurotro…	GO:0004896//cytokine receptor activity;GO:0004896//cytokine receptor activity;GO:0004897//ciliary neurotrophic factor receptor activity;GO:0004897//ciliary neurotrophic factor receptor activity;GO:0004897//ciliary neurotrophic factor receptor activity;GO:0005102//signaling receptor binding;GO:0005102//signaling receptor binding;GO:0005515//protein binding;GO:0019955//cytokine binding;GO:0019955//…
ENSMUSG00000022304	3165.980495	4973.850741	1358.110248	0.273050061	-1.872762616	3.44E-06	0.00028289	Down Regulation	15	39631883	39720866	-	3743	Dpys	GO:0002058;GO:0002058;GO:0002058;GO:0002059;GO:0002059;GO:0002059;GO:0004157;GO:0004157;GO:0004157;GO:0004157;GO:0004157;GO:0004157;GO:0005737;GO:0005829;GO:0005829;GO:0005829;GO:0006208;GO:0006208;GO:0006208;GO:0006210;GO:0006210;GO:0006210;GO:0006212;GO:0006212;GO:0006212;GO:0006212;GO:0008270;GO:0008270;GO:0008270;GO:0016597;GO:0016597;GO:0016597;GO:0016787;GO:0016787;GO:0016810;GO:0019482;GO:…	K01464	EC:3.5.2.2	F	12N8J;0DI51;1AX0U;1CSVF;18XYI;0UKHV;0V4HE;09TIF;KOG2584	dihydropyrimidinase [Source:MGI Symbol;Acc:MGI:1928679]	64705	Q9EQF5	ko00983(Drug metabolism - other enzymes);ko00770(Pantothenate and CoA biosynthesis);ko00410(beta-Alanine metabolism);ko00240(Pyrimidine metabolism)	GO:0006208//pyrimidine nucleobase catabolic process;GO:0006208//pyrimidine nucleobase catabolic process;GO:0006208//pyrimidine nucleobase catabolic process;GO:0006210//thymine catabolic process;GO:0006210//thymine catabolic process;GO:0006210//thymine catabolic process;GO:0006212//uracil catabolic process;GO:0006212//uracil catabolic process;GO:0006212//uracil catabolic process;GO:0006212//uracil…	GO:0005737//cytoplasm;GO:0005829//cytosol;GO:0005829//cytosol;GO:0005829//cytosol;GO:0032991//protein-containing complex;GO:0032991//protein-containing complex;GO:0005737//cytoplasm;GO:0005829//cytosol;GO:0005829//cytosol;GO:0032991//protein-containing complex;	GO:0002058//uracil binding;GO:0002058//uracil binding;GO:0002058//uracil binding;GO:0002059//thymine binding;GO:0002059//thymine binding;GO:0002059//thymine binding;GO:0004157//dihydropyrimidinase activity;GO:0004157//dihydropyrimidinase activity;GO:0004157//dihydropyrimidinase activity;GO:0004157//dihydropyrimidinase activity;GO:0004157//dihydropyrimidinase activity;GO:0004157//dihydropyrimidina…
ENSMUSG00000022843	418.1494691	672.30276	163.9961782	0.243932032	-2.035448878	3.48E-06	0.000284893	Down Regulation	16	20521714	20536496	-	6022	Clcn2	GO:0005244;GO:0005247;GO:0005247;GO:0005247;GO:0005247;GO:0005247;GO:0005254;GO:0005886;GO:0005886;GO:0005886;GO:0005887;GO:0006811;GO:0006821;GO:0006821;GO:0006821;GO:0016020;GO:0016020;GO:0016021;GO:0030425;GO:0032347;GO:0032347;GO:0032347;GO:0034220;GO:0034707;GO:0034765;GO:0043204;GO:0055085;GO:0060041;GO:0060689;GO:1902476;GO:0005247;GO:0005247;GO:0005886;GO:0006811;GO:0006821;GO:0016020;GO:…	K05011	-	P	18V2A;09TSB;1CPSH;1B1JI;12QJT;KOG0476;0DF2P;0V4RN;0UP55	chloride channel, voltage-sensitive 2 [Source:MGI Symbol;Acc:MGI:105061]	12724	Q9R0A1	ko04978(Mineral absorption)	GO:0006811//ion transport;GO:0006821//chloride transport;GO:0006821//chloride transport;GO:0006821//chloride transport;GO:0032347//regulation of aldosterone biosynthetic process;GO:0032347//regulation of aldosterone biosynthetic process;GO:0032347//regulation of aldosterone biosynthetic process;GO:0034220//ion transmembrane transport;GO:0034765//regulation of ion transmembrane transport;GO:005508…	GO:0005886//plasma membrane;GO:0005886//plasma membrane;GO:0005886//plasma membrane;GO:0005887//integral component of plasma membrane;GO:0016020//membrane;GO:0016020//membrane;GO:0016021//integral component of membrane;GO:0030425//dendrite;GO:0034707//chloride channel complex;GO:0043204//perikaryon;GO:0005886//plasma membrane;GO:0016020//membrane;GO:0016020//membrane;GO:0016021//integral componen…	GO:0005244//voltage-gated ion channel activity;GO:0005247//voltage-gated chloride channel activity;GO:0005247//voltage-gated chloride channel activity;GO:0005247//voltage-gated chloride channel activity;GO:0005247//voltage-gated chloride channel activity;GO:0005247//voltage-gated chloride channel activity;GO:0005254//chloride channel activity;GO:0005247//voltage-gated chloride channel activity;GO…
ENSMUSG00000062181	473.3035495	865.7952183	80.81188062	0.093338331	-3.42138652	3.67E-06	0.000298534	Down Regulation	8	105810385	105820561	+	2565	Ces3b	GO:0004771;GO:0004806;GO:0005615;GO:0005783;GO:0005788;GO:0016042;GO:0016787;GO:0052689;GO:0052689;GO:0080030;GO:0004771;GO:0004806;GO:0005615;GO:0005783;GO:0005788;GO:0016042;GO:0016787;GO:0052689;GO:0052689;GO:0080030;	K15743	EC:3.1.1.1	Q;T;I	1B56N;1D1D2;0DEJK;KOG1516;1318D;195D8;09T8E;0UUMY;0V47D	carboxylesterase 3B [Source:MGI Symbol;Acc:MGI:3644960]	13909	Q8VCU1	-	GO:0016042//lipid catabolic process;GO:0016042//lipid catabolic process;	GO:0005615//extracellular space;GO:0005783//endoplasmic reticulum;GO:0005788//endoplasmic reticulum lumen;GO:0005615//extracellular space;GO:0005783//endoplasmic reticulum;GO:0005788//endoplasmic reticulum lumen;	GO:0004771//sterol esterase activity;GO:0004806//triglyceride lipase activity;GO:0016787//hydrolase activity;GO:0052689//carboxylic ester hydrolase activity;GO:0052689//carboxylic ester hydrolase activity;GO:0080030//methyl indole-3-acetate esterase activity;GO:0004771//sterol esterase activity;GO:0004806//triglyceride lipase activity;GO:0016787//hydrolase activity;GO:0052689//carboxylic ester hy…
ENSMUSG00000023336	41.9257582	76.6250499	7.22646651	0.094309453	-3.406453811	3.96E-06	0.000320422	Down Regulation	8	120393104	120414961	+	1539	Wfdc1	GO:0005576;GO:0010466;GO:0030414;GO:0001558;GO:0001558;GO:0001558;GO:0003674;GO:0004867;GO:0005576;GO:0005576;GO:0005615;GO:0005615;GO:0005615;GO:0010466;GO:0010466;GO:0010951;GO:0030414;GO:0030414;GO:0032355;GO:0042493;GO:0050680;GO:0050680;GO:0050728;GO:0061045;	K23635	-	W	0IH18;0DSN6;0A58A;1CZMM;0VE4F;195FT;0USJ0;13MEK;1B4AE	WAP four-disulfide core domain 1 [Source:MGI Symbol;Acc:MGI:1915116]	67866	Q9ESH5;Q3UQ76	-	GO:0010466//negative regulation of peptidase activity;GO:0001558//regulation of cell growth;GO:0001558//regulation of cell growth;GO:0001558//regulation of cell growth;GO:0010466//negative regulation of peptidase activity;GO:0010466//negative regulation of peptidase activity;GO:0010951//negative regulation of endopeptidase activity;GO:0032355//response to estradiol;GO:0042493//response to xenobio…	GO:0005576//extracellular region;GO:0005576//extracellular region;GO:0005576//extracellular region;GO:0005615//extracellular space;GO:0005615//extracellular space;GO:0005615//extracellular space;	GO:0030414//peptidase inhibitor activity;GO:0003674//molecular_function;GO:0004867//serine-type endopeptidase inhibitor activity;GO:0030414//peptidase inhibitor activity;GO:0030414//peptidase inhibitor activity;
ENSMUSG00000000247	30.04238112	56.56635639	3.518405854	0.06219962	-4.006950431	4.02E-06	0.000324044	Down Regulation	2	38229293	38259745	+	4393	Lhx2	GO:0000978;GO:0000981;GO:0001228;GO:0003677;GO:0003677;GO:0005634;GO:0006355;GO:0045944;GO:0046872;GO:0046872;GO:0000977;GO:0000978;GO:0000978;GO:0000981;GO:0000981;GO:0001228;GO:0001228;GO:0001843;GO:0001942;GO:0003677;GO:0003677;GO:0003682;GO:0005515;GO:0005515;GO:0005515;GO:0005634;GO:0005634;GO:0005634;GO:0005654;GO:0006355;GO:0006357;GO:0006357;GO:0007399;GO:0007411;GO:0007411;GO:0007420;GO:…	K09373	-	K	1ASFT;0V4YD;192BU;1CQ5F;0UGRR;09TZI;12TWM;0DFFP;KOG0490	LIM homeobox protein 2 [Source:MGI Symbol;Acc:MGI:96785]	16870	Q9Z0S2;Q543C6	-	GO:0006355//regulation of transcription, DNA-templated;GO:0045944//positive regulation of transcription by RNA polymerase II;GO:0001843//neural tube closure;GO:0001942//hair follicle development;GO:0006355//regulation of transcription, DNA-templated;GO:0006357//regulation of transcription by RNA polymerase II;GO:0006357//regulation of transcription by RNA polymerase II;GO:0007399//nervous system …	GO:0005634//nucleus;GO:0005634//nucleus;GO:0005634//nucleus;GO:0005634//nucleus;GO:0005654//nucleoplasm;	GO:0000978//RNA polymerase II cis-regulatory region sequence-specific DNA binding;GO:0000981//DNA-binding transcription factor activity, RNA polymerase II-specific;GO:0001228//DNA-binding transcription activator activity, RNA polymerase II-specific;GO:0003677//DNA binding;GO:0003677//DNA binding;GO:0046872//metal ion binding;GO:0046872//metal ion binding;GO:0000977//RNA polymerase II transcriptio…
ENSMUSG00000012123	270.9978935	467.0068232	74.98896376	0.160573593	-2.638693436	4.37E-06	0.000350721	Down Regulation	4	133788126	133819815	+	7801	Crybg2	GO:0003674;GO:0005575;GO:0008150;GO:0003674;GO:0005575;GO:0008150;GO:0003674;GO:0005575;GO:0008150;GO:0003674;GO:0005575;GO:0008150;GO:0003674;GO:0005575;GO:0008150;	-	-	S	0V692;0DGI7;1CR7Y;0IERF;18XM5;136MA;1AZQ3;09V9T;0UP28	crystallin beta-gamma domain containing 2 [Source:MGI Symbol;Acc:MGI:1334463]	230806	B7ZCC2	-	GO:0008150//biological_process;GO:0008150//biological_process;GO:0008150//biological_process;GO:0008150//biological_process;GO:0008150//biological_process;	GO:0005575//cellular_component;GO:0005575//cellular_component;GO:0005575//cellular_component;GO:0005575//cellular_component;GO:0005575//cellular_component;	GO:0003674//molecular_function;GO:0003674//molecular_function;GO:0003674//molecular_function;GO:0003674//molecular_function;GO:0003674//molecular_function;
ENSMUSG00000024376	190.6272414	8.888052841	372.3664299	41.89516382	5.388711811	4.62E-06	0.000368581	Up Regulation	18	33929380	34140019	-	9071	Epb41l4a	GO:0005737;GO:0005856;GO:0005856;GO:0005856;GO:0008092;GO:0031032;	K23962	-	Z;S	0B4G5;1DF9I;1BB0D;13D30;0V35M;1977B;0E8AV;0WGZ6;0IQ5Z	erythrocyte membrane protein band 4.1 like 4a [Source:MGI Symbol;Acc:MGI:103007]	13824	P52963;Q3USC8	-	GO:0031032//actomyosin structure organization;	GO:0005737//cytoplasm;GO:0005856//cytoskeleton;GO:0005856//cytoskeleton;GO:0005856//cytoskeleton;	GO:0008092//cytoskeletal protein binding;
ENSMUSG00000042102	8221.527621	13030.81671	3412.238529	0.261859145	-1.933137103	4.65E-06	0.000369349	Down Regulation	13	93810941	93889341	+	3414	Dmgdh	GO:0005542;GO:0005737;GO:0005739;GO:0005739;GO:0005739;GO:0005739;GO:0005759;GO:0006579;GO:0016491;GO:0016491;GO:0016491;GO:0035999;GO:0042426;GO:0042426;GO:0047865;GO:0047865;GO:0047865;GO:0047865;GO:0050660;GO:0055114;GO:0055114;	K00315	EC:1.5.8.4	E	0DNX2;0V4E0;1CXUF;1916G;12NRW;1B1ZD;KOG2844;09TEX;0US96	dimethylglycine dehydrogenase precursor [Source:MGI Symbol;Acc:MGI:1921379]	74129	Q9DBT9	ko00260(Glycine, serine and threonine metabolism)	GO:0006579//amino-acid betaine catabolic process;GO:0035999//tetrahydrofolate interconversion;GO:0042426//choline catabolic process;GO:0042426//choline catabolic process;GO:0055114//obsolete oxidation-reduction process;GO:0055114//obsolete oxidation-reduction process;	GO:0005737//cytoplasm;GO:0005739//mitochondrion;GO:0005739//mitochondrion;GO:0005739//mitochondrion;GO:0005739//mitochondrion;GO:0005759//mitochondrial matrix;	GO:0005542//folic acid binding;GO:0016491//oxidoreductase activity;GO:0016491//oxidoreductase activity;GO:0016491//oxidoreductase activity;GO:0047865//dimethylglycine dehydrogenase activity;GO:0047865//dimethylglycine dehydrogenase activity;GO:0047865//dimethylglycine dehydrogenase activity;GO:0047865//dimethylglycine dehydrogenase activity;GO:0050660//flavin adenine dinucleotide binding;
ENSMUSG00000033676	27.79988808	53.24179367	2.357982491	0.044288187	-4.496934265	4.73E-06	0.000373811	Down Regulation	7	57069440	57478550	+	6542	Gabrb3	GO:0004888;GO:0004890;GO:0005216;GO:0005230;GO:0005254;GO:0005886;GO:0006811;GO:0006811;GO:0006821;GO:0016020;GO:0016020;GO:0016021;GO:0016021;GO:0030054;GO:0034220;GO:0034707;GO:0045202;GO:0045211;GO:1902476;GO:0004888;GO:0004890;GO:0005216;GO:0005230;GO:0005254;GO:0005886;GO:0006811;GO:0006811;GO:0006821;GO:0016020;GO:0016020;GO:0016021;GO:0016021;GO:0030054;GO:0034220;GO:0034707;GO:0045202;GO:…	K05181	-	W;T	12PJU;1CS2U;0V71Z;195JH;0DHCM;KOG3643;1B4A6;0UQJW;09W3H	gamma-aminobutyric acid (GABA) A receptor, subunit beta 3 [Source:MGI Symbol;Acc:MGI:95621]	14402	P63080	ko05033(Nicotine addiction);ko05032(Morphine addiction);ko04727(GABAergic synapse);ko04726(Serotonergic synapse);ko04723(Retrograde endocannabinoid signaling);ko04080(Neuroactive ligand-receptor interaction)	GO:0006811//ion transport;GO:0006811//ion transport;GO:0006821//chloride transport;GO:0034220//ion transmembrane transport;GO:1902476//chloride transmembrane transport;GO:0006811//ion transport;GO:0006811//ion transport;GO:0006821//chloride transport;GO:0034220//ion transmembrane transport;GO:1902476//chloride transmembrane transport;GO:0006811//ion transport;GO:0006811//ion transport;GO:0006821/…	GO:0005886//plasma membrane;GO:0016020//membrane;GO:0016020//membrane;GO:0016021//integral component of membrane;GO:0016021//integral component of membrane;GO:0030054//cell junction;GO:0034707//chloride channel complex;GO:0045202//synapse;GO:0045211//postsynaptic membrane;GO:0005886//plasma membrane;GO:0016020//membrane;GO:0016020//membrane;GO:0016021//integral component of membrane;GO:0016021//i…	GO:0004888//transmembrane signaling receptor activity;GO:0004890//GABA-A receptor activity;GO:0005216//ion channel activity;GO:0005230//extracellular ligand-gated ion channel activity;GO:0005254//chloride channel activity;GO:0004888//transmembrane signaling receptor activity;GO:0004890//GABA-A receptor activity;GO:0005216//ion channel activity;GO:0005230//extracellular ligand-gated ion channel ac…
ENSMUSG00000022822	464.5041981	188.4253069	740.5830894	3.930380168	1.974668865	4.94E-06	0.000387154	Up Regulation	16	20150053	20245144	-	10681	Abcc5	GO:0000166;GO:0005524;GO:0005524;GO:0005768;GO:0005794;GO:0005796;GO:0005886;GO:0005886;GO:0005886;GO:0008514;GO:0009925;GO:0010008;GO:0015216;GO:0015562;GO:0015562;GO:0015711;GO:0015865;GO:0016020;GO:0016020;GO:0016020;GO:0016020;GO:0016021;GO:0016021;GO:0016323;GO:0016323;GO:0016324;GO:0016324;GO:0016887;GO:0034634;GO:0034775;GO:0042626;GO:0042626;GO:0042908;GO:0042908;GO:0042910;GO:0042910;GO:…	K05668	-	Q	KOG0054;1CV0D;0UP3H;18U2M;0V5UG;1AZZB;0DH03;12PGU;09UMJ	ATP-binding cassette, sub-family C (CFTR/MRP), member 5 [Source:MGI Symbol;Acc:MGI:1351644]	27416	Q9R1X5	ko02010(ABC transporters);ko01523(Antifolate resistance)	GO:0015711//organic anion transport;GO:0015865//purine nucleotide transport;GO:0034775//glutathione transmembrane transport;GO:0042908//xenobiotic transport;GO:0042908//xenobiotic transport;GO:0055085//transmembrane transport;GO:0055085//transmembrane transport;GO:0140115//export across plasma membrane;GO:0140115//export across plasma membrane;GO:0015711//organic anion transport;GO:0042908//xenob…	GO:0005768//endosome;GO:0005794//Golgi apparatus;GO:0005796//Golgi lumen;GO:0005886//plasma membrane;GO:0005886//plasma membrane;GO:0005886//plasma membrane;GO:0009925//basal plasma membrane;GO:0010008//endosome membrane;GO:0016020//membrane;GO:0016020//membrane;GO:0016020//membrane;GO:0016020//membrane;GO:0016021//integral component of membrane;GO:0016021//integral component of membrane;GO:00163…	GO:0000166//nucleotide binding;GO:0005524//ATP binding;GO:0005524//ATP binding;GO:0008514//organic anion transmembrane transporter activity;GO:0015216//purine nucleotide transmembrane transporter activity;GO:0015562//efflux transmembrane transporter activity;GO:0015562//efflux transmembrane transporter activity;GO:0016887//ATP hydrolysis activity;GO:0034634//glutathione transmembrane transporter …
ENSMUSG00000078496	52.39326028	93.93421689	10.85230367	0.11553089	-3.113649453	4.94E-06	0.000387154	Down Regulation	4	147576874	147597943	+	1488	Zfp982	GO:0000978;GO:0000981;GO:0005634;GO:0005634;GO:0006355;GO:0006357;GO:0046872;GO:0000978;GO:0000981;GO:0005634;GO:0005634;GO:0006355;GO:0006357;GO:0046872;	K09228	-	K	KOG1721	zinc finger protein 982 [Source:MGI Symbol;Acc:MGI:3701121]	195531	Q6PDN1	ko05168(Herpes simplex virus 1 infection)	GO:0006355//regulation of transcription, DNA-templated;GO:0006357//regulation of transcription by RNA polymerase II;GO:0006355//regulation of transcription, DNA-templated;GO:0006357//regulation of transcription by RNA polymerase II;	GO:0005634//nucleus;GO:0005634//nucleus;GO:0005634//nucleus;GO:0005634//nucleus;	GO:0000978//RNA polymerase II cis-regulatory region sequence-specific DNA binding;GO:0000981//DNA-binding transcription factor activity, RNA polymerase II-specific;GO:0046872//metal ion binding;GO:0000978//RNA polymerase II cis-regulatory region sequence-specific DNA binding;GO:0000981//DNA-binding transcription factor activity, RNA polymerase II-specific;GO:0046872//metal ion binding;
ENSMUSG00000047139	5181.261902	108.5519045	10253.9719	94.46146473	6.561654001	5.04E-06	0.000393226	Up Regulation	10	43454280	43460261	+	2580	Cd24a	GO:0001666;GO:0001775;GO:0001959;GO:0002237;GO:0002329;GO:0002376;GO:0002523;GO:0002842;GO:0002863;GO:0002904;GO:0005515;GO:0005515;GO:0005886;GO:0005886;GO:0005886;GO:0007155;GO:0007157;GO:0007159;GO:0007166;GO:0007204;GO:0007274;GO:0007406;GO:0008637;GO:0009897;GO:0009986;GO:0010976;GO:0016020;GO:0016020;GO:0016477;GO:0019901;GO:0022407;GO:0022409;GO:0030246;GO:0030262;GO:0030296;GO:0030544;GO:…	K06469	-	T;W	0VPE1;0AC9V;0UWZP;0JF9E;0DWR7;1D60K;147M5	CD24a antigen [Source:MGI Symbol;Acc:MGI:88323]	12484	P24807;Q3THW4;Q8CEU3	ko04640(Hematopoietic cell lineage)	GO:0001666//response to hypoxia;GO:0001775//cell activation;GO:0001959//regulation of cytokine-mediated signaling pathway;GO:0002237//response to molecule of bacterial origin;GO:0002329//pre-B cell differentiation;GO:0002376//immune system process;GO:0002523//leukocyte migration involved in inflammatory response;GO:0002842//positive regulation of T cell mediated immune response to tumor cell;GO:0…	GO:0005886//plasma membrane;GO:0005886//plasma membrane;GO:0005886//plasma membrane;GO:0009897//external side of plasma membrane;GO:0009986//cell surface;GO:0016020//membrane;GO:0016020//membrane;GO:0031225//anchored component of membrane;GO:0031362//anchored component of external side of plasma membrane;GO:0031362//anchored component of external side of plasma membrane;GO:0031528//microvillus me…	GO:0005515//protein binding;GO:0005515//protein binding;GO:0019901//protein kinase binding;GO:0030246//carbohydrate binding;GO:0030296//protein tyrosine kinase activator activity;GO:0030544//Hsp70 protein binding;GO:0051879//Hsp90 protein binding;
ENSMUSG00000018459	201.9366475	346.5518009	57.32149403	0.16540527	-2.595922898	5.09E-06	0.000394875	Down Regulation	2	165246948	165315150	-	5215	Slc13a3	GO:0005310;GO:0005310;GO:0005343;GO:0005886;GO:0005886;GO:0005886;GO:0006811;GO:0006814;GO:0006835;GO:0006835;GO:0015137;GO:0015137;GO:0015139;GO:0015139;GO:0015141;GO:0015141;GO:0015141;GO:0015141;GO:0015183;GO:0015293;GO:0015362;GO:0015742;GO:0015744;GO:0015746;GO:0015746;GO:0015810;GO:0016020;GO:0016020;GO:0016020;GO:0016021;GO:0016021;GO:0016021;GO:0016323;GO:0016323;GO:0017153;GO:0017153;GO:…	K14445	-	P	0V512;195A0;12Q3H;0DFBW;0USYH;1CU0A;09U24;1AYJI;KOG1281	solute carrier family 13 (sodium-dependent dicarboxylate transporter), member 3 [Source:MGI Symbol;Acc:MGI:2149635]	114644	Q91Y63;Q3UUJ6	-	GO:0006811//ion transport;GO:0006814//sodium ion transport;GO:0006835//dicarboxylic acid transport;GO:0006835//dicarboxylic acid transport;GO:0015742//alpha-ketoglutarate transport;GO:0015744//succinate transport;GO:0015746//citrate transport;GO:0015746//citrate transport;GO:0015810//aspartate transmembrane transport;GO:0034775//glutathione transmembrane transport;GO:0034775//glutathione transmem…	GO:0005886//plasma membrane;GO:0005886//plasma membrane;GO:0005886//plasma membrane;GO:0016020//membrane;GO:0016020//membrane;GO:0016020//membrane;GO:0016021//integral component of membrane;GO:0016021//integral component of membrane;GO:0016021//integral component of membrane;GO:0016323//basolateral plasma membrane;GO:0016323//basolateral plasma membrane;GO:0016020//membrane;GO:0016020//membrane;G…	GO:0005310//dicarboxylic acid transmembrane transporter activity;GO:0005310//dicarboxylic acid transmembrane transporter activity;GO:0005343//organic acid:sodium symporter activity;GO:0015137//citrate transmembrane transporter activity;GO:0015137//citrate transmembrane transporter activity;GO:0015139//alpha-ketoglutarate transmembrane transporter activity;GO:0015139//alpha-ketoglutarate transmemb…
ENSMUSG00000045382	65.68931657	14.62107048	116.7575627	7.985568689	2.997395152	5.29E-06	0.000408212	Up Regulation	1	128515936	128520030	-	1808	Cxcr4	GO:0001666;GO:0001764;GO:0002064;GO:0003779;GO:0004930;GO:0004930;GO:0004950;GO:0005634;GO:0005737;GO:0005764;GO:0005764;GO:0005768;GO:0005768;GO:0005769;GO:0005769;GO:0005770;GO:0005770;GO:0005886;GO:0005886;GO:0005886;GO:0006935;GO:0007165;GO:0007186;GO:0007186;GO:0007186;GO:0008038;GO:0009986;GO:0014823;GO:0016020;GO:0016021;GO:0016021;GO:0016477;GO:0019722;GO:0019955;GO:0019957;GO:0022008;GO:…	K04189	-	T	KOG3656;09XJW;194AW;0V8HU;12PRP;1B2JP;1CTP0;0DIXH;0UIY4	chemokine (C-X-C motif) receptor 4 [Source:MGI Symbol;Acc:MGI:109563]	12767	P70658;A0A0R4J0N8	ko05200(Pathways in cancer);ko05170(Human immunodeficiency virus 1 infection);ko05163(Human cytomegalovirus infection);ko04810(Regulation of actin cytoskeleton);ko04672(Intestinal immune network for IgA production);ko04670(Leukocyte transendothelial migration);ko04360(Axon guidance);ko04144(Endocytosis);ko04062(Chemokine signaling pathway);ko04061(Viral protein interaction with cytokine and cytok…	GO:0001666//response to hypoxia;GO:0001764//neuron migration;GO:0002064//epithelial cell development;GO:0006935//chemotaxis;GO:0007165//signal transduction;GO:0007186//G protein-coupled receptor signaling pathway;GO:0007186//G protein-coupled receptor signaling pathway;GO:0007186//G protein-coupled receptor signaling pathway;GO:0008038//neuron recognition;GO:0014823//response to activity;GO:00164…	GO:0005634//nucleus;GO:0005737//cytoplasm;GO:0005764//lysosome;GO:0005764//lysosome;GO:0005768//endosome;GO:0005768//endosome;GO:0005769//early endosome;GO:0005769//early endosome;GO:0005770//late endosome;GO:0005770//late endosome;GO:0005886//plasma membrane;GO:0005886//plasma membrane;GO:0005886//plasma membrane;GO:0009986//cell surface;GO:0016020//membrane;GO:0016021//integral component of mem…	GO:0003779//actin binding;GO:0004930//G protein-coupled receptor activity;GO:0004930//G protein-coupled receptor activity;GO:0004950//chemokine receptor activity;GO:0019955//cytokine binding;GO:0019957//C-C chemokine binding;GO:0031625//ubiquitin protein ligase binding;GO:0032027//myosin light chain binding;GO:0038147//C-X-C motif chemokine 12 receptor activity;GO:0042802//identical protein bindi…
ENSMUSG00000020902	142.0342305	236.4366035	47.63185755	0.201457206	-2.311454684	5.31E-06	0.000408212	Down Regulation	11	68100190	68291649	-	6277	Ntn1	GO:0001764;GO:0002456;GO:0005125;GO:0005201;GO:0005515;GO:0005515;GO:0005515;GO:0005576;GO:0005576;GO:0005576;GO:0005576;GO:0005604;GO:0005604;GO:0005737;GO:0005737;GO:0006915;GO:0006930;GO:0006930;GO:0007097;GO:0007265;GO:0007265;GO:0007409;GO:0007411;GO:0008045;GO:0008284;GO:0009887;GO:0009888;GO:0016358;GO:0019724;GO:0030334;GO:0030517;GO:0030879;GO:0031012;GO:0032488;GO:0032488;GO:0033564;GO:…	K06843	-	W	0UHQE;0DIFR;09X39;1CT6F;KOG3512;1AWFI;18WIH;0V81Q;12SNA	netrin 1 [Source:MGI Symbol;Acc:MGI:105088]	18208	O09118	ko04361(Axon regeneration);ko04360(Axon guidance)	GO:0001764//neuron migration;GO:0002456//T cell mediated immunity;GO:0006915//apoptotic process;GO:0006930//substrate-dependent cell migration, cell extension;GO:0006930//substrate-dependent cell migration, cell extension;GO:0007097//nuclear migration;GO:0007265//Ras protein signal transduction;GO:0007265//Ras protein signal transduction;GO:0007409//axonogenesis;GO:0007411//axon guidance;GO:00080…	GO:0005576//extracellular region;GO:0005576//extracellular region;GO:0005576//extracellular region;GO:0005576//extracellular region;GO:0005604//basement membrane;GO:0005604//basement membrane;GO:0005737//cytoplasm;GO:0005737//cytoplasm;GO:0031012//extracellular matrix;GO:0062023//collagen-containing extracellular matrix;GO:0071944//cell periphery;GO:0005576//extracellular region;GO:0005576//extra…	GO:0005125//cytokine activity;GO:0005201//extracellular matrix structural constituent;GO:0005515//protein binding;GO:0005515//protein binding;GO:0005515//protein binding;GO:0005125//cytokine activity;GO:0005201//extracellular matrix structural constituent;GO:0005515//protein binding;GO:0005515//protein binding;GO:0005515//protein binding;
ENSMUSG00000054942	131.8073179	45.09593721	218.5186985	4.845640473	2.276687367	5.33E-06	0.000408518	Up Regulation	3	151979486	152046044	-	11605	Miga1	GO:0005739;GO:0005739;GO:0005739;GO:0005741;GO:0005887;GO:0005887;GO:0008053;GO:0008053;GO:0008053;GO:0008053;GO:0016020;GO:0016021;GO:0042803;GO:0042803;GO:0046982;GO:0046982;GO:0005739;GO:0005739;GO:0005741;GO:0005887;GO:0005887;GO:0008053;GO:0008053;GO:0008053;GO:0008053;GO:0016020;GO:0016021;GO:0042803;GO:0042803;GO:0046982;GO:0046982;GO:0005739;GO:0005739;GO:0005741;GO:0005887;GO:0005887;GO:…	-	-	S	KOG3831;0DGHU;1CR7I;09U18;18YS3;0V4ZZ;12NGX;1B4IM;0UQ0N	mitoguardin 1 [Source:MGI Symbol;Acc:MGI:1924567]	215708	Q4QQM5;B2RRB9	-	GO:0008053//mitochondrial fusion;GO:0008053//mitochondrial fusion;GO:0008053//mitochondrial fusion;GO:0008053//mitochondrial fusion;GO:0008053//mitochondrial fusion;GO:0008053//mitochondrial fusion;GO:0008053//mitochondrial fusion;GO:0008053//mitochondrial fusion;GO:0008053//mitochondrial fusion;GO:0008053//mitochondrial fusion;GO:0008053//mitochondrial fusion;GO:0008053//mitochondrial fusion;GO:…	GO:0005739//mitochondrion;GO:0005739//mitochondrion;GO:0005739//mitochondrion;GO:0005741//mitochondrial outer membrane;GO:0005887//integral component of plasma membrane;GO:0005887//integral component of plasma membrane;GO:0016020//membrane;GO:0016021//integral component of membrane;GO:0005739//mitochondrion;GO:0005739//mitochondrion;GO:0005741//mitochondrial outer membrane;GO:0005887//integral co…	GO:0042803//protein homodimerization activity;GO:0042803//protein homodimerization activity;GO:0046982//protein heterodimerization activity;GO:0046982//protein heterodimerization activity;GO:0042803//protein homodimerization activity;GO:0042803//protein homodimerization activity;GO:0046982//protein heterodimerization activity;GO:0046982//protein heterodimerization activity;GO:0042803//protein hom…
ENSMUSG00000021340	1338.629111	2110.414184	566.8440376	0.26859374	-1.896502416	5.51E-06	0.000420218	Down Regulation	13	25127135	25176484	+	5415	Gpld1	GO:0002042;GO:0002430;GO:0004621;GO:0004621;GO:0004621;GO:0004630;GO:0005576;GO:0005576;GO:0005615;GO:0005737;GO:0006507;GO:0008285;GO:0008286;GO:0009749;GO:0010595;GO:0032869;GO:0035690;GO:0043065;GO:0043231;GO:0051044;GO:0071277;GO:0071397;GO:0071401;GO:0071467;GO:1900076;	K01127	EC:3.1.4.50	W	1DEZC;0WGDK;13CAW;0E7ZX;1974G;0B3YH;1BAVM;0IPB3;0V2YX	glycosylphosphatidylinositol specific phospholipase D1 [Source:MGI Symbol;Acc:MGI:106604]	14756	Q8VCU2;Q8R432	ko00563(Glycosylphosphatidylinositol (GPI)-anchor biosynthesis)	GO:0002042//cell migration involved in sprouting angiogenesis;GO:0002430//complement receptor mediated signaling pathway;GO:0006507//GPI anchor release;GO:0008285//negative regulation of cell population proliferation;GO:0008286//insulin receptor signaling pathway;GO:0009749//response to glucose;GO:0010595//positive regulation of endothelial cell migration;GO:0032869//cellular response to insulin …	GO:0005576//extracellular region;GO:0005576//extracellular region;GO:0005615//extracellular space;GO:0005737//cytoplasm;GO:0043231//intracellular membrane-bounded organelle;	GO:0004621//glycosylphosphatidylinositol phospholipase D activity;GO:0004621//glycosylphosphatidylinositol phospholipase D activity;GO:0004621//glycosylphosphatidylinositol phospholipase D activity;GO:0004630//phospholipase D activity;
ENSMUSG00000002233	375.1131387	132.9027293	617.3235482	4.644927545	2.215656093	5.60E-06	0.000425167	Up Regulation	3	104695691	104701775	+	1618	Rhoc	GO:0000166;GO:0000281;GO:0000281;GO:0003924;GO:0003924;GO:0005515;GO:0005515;GO:0005525;GO:0005525;GO:0005525;GO:0005634;GO:0005829;GO:0005856;GO:0005886;GO:0005886;GO:0005886;GO:0005886;GO:0005938;GO:0007015;GO:0007163;GO:0007264;GO:0008360;GO:0016020;GO:0016020;GO:0016477;GO:0019901;GO:0030335;GO:0030865;GO:0031334;GO:0031410;GO:0032154;GO:0032154;GO:0032420;GO:0032956;GO:0042995;GO:0043005;GO:…	K07857	-	Z;S;T	1AZX3;0UIKA;0DK7B;1CV17;12N37;18XI3;09YSS;0V9QN;KOG0393	ras homolog family member C [Source:MGI Symbol;Acc:MGI:106028]	11853	Q62159	-	GO:0000281//mitotic cytokinesis;GO:0000281//mitotic cytokinesis;GO:0007015//actin filament organization;GO:0007163//establishment or maintenance of cell polarity;GO:0007264//small GTPase mediated signal transduction;GO:0008360//regulation of cell shape;GO:0016477//cell migration;GO:0030335//positive regulation of cell migration;GO:0030865//cortical cytoskeleton organization;GO:0031334//positive r…	GO:0005634//nucleus;GO:0005829//cytosol;GO:0005856//cytoskeleton;GO:0005886//plasma membrane;GO:0005886//plasma membrane;GO:0005886//plasma membrane;GO:0005886//plasma membrane;GO:0005938//cell cortex;GO:0016020//membrane;GO:0016020//membrane;GO:0031410//cytoplasmic vesicle;GO:0032154//cleavage furrow;GO:0032154//cleavage furrow;GO:0032420//stereocilium;GO:0042995//cell projection;GO:0043005//neu…	GO:0000166//nucleotide binding;GO:0003924//GTPase activity;GO:0003924//GTPase activity;GO:0005515//protein binding;GO:0005515//protein binding;GO:0005525//GTP binding;GO:0005525//GTP binding;GO:0005525//GTP binding;GO:0019901//protein kinase binding;GO:0000166//nucleotide binding;GO:0003924//GTPase activity;GO:0003924//GTPase activity;GO:0005515//protein binding;GO:0005515//protein binding;GO:000…
ENSMUSG00000031661	48.16092864	88.08680578	8.235051504	0.093487912	-3.419076361	6.01E-06	0.000454151	Down Regulation	8	89247982	89321512	+	4558	Nkd1	GO:0000159;GO:0000159;GO:0005509;GO:0005515;GO:0005515;GO:0005737;GO:0005737;GO:0005886;GO:0007275;GO:0007283;GO:0016020;GO:0016055;GO:0030154;GO:0030165;GO:0030178;GO:0030178;GO:0030178;GO:0045732;GO:0045732;GO:0046872;GO:0090090;GO:0090090;GO:0090090;GO:1901231;GO:1901233;GO:2000096;GO:0005509;GO:0005737;GO:0005886;GO:0016020;GO:0016055;GO:0030178;GO:0030178;GO:0046872;GO:0005509;GO:0005737;GO:…	K03213	-	T	1CWMB;0IKDI;0DMRP;0A4D5;18VIQ;0VAA8;12UBY;1AUHZ;0UTXT	naked cuticle 1 [Source:MGI Symbol;Acc:MGI:2135954]	93960	Q99MH6	ko04390(Hippo signaling pathway);ko04310(Wnt signaling pathway)	GO:0007275//multicellular organism development;GO:0007283//spermatogenesis;GO:0016055//Wnt signaling pathway;GO:0030154//cell differentiation;GO:0030178//negative regulation of Wnt signaling pathway;GO:0030178//negative regulation of Wnt signaling pathway;GO:0030178//negative regulation of Wnt signaling pathway;GO:0045732//positive regulation of protein catabolic process;GO:0045732//positive regu…	GO:0000159//protein phosphatase type 2A complex;GO:0000159//protein phosphatase type 2A complex;GO:0005737//cytoplasm;GO:0005737//cytoplasm;GO:0005886//plasma membrane;GO:0016020//membrane;GO:0005737//cytoplasm;GO:0005886//plasma membrane;GO:0016020//membrane;GO:0005737//cytoplasm;GO:0005886//plasma membrane;GO:0016020//membrane;	GO:0005509//calcium ion binding;GO:0005515//protein binding;GO:0005515//protein binding;GO:0030165//PDZ domain binding;GO:0046872//metal ion binding;GO:0005509//calcium ion binding;GO:0046872//metal ion binding;GO:0005509//calcium ion binding;GO:0046872//metal ion binding;
ENSMUSG00000020672	30.18345447	56.20429545	4.16261348	0.074062195	-3.755118886	6.18E-06	0.000465275	Down Regulation	12	30224481	30423374	-	3410	Sntg2	GO:0005198;GO:0003779;GO:0005198;GO:0005515;GO:0005654;GO:0005737;GO:0005856;GO:0005886;GO:0005886;GO:0016010;GO:0016020;GO:0030165;GO:0030165;GO:0042383;GO:0097109;GO:0097109;GO:0005198;GO:0005856;GO:0005198;	K24065	-	W	0V48U;09T9R;1951C;1CYC8;0UTYT;KOG3549;12TRR;1B33G;0DEKY	syntrophin, gamma 2 [Source:MGI Symbol;Acc:MGI:1919541]	268534	Q925E0;Q8BZG8	-	-	GO:0005654//nucleoplasm;GO:0005737//cytoplasm;GO:0005856//cytoskeleton;GO:0005886//plasma membrane;GO:0005886//plasma membrane;GO:0016010//dystrophin-associated glycoprotein complex;GO:0016020//membrane;GO:0042383//sarcolemma;GO:0005856//cytoskeleton;	GO:0005198//structural molecule activity;GO:0003779//actin binding;GO:0005198//structural molecule activity;GO:0005515//protein binding;GO:0030165//PDZ domain binding;GO:0030165//PDZ domain binding;GO:0097109//neuroligin family protein binding;GO:0097109//neuroligin family protein binding;GO:0005198//structural molecule activity;GO:0005198//structural molecule activity;
ENSMUSG00000040618	138.2623949	43.60549845	232.9192913	5.341511956	2.417248166	6.40E-06	0.000479551	Up Regulation	14	55777723	55788699	+	7806	Pck2	GO:0000166;GO:0004611;GO:0004611;GO:0004611;GO:0004613;GO:0004613;GO:0004613;GO:0005525;GO:0005525;GO:0005739;GO:0005739;GO:0005739;GO:0005829;GO:0006090;GO:0006094;GO:0006094;GO:0006094;GO:0006094;GO:0006107;GO:0006116;GO:0016829;GO:0016831;GO:0017076;GO:0019543;GO:0030145;GO:0032024;GO:0032869;GO:0033993;GO:0042594;GO:0046327;GO:0046872;GO:0070365;GO:0071333;GO:0071549;GO:0000166;GO:0004611;GO:…	K01596	EC:4.1.1.32	C	KOG3749;12NTG;09UKD;0UFWR;1AS29;0DFW4;18X7K;0V5JS;1CRUF	phosphoenolpyruvate carboxykinase 2 (mitochondrial) [Source:MGI Symbol;Acc:MGI:1860456]	74551	Q8BH04;A0A0R4J0G0	ko04964(Proximal tubule bicarbonate reclamation);ko04931(Insulin resistance);ko04922(Glucagon signaling pathway);ko04920(Adipocytokine signaling pathway);ko04910(Insulin signaling pathway);ko04152(AMPK signaling pathway);ko04151(PI3K-Akt signaling pathway);ko04068(FoxO signaling pathway);ko03320(PPAR signaling pathway);ko00620(Pyruvate metabolism);ko00020(Citrate cycle (TCA cycle));ko00010(Glycol…	GO:0006090//pyruvate metabolic process;GO:0006094//gluconeogenesis;GO:0006094//gluconeogenesis;GO:0006094//gluconeogenesis;GO:0006094//gluconeogenesis;GO:0006107//oxaloacetate metabolic process;GO:0006116//NADH oxidation;GO:0019543//propionate catabolic process;GO:0032024//positive regulation of insulin secretion;GO:0032869//cellular response to insulin stimulus;GO:0033993//response to lipid;GO:0…	GO:0005739//mitochondrion;GO:0005739//mitochondrion;GO:0005739//mitochondrion;GO:0005829//cytosol;GO:0005739//mitochondrion;GO:0005739//mitochondrion;	GO:0000166//nucleotide binding;GO:0004611//phosphoenolpyruvate carboxykinase activity;GO:0004611//phosphoenolpyruvate carboxykinase activity;GO:0004611//phosphoenolpyruvate carboxykinase activity;GO:0004613//phosphoenolpyruvate carboxykinase (GTP) activity;GO:0004613//phosphoenolpyruvate carboxykinase (GTP) activity;GO:0004613//phosphoenolpyruvate carboxykinase (GTP) activity;GO:0005525//GTP bind…
ENSMUSG00000045875	50.61856693	90.1099476	11.12718625	0.123484549	-3.017597557	6.46E-06	0.000481259	Down Regulation	14	66872700	67008617	+	8728	Adra1a	GO:0004930;GO:0004930;GO:0004935;GO:0004937;GO:0005634;GO:0005737;GO:0005886;GO:0005901;GO:0006937;GO:0007165;GO:0007186;GO:0007186;GO:0016020;GO:0016021;GO:0016021;GO:0019229;GO:0031965;GO:0055117;GO:0071875;GO:0001985;GO:0001994;GO:0001996;GO:0001996;GO:0001997;GO:0003084;GO:0004930;GO:0004930;GO:0004930;GO:0004935;GO:0004937;GO:0004937;GO:0004937;GO:0005634;GO:0005634;GO:0005737;GO:0005737;GO:…	K04135	-	T	KOG3656;0UN4Z;1AWQQ;0V9ZA;13H0Q;1CVBA;0DKHB;09Z1U;18SSP	adrenergic receptor, alpha 1a [Source:MGI Symbol;Acc:MGI:104773]	11549	P97718;Q8BUE5;Q8BZV1	ko04970(Salivary secretion);ko04270(Vascular smooth muscle contraction);ko04261(Adrenergic signaling in cardiomyocytes);ko04152(AMPK signaling pathway);ko04080(Neuroactive ligand-receptor interaction);ko04022(cGMP-PKG signaling pathway);ko04020(Calcium signaling pathway)	GO:0006937//regulation of muscle contraction;GO:0007165//signal transduction;GO:0007186//G protein-coupled receptor signaling pathway;GO:0007186//G protein-coupled receptor signaling pathway;GO:0019229//regulation of vasoconstriction;GO:0055117//regulation of cardiac muscle contraction;GO:0071875//adrenergic receptor signaling pathway;GO:0001985//negative regulation of heart rate involved in baro…	GO:0005634//nucleus;GO:0005737//cytoplasm;GO:0005886//plasma membrane;GO:0005901//caveola;GO:0016020//membrane;GO:0016021//integral component of membrane;GO:0016021//integral component of membrane;GO:0031965//nuclear membrane;GO:0005634//nucleus;GO:0005634//nucleus;GO:0005737//cytoplasm;GO:0005737//cytoplasm;GO:0005886//plasma membrane;GO:0005886//plasma membrane;GO:0005887//integral component of…	GO:0004930//G protein-coupled receptor activity;GO:0004930//G protein-coupled receptor activity;GO:0004935//adrenergic receptor activity;GO:0004937//alpha1-adrenergic receptor activity;GO:0004930//G protein-coupled receptor activity;GO:0004930//G protein-coupled receptor activity;GO:0004930//G protein-coupled receptor activity;GO:0004935//adrenergic receptor activity;GO:0004937//alpha1-adrenergic…
ENSMUSG00000042453	497.7900974	795.6759962	199.9041987	0.251238192	-1.992872303	6.48E-06	0.000481259	Down Regulation	5	22089452	22549700	-	23738	Reln	GO:0000904;GO:0001764;GO:0001764;GO:0001764;GO:0005201;GO:0005515;GO:0005576;GO:0005615;GO:0005615;GO:0005737;GO:0005886;GO:0006508;GO:0007155;GO:0007275;GO:0007411;GO:0007417;GO:0007417;GO:0007417;GO:0007420;GO:0007612;GO:0007616;GO:0007616;GO:0007626;GO:0008233;GO:0008236;GO:0008306;GO:0008306;GO:0010001;GO:0010468;GO:0010976;GO:0010976;GO:0014068;GO:0014068;GO:0016358;GO:0016477;GO:0016787;GO:…	K06249	EC:3.4.21.-	W;T	0IEXI;0DIAF;1AV2T;0V7Y6;1CT0W;12PXW;0UKRA;18XTS;09X02	reelin [Source:MGI Symbol;Acc:MGI:103022]	19699	Q60841	ko05165(Human papillomavirus infection);ko05017(Spinocerebellar ataxia);ko04512(ECM-receptor interaction);ko04510(Focal adhesion);ko04151(PI3K-Akt signaling pathway)	GO:0000904//cell morphogenesis involved in differentiation;GO:0001764//neuron migration;GO:0001764//neuron migration;GO:0001764//neuron migration;GO:0006508//proteolysis;GO:0007155//cell adhesion;GO:0007275//multicellular organism development;GO:0007411//axon guidance;GO:0007417//central nervous system development;GO:0007417//central nervous system development;GO:0007417//central nervous system d…	GO:0005576//extracellular region;GO:0005615//extracellular space;GO:0005615//extracellular space;GO:0005737//cytoplasm;GO:0005886//plasma membrane;GO:0030424//axon;GO:0030425//dendrite;GO:0031012//extracellular matrix;GO:0043005//neuron projection;GO:0043005//neuron projection;GO:0043025//neuronal cell body;GO:0043204//perikaryon;GO:0062023//collagen-containing extracellular matrix;GO:0005576//ex…	GO:0005201//extracellular matrix structural constituent;GO:0005515//protein binding;GO:0008233//peptidase activity;GO:0008236//serine-type peptidase activity;GO:0016787//hydrolase activity;GO:0046872//metal ion binding;GO:0070325//lipoprotein particle receptor binding;GO:0070325//lipoprotein particle receptor binding;GO:0070325//lipoprotein particle receptor binding;GO:0070326//very-low-density l…
ENSMUSG00000074254	58112.15599	2657.41882	113566.8932	42.7357902	5.417372893	6.72E-06	0.000496385	Up Regulation	7	26006594	26014513	+	1738	Cyp2a4	GO:0004497;GO:0005506;GO:0005737;GO:0005783;GO:0005789;GO:0005881;GO:0006082;GO:0006805;GO:0008389;GO:0008392;GO:0008395;GO:0009804;GO:0016020;GO:0016491;GO:0016705;GO:0016712;GO:0016712;GO:0019373;GO:0019899;GO:0020037;GO:0020037;GO:0020037;GO:0031090;GO:0035634;GO:0042738;GO:0043231;GO:0043231;GO:0046872;GO:0055114;GO:0055114;GO:0055114;GO:0070330;	K07411	EC:1.14.14.1	Q	1AXR9;1CRXQ;12SZU;0DGDQ;18Z31;0UPZU;KOG0156;09TUB;0V59K	cytochrome P450, family 2, subfamily a, polypeptide 4 [Source:MGI Symbol;Acc:MGI:88596]	13086	P15392	ko00830(Retinol metabolism)	GO:0006082//organic acid metabolic process;GO:0006805//xenobiotic metabolic process;GO:0009804//coumarin metabolic process;GO:0019373//epoxygenase P450 pathway;GO:0035634//response to stilbenoid;GO:0042738//xenobiotic catabolic process;GO:0055114//obsolete oxidation-reduction process;GO:0055114//obsolete oxidation-reduction process;GO:0055114//obsolete oxidation-reduction process;	GO:0005737//cytoplasm;GO:0005783//endoplasmic reticulum;GO:0005789//endoplasmic reticulum membrane;GO:0005881//cytoplasmic microtubule;GO:0016020//membrane;GO:0031090//organelle membrane;GO:0043231//intracellular membrane-bounded organelle;GO:0043231//intracellular membrane-bounded organelle;	GO:0004497//monooxygenase activity;GO:0005506//iron ion binding;GO:0008389//coumarin 7-hydroxylase activity;GO:0008392//arachidonic acid epoxygenase activity;GO:0008395//steroid hydroxylase activity;GO:0016491//oxidoreductase activity;GO:0016705//oxidoreductase activity, acting on paired donors, with incorporation or reduction of molecular oxygen;GO:0016712//oxidoreductase activity, acting on pai…
ENSMUSG00000048826	131.0592808	218.7610253	43.35753634	0.198195891	-2.335001042	7.00E-06	0.00051547	Down Regulation	17	14415314	14424566	-	3379	Dact2	GO:0002244;GO:0003382;GO:0005080;GO:0005515;GO:0005737;GO:0005739;GO:0007162;GO:0007275;GO:0008013;GO:0008134;GO:0043588;GO:0051018;GO:0070097;GO:0072061;GO:1900108;GO:1900108;	K22154	-	Z;T	0DR05;0A3CV;1D04G;1AV6F;0VE7J;0IK2I;0USFJ;13GSE;18TJT	dishevelled-binding antagonist of beta-catenin 2 [Source:MGI Symbol;Acc:MGI:1920347]	240025	Q7TN08	-	GO:0002244//hematopoietic progenitor cell differentiation;GO:0003382//epithelial cell morphogenesis;GO:0007162//negative regulation of cell adhesion;GO:0007275//multicellular organism development;GO:0043588//skin development;GO:0072061//inner medullary collecting duct development;GO:1900108//negative regulation of nodal signaling pathway;GO:1900108//negative regulation of nodal signaling pathway;	GO:0005737//cytoplasm;GO:0005739//mitochondrion;	GO:0005080//protein kinase C binding;GO:0005515//protein binding;GO:0008013//beta-catenin binding;GO:0008134//transcription factor binding;GO:0051018//protein kinase A binding;GO:0070097//delta-catenin binding;
ENSMUSG00000020027	97.84794601	163.9170717	31.77882037	0.193871328	-2.366828638	7.10E-06	0.00052025	Down Regulation	10	95221224	95253042	-	9531	Socs2	GO:0001558;GO:0005159;GO:0005737;GO:0008269;GO:0009968;GO:0016567;GO:0035556;GO:0040008;GO:0046426;GO:0001558;GO:0005131;GO:0005159;GO:0005159;GO:0005159;GO:0005159;GO:0005515;GO:0005737;GO:0005942;GO:0007595;GO:0008269;GO:0009968;GO:0016567;GO:0032355;GO:0032355;GO:0032870;GO:0032870;GO:0035556;GO:0035556;GO:0040008;GO:0040014;GO:0040015;GO:0043551;GO:0045666;GO:0046426;GO:0046426;GO:0046854;GO:…	K04695	-	T	09USR;18TR8;12NXD;1ASU6;0UKGJ;KOG4566;1CQRU;0V5S7;0DG2B	suppressor of cytokine signaling 2 [Source:MGI Symbol;Acc:MGI:1201787]	216233	O35717;Q548Q7	ko04935(Growth hormone synthesis, secretion and action);ko04930(Type II diabetes mellitus);ko04917(Prolactin signaling pathway);ko04910(Insulin signaling pathway);ko04630(JAK-STAT signaling pathway)	GO:0001558//regulation of cell growth;GO:0009968//negative regulation of signal transduction;GO:0016567//protein ubiquitination;GO:0035556//intracellular signal transduction;GO:0040008//regulation of growth;GO:0046426//negative regulation of receptor signaling pathway via JAK-STAT;GO:0001558//regulation of cell growth;GO:0007595//lactation;GO:0009968//negative regulation of signal transduction;GO…	GO:0005737//cytoplasm;GO:0005737//cytoplasm;GO:0005942//phosphatidylinositol 3-kinase complex;GO:0005737//cytoplasm;GO:0005942//phosphatidylinositol 3-kinase complex;GO:0005737//cytoplasm;GO:0005942//phosphatidylinositol 3-kinase complex;GO:0005737//cytoplasm;GO:0005942//phosphatidylinositol 3-kinase complex;GO:0005737//cytoplasm;GO:0005737//cytoplasm;GO:0005737//cytoplasm;	GO:0005159//insulin-like growth factor receptor binding;GO:0008269//JAK pathway signal transduction adaptor activity;GO:0005131//growth hormone receptor binding;GO:0005159//insulin-like growth factor receptor binding;GO:0005159//insulin-like growth factor receptor binding;GO:0005159//insulin-like growth factor receptor binding;GO:0005159//insulin-like growth factor receptor binding;GO:0005515//pr…
ENSMUSG00000024899	2095.611686	3273.542352	917.6810192	0.280332716	-1.834787971	8.40E-06	0.000612758	Down Regulation	19	32573190	32644587	+	3721	Papss2	GO:0000103;GO:0000103;GO:0000166;GO:0003824;GO:0004020;GO:0004020;GO:0004781;GO:0004781;GO:0005524;GO:0005524;GO:0008152;GO:0016310;GO:0016740;GO:0016779;GO:0000103;GO:0000103;GO:0000166;GO:0003824;GO:0004020;GO:0004020;GO:0004781;GO:0004781;GO:0005524;GO:0005524;GO:0008152;GO:0016310;GO:0016740;GO:0016779;GO:0000103;GO:0000103;GO:0000103;GO:0000103;GO:0000166;GO:0003824;GO:0004020;GO:0004020;GO:…	K13811	-	F;P	1CQAJ;18ZQ6;09UB6;KOG4238;0V5AB;1AWI9;0UGZF;12SF4;KOG0635;0DFKX	3'-phosphoadenosine 5'-phosphosulfate synthase 2 [Source:MGI Symbol;Acc:MGI:1330223]	23972	O88428	ko00920(Sulfur metabolism);ko00450(Selenocompound metabolism);ko00261(Monobactam biosynthesis);ko00230(Purine metabolism)	GO:0000103//sulfate assimilation;GO:0000103//sulfate assimilation;GO:0008152//metabolic process;GO:0016310//phosphorylation;GO:0000103//sulfate assimilation;GO:0000103//sulfate assimilation;GO:0008152//metabolic process;GO:0016310//phosphorylation;GO:0000103//sulfate assimilation;GO:0000103//sulfate assimilation;GO:0000103//sulfate assimilation;GO:0000103//sulfate assimilation;GO:0007596//blood c…	-	GO:0000166//nucleotide binding;GO:0003824//catalytic activity;GO:0004020//adenylylsulfate kinase activity;GO:0004020//adenylylsulfate kinase activity;GO:0004781//sulfate adenylyltransferase (ATP) activity;GO:0004781//sulfate adenylyltransferase (ATP) activity;GO:0005524//ATP binding;GO:0005524//ATP binding;GO:0016740//transferase activity;GO:0016779//nucleotidyltransferase activity;GO:0000166//nu…
ENSMUSG00000033419	595.1031121	0.664265408	1189.541959	1790.763067	10.80635875	8.46E-06	0.000614287	Up Regulation	9	86647976	86762707	-	9126	Snap91	GO:0005543;GO:0005545;GO:0016020;GO:0030136;GO:0030276;GO:0048268;GO:0005543;GO:0005545;GO:0016020;GO:0030136;GO:0030276;GO:0048268;GO:0005543;GO:0005545;GO:0016020;GO:0030136;GO:0030276;GO:0048268;GO:0005543;GO:0005545;GO:0016020;GO:0030136;GO:0030276;GO:0048268;GO:2000369;GO:0005543;GO:0005545;GO:0016020;GO:0030136;GO:0030276;GO:0048268;GO:0005543;GO:0005545;GO:0016020;GO:0030136;GO:0030276;GO:…	K20043	-	Z;F;T;U	12PM2;09V8V;1CR6Z;1AUYJ;0UKQS;18XWC;0DGH9;KOG0251;0V68A	synaptosomal-associated protein 91 [Source:MGI Symbol;Acc:MGI:109132]	20616	Q61548;Q7TT20	-	GO:0048268//clathrin coat assembly;GO:0048268//clathrin coat assembly;GO:0048268//clathrin coat assembly;GO:0048268//clathrin coat assembly;GO:2000369//regulation of clathrin-dependent endocytosis;GO:0048268//clathrin coat assembly;GO:0048268//clathrin coat assembly;	GO:0016020//membrane;GO:0030136//clathrin-coated vesicle;GO:0016020//membrane;GO:0030136//clathrin-coated vesicle;GO:0016020//membrane;GO:0030136//clathrin-coated vesicle;GO:0016020//membrane;GO:0030136//clathrin-coated vesicle;GO:0016020//membrane;GO:0030136//clathrin-coated vesicle;GO:0016020//membrane;GO:0030136//clathrin-coated vesicle;	GO:0005543//phospholipid binding;GO:0005545//1-phosphatidylinositol binding;GO:0030276//clathrin binding;GO:0005543//phospholipid binding;GO:0005545//1-phosphatidylinositol binding;GO:0030276//clathrin binding;GO:0005543//phospholipid binding;GO:0005545//1-phosphatidylinositol binding;GO:0030276//clathrin binding;GO:0005543//phospholipid binding;GO:0005545//1-phosphatidylinositol binding;GO:00302…
ENSMUSG00000052392	2787.480047	4811.104584	763.8555098	0.158769259	-2.654996491	8.64E-06	0.000624886	Down Regulation	12	84085153	84095375	+	6674	Acot4	GO:0000038;GO:0000038;GO:0001676;GO:0001676;GO:0004778;GO:0004778;GO:0004778;GO:0005777;GO:0005777;GO:0005777;GO:0005777;GO:0005777;GO:0006104;GO:0006104;GO:0006104;GO:0006629;GO:0006631;GO:0006631;GO:0006637;GO:0006637;GO:0006637;GO:0006637;GO:0006637;GO:0016787;GO:0016790;GO:0032788;GO:0032788;GO:0032789;GO:0032789;GO:0043648;GO:0043648;GO:0043648;GO:0043649;GO:0043649;GO:0044466;GO:0046459;GO:…	K01068	EC:3.1.2.2	I	0II3X;1ATH2;1CPJK;195HT;13HN0;0V4IA;0UG0T;09TJB;0DEW0	acyl-CoA thioesterase 4 [Source:MGI Symbol;Acc:MGI:2159621]	171282	Q8BWN8;Q14DI6	ko04913(Ovarian steroidogenesis);ko01040(Biosynthesis of unsaturated fatty acids);ko00062(Fatty acid elongation)	GO:0000038//very long-chain fatty acid metabolic process;GO:0000038//very long-chain fatty acid metabolic process;GO:0001676//long-chain fatty acid metabolic process;GO:0001676//long-chain fatty acid metabolic process;GO:0006104//succinyl-CoA metabolic process;GO:0006104//succinyl-CoA metabolic process;GO:0006104//succinyl-CoA metabolic process;GO:0006629//lipid metabolic process;GO:0006631//fatt…	GO:0005777//peroxisome;GO:0005777//peroxisome;GO:0005777//peroxisome;GO:0005777//peroxisome;GO:0005777//peroxisome;	GO:0004778//succinyl-CoA hydrolase activity;GO:0004778//succinyl-CoA hydrolase activity;GO:0004778//succinyl-CoA hydrolase activity;GO:0016787//hydrolase activity;GO:0016790//thiolester hydrolase activity;GO:0044466//glutaryl-CoA hydrolase activity;GO:0047617//acyl-CoA hydrolase activity;GO:0047617//acyl-CoA hydrolase activity;GO:0047617//acyl-CoA hydrolase activity;GO:0047617//acyl-CoA hydrolase…
ENSMUSG00000050556	23.22408934	44.223807	2.224371669	0.050298059	-4.313353452	8.70E-06	0.000626803	Down Regulation	2	166937889	167032075	-	11488	Kcnb1	GO:0000149;GO:0001508;GO:0001508;GO:0001508;GO:0001508;GO:0005216;GO:0005244;GO:0005249;GO:0005249;GO:0005249;GO:0005251;GO:0005251;GO:0005251;GO:0005251;GO:0005267;GO:0005515;GO:0005515;GO:0005783;GO:0005886;GO:0005886;GO:0005886;GO:0006811;GO:0006811;GO:0006813;GO:0006813;GO:0006813;GO:0006887;GO:0006904;GO:0006904;GO:0007215;GO:0007215;GO:0008076;GO:0008076;GO:0008076;GO:0008076;GO:0008076;GO:…	K04885	-	P	18XGQ;KOG3713;0UIAA;09V8A;1CR6K;0V67V;0DGGX;12P64;1AT8J	potassium voltage gated channel, Shab-related subfamily, member 1 [Source:MGI Symbol;Acc:MGI:96666]	16500	Q03717	-	GO:0001508//action potential;GO:0001508//action potential;GO:0001508//action potential;GO:0001508//action potential;GO:0006811//ion transport;GO:0006811//ion transport;GO:0006813//potassium ion transport;GO:0006813//potassium ion transport;GO:0006813//potassium ion transport;GO:0006887//exocytosis;GO:0006904//vesicle docking involved in exocytosis;GO:0006904//vesicle docking involved in exocytosi…	GO:0005783//endoplasmic reticulum;GO:0005886//plasma membrane;GO:0005886//plasma membrane;GO:0005886//plasma membrane;GO:0008076//voltage-gated potassium channel complex;GO:0008076//voltage-gated potassium channel complex;GO:0008076//voltage-gated potassium channel complex;GO:0008076//voltage-gated potassium channel complex;GO:0008076//voltage-gated potassium channel complex;GO:0009986//cell surf…	GO:0000149//SNARE binding;GO:0005216//ion channel activity;GO:0005244//voltage-gated ion channel activity;GO:0005249//voltage-gated potassium channel activity;GO:0005249//voltage-gated potassium channel activity;GO:0005249//voltage-gated potassium channel activity;GO:0005251//delayed rectifier potassium channel activity;GO:0005251//delayed rectifier potassium channel activity;GO:0005251//delayed …
ENSMUSG00000024665	7762.187148	12011.98746	3512.386834	0.292406801	-1.773951226	9.00E-06	0.00064565	Down Regulation	19	10040129	10079110	-	3295	Fads2	GO:0004768;GO:0005783;GO:0005789;GO:0006629;GO:0006629;GO:0006631;GO:0006633;GO:0006636;GO:0016020;GO:0016020;GO:0016021;GO:0016021;GO:0016213;GO:0016491;GO:0016491;GO:0055114;GO:0016020;GO:0016021;	K10226	EC:1.14.19.3	I	18VCM;KOG4232;1AUAU;12SGY;1CSZY;0UIU2;0V91N;0DJHD;09Y46	fatty acid desaturase 2 [Source:MGI Symbol;Acc:MGI:1930079]	56473	Q9Z0R9	ko03320(PPAR signaling pathway);ko01040(Biosynthesis of unsaturated fatty acids);ko00592(alpha-Linolenic acid metabolism)	GO:0006629//lipid metabolic process;GO:0006629//lipid metabolic process;GO:0006631//fatty acid metabolic process;GO:0006633//fatty acid biosynthetic process;GO:0006636//unsaturated fatty acid biosynthetic process;GO:0055114//obsolete oxidation-reduction process;	GO:0005783//endoplasmic reticulum;GO:0005789//endoplasmic reticulum membrane;GO:0016020//membrane;GO:0016020//membrane;GO:0016021//integral component of membrane;GO:0016021//integral component of membrane;GO:0016020//membrane;GO:0016021//integral component of membrane;	GO:0004768//stearoyl-CoA 9-desaturase activity;GO:0016213//linoleoyl-CoA desaturase activity;GO:0016491//oxidoreductase activity;GO:0016491//oxidoreductase activity;
ENSMUSG00000023829	2940.782906	4588.700016	1292.865796	0.281749905	-1.827512969	9.21E-06	0.000657704	Down Regulation	17	12867756	12894716	-	2016	Slc22a1	GO:0016020;GO:0016021;GO:0005277;GO:0005277;GO:0005326;GO:0005326;GO:0005330;GO:0005330;GO:0005334;GO:0005334;GO:0005886;GO:0005887;GO:0005887;GO:0006811;GO:0006812;GO:0006836;GO:0006836;GO:0008504;GO:0008504;GO:0008504;GO:0008513;GO:0008513;GO:0010248;GO:0010248;GO:0015101;GO:0015101;GO:0015101;GO:0015101;GO:0015214;GO:0015214;GO:0015651;GO:0015651;GO:0015651;GO:0015695;GO:0015695;GO:0015695;GO:…	K08198	-	P;G	0WHRU;13E7R;0IRIE;0E8R4;0V3E4;0B55R;1DFN8	solute carrier family 22 (organic cation transporter), member 1 [Source:MGI Symbol;Acc:MGI:108111]	20517	O08966	ko05231(Choline metabolism in cancer);ko04976(Bile secretion)	GO:0006811//ion transport;GO:0006812//cation transport;GO:0006836//neurotransmitter transport;GO:0006836//neurotransmitter transport;GO:0010248//establishment or maintenance of transmembrane electrochemical gradient;GO:0010248//establishment or maintenance of transmembrane electrochemical gradient;GO:0015695//organic cation transport;GO:0015695//organic cation transport;GO:0015695//organic cation…	GO:0016020//membrane;GO:0016021//integral component of membrane;GO:0005886//plasma membrane;GO:0005887//integral component of plasma membrane;GO:0005887//integral component of plasma membrane;GO:0016020//membrane;GO:0016021//integral component of membrane;GO:0016021//integral component of membrane;GO:0016323//basolateral plasma membrane;GO:0016323//basolateral plasma membrane;GO:0016323//basolate…	GO:0005277//acetylcholine transmembrane transporter activity;GO:0005277//acetylcholine transmembrane transporter activity;GO:0005326//neurotransmitter transmembrane transporter activity;GO:0005326//neurotransmitter transmembrane transporter activity;GO:0005330//dopamine:sodium symporter activity;GO:0005330//dopamine:sodium symporter activity;GO:0005334//norepinephrine:sodium symporter activity;GO…
ENSMUSG00000051984	339.3785455	539.7534975	139.0035936	0.257531622	-1.957178506	9.52E-06	0.000677379	Down Regulation	19	44505396	44534303	-	3950	Sec31b	GO:0000139;GO:0005198;GO:0005737;GO:0005783;GO:0005789;GO:0006886;GO:0006888;GO:0007029;GO:0012507;GO:0015031;GO:0016020;GO:0016192;GO:0030120;GO:0030120;GO:0030127;GO:0031410;GO:0070971;GO:0090110;GO:0000139;GO:0005198;GO:0005737;GO:0005783;GO:0005789;GO:0006886;GO:0006888;GO:0007029;GO:0012507;GO:0015031;GO:0016020;GO:0016192;GO:0030120;GO:0030127;GO:0031410;GO:0070971;GO:0090110;	K14005	-	U	1CQA0;12QXJ;0UPGP;1916D;1B0NF;0V59V;KOG0307;09UAS;0DFKC	Sec31 homolog B (S. cerevisiae) [Source:MGI Symbol;Acc:MGI:2685187]	240667	Q3TZ89	ko04141(Protein processing in endoplasmic reticulum)	GO:0006886//intracellular protein transport;GO:0006888//endoplasmic reticulum to Golgi vesicle-mediated transport;GO:0007029//endoplasmic reticulum organization;GO:0015031//protein transport;GO:0016192//vesicle-mediated transport;GO:0090110//COPII-coated vesicle cargo loading;GO:0006886//intracellular protein transport;GO:0006888//endoplasmic reticulum to Golgi vesicle-mediated transport;GO:00070…	GO:0000139//Golgi membrane;GO:0005737//cytoplasm;GO:0005783//endoplasmic reticulum;GO:0005789//endoplasmic reticulum membrane;GO:0012507//ER to Golgi transport vesicle membrane;GO:0016020//membrane;GO:0030120//vesicle coat;GO:0030120//vesicle coat;GO:0030127//COPII vesicle coat;GO:0031410//cytoplasmic vesicle;GO:0070971//endoplasmic reticulum exit site;GO:0000139//Golgi membrane;GO:0005737//cytop…	GO:0005198//structural molecule activity;GO:0005198//structural molecule activity;
ENSMUSG00000039062	1767.599789	2742.62081	792.5787677	0.288985909	-1.790928947	9.57E-06	0.00067781	Down Regulation	7	79471551	79510807	-	4135	Anpep	GO:0001525;GO:0004177;GO:0004177;GO:0005615;GO:0005737;GO:0005793;GO:0005886;GO:0005886;GO:0005886;GO:0005886;GO:0006508;GO:0006508;GO:0006508;GO:0006508;GO:0007165;GO:0007275;GO:0008217;GO:0008233;GO:0008237;GO:0008237;GO:0008270;GO:0008270;GO:0009897;GO:0016020;GO:0016021;GO:0016787;GO:0030154;GO:0031526;GO:0035814;GO:0042277;GO:0042277;GO:0043171;GO:0043171;GO:0046872;GO:0070006;GO:0070062;GO:…	K11140	EC:3.4.11.2	O;E	KOG1046;0DFDN;1AT99;09U40;0V532;0UH1U;18U72;12P0W;1CQ3E	alanyl (membrane) aminopeptidase [Source:MGI Symbol;Acc:MGI:5000466]	16790	P97449	ko04640(Hematopoietic cell lineage);ko04614(Renin-angiotensin system);ko00480(Glutathione metabolism)	GO:0001525//angiogenesis;GO:0006508//proteolysis;GO:0006508//proteolysis;GO:0006508//proteolysis;GO:0006508//proteolysis;GO:0007165//signal transduction;GO:0007275//multicellular organism development;GO:0008217//regulation of blood pressure;GO:0030154//cell differentiation;GO:0035814//negative regulation of renal sodium excretion;GO:0043171//peptide catabolic process;GO:0043171//peptide catabolic…	GO:0005615//extracellular space;GO:0005737//cytoplasm;GO:0005793//endoplasmic reticulum-Golgi intermediate compartment;GO:0005886//plasma membrane;GO:0005886//plasma membrane;GO:0005886//plasma membrane;GO:0005886//plasma membrane;GO:0009897//external side of plasma membrane;GO:0016020//membrane;GO:0016021//integral component of membrane;GO:0031526//brush border membrane;GO:0070062//extracellular…	GO:0004177//aminopeptidase activity;GO:0004177//aminopeptidase activity;GO:0008233//peptidase activity;GO:0008237//metallopeptidase activity;GO:0008237//metallopeptidase activity;GO:0008270//zinc ion binding;GO:0008270//zinc ion binding;GO:0016787//hydrolase activity;GO:0042277//peptide binding;GO:0042277//peptide binding;GO:0046872//metal ion binding;GO:0070006//metalloaminopeptidase activity;GO…
ENSMUSG00000054252	558.1311019	876.6733743	239.5888294	0.273293152	-1.871478787	1.01E-05	0.000709759	Down Regulation	5	33879018	33894412	+	7158	Fgfr3	GO:0000166;GO:0004672;GO:0004713;GO:0004713;GO:0004714;GO:0005007;GO:0005524;GO:0005524;GO:0005886;GO:0006468;GO:0008284;GO:0008543;GO:0016020;GO:0016021;GO:0016021;GO:0016301;GO:0016310;GO:0016740;GO:0018108;GO:0000166;GO:0004672;GO:0004713;GO:0004713;GO:0004714;GO:0005007;GO:0005524;GO:0005524;GO:0005886;GO:0006468;GO:0008284;GO:0008543;GO:0016020;GO:0016021;GO:0016021;GO:0016301;GO:0016310;GO:…	K05094	EC:2.7.10.1	T	1AZK7;0UHXX;0DFEA;09U4P;12P10;KOG0200;0V53S;1CQY0;18WNR	fibroblast growth factor receptor 3 [Source:MGI Symbol;Acc:MGI:95524]	14184	Q7TSI8	ko05230(Central carbon metabolism in cancer);ko05219(Bladder cancer);ko05206(MicroRNAs in cancer);ko05200(Pathways in cancer);ko04810(Regulation of actin cytoskeleton);ko04550(Signaling pathways regulating pluripotency of stem cells);ko04151(PI3K-Akt signaling pathway);ko04144(Endocytosis);ko04020(Calcium signaling pathway);ko04015(Rap1 signaling pathway);ko04014(Ras signaling pathway);ko04010(MA…	GO:0006468//protein phosphorylation;GO:0008284//positive regulation of cell population proliferation;GO:0008543//fibroblast growth factor receptor signaling pathway;GO:0016310//phosphorylation;GO:0018108//peptidyl-tyrosine phosphorylation;GO:0006468//protein phosphorylation;GO:0008284//positive regulation of cell population proliferation;GO:0008543//fibroblast growth factor receptor signaling pat…	GO:0005886//plasma membrane;GO:0016020//membrane;GO:0016021//integral component of membrane;GO:0016021//integral component of membrane;GO:0005886//plasma membrane;GO:0016020//membrane;GO:0016021//integral component of membrane;GO:0016021//integral component of membrane;GO:0005634//nucleus;GO:0005737//cytoplasm;GO:0005783//endoplasmic reticulum;GO:0005794//Golgi apparatus;GO:0005886//plasma membra…	GO:0000166//nucleotide binding;GO:0004672//protein kinase activity;GO:0004713//protein tyrosine kinase activity;GO:0004713//protein tyrosine kinase activity;GO:0004714//transmembrane receptor protein tyrosine kinase activity;GO:0005007//fibroblast growth factor-activated receptor activity;GO:0005524//ATP binding;GO:0005524//ATP binding;GO:0016301//kinase activity;GO:0016740//transferase activity;…
ENSMUSG00000039693	61.99845079	4.777741517	119.2191601	24.95303684	4.6411435	1.02E-05	0.000713396	Up Regulation	4	48539935	48561919	+	1973	Msantd3	GO:0005575;GO:0008150;GO:0042802;GO:0042802;GO:0005575;GO:0008150;GO:0042802;GO:0042802;GO:0005575;GO:0008150;GO:0042802;GO:0042802;	-	-	S	0UTWW;1AVRP;194Z2;0IIVN;1CXWN;13NVD;0VEQM;0DRXP;0A2AW	Myb/SANT-like DNA-binding domain containing 3 [Source:MGI Symbol;Acc:MGI:1913915]	66665	Q9CR78	-	GO:0008150//biological_process;GO:0008150//biological_process;GO:0008150//biological_process;	GO:0005575//cellular_component;GO:0005575//cellular_component;GO:0005575//cellular_component;	GO:0042802//identical protein binding;GO:0042802//identical protein binding;GO:0042802//identical protein binding;GO:0042802//identical protein binding;GO:0042802//identical protein binding;GO:0042802//identical protein binding;
ENSMUSG00000032114	2361.231564	3664.394197	1058.068931	0.288743207	-1.792141091	1.06E-05	0.000739788	Down Regulation	9	44308149	44314265	+	2857	Slc37a4	GO:0001780;GO:0002318;GO:0005977;GO:0006089;GO:0006641;GO:0006874;GO:0008202;GO:0014070;GO:0015152;GO:0015760;GO:0016020;GO:0016021;GO:0016021;GO:0022857;GO:0030176;GO:0030593;GO:0032682;GO:0035166;GO:0035435;GO:0042593;GO:0042593;GO:0042632;GO:0043085;GO:0043231;GO:0045730;GO:0055085;GO:0061513;GO:0001780;GO:0002318;GO:0005977;GO:0006089;GO:0006641;GO:0006874;GO:0008202;GO:0014070;GO:0015152;GO:…	K08171	-	G	0IP3Z;1DEWT;1BAUI;0B3U6;0V2X3;1973S;0E7X7;13C4P;0WG8P	solute carrier family 37 (glucose-6-phosphate transporter), member 4 [Source:MGI Symbol;Acc:MGI:1316650]	14385	Q9D1F9	ko04973(Carbohydrate digestion and absorption)	GO:0001780//neutrophil homeostasis;GO:0002318//myeloid progenitor cell differentiation;GO:0005977//glycogen metabolic process;GO:0006089//lactate metabolic process;GO:0006641//triglyceride metabolic process;GO:0006874//cellular calcium ion homeostasis;GO:0008202//steroid metabolic process;GO:0014070//response to organic cyclic compound;GO:0015760//glucose-6-phosphate transport;GO:0030593//neutrop…	GO:0016020//membrane;GO:0016021//integral component of membrane;GO:0016021//integral component of membrane;GO:0030176//integral component of endoplasmic reticulum membrane;GO:0043231//intracellular membrane-bounded organelle;GO:0016020//membrane;GO:0016021//integral component of membrane;GO:0030176//integral component of endoplasmic reticulum membrane;GO:0043231//intracellular membrane-bounded or…	GO:0015152//glucose-6-phosphate transmembrane transporter activity;GO:0022857//transmembrane transporter activity;GO:0061513//glucose 6-phosphate:inorganic phosphate antiporter activity;GO:0015152//glucose-6-phosphate transmembrane transporter activity;GO:0022857//transmembrane transporter activity;GO:0061513//glucose 6-phosphate:inorganic phosphate antiporter activity;GO:0015152//glucose-6-phosp…
ENSMUSG00000055866	933.2956246	1448.272169	418.3190807	0.288840102	-1.791657039	1.08E-05	0.000750106	Down Regulation	1	91343704	91387046	-	5856	Per2	GO:0000122;GO:0005634;GO:0005634;GO:0005634;GO:0005654;GO:0005737;GO:0005829;GO:0007623;GO:0045892;GO:0048511;	K02633	-	T;K	1CRZ1;09ZXZ;12QTZ;0VAZM;0UPNU;18TTD;KOG3753;0DJTU;1AUVG	period circadian clock 2 [Source:MGI Symbol;Acc:MGI:1195265]	18627	O54943;A0A0R4J0U3;Q3TW41;Q8C8R0	ko05221(Acute myeloid leukemia);ko05202(Transcriptional misregulation in cancer);ko04713(Circadian entrainment);ko04711(Circadian rhythm - fly);ko04710(Circadian rhythm)	GO:0000122//negative regulation of transcription by RNA polymerase II;GO:0007623//circadian rhythm;GO:0045892//negative regulation of transcription, DNA-templated;GO:0048511//rhythmic process;	GO:0005634//nucleus;GO:0005634//nucleus;GO:0005634//nucleus;GO:0005654//nucleoplasm;GO:0005737//cytoplasm;GO:0005829//cytosol;	-
ENSMUSG00000044674	183.9159946	297.4818835	70.35010559	0.236485344	-2.080177318	1.10E-05	0.000763097	Down Regulation	5	4803839	4808035	-	4197	Fzd1	GO:0001934;GO:0003149;GO:0003150;GO:0003151;GO:0004888;GO:0004930;GO:0005102;GO:0005109;GO:0005886;GO:0005886;GO:0005886;GO:0007165;GO:0007166;GO:0007186;GO:0007267;GO:0007275;GO:0009986;GO:0010976;GO:0016020;GO:0016020;GO:0016021;GO:0016021;GO:0016021;GO:0016055;GO:0016055;GO:0016055;GO:0017147;GO:0017147;GO:0030165;GO:0030514;GO:0030855;GO:0035425;GO:0036520;GO:0042493;GO:0042802;GO:0042803;GO:…	K02432	-	T	1CYYR;0V4SV;18XNF;0URE0;12NRT;0DN6E;1B3F3;KOG3577;09TTI	frizzled class receptor 1 [Source:MGI Symbol;Acc:MGI:1196625]	14362	O70421	ko05226(Gastric cancer);ko05225(Hepatocellular carcinoma);ko05224(Breast cancer);ko05217(Basal cell carcinoma);ko05205(Proteoglycans in cancer);ko05200(Pathways in cancer);ko05165(Human papillomavirus infection);ko05022(Pathways of neurodegeneration - multiple diseases);ko05010(Alzheimer disease);ko04934(Cushing syndrome);ko04916(Melanogenesis);ko04550(Signaling pathways regulating pluripotency o…	GO:0001934//positive regulation of protein phosphorylation;GO:0003149//membranous septum morphogenesis;GO:0003150//muscular septum morphogenesis;GO:0003151//outflow tract morphogenesis;GO:0007165//signal transduction;GO:0007166//cell surface receptor signaling pathway;GO:0007186//G protein-coupled receptor signaling pathway;GO:0007267//cell-cell signaling;GO:0007275//multicellular organism develo…	GO:0005886//plasma membrane;GO:0005886//plasma membrane;GO:0005886//plasma membrane;GO:0009986//cell surface;GO:0016020//membrane;GO:0016020//membrane;GO:0016021//integral component of membrane;GO:0016021//integral component of membrane;GO:0016021//integral component of membrane;GO:0043005//neuron projection;	GO:0004888//transmembrane signaling receptor activity;GO:0004930//G protein-coupled receptor activity;GO:0005102//signaling receptor binding;GO:0005109//frizzled binding;GO:0017147//Wnt-protein binding;GO:0017147//Wnt-protein binding;GO:0030165//PDZ domain binding;GO:0042802//identical protein binding;GO:0042803//protein homodimerization activity;GO:0042813//Wnt-activated receptor activity;GO:004…
ENSMUSG00000020900	494.1275347	207.1838818	781.0711876	3.769941855	1.914542272	1.18E-05	0.00081234	Up Regulation	11	68582385	68707458	+	10458	Myh10	GO:0000146;GO:0000166;GO:0000281;GO:0001701;GO:0001725;GO:0001764;GO:0001778;GO:0003279;GO:0003774;GO:0003779;GO:0005515;GO:0005515;GO:0005515;GO:0005516;GO:0005524;GO:0005524;GO:0005524;GO:0005737;GO:0005819;GO:0005829;GO:0005829;GO:0005844;GO:0005903;GO:0005938;GO:0006887;GO:0006930;GO:0007097;GO:0007155;GO:0007155;GO:0007409;GO:0007411;GO:0007420;GO:0007507;GO:0007512;GO:0008283;GO:0008360;GO:…	K10352	-	Z	1ARQQ;12P08;09T3R;194F0;0V42H;1CVD6;KOG0161;KOG0160;0UHE4;0DKJ2	myosin, heavy polypeptide 10, non-muscle [Source:MGI Symbol;Acc:MGI:1930780]	77579	Q61879;Q3UH59	ko05130(Pathogenic Escherichia coli infection);ko04810(Regulation of actin cytoskeleton);ko04530(Tight junction);ko04270(Vascular smooth muscle contraction)	GO:0000281//mitotic cytokinesis;GO:0001701//in utero embryonic development;GO:0001764//neuron migration;GO:0001778//plasma membrane repair;GO:0003279//cardiac septum development;GO:0006887//exocytosis;GO:0006930//substrate-dependent cell migration, cell extension;GO:0007097//nuclear migration;GO:0007155//cell adhesion;GO:0007155//cell adhesion;GO:0007409//axonogenesis;GO:0007411//axon guidance;GO…	GO:0001725//stress fiber;GO:0005737//cytoplasm;GO:0005819//spindle;GO:0005829//cytosol;GO:0005829//cytosol;GO:0005844//polysome;GO:0005903//brush border;GO:0005938//cell cortex;GO:0009898//cytoplasmic side of plasma membrane;GO:0016459//myosin complex;GO:0016459//myosin complex;GO:0016459//myosin complex;GO:0016460//myosin II complex;GO:0030027//lamellipodium;GO:0030027//lamellipodium;GO:0030424/…	GO:0000146//microfilament motor activity;GO:0000166//nucleotide binding;GO:0003774//cytoskeletal motor activity;GO:0003779//actin binding;GO:0005515//protein binding;GO:0005515//protein binding;GO:0005515//protein binding;GO:0005516//calmodulin binding;GO:0005524//ATP binding;GO:0005524//ATP binding;GO:0005524//ATP binding;GO:0016887//ATP hydrolysis activity;GO:0030898//microfilament motor activi…
ENSMUSG00000075552	118.3341492	206.0546661	30.61363233	0.14857044	-2.750780997	1.23E-05	0.000849099	Down Regulation	5	145495474	145521540	-	2064	Cyp3a41b	GO:0004497;GO:0004497;GO:0005506;GO:0005575;GO:0005783;GO:0005789;GO:0005789;GO:0008202;GO:0008395;GO:0008401;GO:0009617;GO:0010468;GO:0016020;GO:0016491;GO:0016491;GO:0016705;GO:0016712;GO:0020037;GO:0031090;GO:0032451;GO:0043231;GO:0043231;GO:0046872;GO:0050649;GO:0050649;GO:0055114;GO:0055114;GO:0070330;GO:0070989;GO:0101020;	K07424	EC:1.14.14.1	Q	0DPQR;0V9SY;1CQPA;12P50;0USD4;09VC0;KOG0158	cytochrome P450, family 3, subfamily a, polypeptide 41B [Source:MGI Symbol;Acc:MGI:3714859]	100041375	Q9JMA7	ko05207(Chemical carcinogenesis - receptor activation);ko05204(Chemical carcinogenesis - DNA adducts);ko00830(Retinol metabolism);ko00591(Linoleic acid metabolism);ko00140(Steroid hormone biosynthesis)	GO:0008202//steroid metabolic process;GO:0009617//response to bacterium;GO:0010468//regulation of gene expression;GO:0055114//obsolete oxidation-reduction process;GO:0055114//obsolete oxidation-reduction process;GO:0070989//oxidative demethylation;	GO:0005575//cellular_component;GO:0005783//endoplasmic reticulum;GO:0005789//endoplasmic reticulum membrane;GO:0005789//endoplasmic reticulum membrane;GO:0016020//membrane;GO:0031090//organelle membrane;GO:0043231//intracellular membrane-bounded organelle;GO:0043231//intracellular membrane-bounded organelle;	GO:0004497//monooxygenase activity;GO:0004497//monooxygenase activity;GO:0005506//iron ion binding;GO:0008395//steroid hydroxylase activity;GO:0008401//retinoic acid 4-hydroxylase activity;GO:0016491//oxidoreductase activity;GO:0016491//oxidoreductase activity;GO:0016705//oxidoreductase activity, acting on paired donors, with incorporation or reduction of molecular oxygen;GO:0016712//oxidoreducta…
ENSMUSG00000029414	25.71228499	3.13880187	48.28576812	15.38350304	3.943312158	1.27E-05	0.000868409	Up Regulation	5	123887779	123959656	+	7983	Kntc1	GO:0000775;GO:0000776;GO:0000777;GO:0000922;GO:0000922;GO:0003674;GO:0005634;GO:0005694;GO:0005737;GO:0005819;GO:0005828;GO:0005828;GO:0005829;GO:0005829;GO:0005856;GO:0005886;GO:0005886;GO:0007049;GO:0007094;GO:0015629;GO:0015629;GO:0051301;GO:1990423;GO:1990423;	K11577	-	D	0VC5G;1AV2P;13I9N;KOG4256;0DSKF;18WMU;1D1ND;0UUFD;0A41G	kinetochore associated 1 [Source:MGI Symbol;Acc:MGI:2673709]	208628	Q8C3Y4	-	GO:0007049//cell cycle;GO:0007094//mitotic spindle assembly checkpoint signaling;GO:0051301//cell division;	GO:0000775//chromosome, centromeric region;GO:0000776//kinetochore;GO:0000777//kinetochore;GO:0000922//spindle pole;GO:0000922//spindle pole;GO:0005634//nucleus;GO:0005694//chromosome;GO:0005737//cytoplasm;GO:0005819//spindle;GO:0005828//kinetochore microtubule;GO:0005828//kinetochore microtubule;GO:0005829//cytosol;GO:0005829//cytosol;GO:0005856//cytoskeleton;GO:0005886//plasma membrane;GO:00058…	GO:0003674//molecular_function;
ENSMUSG00000051648	316.141246	0	632.282492	Inf	Inf	1.28E-05	0.000874766	Up Regulation	8	106109439	106140134	-	3048	Kctd19	GO:0003674;GO:0005575;GO:0008150;GO:0051260;GO:0003674;GO:0005575;GO:0008150;GO:0051260;GO:0051260;	-	-	A;G	12STK;KOG2723;18URV;0A0F5;1CW2B;0VBBD;KOG0342;1B02E;0DM78;0UQBS	potassium channel tetramerisation domain containing 19 [Source:MGI Symbol;Acc:MGI:3045294]	279499	Q562E2	-	GO:0008150//biological_process;GO:0051260//protein homooligomerization;GO:0008150//biological_process;GO:0051260//protein homooligomerization;GO:0051260//protein homooligomerization;	GO:0005575//cellular_component;GO:0005575//cellular_component;	GO:0003674//molecular_function;GO:0003674//molecular_function;
ENSMUSG00000025916	16.21921456	0.664265408	31.77416372	47.83353665	5.579950558	1.29E-05	0.000878435	Up Regulation	1	10038849	10079361	-	1523	Ppp1r42	GO:0002177;GO:0003779;GO:0005515;GO:0005737;GO:0005813;GO:0005815;GO:0005856;GO:0010921;GO:0015630;GO:0015631;GO:0070840;GO:0002177;GO:0003779;GO:0005515;GO:0005737;GO:0005813;GO:0005815;GO:0005856;GO:0010921;GO:0015630;GO:0015631;GO:0070840;	K17579	-	A;T	09WCY;KOG2769;13M3J;0UJVU;1CSCM;1ASXT;0DHN6;18TFG;0V7BD	protein phosphatase 1, regulatory subunit 42 [Source:MGI Symbol;Acc:MGI:1921138]	69312	Q8R1Z4	-	GO:0010921//regulation of phosphatase activity;GO:0010921//regulation of phosphatase activity;	GO:0002177//manchette;GO:0005737//cytoplasm;GO:0005813//centrosome;GO:0005815//microtubule organizing center;GO:0005856//cytoskeleton;GO:0015630//microtubule cytoskeleton;GO:0002177//manchette;GO:0005737//cytoplasm;GO:0005813//centrosome;GO:0005815//microtubule organizing center;GO:0005856//cytoskeleton;GO:0015630//microtubule cytoskeleton;	GO:0003779//actin binding;GO:0005515//protein binding;GO:0015631//tubulin binding;GO:0070840//dynein complex binding;GO:0003779//actin binding;GO:0005515//protein binding;GO:0015631//tubulin binding;GO:0070840//dynein complex binding;
ENSMUSG00000043068	47.14058621	83.89602078	10.38515165	0.123785986	-3.014080102	1.31E-05	0.000889036	Down Regulation	8	125466996	125478571	-	1338	Fam89a	GO:0003674;GO:0005575;GO:0008150;	-	-	S	13QIH;19637;1D35Q;0VHNS;1B630;0DTTH;0IWGT;0A6UN;0UV67	family with sequence similarity 89, member A [Source:MGI Symbol;Acc:MGI:1916877]	69627	Q14BJ1	-	GO:0008150//biological_process;	GO:0005575//cellular_component;	GO:0003674//molecular_function;
ENSMUSG00000040181	3027.688635	4693.42498	1361.95229	0.290183032	-1.784964933	1.36E-05	0.000920162	Down Regulation	1	162657130	162694179	-	6304	Fmo1	GO:0004497;GO:0004497;GO:0004497;GO:0004497;GO:0004497;GO:0004499;GO:0004499;GO:0004499;GO:0004499;GO:0004499;GO:0005783;GO:0005789;GO:0006082;GO:0006082;GO:0006970;GO:0009404;GO:0009404;GO:0016020;GO:0016021;GO:0016491;GO:0017144;GO:0031090;GO:0032496;GO:0043231;GO:0043231;GO:0043231;GO:0050660;GO:0050661;GO:0055114;GO:0055114;GO:0070995;GO:0070995;GO:0004499;GO:0004499;GO:0005789;GO:0016020;GO:…	K00485	EC:1.14.13.8	Q	09Y1K;12SFZ;1AXPG;KOG1399;1CWF5;0UKIT;0V6D1;18UD5;0DMJV	flavin containing monooxygenase 1 [Source:MGI Symbol;Acc:MGI:1310002]	14261	P50285;Q3UNX7	ko00982(Drug metabolism - cytochrome P450)	GO:0006082//organic acid metabolic process;GO:0006082//organic acid metabolic process;GO:0006970//response to osmotic stress;GO:0009404//toxin metabolic process;GO:0009404//toxin metabolic process;GO:0017144//xenobiotic metabolic process;GO:0032496//response to lipopolysaccharide;GO:0055114//obsolete oxidation-reduction process;GO:0055114//obsolete oxidation-reduction process;GO:0070995//NADPH ox…	GO:0005783//endoplasmic reticulum;GO:0005789//endoplasmic reticulum membrane;GO:0016020//membrane;GO:0016021//integral component of membrane;GO:0031090//organelle membrane;GO:0043231//intracellular membrane-bounded organelle;GO:0043231//intracellular membrane-bounded organelle;GO:0043231//intracellular membrane-bounded organelle;GO:0005789//endoplasmic reticulum membrane;GO:0016020//membrane;GO:0…	GO:0004497//monooxygenase activity;GO:0004497//monooxygenase activity;GO:0004497//monooxygenase activity;GO:0004497//monooxygenase activity;GO:0004497//monooxygenase activity;GO:0004499//N,N-dimethylaniline monooxygenase activity;GO:0004499//N,N-dimethylaniline monooxygenase activity;GO:0004499//N,N-dimethylaniline monooxygenase activity;GO:0004499//N,N-dimethylaniline monooxygenase activity;GO:0…
ENSMUSG00000048807	36.81651278	7.155817245	66.47720831	9.289953339	3.21567135	1.38E-05	0.000926193	Up Regulation	11	3857021	3864664	-	3063	Slc35e4	GO:0005794;GO:0015297;GO:0016020;GO:0016021;GO:0055085;GO:0016020;GO:0016021;	K15286	-	G	1CV8F;09YZG;0DKEF;18V5W;KOG1441;0V9X2;1B3FA;13M59;0UJXR	solute carrier family 35, member E4 [Source:MGI Symbol;Acc:MGI:2144150]	103710	Q8K3D6;A0A0R4J0N3	-	GO:0055085//transmembrane transport;	GO:0005794//Golgi apparatus;GO:0016020//membrane;GO:0016021//integral component of membrane;GO:0016020//membrane;GO:0016021//integral component of membrane;	GO:0015297//antiporter activity;
ENSMUSG00000009633	1241.438067	1986.479489	496.3966449	0.249887627	-2.000648627	1.42E-05	0.000950322	Down Regulation	1	192954469	192955525	-	871	G0s2	GO:0005739;GO:0005739;GO:0005739;GO:0005739;GO:0006915;GO:0016020;GO:0016021;GO:0097191;GO:0097191;GO:0097191;GO:0120162;GO:2001238;GO:2001238;GO:2001238;GO:2001238;	-	-	T	1B6JG;1D4W0;0J22N;193SC;0VKCE;0UW8G;0A9FN;0DVM8;13UQ8	G0/G1 switch gene 2 [Source:MGI Symbol;Acc:MGI:1316737]	14373	Q61585;Q545U0	-	GO:0006915//apoptotic process;GO:0097191//extrinsic apoptotic signaling pathway;GO:0097191//extrinsic apoptotic signaling pathway;GO:0097191//extrinsic apoptotic signaling pathway;GO:0120162//positive regulation of cold-induced thermogenesis;GO:2001238//positive regulation of extrinsic apoptotic signaling pathway;GO:2001238//positive regulation of extrinsic apoptotic signaling pathway;GO:2001238/…	GO:0005739//mitochondrion;GO:0005739//mitochondrion;GO:0005739//mitochondrion;GO:0005739//mitochondrion;GO:0016020//membrane;GO:0016021//integral component of membrane;	-
ENSMUSG00000035184	161.9010562	263.3192199	60.48289243	0.229694181	-2.122213789	1.43E-05	0.000956164	Down Regulation	14	62793186	62845935	+	4406	Fam124a	GO:0003674;GO:0005575;GO:0008150;	-	-	S	1CZ0K;0DQ09;1B1C3;0VD8H;1328N;0A2CQ;18ZB6;0IHP2;0USRF	family with sequence similarity 124, member A [Source:MGI Symbol;Acc:MGI:3645930]	629059	D3Z5V4	-	GO:0008150//biological_process;	GO:0005575//cellular_component;	GO:0003674//molecular_function;
ENSMUSG00000045328	30.86160246	5.090025133	56.63317978	11.12630651	3.47590285	1.44E-05	0.000956761	Up Regulation	3	134918298	134979372	+	8620	Cenpe	GO:0000166;GO:0000278;GO:0000775;GO:0000776;GO:0000779;GO:0003774;GO:0003777;GO:0003777;GO:0005524;GO:0005524;GO:0005634;GO:0005654;GO:0005694;GO:0005828;GO:0005829;GO:0005874;GO:0007018;GO:0007052;GO:0007059;GO:0007079;GO:0007080;GO:0008017;GO:0008017;GO:0015630;GO:0030071;GO:0030496;GO:0043515;GO:0045860;GO:0051233;GO:0051310;GO:0051315;GO:0051382;GO:0099606;GO:0099607;GO:1990023;	K11498	-	Z	09W8V;0V778;12TTB;0DHI4;0UFXH;1CS8B;1AVF7;18WHU;KOG0242	centromere protein E [Source:MGI Symbol;Acc:MGI:1098230]	229841	Q6RT24;E9QKK1	-	GO:0000278//mitotic cell cycle;GO:0007018//microtubule-based movement;GO:0007052//mitotic spindle organization;GO:0007059//chromosome segregation;GO:0007079//mitotic chromosome movement towards spindle pole;GO:0007080//mitotic metaphase plate congression;GO:0030071//regulation of mitotic metaphase/anaphase transition;GO:0045860//positive regulation of protein kinase activity;GO:0051310//metaphase…	GO:0000775//chromosome, centromeric region;GO:0000776//kinetochore;GO:0000779//condensed chromosome, centromeric region;GO:0005634//nucleus;GO:0005654//nucleoplasm;GO:0005694//chromosome;GO:0005828//kinetochore microtubule;GO:0005829//cytosol;GO:0005874//microtubule;GO:0015630//microtubule cytoskeleton;GO:0030496//midbody;GO:0051233//spindle midzone;GO:1990023//mitotic spindle midzone;	GO:0000166//nucleotide binding;GO:0003774//cytoskeletal motor activity;GO:0003777//microtubule motor activity;GO:0003777//microtubule motor activity;GO:0005524//ATP binding;GO:0005524//ATP binding;GO:0008017//microtubule binding;GO:0008017//microtubule binding;GO:0043515//kinetochore binding;
ENSMUSG00000010663	5782.068501	9902.366936	1661.770067	0.16781544	-2.575052635	1.45E-05	0.000957816	Down Regulation	19	10160252	10174241	+	4812	Fads1	GO:0005634;GO:0005634;GO:0005739;GO:0005783;GO:0005789;GO:0006629;GO:0006629;GO:0006631;GO:0006633;GO:0006636;GO:0006636;GO:0006636;GO:0007568;GO:0007584;GO:0009267;GO:0009744;GO:0010033;GO:0014070;GO:0016020;GO:0016021;GO:0016021;GO:0016213;GO:0016491;GO:0016491;GO:0016491;GO:0016717;GO:0016717;GO:0019369;GO:0019369;GO:0032868;GO:0033189;GO:0035900;GO:0042759;GO:0043231;GO:0043231;GO:0055114;GO:…	K10224	EC:1.14.19.44	I	192IG;1AWUA;KOG4232;0US7W;12SGY;1CSZY;0V91N;0DJHD;09Y46	fatty acid desaturase 1 [Source:MGI Symbol;Acc:MGI:1923517]	76267	Q920L1	ko01040(Biosynthesis of unsaturated fatty acids)	GO:0006629//lipid metabolic process;GO:0006629//lipid metabolic process;GO:0006631//fatty acid metabolic process;GO:0006633//fatty acid biosynthetic process;GO:0006636//unsaturated fatty acid biosynthetic process;GO:0006636//unsaturated fatty acid biosynthetic process;GO:0006636//unsaturated fatty acid biosynthetic process;GO:0007568//aging;GO:0007584//response to nutrient;GO:0009267//cellular re…	GO:0005634//nucleus;GO:0005634//nucleus;GO:0005739//mitochondrion;GO:0005783//endoplasmic reticulum;GO:0005789//endoplasmic reticulum membrane;GO:0016020//membrane;GO:0016021//integral component of membrane;GO:0016021//integral component of membrane;GO:0043231//intracellular membrane-bounded organelle;GO:0043231//intracellular membrane-bounded organelle;GO:0005783//endoplasmic reticulum;GO:000578…	GO:0016213//linoleoyl-CoA desaturase activity;GO:0016491//oxidoreductase activity;GO:0016491//oxidoreductase activity;GO:0016491//oxidoreductase activity;GO:0016717//oxidoreductase activity, acting on paired donors, with oxidation of a pair of donors resulting in the reduction of molecular oxygen to two molecules of water;GO:0016717//oxidoreductase activity, acting on paired donors, with oxidatio…
ENSMUSG00000062515	776.4503402	222.470818	1330.429862	5.980244395	2.580204444	1.45E-05	0.000957816	Up Regulation	3	10269148	10273636	-	4489	Fabp4	GO:0005324;GO:0005504;GO:0005634;GO:0005654;GO:0005737;GO:0005829;GO:0006469;GO:0006631;GO:0008284;GO:0008289;GO:0008289;GO:0009617;GO:0015909;GO:0036041;GO:0042632;GO:0045892;GO:0050727;GO:0050729;GO:0050872;GO:0050873;GO:0051427;GO:0071285;GO:0071356;GO:0120162;	K08753	-	K;I	1D302;0UUZX;13QG7;KOG4015;1B5HQ;0VHGU;0DTNB;0A7EJ;192UG	fatty acid binding protein 4, adipocyte [Source:MGI Symbol;Acc:MGI:88038]	11770	P04117;Q542H7	ko04923(Regulation of lipolysis in adipocytes);ko03320(PPAR signaling pathway)	GO:0006469//negative regulation of protein kinase activity;GO:0006631//fatty acid metabolic process;GO:0008284//positive regulation of cell population proliferation;GO:0009617//response to bacterium;GO:0015909//long-chain fatty acid transport;GO:0042632//cholesterol homeostasis;GO:0045892//negative regulation of transcription, DNA-templated;GO:0050727//regulation of inflammatory response;GO:00507…	GO:0005634//nucleus;GO:0005654//nucleoplasm;GO:0005737//cytoplasm;GO:0005829//cytosol;	GO:0005324//long-chain fatty acid transporter activity;GO:0005504//fatty acid binding;GO:0008289//lipid binding;GO:0008289//lipid binding;GO:0036041//long-chain fatty acid binding;GO:0051427//hormone receptor binding;
ENSMUSG00000020140	39.29892322	71.23379313	7.364053313	0.103378649	-3.273989838	1.51E-05	0.000991818	Down Regulation	10	115286216	115423685	-	10264	Lgr5	GO:0001942;GO:0004888;GO:0004888;GO:0004888;GO:0005654;GO:0005794;GO:0005794;GO:0005886;GO:0005887;GO:0005887;GO:0005887;GO:0005887;GO:0007165;GO:0007186;GO:0007186;GO:0007189;GO:0007190;GO:0008528;GO:0009755;GO:0009994;GO:0016020;GO:0016021;GO:0016021;GO:0016500;GO:0032588;GO:0032588;GO:0032588;GO:0042127;GO:0048839;GO:0090263;GO:0090263;GO:0090263;GO:2001013;GO:0004930;GO:0004930;GO:0005886;GO:…	K04308	-	T	0B6HX;KOG0619;0E9KH;0V3XP;13G8G;0WJ8H;KOG2087;197HB;1DGFE;1BBJZ	leucine rich repeat containing G protein coupled receptor 5 [Source:MGI Symbol;Acc:MGI:1341817]	14160	Q9Z1P4	ko04310(Wnt signaling pathway)	GO:0001942//hair follicle development;GO:0007165//signal transduction;GO:0007186//G protein-coupled receptor signaling pathway;GO:0007186//G protein-coupled receptor signaling pathway;GO:0007189//adenylate cyclase-activating G protein-coupled receptor signaling pathway;GO:0007190//activation of adenylate cyclase activity;GO:0009755//hormone-mediated signaling pathway;GO:0009994//oocyte differenti…	GO:0005654//nucleoplasm;GO:0005794//Golgi apparatus;GO:0005794//Golgi apparatus;GO:0005886//plasma membrane;GO:0005887//integral component of plasma membrane;GO:0005887//integral component of plasma membrane;GO:0005887//integral component of plasma membrane;GO:0005887//integral component of plasma membrane;GO:0016020//membrane;GO:0016021//integral component of membrane;GO:0016021//integral compon…	GO:0004888//transmembrane signaling receptor activity;GO:0004888//transmembrane signaling receptor activity;GO:0004888//transmembrane signaling receptor activity;GO:0008528//G protein-coupled peptide receptor activity;GO:0016500//protein-hormone receptor activity;GO:0004930//G protein-coupled receptor activity;GO:0004930//G protein-coupled receptor activity;GO:0016500//protein-hormone receptor ac…
[truncated: 16,675 more rows]
