# Supplementary material for: AAV induces hepatic necroptosis and carcinoma in diabetic and obese mice dependent on Pebp1 pathway
Source: EMBO Mol Med. 2023 Jun 5;15(7):e17230. doi: 10.15252/emmm.202217230 (PMC10331584; doi:10.15252/emmm.202217230)
Supplement: Supplementary file 3 — Source Data for Figure 1 [file EMMM-15-e17230-s007.zip › Source Data for Figure 1/Figure 1/1V/rAAV-HCC vs rAAV-adj.xls]

id	baseMean	baseMean_rAAV:adj	baseMean_rAAV:HCC	foldChange(rAAV:HCC/rAAV:adj)	log2FoldChange	pval	padj	Regulation	Chromosome	Start Site	End Site	Direction	Length	Name	GO	KEGG	EC	eggNOG Class	eggNOG	Description	Entrez_geneID	UniProtAC	Pathway	BP	CC	MF
ENSMUSG00000042638	1081.30139	7.860447568	2154.742333	274.1246365	8.098688184	4.75E-33	8.00E-29	Up Regulation	6	136674282	136758763	-	3959	Gucy2c	GO:0000166;GO:0001653;GO:0004383;GO:0004383;GO:0004383;GO:0004383;GO:0004672;GO:0005524;GO:0005525;GO:0005783;GO:0005789;GO:0005886;GO:0005886;GO:0006182;GO:0006182;GO:0006468;GO:0007165;GO:0007168;GO:0009190;GO:0009636;GO:0015643;GO:0015643;GO:0016020;GO:0016021;GO:0016829;GO:0016849;GO:0016941;GO:0017046;GO:0035556;GO:0042127;GO:0000166;GO:0001653;GO:0004383;GO:0004383;GO:0004383;GO:0004672;GO:…	K12320	EC:4.6.1.2	F;T	09XA8;0V88J;0DIMP;1CTCK;KOG1023;18X83;1AYU8;13JWV;0UP8W	guanylate cyclase 2c [Source:MGI Symbol;Acc:MGI:106903]	14917	Q3UWA6	ko00230(Purine metabolism)	GO:0006182//cGMP biosynthetic process;GO:0006182//cGMP biosynthetic process;GO:0006468//protein phosphorylation;GO:0007165//signal transduction;GO:0007168//receptor guanylyl cyclase signaling pathway;GO:0009190//cyclic nucleotide biosynthetic process;GO:0009636//response to toxic substance;GO:0035556//intracellular signal transduction;GO:0042127//regulation of cell population proliferation;GO:000…	GO:0005783//endoplasmic reticulum;GO:0005789//endoplasmic reticulum membrane;GO:0005886//plasma membrane;GO:0005886//plasma membrane;GO:0016020//membrane;GO:0016021//integral component of membrane;GO:0005783//endoplasmic reticulum;GO:0005789//endoplasmic reticulum membrane;GO:0005886//plasma membrane;GO:0005886//plasma membrane;GO:0016020//membrane;GO:0016021//integral component of membrane;	GO:0000166//nucleotide binding;GO:0001653//peptide receptor activity;GO:0004383//guanylate cyclase activity;GO:0004383//guanylate cyclase activity;GO:0004383//guanylate cyclase activity;GO:0004383//guanylate cyclase activity;GO:0004672//protein kinase activity;GO:0005524//ATP binding;GO:0005525//GTP binding;GO:0015643//toxic substance binding;GO:0015643//toxic substance binding;GO:0016829//lyase …
ENSMUSG00000053303	1306.933482	2589.758171	24.10879371	0.009309284	-6.747114109	8.12E-29	6.84E-25	Down Regulation	19	7758406	7780032	-	2949	Slc22a26	GO:0015711;GO:0016020;GO:0016021;GO:0016021;GO:0022857;GO:0055085;GO:0015711;GO:0016020;GO:0016021;GO:0016021;GO:0022857;GO:0055085;	K08206	-	I	KOG0255	solute carrier family 22 (organic cation transporter), member 26 [Source:MGI Symbol;Acc:MGI:2385316]	236149	Q91WJ2	-	GO:0015711//organic anion transport;GO:0055085//transmembrane transport;GO:0015711//organic anion transport;GO:0055085//transmembrane transport;	GO:0016020//membrane;GO:0016021//integral component of membrane;GO:0016021//integral component of membrane;GO:0016020//membrane;GO:0016021//integral component of membrane;GO:0016021//integral component of membrane;	GO:0022857//transmembrane transporter activity;GO:0022857//transmembrane transporter activity;
ENSMUSG00000040998	489.5134742	14.13780788	964.8891405	68.2488508	6.092732848	7.69E-24	4.32E-20	Up Regulation	3	132587506	132656052	-	5026	Npnt	GO:0001657;GO:0001658;GO:0005178;GO:0005178;GO:0005509;GO:0005576;GO:0005576;GO:0005604;GO:0005604;GO:0007155;GO:0007160;GO:0007275;GO:0010694;GO:0010811;GO:0016020;GO:0030154;GO:0030198;GO:0030485;GO:0030511;GO:0031012;GO:0033631;GO:0034678;GO:0045184;GO:0045669;GO:0045987;GO:0062023;GO:0070374;GO:0071356;GO:0097195;GO:2000721;GO:0005509;GO:0007155;GO:0016020;GO:0001657;GO:0001658;GO:0005178;GO:…	K06824	-	W;T	0E8KS;1DFIK;1979Y;1BB4S;13DWI;0B4Z9;0IR6Z;0WHIW;0V3BE	nephronectin [Source:MGI Symbol;Acc:MGI:2148811]	114249	Q91V88	ko04512(ECM-receptor interaction)	GO:0001657//ureteric bud development;GO:0001658//branching involved in ureteric bud morphogenesis;GO:0007155//cell adhesion;GO:0007160//cell-matrix adhesion;GO:0007275//multicellular organism development;GO:0010694//positive regulation of alkaline phosphatase activity;GO:0010811//positive regulation of cell-substrate adhesion;GO:0030154//cell differentiation;GO:0030198//extracellular matrix organ…	GO:0005576//extracellular region;GO:0005576//extracellular region;GO:0005604//basement membrane;GO:0005604//basement membrane;GO:0016020//membrane;GO:0030485//smooth muscle contractile fiber;GO:0031012//extracellular matrix;GO:0034678//integrin alpha8-beta1 complex;GO:0062023//collagen-containing extracellular matrix;GO:0016020//membrane;GO:0005576//extracellular region;GO:0005576//extracellular …	GO:0005178//integrin binding;GO:0005178//integrin binding;GO:0005509//calcium ion binding;GO:0005509//calcium ion binding;GO:0005178//integrin binding;GO:0005178//integrin binding;GO:0005509//calcium ion binding;GO:0005509//calcium ion binding;GO:0005178//integrin binding;GO:0005178//integrin binding;GO:0005509//calcium ion binding;GO:0005178//integrin binding;GO:0005178//integrin binding;GO:0005…
ENSMUSG00000070323	828.6556837	18.53711654	1638.774251	88.405025	6.466056471	1.64E-22	6.90E-19	Up Regulation	9	7571397	7581886	+	2210	Mmp27	GO:0004222;GO:0004222;GO:0006508;GO:0006508;GO:0008233;GO:0008237;GO:0008237;GO:0008270;GO:0016787;GO:0030198;GO:0030574;GO:0031012;GO:0042406;GO:0046872;GO:0004222;GO:0004222;GO:0006508;GO:0006508;GO:0008233;GO:0008237;GO:0008237;GO:0008270;GO:0016787;GO:0030198;GO:0030574;GO:0031012;GO:0042406;GO:0042406;GO:0046872;GO:0004222;GO:0004222;GO:0006508;GO:0006508;GO:0008233;GO:0008237;GO:0008237;GO:…	K08005	EC:3.4.24.-	-	-	matrix metallopeptidase 27 [Source:MGI Symbol;Acc:MGI:3039232]	234911	D3Z6I1	-	GO:0006508//proteolysis;GO:0006508//proteolysis;GO:0030198//extracellular matrix organization;GO:0030574//collagen catabolic process;GO:0006508//proteolysis;GO:0006508//proteolysis;GO:0030198//extracellular matrix organization;GO:0030574//collagen catabolic process;GO:0006508//proteolysis;GO:0006508//proteolysis;GO:0030198//extracellular matrix organization;GO:0030574//collagen catabolic process;	GO:0031012//extracellular matrix;GO:0042406//extrinsic component of endoplasmic reticulum membrane;GO:0031012//extracellular matrix;GO:0042406//extrinsic component of endoplasmic reticulum membrane;GO:0042406//extrinsic component of endoplasmic reticulum membrane;GO:0031012//extracellular matrix;GO:0042406//extrinsic component of endoplasmic reticulum membrane;	GO:0004222//metalloendopeptidase activity;GO:0004222//metalloendopeptidase activity;GO:0008233//peptidase activity;GO:0008237//metallopeptidase activity;GO:0008237//metallopeptidase activity;GO:0008270//zinc ion binding;GO:0016787//hydrolase activity;GO:0046872//metal ion binding;GO:0004222//metalloendopeptidase activity;GO:0004222//metalloendopeptidase activity;GO:0008233//peptidase activity;GO:…
ENSMUSG00000046733	893.4896046	39.72911097	1747.250098	43.97908878	5.458745807	6.91E-22	2.33E-18	Up Regulation	6	135042649	135061707	+	2083	Gprc5a	GO:0004930;GO:0004930;GO:0005730;GO:0005886;GO:0005886;GO:0007165;GO:0007186;GO:0007186;GO:0016020;GO:0016021;GO:0016021;GO:0031982;GO:0043231;	K08468	-	T	0DNXG;0VC5K;1CXUV;1AY9A;192GF;0UNIR;12SSQ;0IIGU;0A19U	G protein-coupled receptor, family C, group 5, member A [Source:MGI Symbol;Acc:MGI:1891250]	232431	G5E8C3	-	GO:0007165//signal transduction;GO:0007186//G protein-coupled receptor signaling pathway;GO:0007186//G protein-coupled receptor signaling pathway;	GO:0005730//nucleolus;GO:0005886//plasma membrane;GO:0005886//plasma membrane;GO:0016020//membrane;GO:0016021//integral component of membrane;GO:0016021//integral component of membrane;GO:0031982//vesicle;GO:0043231//intracellular membrane-bounded organelle;	GO:0004930//G protein-coupled receptor activity;GO:0004930//G protein-coupled receptor activity;
ENSMUSG00000003053	6072.072793	11677.86984	466.275749	0.039928151	-4.646449929	4.99E-18	1.40E-14	Down Regulation	19	39257849	39319157	+	3061	Cyp2c29	GO:0004497;GO:0005506;GO:0016491;GO:0016705;GO:0020037;GO:0046872;GO:0055114;GO:0055114;GO:0004497;GO:0004497;GO:0004497;GO:0005506;GO:0005737;GO:0005783;GO:0005789;GO:0006082;GO:0006805;GO:0008392;GO:0008392;GO:0008395;GO:0008401;GO:0008404;GO:0016020;GO:0016491;GO:0016705;GO:0016712;GO:0016712;GO:0019369;GO:0019373;GO:0020037;GO:0020037;GO:0031090;GO:0034875;GO:0042738;GO:0043231;GO:0043231;GO:…	K07413	EC:1.14.14.1	Q	0UIKN;1ARRJ;1CRXQ;12SZU;0DGDQ;19513;KOG0156;09TUB;0V59K	cytochrome P450, family 2, subfamily c, polypeptide 29 [Source:MGI Symbol;Acc:MGI:103238]	13095	Q64458;Q3UEF2	ko05204(Chemical carcinogenesis - DNA adducts);ko04750(Inflammatory mediator regulation of TRP channels);ko04726(Serotonergic synapse);ko00830(Retinol metabolism);ko00591(Linoleic acid metabolism);ko00590(Arachidonic acid metabolism);ko00140(Steroid hormone biosynthesis)	GO:0055114//obsolete oxidation-reduction process;GO:0055114//obsolete oxidation-reduction process;GO:0006082//organic acid metabolic process;GO:0006805//xenobiotic metabolic process;GO:0019369//arachidonic acid metabolic process;GO:0019373//epoxygenase P450 pathway;GO:0042738//xenobiotic catabolic process;GO:0055114//obsolete oxidation-reduction process;GO:0055114//obsolete oxidation-reduction pr…	GO:0005737//cytoplasm;GO:0005783//endoplasmic reticulum;GO:0005789//endoplasmic reticulum membrane;GO:0016020//membrane;GO:0031090//organelle membrane;GO:0043231//intracellular membrane-bounded organelle;GO:0043231//intracellular membrane-bounded organelle;GO:0043231//intracellular membrane-bounded organelle;	GO:0004497//monooxygenase activity;GO:0005506//iron ion binding;GO:0016491//oxidoreductase activity;GO:0016705//oxidoreductase activity, acting on paired donors, with incorporation or reduction of molecular oxygen;GO:0020037//heme binding;GO:0046872//metal ion binding;GO:0004497//monooxygenase activity;GO:0004497//monooxygenase activity;GO:0004497//monooxygenase activity;GO:0005506//iron ion bind…
ENSMUSG00000040322	447.1399123	30.13692354	864.1429011	28.67389235	4.841665852	1.94E-17	4.66E-14	Up Regulation	3	109030465	109075773	+	3431	Slc25a24	GO:0005347;GO:0005347;GO:0005347;GO:0005347;GO:0005509;GO:0005509;GO:0005509;GO:0005509;GO:0005739;GO:0005739;GO:0005739;GO:0005743;GO:0005743;GO:0006839;GO:0006839;GO:0006839;GO:0010941;GO:0010941;GO:0010941;GO:0015867;GO:0015867;GO:0015867;GO:0016020;GO:0016021;GO:0016021;GO:0016021;GO:0034599;GO:0034599;GO:0034599;GO:0046872;GO:0055085;GO:0071277;GO:0071277;GO:0071277;GO:0005509;	K14684	-	C	0UNNV;09UKJ;KOG0036;1CQJN;0DFWA;0V5JZ;19141;12PNQ;1B55W	solute carrier family 25 (mitochondrial carrier, phosphate carrier), member 24 [Source:MGI Symbol;Acc:MGI:1917160]	229731	Q8BMD8	-	GO:0006839//mitochondrial transport;GO:0006839//mitochondrial transport;GO:0006839//mitochondrial transport;GO:0010941//regulation of cell death;GO:0010941//regulation of cell death;GO:0010941//regulation of cell death;GO:0015867//ATP transport;GO:0015867//ATP transport;GO:0015867//ATP transport;GO:0034599//cellular response to oxidative stress;GO:0034599//cellular response to oxidative stress;GO…	GO:0005739//mitochondrion;GO:0005739//mitochondrion;GO:0005739//mitochondrion;GO:0005743//mitochondrial inner membrane;GO:0005743//mitochondrial inner membrane;GO:0016020//membrane;GO:0016021//integral component of membrane;GO:0016021//integral component of membrane;GO:0016021//integral component of membrane;	GO:0005347//ATP transmembrane transporter activity;GO:0005347//ATP transmembrane transporter activity;GO:0005347//ATP transmembrane transporter activity;GO:0005347//ATP transmembrane transporter activity;GO:0005509//calcium ion binding;GO:0005509//calcium ion binding;GO:0005509//calcium ion binding;GO:0005509//calcium ion binding;GO:0046872//metal ion binding;GO:0005509//calcium ion binding;
ENSMUSG00000040017	1260.399952	2407.27513	113.5247754	0.047159036	-4.406321951	1.50E-16	3.16E-13	Down Regulation	7	46377422	46382027	-	2094	Saa4	GO:0005576;GO:0005576;GO:0006953;GO:0034364;	K17310	-	O	0JDSY;0UVR7;0DUPX;0VJPI;0A8T0;1B66U;1D3SS;146FY	serum amyloid A 4 [Source:MGI Symbol;Acc:MGI:98224]	20211	P31532	-	GO:0006953//acute-phase response;	GO:0005576//extracellular region;GO:0005576//extracellular region;GO:0034364//high-density lipoprotein particle;	-
ENSMUSG00000032808	1700.597599	3277.222692	123.9725063	0.037828527	-4.724381598	2.13E-16	3.98E-13	Down Regulation	19	39378000	39451519	-	2869	Cyp2c38	GO:0004497;GO:0004497;GO:0005506;GO:0005737;GO:0005783;GO:0005789;GO:0006082;GO:0006805;GO:0008392;GO:0008392;GO:0008395;GO:0008401;GO:0008404;GO:0008405;GO:0016020;GO:0016491;GO:0016705;GO:0016712;GO:0019369;GO:0019373;GO:0020037;GO:0020037;GO:0031090;GO:0034875;GO:0042738;GO:0043231;GO:0043231;GO:0043231;GO:0046872;GO:0055114;GO:0055114;GO:0055114;GO:0070330;GO:0101020;	K07413	EC:1.14.14.1	Q	0UIKN;1ARRJ;1CRXQ;12SZU;0DGDQ;19513;KOG0156;09TUB;0V59K	cytochrome P450, family 2, subfamily c, polypeptide 38 [Source:MGI Symbol;Acc:MGI:1306819]	13097	P56655	ko05204(Chemical carcinogenesis - DNA adducts);ko04750(Inflammatory mediator regulation of TRP channels);ko04726(Serotonergic synapse);ko00830(Retinol metabolism);ko00591(Linoleic acid metabolism);ko00590(Arachidonic acid metabolism);ko00140(Steroid hormone biosynthesis)	GO:0006082//organic acid metabolic process;GO:0006805//xenobiotic metabolic process;GO:0019369//arachidonic acid metabolic process;GO:0019373//epoxygenase P450 pathway;GO:0042738//xenobiotic catabolic process;GO:0055114//obsolete oxidation-reduction process;GO:0055114//obsolete oxidation-reduction process;GO:0055114//obsolete oxidation-reduction process;	GO:0005737//cytoplasm;GO:0005783//endoplasmic reticulum;GO:0005789//endoplasmic reticulum membrane;GO:0016020//membrane;GO:0031090//organelle membrane;GO:0043231//intracellular membrane-bounded organelle;GO:0043231//intracellular membrane-bounded organelle;GO:0043231//intracellular membrane-bounded organelle;	GO:0004497//monooxygenase activity;GO:0004497//monooxygenase activity;GO:0005506//iron ion binding;GO:0008392//arachidonic acid epoxygenase activity;GO:0008392//arachidonic acid epoxygenase activity;GO:0008395//steroid hydroxylase activity;GO:0008401//retinoic acid 4-hydroxylase activity;GO:0008404//arachidonic acid 14,15-epoxygenase activity;GO:0008405//arachidonic acid 11,12-epoxygenase activit…
ENSMUSG00000021135	4792.580284	8989.10942	596.051148	0.066308142	-3.914670149	3.10E-14	5.21E-11	Down Regulation	12	80999957	81015479	-	2199	Slc10a1	GO:0006811;GO:0006814;GO:0008508;GO:0008508;GO:0008508;GO:0008508;GO:0010468;GO:0014070;GO:0015125;GO:0015125;GO:0015293;GO:0015721;GO:0015721;GO:0015721;GO:0015721;GO:0016020;GO:0016020;GO:0016020;GO:0016021;GO:0016323;GO:0016323;GO:0016323;GO:0031667;GO:0035690;GO:0038183;GO:0045471;GO:0055085;GO:0120188;GO:1904486;GO:0006811;GO:0006814;GO:0008508;GO:0008508;GO:0008508;GO:0015125;GO:0015293;GO:…	K14341	-	P	0UQBJ;09ZP9;1AXGB;1CW26;KOG2718;0DM72;18SX1;12S63;0VAK0	solute carrier family 10 (sodium/bile acid cotransporter family), member 1 [Source:MGI Symbol;Acc:MGI:97379]	20493	O08705	ko05161(Hepatitis B);ko04976(Bile secretion)	GO:0006811//ion transport;GO:0006814//sodium ion transport;GO:0010468//regulation of gene expression;GO:0014070//response to organic cyclic compound;GO:0015721//bile acid and bile salt transport;GO:0015721//bile acid and bile salt transport;GO:0015721//bile acid and bile salt transport;GO:0015721//bile acid and bile salt transport;GO:0031667//response to nutrient levels;GO:0035690//cellular respo…	GO:0016020//membrane;GO:0016020//membrane;GO:0016020//membrane;GO:0016021//integral component of membrane;GO:0016323//basolateral plasma membrane;GO:0016323//basolateral plasma membrane;GO:0016323//basolateral plasma membrane;GO:0016020//membrane;GO:0016020//membrane;GO:0016020//membrane;GO:0016021//integral component of membrane;GO:0016323//basolateral plasma membrane;GO:0016323//basolateral pla…	GO:0008508//bile acid:sodium symporter activity;GO:0008508//bile acid:sodium symporter activity;GO:0008508//bile acid:sodium symporter activity;GO:0008508//bile acid:sodium symporter activity;GO:0015125//bile acid transmembrane transporter activity;GO:0015125//bile acid transmembrane transporter activity;GO:0015293//symporter activity;GO:0008508//bile acid:sodium symporter activity;GO:0008508//bi…
ENSMUSG00000005677	423.9212484	803.275589	44.56690784	0.055481467	-4.171850263	6.93E-14	1.06E-10	Down Regulation	1	171041539	171048270	+	4414	Nr1i3	GO:0000122;GO:0000977;GO:0000977;GO:0000978;GO:0001228;GO:0001228;GO:0003677;GO:0003677;GO:0003677;GO:0003700;GO:0004879;GO:0004879;GO:0004879;GO:0004879;GO:0005515;GO:0005515;GO:0005634;GO:0005634;GO:0005654;GO:0005654;GO:0005737;GO:0005737;GO:0005829;GO:0005856;GO:0006355;GO:0006355;GO:0008270;GO:0030154;GO:0030522;GO:0043565;GO:0045892;GO:0045944;GO:0045944;GO:0045944;GO:0046872;GO:1990837;GO:…	K08541	-	K	09YKG;0V9I7;1B22B;0UNXG;19242;1CUUV;KOG3575;0DK0Y;13EJN	nuclear receptor subfamily 1, group I, member 3 [Source:MGI Symbol;Acc:MGI:1346307]	12355	O35627	ko05207(Chemical carcinogenesis - receptor activation)	GO:0000122//negative regulation of transcription by RNA polymerase II;GO:0006355//regulation of transcription, DNA-templated;GO:0006355//regulation of transcription, DNA-templated;GO:0030154//cell differentiation;GO:0030522//intracellular receptor signaling pathway;GO:0045892//negative regulation of transcription, DNA-templated;GO:0045944//positive regulation of transcription by RNA polymerase II…	GO:0005634//nucleus;GO:0005634//nucleus;GO:0005654//nucleoplasm;GO:0005654//nucleoplasm;GO:0005737//cytoplasm;GO:0005737//cytoplasm;GO:0005829//cytosol;GO:0005856//cytoskeleton;GO:0005634//nucleus;GO:0005634//nucleus;GO:0005654//nucleoplasm;GO:0005737//cytoplasm;GO:0005737//cytoplasm;GO:0005829//cytosol;GO:0005856//cytoskeleton;GO:0005634//nucleus;GO:0005634//nucleus;GO:0005634//nucleus;	GO:0000977//RNA polymerase II transcription regulatory region sequence-specific DNA binding;GO:0000977//RNA polymerase II transcription regulatory region sequence-specific DNA binding;GO:0000978//RNA polymerase II cis-regulatory region sequence-specific DNA binding;GO:0001228//DNA-binding transcription activator activity, RNA polymerase II-specific;GO:0001228//DNA-binding transcription activator …
ENSMUSG00000068083	350.9335577	664.8257492	37.04136631	0.055715902	-4.16576704	1.14E-13	1.61E-10	Down Regulation	15	82644034	82648384	-	1805	Cyp2d40	GO:0004497;GO:0005506;GO:0016020;GO:0016021;GO:0016491;GO:0016705;GO:0020037;GO:0046872;GO:0055114;GO:0055114;	K07414	EC:1.14.14.1	Q	0UPWU;1CRXQ;12SZU;0DGDQ;KOG0156;09TUB;1B7VU;0V59K	cytochrome P450, family 2, subfamily d, polypeptide 40 [Source:MGI Symbol;Acc:MGI:1919004]	71754	Q6P8N9	ko04726(Serotonergic synapse);ko00140(Steroid hormone biosynthesis)	GO:0055114//obsolete oxidation-reduction process;GO:0055114//obsolete oxidation-reduction process;	GO:0016020//membrane;GO:0016021//integral component of membrane;	GO:0004497//monooxygenase activity;GO:0005506//iron ion binding;GO:0016491//oxidoreductase activity;GO:0016705//oxidoreductase activity, acting on paired donors, with incorporation or reduction of molecular oxygen;GO:0020037//heme binding;GO:0046872//metal ion binding;
ENSMUSG00000050071	87.71578104	4.401041571	171.0305205	38.86137355	5.280264989	6.46E-13	8.37E-10	Up Regulation	X	135114721	135116262	-	1186	Bex1	GO:0002052;GO:0005102;GO:0005515;GO:0005634;GO:0005634;GO:0005634;GO:0005737;GO:0005737;GO:0005737;GO:0007165;GO:0007275;GO:0007399;GO:0030154;GO:0031103;GO:0045665;GO:0048011;GO:0061564;GO:0002052;GO:0005102;GO:0005515;GO:0005634;GO:0005634;GO:0005634;GO:0005737;GO:0005737;GO:0005737;GO:0007165;GO:0007275;GO:0007399;GO:0030154;GO:0031103;GO:0045665;GO:0048011;GO:0061564;GO:0002052;GO:0005102;GO:…	-	-	T	193MI;1B698;0VITV;0JBJY;0DUNU;0A7TU;1D405;144I3;0UVGN	brain expressed X-linked 1 [Source:MGI Symbol;Acc:MGI:1328321]	19716	Q9R224	-	GO:0002052//positive regulation of neuroblast proliferation;GO:0007165//signal transduction;GO:0007275//multicellular organism development;GO:0007399//nervous system development;GO:0030154//cell differentiation;GO:0031103//axon regeneration;GO:0045665//negative regulation of neuron differentiation;GO:0048011//neurotrophin TRK receptor signaling pathway;GO:0061564//axon development;GO:0002052//pos…	GO:0005634//nucleus;GO:0005634//nucleus;GO:0005634//nucleus;GO:0005737//cytoplasm;GO:0005737//cytoplasm;GO:0005737//cytoplasm;GO:0005634//nucleus;GO:0005634//nucleus;GO:0005634//nucleus;GO:0005737//cytoplasm;GO:0005737//cytoplasm;GO:0005737//cytoplasm;GO:0005634//nucleus;GO:0005634//nucleus;GO:0005634//nucleus;GO:0005737//cytoplasm;GO:0005737//cytoplasm;GO:0005737//cytoplasm;	GO:0005102//signaling receptor binding;GO:0005515//protein binding;GO:0005102//signaling receptor binding;GO:0005515//protein binding;GO:0005102//signaling receptor binding;GO:0005515//protein binding;
ENSMUSG00000042842	184.4165833	18.37169364	350.4614729	19.07616574	4.253699317	9.34E-13	1.12E-09	Up Regulation	13	33149192	33163050	+	2262	Serpinb6b	GO:0004867;GO:0004867;GO:0005615;GO:0005615;GO:0005634;GO:0005737;GO:0005737;GO:0008406;GO:0010951;GO:0010951;GO:0004867;GO:0005615;GO:0005615;GO:0005737;GO:0010951;GO:0004867;GO:0005615;GO:0005615;GO:0005737;GO:0010951;	K13963	-	V	1AW08;0UHGD;0DF5U;KOG2392;12QSH;1CT89;0V4H4;1929H;09W3S	serine (or cysteine) peptidase inhibitor, clade B, member 6b [Source:MGI Symbol;Acc:MGI:894688]	20708	O08804	ko05146(Amoebiasis)	GO:0008406//gonad development;GO:0010951//negative regulation of endopeptidase activity;GO:0010951//negative regulation of endopeptidase activity;GO:0010951//negative regulation of endopeptidase activity;GO:0010951//negative regulation of endopeptidase activity;	GO:0005615//extracellular space;GO:0005615//extracellular space;GO:0005634//nucleus;GO:0005737//cytoplasm;GO:0005737//cytoplasm;GO:0005615//extracellular space;GO:0005615//extracellular space;GO:0005737//cytoplasm;GO:0005615//extracellular space;GO:0005615//extracellular space;GO:0005737//cytoplasm;	GO:0004867//serine-type endopeptidase inhibitor activity;GO:0004867//serine-type endopeptidase inhibitor activity;GO:0004867//serine-type endopeptidase inhibitor activity;GO:0004867//serine-type endopeptidase inhibitor activity;
ENSMUSG00000031633	719.9352941	72.95986098	1366.910727	18.73510597	4.227672233	2.35E-12	2.64E-09	Up Regulation	8	46659834	46664321	-	2353	Slc25a4	GO:0005471;GO:0005515;GO:0005739;GO:0005739;GO:0005739;GO:0005741;GO:0005743;GO:0005743;GO:0005743;GO:0008637;GO:0010667;GO:0015866;GO:0015866;GO:0015866;GO:0016020;GO:0016020;GO:0016020;GO:0016021;GO:0019899;GO:0032592;GO:0043209;GO:0045121;GO:0055085;GO:0060546;GO:0060546;GO:0061051;GO:0140021;GO:1902109;GO:1990544;GO:2000277;	K05863	-	C	1CTEU;12NTQ;0UM9G;0V8AI;0DHM9;09XCB;1AYJC;191BR;KOG0749	solute carrier family 25 (mitochondrial carrier, adenine nucleotide translocator), member 4 [Source:MGI Symbol;Acc:MGI:1353495]	11739	P48962	ko05415(Diabetic cardiomyopathy);ko05208(Chemical carcinogenesis - reactive oxygen species);ko05166(Human T-cell leukemia virus 1 infection);ko05164(Influenza A);ko05022(Pathways of neurodegeneration - multiple diseases);ko05020(Prion disease);ko05017(Spinocerebellar ataxia);ko05016(Huntington disease);ko05012(Parkinson disease);ko05010(Alzheimer disease);ko04613(Neutrophil extracellular trap for…	GO:0008637//apoptotic mitochondrial changes;GO:0010667//negative regulation of cardiac muscle cell apoptotic process;GO:0015866//ADP transport;GO:0015866//ADP transport;GO:0015866//ADP transport;GO:0055085//transmembrane transport;GO:0060546//negative regulation of necroptotic process;GO:0060546//negative regulation of necroptotic process;GO:0061051//positive regulation of cell growth involved in…	GO:0005739//mitochondrion;GO:0005739//mitochondrion;GO:0005739//mitochondrion;GO:0005741//mitochondrial outer membrane;GO:0005743//mitochondrial inner membrane;GO:0005743//mitochondrial inner membrane;GO:0005743//mitochondrial inner membrane;GO:0016020//membrane;GO:0016020//membrane;GO:0016020//membrane;GO:0016021//integral component of membrane;GO:0032592//integral component of mitochondrial mem…	GO:0005471//ATP:ADP antiporter activity;GO:0005515//protein binding;GO:0019899//enzyme binding;
ENSMUSG00000000303	400.3288296	54.11796028	746.5396989	13.79467547	3.786039611	2.79E-12	2.94E-09	Up Regulation	8	107329983	107396878	+	4574	Cdh1	GO:0005509;GO:0005509;GO:0005737;GO:0005802;GO:0005886;GO:0005886;GO:0005886;GO:0005886;GO:0005912;GO:0007155;GO:0007155;GO:0007156;GO:0007416;GO:0008013;GO:0009636;GO:0009898;GO:0010033;GO:0010468;GO:0015629;GO:0016020;GO:0016020;GO:0016021;GO:0016021;GO:0016328;GO:0016342;GO:0016600;GO:0021983;GO:0022408;GO:0030027;GO:0030054;GO:0030336;GO:0030506;GO:0030864;GO:0031175;GO:0032794;GO:0034332;GO:…	K05689	-	Z;W;U	0UGH1;1B5BW;13J0W;1CPTV;KOG3594;0V755;09W6X;0DHG3;18YN2	cadherin 1 [Source:MGI Symbol;Acc:MGI:88354]	12550	P09803;A0A0R4IZW5	ko05226(Gastric cancer);ko05219(Bladder cancer);ko05218(Melanoma);ko05216(Thyroid cancer);ko05213(Endometrial cancer);ko05200(Pathways in cancer);ko05100(Bacterial invasion of epithelial cells);ko04520(Adherens junction);ko04514(Cell adhesion molecules);ko04390(Hippo signaling pathway);ko04371(Apelin signaling pathway);ko04015(Rap1 signaling pathway)	GO:0007155//cell adhesion;GO:0007155//cell adhesion;GO:0007156//homophilic cell adhesion via plasma membrane adhesion molecules;GO:0007416//synapse assembly;GO:0009636//response to toxic substance;GO:0010033//response to organic substance;GO:0010468//regulation of gene expression;GO:0021983//pituitary gland development;GO:0022408//negative regulation of cell-cell adhesion;GO:0030336//negative reg…	GO:0005737//cytoplasm;GO:0005802//trans-Golgi network;GO:0005886//plasma membrane;GO:0005886//plasma membrane;GO:0005886//plasma membrane;GO:0005886//plasma membrane;GO:0005912//adherens junction;GO:0009898//cytoplasmic side of plasma membrane;GO:0015629//actin cytoskeleton;GO:0016020//membrane;GO:0016020//membrane;GO:0016021//integral component of membrane;GO:0016021//integral component of membr…	GO:0005509//calcium ion binding;GO:0005509//calcium ion binding;GO:0008013//beta-catenin binding;GO:0030506//ankyrin binding;GO:0032794//GTPase activating protein binding;GO:0042802//identical protein binding;GO:0045295//gamma-catenin binding;GO:0050839//cell adhesion molecule binding;GO:0005509//calcium ion binding;GO:0005509//calcium ion binding;
ENSMUSG00000010154	95.63226304	6.77362333	184.4909027	27.23666401	4.767478105	3.97E-12	3.93E-09	Up Regulation	8	124059452	124096254	+	2510	Spire2	GO:0003674;GO:0003779;GO:0003779;GO:0005737;GO:0005829;GO:0005856;GO:0005886;GO:0005938;GO:0005938;GO:0015031;GO:0016020;GO:0016192;GO:0016192;GO:0030036;GO:0030036;GO:0030036;GO:0030041;GO:0030659;GO:0030659;GO:0031410;GO:0032154;GO:0036089;GO:0036089;GO:0040038;GO:0040038;GO:0045010;GO:0045010;GO:0046907;GO:0046907;GO:0048193;GO:0051295;GO:0051295;GO:0051295;GO:0051295;GO:0051639;GO:0070649;GO:…	K02098	-	U	0V44V;13MGG;1CP70;0IK9H;0UFFG;18XE6;1AS2T;0DEH9;09T62	spire type actin nucleation factor 2 [Source:MGI Symbol;Acc:MGI:2446256]	234857	Q8K1S6	ko04320(Dorso-ventral axis formation)	GO:0015031//protein transport;GO:0016192//vesicle-mediated transport;GO:0016192//vesicle-mediated transport;GO:0030036//actin cytoskeleton organization;GO:0030036//actin cytoskeleton organization;GO:0030036//actin cytoskeleton organization;GO:0030041//actin filament polymerization;GO:0036089//cleavage furrow formation;GO:0036089//cleavage furrow formation;GO:0040038//polar body extrusion after me…	GO:0005737//cytoplasm;GO:0005829//cytosol;GO:0005856//cytoskeleton;GO:0005886//plasma membrane;GO:0005938//cell cortex;GO:0005938//cell cortex;GO:0016020//membrane;GO:0030659//cytoplasmic vesicle membrane;GO:0030659//cytoplasmic vesicle membrane;GO:0031410//cytoplasmic vesicle;GO:0032154//cleavage furrow;GO:0005737//cytoplasm;GO:0005829//cytosol;GO:0005856//cytoskeleton;GO:0005886//plasma membran…	GO:0003674//molecular_function;GO:0003779//actin binding;GO:0003779//actin binding;GO:0003674//molecular_function;GO:0003779//actin binding;GO:0003779//actin binding;
ENSMUSG00000040612	462.3019567	858.3616332	66.24228029	0.077172928	-3.695761351	6.69E-12	6.16E-09	Down Regulation	1	166081708	166144392	+	8251	Ildr2	GO:0005783;GO:0005789;GO:0009749;GO:0016020;GO:0016021;GO:0030073;GO:0030154;GO:0031016;GO:0048873;GO:0016020;GO:0016021;GO:0016020;GO:0016021;GO:0016020;GO:0016021;GO:0016020;GO:0016021;GO:0016020;GO:0016021;	-	-	T	0UGBB;09XJH;0DQ4C;13HMY;0IE5P;0VDCU;1ASMJ;1CZ5I;18YM4	immunoglobulin-like domain containing receptor 2 [Source:MGI Symbol;Acc:MGI:1196370]	100039795	B5TVM2	-	GO:0009749//response to glucose;GO:0030073//insulin secretion;GO:0030154//cell differentiation;GO:0031016//pancreas development;GO:0048873//homeostasis of number of cells within a tissue;	GO:0005783//endoplasmic reticulum;GO:0005789//endoplasmic reticulum membrane;GO:0016020//membrane;GO:0016021//integral component of membrane;GO:0016020//membrane;GO:0016021//integral component of membrane;GO:0016020//membrane;GO:0016021//integral component of membrane;GO:0016020//membrane;GO:0016021//integral component of membrane;GO:0016020//membrane;GO:0016021//integral component of membrane;GO…	-
ENSMUSG00000037060	45.61682729	0.706226209	90.52742837	128.1847477	7.0020808	6.95E-12	6.16E-09	Up Regulation	7	105129290	105131507	-	1662	Cavin3	GO:0005080;GO:0005080;GO:0005080;GO:0005080;GO:0005515;GO:0005515;GO:0005737;GO:0005737;GO:0005829;GO:0005901;GO:0005901;GO:0005901;GO:0005901;GO:0016020;GO:0030866;GO:0032922;GO:0032991;GO:0048511;GO:0051898;GO:0070374;GO:1901003;	-	-	T	0IVVG;1CUPN;0UNRJ;18Z6R;1AY82;09YFY;0DJW9;13NYT;0V9DT	caveolae associated 3 [Source:MGI Symbol;Acc:MGI:1923422]	109042	Q91VJ2	-	GO:0030866//cortical actin cytoskeleton organization;GO:0032922//circadian regulation of gene expression;GO:0048511//rhythmic process;GO:0051898//negative regulation of protein kinase B signaling;GO:0070374//positive regulation of ERK1 and ERK2 cascade;GO:1901003//negative regulation of fermentation;	GO:0005737//cytoplasm;GO:0005737//cytoplasm;GO:0005829//cytosol;GO:0005901//caveola;GO:0005901//caveola;GO:0005901//caveola;GO:0005901//caveola;GO:0016020//membrane;GO:0032991//protein-containing complex;	GO:0005080//protein kinase C binding;GO:0005080//protein kinase C binding;GO:0005080//protein kinase C binding;GO:0005080//protein kinase C binding;GO:0005515//protein binding;GO:0005515//protein binding;
ENSMUSG00000015568	4609.057946	821.1037874	8397.012104	10.22649296	3.354239572	1.82E-11	1.53E-08	Up Regulation	8	69333143	69360100	+	10478	Lpl	GO:0004465;GO:0004465;GO:0004465;GO:0004465;GO:0004465;GO:0004465;GO:0004620;GO:0004806;GO:0004806;GO:0004806;GO:0004806;GO:0005102;GO:0005102;GO:0005509;GO:0005509;GO:0005576;GO:0005615;GO:0005615;GO:0005615;GO:0005615;GO:0005615;GO:0005886;GO:0006629;GO:0006629;GO:0006631;GO:0006631;GO:0006631;GO:0006633;GO:0006633;GO:0006633;GO:0008201;GO:0008201;GO:0008201;GO:0008970;GO:0008970;GO:0008970;GO:…	K01059	EC:3.1.1.34	I;G	0V43M;18SPR;0IJUA;09YV0;0URVT;12SVP;1AUDV;1CTTB;0DK9W	lipoprotein lipase [Source:MGI Symbol;Acc:MGI:96820]	16956	P11152	ko05010(Alzheimer disease);ko04979(Cholesterol metabolism);ko03320(PPAR signaling pathway);ko00561(Glycerolipid metabolism)	GO:0006629//lipid metabolic process;GO:0006629//lipid metabolic process;GO:0006631//fatty acid metabolic process;GO:0006631//fatty acid metabolic process;GO:0006631//fatty acid metabolic process;GO:0006633//fatty acid biosynthetic process;GO:0006633//fatty acid biosynthetic process;GO:0006633//fatty acid biosynthetic process;GO:0009409//response to cold;GO:0009617//response to bacterium;GO:001074…	GO:0005576//extracellular region;GO:0005615//extracellular space;GO:0005615//extracellular space;GO:0005615//extracellular space;GO:0005615//extracellular space;GO:0005615//extracellular space;GO:0005886//plasma membrane;GO:0009986//cell surface;GO:0016020//membrane;GO:0034361//very-low-density lipoprotein particle;GO:0042627//chylomicron;GO:0005576//extracellular region;GO:0005615//extracellular…	GO:0004465//lipoprotein lipase activity;GO:0004465//lipoprotein lipase activity;GO:0004465//lipoprotein lipase activity;GO:0004465//lipoprotein lipase activity;GO:0004465//lipoprotein lipase activity;GO:0004465//lipoprotein lipase activity;GO:0004620//phospholipase activity;GO:0004806//triglyceride lipase activity;GO:0004806//triglyceride lipase activity;GO:0004806//triglyceride lipase activity;G…
ENSMUSG00000074639	934.9336643	1801.399751	68.46757707	0.038007986	-4.717553598	2.78E-11	2.23E-08	Down Regulation	10	127702343	127713186	+	1265	Rdh16f2	GO:0005789;GO:0016491;GO:0016491;GO:0031301;GO:0043231;GO:0047023;GO:0047044;GO:0055114;GO:0055114;	K11154	EC:1.1.1.-	Q	1917Z;1CPJA;13H77;KOG1610;0UJCS;0V4HX;09TJ0;1B0QN;0DEVP	RDH16 family member 2 [Source:MGI Symbol;Acc:MGI:3583955]	216454	Q8K3M1;Q8K3M0	ko00830(Retinol metabolism)	GO:0055114//obsolete oxidation-reduction process;GO:0055114//obsolete oxidation-reduction process;	GO:0005789//endoplasmic reticulum membrane;GO:0031301//integral component of organelle membrane;GO:0043231//intracellular membrane-bounded organelle;	GO:0016491//oxidoreductase activity;GO:0016491//oxidoreductase activity;GO:0047023//androsterone dehydrogenase activity;GO:0047044//androstan-3-alpha,17-beta-diol dehydrogenase activity;
ENSMUSG00000022186	605.1513632	45.28748225	1165.015244	25.72488437	4.685092687	8.39E-11	6.42E-08	Up Regulation	15	4055865	4184826	+	3701	Oxct1	GO:0005654;GO:0005739;GO:0005739;GO:0005739;GO:0005739;GO:0005739;GO:0005759;GO:0007420;GO:0007507;GO:0007584;GO:0008260;GO:0008260;GO:0008260;GO:0008260;GO:0008260;GO:0008410;GO:0008410;GO:0009725;GO:0014823;GO:0016740;GO:0035774;GO:0035774;GO:0042182;GO:0042493;GO:0042594;GO:0042802;GO:0042802;GO:0045471;GO:0046950;GO:0046950;GO:0046950;GO:0046950;GO:0046952;GO:0046952;GO:0060612;GO:0005739;GO:…	K01027	EC:2.8.3.5	C	0DNWR;0VBD2;09YIT;1CXU4;191D6;0UMIX;12PK0;KOG3822;1B0XX	3-oxoacid CoA transferase 1 [Source:MGI Symbol;Acc:MGI:1914291]	67041	Q9D0K2	ko00650(Butanoate metabolism);ko00280(Valine, leucine and isoleucine degradation)	GO:0007420//brain development;GO:0007507//heart development;GO:0007584//response to nutrient;GO:0009725//response to hormone;GO:0014823//response to activity;GO:0035774//positive regulation of insulin secretion involved in cellular response to glucose stimulus;GO:0035774//positive regulation of insulin secretion involved in cellular response to glucose stimulus;GO:0042182//ketone catabolic proces…	GO:0005654//nucleoplasm;GO:0005739//mitochondrion;GO:0005739//mitochondrion;GO:0005739//mitochondrion;GO:0005739//mitochondrion;GO:0005739//mitochondrion;GO:0005759//mitochondrial matrix;GO:0005739//mitochondrion;	GO:0008260//3-oxoacid CoA-transferase activity;GO:0008260//3-oxoacid CoA-transferase activity;GO:0008260//3-oxoacid CoA-transferase activity;GO:0008260//3-oxoacid CoA-transferase activity;GO:0008260//3-oxoacid CoA-transferase activity;GO:0008410//CoA-transferase activity;GO:0008410//CoA-transferase activity;GO:0016740//transferase activity;GO:0042802//identical protein binding;GO:0042802//identic…
ENSMUSG00000020357	1035.452955	201.5917441	1869.314165	9.272771432	3.213000594	1.51E-10	1.11E-07	Up Regulation	11	49500090	49543566	+	8232	Flt4	GO:0000166;GO:0001525;GO:0001934;GO:0001934;GO:0001938;GO:0001938;GO:0001944;GO:0001945;GO:0001945;GO:0001946;GO:0001946;GO:0001946;GO:0002040;GO:0002244;GO:0003016;GO:0004672;GO:0004713;GO:0004713;GO:0004714;GO:0004714;GO:0004714;GO:0004714;GO:0004714;GO:0005021;GO:0005021;GO:0005021;GO:0005021;GO:0005515;GO:0005515;GO:0005524;GO:0005524;GO:0005634;GO:0005654;GO:0005654;GO:0005737;GO:0005829;GO:…	K05097	EC:2.7.10.1	T	0V51R;1CQ26;09U2S;KOG0200;18ZZK;1AYCZ;0USB4;0DFCG;12TBY	FMS-like tyrosine kinase 4 [Source:MGI Symbol;Acc:MGI:95561]	14257	P35917;Q5SU94	ko05224(Breast cancer);ko05200(Pathways in cancer);ko04510(Focal adhesion);ko04151(PI3K-Akt signaling pathway);ko04020(Calcium signaling pathway);ko04015(Rap1 signaling pathway);ko04014(Ras signaling pathway);ko04010(MAPK signaling pathway)	GO:0001525//angiogenesis;GO:0001934//positive regulation of protein phosphorylation;GO:0001934//positive regulation of protein phosphorylation;GO:0001938//positive regulation of endothelial cell proliferation;GO:0001938//positive regulation of endothelial cell proliferation;GO:0001944//vasculature development;GO:0001945//lymph vessel development;GO:0001945//lymph vessel development;GO:0001946//ly…	GO:0005634//nucleus;GO:0005654//nucleoplasm;GO:0005654//nucleoplasm;GO:0005737//cytoplasm;GO:0005829//cytosol;GO:0005886//plasma membrane;GO:0005886//plasma membrane;GO:0005886//plasma membrane;GO:0005887//integral component of plasma membrane;GO:0005887//integral component of plasma membrane;GO:0016020//membrane;GO:0016021//integral component of membrane;GO:0043235//receptor complex;GO:0043235//…	GO:0000166//nucleotide binding;GO:0004672//protein kinase activity;GO:0004713//protein tyrosine kinase activity;GO:0004713//protein tyrosine kinase activity;GO:0004714//transmembrane receptor protein tyrosine kinase activity;GO:0004714//transmembrane receptor protein tyrosine kinase activity;GO:0004714//transmembrane receptor protein tyrosine kinase activity;GO:0004714//transmembrane receptor pro…
ENSMUSG00000020900	410.3116884	80.7670735	739.8563034	9.160370325	3.195405923	9.50E-10	6.66E-07	Up Regulation	11	68582385	68707458	+	10458	Myh10	GO:0000146;GO:0000166;GO:0000281;GO:0001701;GO:0001725;GO:0001764;GO:0001778;GO:0003279;GO:0003774;GO:0003779;GO:0005515;GO:0005515;GO:0005515;GO:0005516;GO:0005524;GO:0005524;GO:0005524;GO:0005737;GO:0005819;GO:0005829;GO:0005829;GO:0005844;GO:0005903;GO:0005938;GO:0006887;GO:0006930;GO:0007097;GO:0007155;GO:0007155;GO:0007409;GO:0007411;GO:0007420;GO:0007507;GO:0007512;GO:0008283;GO:0008360;GO:…	K10352	-	Z	1ARQQ;12P08;09T3R;194F0;0V42H;1CVD6;KOG0161;KOG0160;0UHE4;0DKJ2	myosin, heavy polypeptide 10, non-muscle [Source:MGI Symbol;Acc:MGI:1930780]	77579	Q61879;Q3UH59	ko05130(Pathogenic Escherichia coli infection);ko04810(Regulation of actin cytoskeleton);ko04530(Tight junction);ko04270(Vascular smooth muscle contraction)	GO:0000281//mitotic cytokinesis;GO:0001701//in utero embryonic development;GO:0001764//neuron migration;GO:0001778//plasma membrane repair;GO:0003279//cardiac septum development;GO:0006887//exocytosis;GO:0006930//substrate-dependent cell migration, cell extension;GO:0007097//nuclear migration;GO:0007155//cell adhesion;GO:0007155//cell adhesion;GO:0007409//axonogenesis;GO:0007411//axon guidance;GO…	GO:0001725//stress fiber;GO:0005737//cytoplasm;GO:0005819//spindle;GO:0005829//cytosol;GO:0005829//cytosol;GO:0005844//polysome;GO:0005903//brush border;GO:0005938//cell cortex;GO:0009898//cytoplasmic side of plasma membrane;GO:0016459//myosin complex;GO:0016459//myosin complex;GO:0016459//myosin complex;GO:0016460//myosin II complex;GO:0030027//lamellipodium;GO:0030027//lamellipodium;GO:0030424/…	GO:0000146//microfilament motor activity;GO:0000166//nucleotide binding;GO:0003774//cytoskeletal motor activity;GO:0003779//actin binding;GO:0005515//protein binding;GO:0005515//protein binding;GO:0005515//protein binding;GO:0005516//calmodulin binding;GO:0005524//ATP binding;GO:0005524//ATP binding;GO:0005524//ATP binding;GO:0016887//ATP hydrolysis activity;GO:0030898//microfilament motor activi…
ENSMUSG00000003477	4402.906959	7740.501927	1065.31199	0.137628283	-2.861151116	1.98E-09	1.34E-06	Down Regulation	6	55147611	55152028	-	1600	Inmt	GO:0004790;GO:0004790;GO:0004790;GO:0005737;GO:0005829;GO:0005829;GO:0005829;GO:0008168;GO:0008168;GO:0008170;GO:0009308;GO:0009308;GO:0009636;GO:0016740;GO:0030748;GO:0030748;GO:0030748;GO:0032259;GO:0032259;GO:0098615;GO:0102707;	K00562	-	S;E	195T5;1CV0E;1B2K7;0DK6F;0IFTZ;09YS0;13VIK;0V9PT;0UFKF	indolethylamine N-methyltransferase [Source:MGI Symbol;Acc:MGI:102963]	21743	P40936	ko00450(Selenocompound metabolism);ko00380(Tryptophan metabolism)	GO:0009308//amine metabolic process;GO:0009308//amine metabolic process;GO:0009636//response to toxic substance;GO:0032259//methylation;GO:0032259//methylation;	GO:0005737//cytoplasm;GO:0005829//cytosol;GO:0005829//cytosol;GO:0005829//cytosol;	GO:0004790//thioether S-methyltransferase activity;GO:0004790//thioether S-methyltransferase activity;GO:0004790//thioether S-methyltransferase activity;GO:0008168//methyltransferase activity;GO:0008168//methyltransferase activity;GO:0008170//N-methyltransferase activity;GO:0016740//transferase activity;GO:0030748//amine N-methyltransferase activity;GO:0030748//amine N-methyltransferase activity;…
ENSMUSG00000026691	2139.861887	4229.451861	50.27191357	0.011886153	-6.394574286	2.82E-09	1.83E-06	Down Regulation	1	162781369	162812097	-	2413	Fmo3	GO:0004497;GO:0004497;GO:0004499;GO:0004499;GO:0004499;GO:0005783;GO:0005789;GO:0016020;GO:0016021;GO:0016491;GO:0016597;GO:0017144;GO:0031090;GO:0034899;GO:0043231;GO:0043231;GO:0050660;GO:0050661;GO:0050661;GO:0055114;GO:0055114;	K00485	EC:1.14.13.8	Q;C	09Y1K;0UMXY;12SFZ;1AT2V;18U02;KOG1399;1CWF5;0V6D1;0DMJV	flavin containing monooxygenase 3 [Source:MGI Symbol;Acc:MGI:1100496]	14262	P97501;Q8C7J1;Q3UEN4	ko00982(Drug metabolism - cytochrome P450)	GO:0017144//xenobiotic metabolic process;GO:0055114//obsolete oxidation-reduction process;GO:0055114//obsolete oxidation-reduction process;	GO:0005783//endoplasmic reticulum;GO:0005789//endoplasmic reticulum membrane;GO:0016020//membrane;GO:0016021//integral component of membrane;GO:0031090//organelle membrane;GO:0043231//intracellular membrane-bounded organelle;GO:0043231//intracellular membrane-bounded organelle;	GO:0004497//monooxygenase activity;GO:0004497//monooxygenase activity;GO:0004499//N,N-dimethylaniline monooxygenase activity;GO:0004499//N,N-dimethylaniline monooxygenase activity;GO:0004499//N,N-dimethylaniline monooxygenase activity;GO:0016491//oxidoreductase activity;GO:0016597//amino acid binding;GO:0034899//trimethylamine monooxygenase activity;GO:0050660//flavin adenine dinucleotide binding…
ENSMUSG00000020884	3562.665953	6250.816641	874.5152639	0.139904162	-2.837489213	5.52E-09	3.33E-06	Down Regulation	11	69944911	69948720	+	1591	Asgr1	GO:0004873;GO:0006897;GO:0016020;GO:0016021;GO:0030246;GO:0031668;GO:0046872;GO:0030246;GO:0004873;GO:0006897;GO:0016020;GO:0016021;GO:0030246;GO:0031668;GO:0046872;GO:0004873;GO:0004873;GO:0006897;GO:0016020;GO:0016021;GO:0030246;GO:0031668;GO:0046872;	K10063	-	W;T;V	1DDEG;1BAE4;13NXM;0B15S;196YC;0E6FV;0WDQ6;KOG4297;0V1QX	asialoglycoprotein receptor 1 [Source:MGI Symbol;Acc:MGI:88081]	11889	P34927	ko04918(Thyroid hormone synthesis)	GO:0006897//endocytosis;GO:0031668//cellular response to extracellular stimulus;GO:0006897//endocytosis;GO:0031668//cellular response to extracellular stimulus;GO:0006897//endocytosis;GO:0031668//cellular response to extracellular stimulus;	GO:0016020//membrane;GO:0016021//integral component of membrane;GO:0016020//membrane;GO:0016021//integral component of membrane;GO:0016020//membrane;GO:0016021//integral component of membrane;	GO:0004873//asialoglycoprotein receptor activity;GO:0030246//carbohydrate binding;GO:0046872//metal ion binding;GO:0030246//carbohydrate binding;GO:0004873//asialoglycoprotein receptor activity;GO:0030246//carbohydrate binding;GO:0046872//metal ion binding;GO:0004873//asialoglycoprotein receptor activity;GO:0004873//asialoglycoprotein receptor activity;GO:0030246//carbohydrate binding;GO:0046872/…
ENSMUSG00000038591	119.7781971	222.2088056	17.34758864	0.078068862	-3.679108944	5.54E-09	3.33E-06	Down Regulation	15	54274170	54329754	+	4587	Colec10	GO:0005537;GO:0005576;GO:0005581;GO:0005615;GO:0005615;GO:0005615;GO:0005634;GO:0005737;GO:0005737;GO:0005737;GO:0005794;GO:0005829;GO:0006952;GO:0007157;GO:0009792;GO:0030246;GO:0042056;GO:0042056;GO:0050918;GO:1904888;GO:1904888;	K10065	-	W	0KDF4;0E5V9;1BA3W;196U0;1DCUU;0B0EN;14TMA;0V19M;0WCXT	collectin sub-family member 10 [Source:MGI Symbol;Acc:MGI:3606482]	239447	Q8CF98	-	GO:0006952//defense response;GO:0007157//heterophilic cell-cell adhesion via plasma membrane cell adhesion molecules;GO:0009792//embryo development ending in birth or egg hatching;GO:0050918//positive chemotaxis;GO:1904888//cranial skeletal system development;GO:1904888//cranial skeletal system development;	GO:0005576//extracellular region;GO:0005581//collagen trimer;GO:0005615//extracellular space;GO:0005615//extracellular space;GO:0005615//extracellular space;GO:0005634//nucleus;GO:0005737//cytoplasm;GO:0005737//cytoplasm;GO:0005737//cytoplasm;GO:0005794//Golgi apparatus;GO:0005829//cytosol;	GO:0005537//mannose binding;GO:0030246//carbohydrate binding;GO:0042056//chemoattractant activity;GO:0042056//chemoattractant activity;
ENSMUSG00000031778	79.49715921	9.912609322	149.0817091	15.03960302	3.910694581	5.94E-09	3.45E-06	Up Regulation	8	95498637	95509055	+	3930	Cx3cl1	GO:0001774;GO:0002052;GO:0002523;GO:0002523;GO:0002548;GO:0002931;GO:0005125;GO:0005178;GO:0005178;GO:0005576;GO:0005576;GO:0005576;GO:0005615;GO:0005615;GO:0005737;GO:0005886;GO:0005886;GO:0006935;GO:0006935;GO:0006954;GO:0006955;GO:0007155;GO:0007155;GO:0007186;GO:0007186;GO:0008009;GO:0008009;GO:0008009;GO:0008284;GO:0009986;GO:0010759;GO:0010976;GO:0016020;GO:0016020;GO:0016021;GO:0016021;GO:…	K05508	-	W	18SPJ;0IJQZ;13MB9;1AUQD;1CVQZ;0DKVU;09UUQ;0UPY4;0VAAF	chemokine (C-X3-C motif) ligand 1 [Source:MGI Symbol;Acc:MGI:1097153]	20312	O35188	ko05163(Human cytomegalovirus infection);ko04668(TNF signaling pathway);ko04062(Chemokine signaling pathway);ko04061(Viral protein interaction with cytokine and cytokine receptor);ko04060(Cytokine-cytokine receptor interaction)	GO:0001774//microglial cell activation;GO:0002052//positive regulation of neuroblast proliferation;GO:0002523//leukocyte migration involved in inflammatory response;GO:0002523//leukocyte migration involved in inflammatory response;GO:0002548//monocyte chemotaxis;GO:0002931//response to ischemia;GO:0006935//chemotaxis;GO:0006935//chemotaxis;GO:0006954//inflammatory response;GO:0006955//immune resp…	GO:0005576//extracellular region;GO:0005576//extracellular region;GO:0005576//extracellular region;GO:0005615//extracellular space;GO:0005615//extracellular space;GO:0005737//cytoplasm;GO:0005886//plasma membrane;GO:0005886//plasma membrane;GO:0009986//cell surface;GO:0016020//membrane;GO:0016020//membrane;GO:0016021//integral component of membrane;GO:0016021//integral component of membrane;GO:00…	GO:0005125//cytokine activity;GO:0005178//integrin binding;GO:0005178//integrin binding;GO:0008009//chemokine activity;GO:0008009//chemokine activity;GO:0008009//chemokine activity;GO:0031737//CX3C chemokine receptor binding;GO:0031737//CX3C chemokine receptor binding;GO:0042056//chemoattractant activity;GO:0045237//CXCR1 chemokine receptor binding;GO:0048020//CCR chemokine receptor binding;GO:00…
ENSMUSG00000109764	787.9535679	1387.769689	188.137447	0.135568206	-2.882909224	1.23E-08	6.92E-06	Down Regulation	8	45719726	45747896	-	5249	Klkb1	GO:0004252;GO:0004252;GO:0005576;GO:0005576;GO:0005615;GO:0006508;GO:0006508;GO:0006954;GO:0007596;GO:0007599;GO:0008233;GO:0008236;GO:0016787;GO:0031639;GO:0042730;GO:0051919;	K01324	EC:3.4.21.34	-	-	kallikrein B, plasma 1 [Source:MGI Symbol;Acc:MGI:102849]	16621	P26262	ko04610(Complement and coagulation cascades)	GO:0006508//proteolysis;GO:0006508//proteolysis;GO:0006954//inflammatory response;GO:0007596//blood coagulation;GO:0007599//hemostasis;GO:0031639//plasminogen activation;GO:0042730//fibrinolysis;GO:0051919//positive regulation of fibrinolysis;	GO:0005576//extracellular region;GO:0005576//extracellular region;GO:0005615//extracellular space;	GO:0004252//serine-type endopeptidase activity;GO:0004252//serine-type endopeptidase activity;GO:0008233//peptidase activity;GO:0008236//serine-type peptidase activity;GO:0016787//hydrolase activity;
ENSMUSG00000026405	4655.480686	8102.675739	1208.285632	0.149121805	-2.745436866	1.38E-08	7.48E-06	Down Regulation	1	130562510	130589369	-	6730	C4bp	GO:0002376;GO:0005515;GO:0005576;GO:0006958;GO:0045087;	K04002	-	-	-	complement component 4 binding protein [Source:MGI Symbol;Acc:MGI:88229]	12269	P08607	ko05133(Pertussis);ko04610(Complement and coagulation cascades)	GO:0002376//immune system process;GO:0006958//complement activation, classical pathway;GO:0045087//innate immune response;	GO:0005576//extracellular region;	GO:0005515//protein binding;
ENSMUSG00000042988	91.59195981	169.5629643	13.62095532	0.080329778	-3.637921295	1.99E-08	1.02E-05	Down Regulation	11	120544614	120552001	-	2408	Notum	GO:0005575;GO:0005576;GO:0016055;GO:0016787;GO:0016787;GO:0030178;GO:0030178;GO:0030178;GO:0052689;GO:0090090;GO:1990697;GO:1990697;GO:1990697;GO:1990697;GO:1990699;GO:1990699;GO:1990699;GO:1990699;GO:0005575;GO:0005576;GO:0016055;GO:0016787;GO:0016787;GO:0030178;GO:0030178;GO:0052689;GO:0090090;GO:1990697;GO:1990697;GO:1990697;GO:1990699;GO:1990699;GO:1990699;GO:0016787;	K19882	EC:3.1.1.98	M	12P2A;09V17;0DGAK;191DQ;1B0Z5;0UIPX;1CR00;KOG4287;0V60S	notum palmitoleoyl-protein carboxylesterase [Source:MGI Symbol;Acc:MGI:1924833]	77583	Q8R116	ko04310(Wnt signaling pathway)	GO:0016055//Wnt signaling pathway;GO:0030178//negative regulation of Wnt signaling pathway;GO:0030178//negative regulation of Wnt signaling pathway;GO:0030178//negative regulation of Wnt signaling pathway;GO:0090090//negative regulation of canonical Wnt signaling pathway;GO:1990697//protein depalmitoleylation;GO:1990697//protein depalmitoleylation;GO:1990697//protein depalmitoleylation;GO:1990697…	GO:0005575//cellular_component;GO:0005576//extracellular region;GO:0005575//cellular_component;GO:0005576//extracellular region;	GO:0016787//hydrolase activity;GO:0016787//hydrolase activity;GO:0052689//carboxylic ester hydrolase activity;GO:1990699//palmitoleyl hydrolase activity;GO:1990699//palmitoleyl hydrolase activity;GO:1990699//palmitoleyl hydrolase activity;GO:1990699//palmitoleyl hydrolase activity;GO:0016787//hydrolase activity;GO:0016787//hydrolase activity;GO:0052689//carboxylic ester hydrolase activity;GO:1990…
ENSMUSG00000036863	68.51105167	128.3132054	8.708897907	0.067872187	-3.881035683	2.03E-08	1.02E-05	Down Regulation	3	145693625	145727475	+	5751	Syde2	GO:0003674;GO:0007165;GO:0016477;GO:0016477;GO:0003674;GO:0007165;GO:0016477;GO:0003674;GO:0007165;GO:0016477;	K20655	-	T	18VZM;0UHUI;KOG1452;0V9R8;12SFJ;1ATEM;1CQVV;0DG67;09YTC	synapse defective 1, Rho GTPase, homolog 2 (C. elegans) [Source:MGI Symbol;Acc:MGI:3036264]	214804	E9PUP1;Q8BKW6	-	GO:0007165//signal transduction;GO:0016477//cell migration;GO:0016477//cell migration;GO:0007165//signal transduction;GO:0016477//cell migration;GO:0007165//signal transduction;GO:0016477//cell migration;	-	GO:0003674//molecular_function;GO:0003674//molecular_function;GO:0003674//molecular_function;
ENSMUSG00000042213	321.5530121	569.1280077	73.97801649	0.129984846	-2.943584654	2.10E-08	1.02E-05	Down Regulation	6	116241183	116307263	+	4181	Zfand4	GO:0008270;GO:0046872;GO:0003674;GO:0005575;GO:0008150;GO:0008270;GO:0046872;	K12163	-	O	12NU5;KOG0001;1CQK5;KOG3173;0V5KJ;0DFWS;1ARCQ;09UM3;0UHE7;18Z0V	zinc finger, AN1-type domain 4 [Source:MGI Symbol;Acc:MGI:1914742]	67492	D3Z3C6	-	GO:0008150//biological_process;	GO:0005575//cellular_component;	GO:0008270//zinc ion binding;GO:0046872//metal ion binding;GO:0003674//molecular_function;GO:0008270//zinc ion binding;GO:0046872//metal ion binding;
ENSMUSG00000030659	146.3754754	27.44852205	265.3024287	9.665454055	3.272837508	2.13E-08	1.02E-05	Up Regulation	7	116103604	116139819	+	2331	Nucb2	GO:0001965;GO:0001965;GO:0003677;GO:0005085;GO:0005085;GO:0005164;GO:0005509;GO:0005509;GO:0005509;GO:0005576;GO:0005615;GO:0005634;GO:0005634;GO:0005635;GO:0005640;GO:0005737;GO:0005737;GO:0005783;GO:0005783;GO:0005793;GO:0005793;GO:0005794;GO:0005797;GO:0006874;GO:0007264;GO:0007264;GO:0016020;GO:0032099;GO:0032099;GO:0043204;GO:0043951;GO:0045599;GO:0046321;GO:0046627;GO:0046872;GO:0050790;GO:…	K20371	-	U	12NID;0V5I3;1CQHW;0DFUG;18TQ8;1AST8;KOG3866;0UHAH;09UIW	nucleobindin 2 [Source:MGI Symbol;Acc:MGI:1858179]	53322	P81117;Q3TV28	-	GO:0006874//cellular calcium ion homeostasis;GO:0007264//small GTPase mediated signal transduction;GO:0007264//small GTPase mediated signal transduction;GO:0032099//negative regulation of appetite;GO:0032099//negative regulation of appetite;GO:0043951//negative regulation of cAMP-mediated signaling;GO:0045599//negative regulation of fat cell differentiation;GO:0046321//positive regulation of fatt…	GO:0005576//extracellular region;GO:0005615//extracellular space;GO:0005634//nucleus;GO:0005634//nucleus;GO:0005635//nuclear envelope;GO:0005640//nuclear outer membrane;GO:0005737//cytoplasm;GO:0005737//cytoplasm;GO:0005783//endoplasmic reticulum;GO:0005783//endoplasmic reticulum;GO:0005793//endoplasmic reticulum-Golgi intermediate compartment;GO:0005793//endoplasmic reticulum-Golgi intermediate …	GO:0001965//G-protein alpha-subunit binding;GO:0001965//G-protein alpha-subunit binding;GO:0003677//DNA binding;GO:0005085//guanyl-nucleotide exchange factor activity;GO:0005085//guanyl-nucleotide exchange factor activity;GO:0005164//tumor necrosis factor receptor binding;GO:0005509//calcium ion binding;GO:0005509//calcium ion binding;GO:0005509//calcium ion binding;GO:0046872//metal ion binding;…
ENSMUSG00000018459	252.2442642	450.0947077	54.39382069	0.120849723	-3.04871393	2.18E-08	1.02E-05	Down Regulation	2	165246948	165315150	-	5215	Slc13a3	GO:0005310;GO:0005310;GO:0005343;GO:0005886;GO:0005886;GO:0005886;GO:0006811;GO:0006814;GO:0006835;GO:0006835;GO:0015137;GO:0015137;GO:0015139;GO:0015139;GO:0015141;GO:0015141;GO:0015141;GO:0015141;GO:0015183;GO:0015293;GO:0015362;GO:0015742;GO:0015744;GO:0015746;GO:0015746;GO:0015810;GO:0016020;GO:0016020;GO:0016020;GO:0016021;GO:0016021;GO:0016021;GO:0016323;GO:0016323;GO:0017153;GO:0017153;GO:…	K14445	-	P	0V512;195A0;12Q3H;0DFBW;0USYH;1CU0A;09U24;1AYJI;KOG1281	solute carrier family 13 (sodium-dependent dicarboxylate transporter), member 3 [Source:MGI Symbol;Acc:MGI:2149635]	114644	Q91Y63;Q3UUJ6	-	GO:0006811//ion transport;GO:0006814//sodium ion transport;GO:0006835//dicarboxylic acid transport;GO:0006835//dicarboxylic acid transport;GO:0015742//alpha-ketoglutarate transport;GO:0015744//succinate transport;GO:0015746//citrate transport;GO:0015746//citrate transport;GO:0015810//aspartate transmembrane transport;GO:0034775//glutathione transmembrane transport;GO:0034775//glutathione transmem…	GO:0005886//plasma membrane;GO:0005886//plasma membrane;GO:0005886//plasma membrane;GO:0016020//membrane;GO:0016020//membrane;GO:0016020//membrane;GO:0016021//integral component of membrane;GO:0016021//integral component of membrane;GO:0016021//integral component of membrane;GO:0016323//basolateral plasma membrane;GO:0016323//basolateral plasma membrane;GO:0016020//membrane;GO:0016020//membrane;G…	GO:0005310//dicarboxylic acid transmembrane transporter activity;GO:0005310//dicarboxylic acid transmembrane transporter activity;GO:0005343//organic acid:sodium symporter activity;GO:0015137//citrate transmembrane transporter activity;GO:0015137//citrate transmembrane transporter activity;GO:0015139//alpha-ketoglutarate transmembrane transporter activity;GO:0015139//alpha-ketoglutarate transmemb…
ENSMUSG00000024770	45.09610295	0	90.1922059	Inf	Inf	2.48E-08	1.13E-05	Up Regulation	19	34044758	34062318	+	1884	Lipn	GO:0005576;GO:0006629;GO:0016042;GO:0016787;GO:0016788;GO:0043231;GO:0006629;GO:0006629;	K24210	EC:3.1.1.-	I	0DPIK;18X2R;0VD37;1CYUW;0UHTG;KOG2624;13HGJ;0A27C;1AWKR	lipase, family member N [Source:MGI Symbol;Acc:MGI:1917416]	70166	Q3U4B4	-	GO:0006629//lipid metabolic process;GO:0016042//lipid catabolic process;GO:0006629//lipid metabolic process;GO:0006629//lipid metabolic process;	GO:0005576//extracellular region;GO:0043231//intracellular membrane-bounded organelle;	GO:0016787//hydrolase activity;GO:0016788//hydrolase activity, acting on ester bonds;
ENSMUSG00000047230	731.0043577	1278.271537	183.7371788	0.14373877	-2.798478846	2.64E-08	1.16E-05	Down Regulation	X	138701577	138712135	+	3325	Cldn2	GO:0005198;GO:0005515;GO:0005886;GO:0005886;GO:0005911;GO:0005911;GO:0005923;GO:0005923;GO:0005923;GO:0005923;GO:0007155;GO:0016020;GO:0016021;GO:0016021;GO:0016338;GO:0016338;GO:0030054;GO:0042802;GO:0070830;GO:0005198;GO:0005886;GO:0005923;GO:0005923;GO:0016020;GO:0016021;GO:0016021;GO:0030054;	K06087	-	T;U	0IG06;0UIZY;18T66;09VRQ;13MUW;0DH08;1ASHT;1CRQI;0V6QN	claudin 2 [Source:MGI Symbol;Acc:MGI:1276110]	12738	O88552	ko05160(Hepatitis C);ko05130(Pathogenic Escherichia coli infection);ko04670(Leukocyte transendothelial migration);ko04530(Tight junction);ko04514(Cell adhesion molecules)	GO:0007155//cell adhesion;GO:0016338//calcium-independent cell-cell adhesion via plasma membrane cell-adhesion molecules;GO:0016338//calcium-independent cell-cell adhesion via plasma membrane cell-adhesion molecules;GO:0070830//bicellular tight junction assembly;	GO:0005886//plasma membrane;GO:0005886//plasma membrane;GO:0005911//cell-cell junction;GO:0005911//cell-cell junction;GO:0005923//bicellular tight junction;GO:0005923//bicellular tight junction;GO:0005923//bicellular tight junction;GO:0005923//bicellular tight junction;GO:0016020//membrane;GO:0016021//integral component of membrane;GO:0016021//integral component of membrane;GO:0030054//cell junct…	GO:0005198//structural molecule activity;GO:0005515//protein binding;GO:0042802//identical protein binding;GO:0005198//structural molecule activity;
ENSMUSG00000031785	164.1636834	32.54884119	295.7785257	9.087221383	3.183839226	2.69E-08	1.16E-05	Up Regulation	8	95701379	95740845	+	5421	Adgrg1	GO:0001525;GO:0001525;GO:0001525;GO:0004888;GO:0004930;GO:0004930;GO:0004930;GO:0005518;GO:0005576;GO:0005886;GO:0005887;GO:0007155;GO:0007155;GO:0007155;GO:0007165;GO:0007166;GO:0007186;GO:0007186;GO:0007189;GO:0007266;GO:0007266;GO:0007266;GO:0007275;GO:0007399;GO:0007420;GO:0007420;GO:0008201;GO:0008201;GO:0008201;GO:0008201;GO:0008285;GO:0008285;GO:0008285;GO:0010573;GO:0010573;GO:0010573;GO:…	K08450	-	T	0DRQ1;0UTJT;1AV57;1D125;0VF4C;13IPV;18SNW;KOG4193;0A49T	adhesion G protein-coupled receptor G1 [Source:MGI Symbol;Acc:MGI:1340051]	14766	Q8K209	-	GO:0001525//angiogenesis;GO:0001525//angiogenesis;GO:0001525//angiogenesis;GO:0007155//cell adhesion;GO:0007155//cell adhesion;GO:0007155//cell adhesion;GO:0007165//signal transduction;GO:0007166//cell surface receptor signaling pathway;GO:0007186//G protein-coupled receptor signaling pathway;GO:0007186//G protein-coupled receptor signaling pathway;GO:0007189//adenylate cyclase-activating G prote…	GO:0005576//extracellular region;GO:0005886//plasma membrane;GO:0005887//integral component of plasma membrane;GO:0016020//membrane;GO:0016021//integral component of membrane;GO:0016021//integral component of membrane;GO:0045121//membrane raft;GO:0097451//glial limiting end-foot;GO:0005576//extracellular region;GO:0005886//plasma membrane;GO:0005887//integral component of plasma membrane;GO:00160…	GO:0004888//transmembrane signaling receptor activity;GO:0004930//G protein-coupled receptor activity;GO:0004930//G protein-coupled receptor activity;GO:0004930//G protein-coupled receptor activity;GO:0005518//collagen binding;GO:0008201//heparin binding;GO:0008201//heparin binding;GO:0008201//heparin binding;GO:0008201//heparin binding;GO:0050840//extracellular matrix binding;GO:0004888//transme…
ENSMUSG00000046794	3433.100739	5925.469603	940.7318746	0.158760729	-2.655074002	3.26E-08	1.37E-05	Down Regulation	8	35842893	35855293	+	6216	Ppp1r3b	GO:0000164;GO:0000164;GO:0000164;GO:0004721;GO:0005975;GO:0005977;GO:0005977;GO:0005979;GO:0005979;GO:0005981;GO:0005981;GO:0006470;GO:0008157;GO:0019888;GO:0019888;GO:0019899;GO:0042587;GO:0043231;GO:0043666;GO:0050196;GO:2001069;GO:0000164;GO:0000164;GO:0000164;GO:0004721;GO:0005975;GO:0005977;GO:0005977;GO:0005979;GO:0005979;GO:0005981;GO:0005981;GO:0006470;GO:0008157;GO:0019888;GO:0019888;GO:…	K07189	-	O;T;K	1CZE5;18S6I;0USW9;0V80C;0DKVR;13PZK;1B4G3;KOG3986;0A2QG	protein phosphatase 1, regulatory subunit 3B [Source:MGI Symbol;Acc:MGI:2177268]	244416	Q8C767	ko04931(Insulin resistance);ko04910(Insulin signaling pathway)	GO:0005975//carbohydrate metabolic process;GO:0005977//glycogen metabolic process;GO:0005977//glycogen metabolic process;GO:0005979//regulation of glycogen biosynthetic process;GO:0005979//regulation of glycogen biosynthetic process;GO:0005981//regulation of glycogen catabolic process;GO:0005981//regulation of glycogen catabolic process;GO:0006470//protein dephosphorylation;GO:0043666//regulation…	GO:0000164//protein phosphatase type 1 complex;GO:0000164//protein phosphatase type 1 complex;GO:0000164//protein phosphatase type 1 complex;GO:0042587//glycogen granule;GO:0043231//intracellular membrane-bounded organelle;GO:0000164//protein phosphatase type 1 complex;GO:0000164//protein phosphatase type 1 complex;GO:0000164//protein phosphatase type 1 complex;GO:0042587//glycogen granule;GO:004…	GO:0004721//phosphoprotein phosphatase activity;GO:0008157//protein phosphatase 1 binding;GO:0019888//protein phosphatase regulator activity;GO:0019888//protein phosphatase regulator activity;GO:0019899//enzyme binding;GO:0050196//[phosphorylase] phosphatase activity;GO:2001069//glycogen binding;GO:0004721//phosphoprotein phosphatase activity;GO:0008157//protein phosphatase 1 binding;GO:0019888//…
ENSMUSG00000041782	204.3290288	46.29215	362.3659077	7.827804663	2.968607755	3.66E-08	1.50E-05	Up Regulation	1	135746336	135761080	+	3400	Lad1	GO:0005198;GO:0005576;GO:0005604;GO:0015629;GO:0015629;	-	-	S	0A27U;0VD3Q;0UNZN;0DPVZ;1CYVF;1AYHZ;0IIRJ;18WMH;13R1N	ladinin [Source:MGI Symbol;Acc:MGI:109343]	16763	P57016	-	-	GO:0005576//extracellular region;GO:0005604//basement membrane;GO:0015629//actin cytoskeleton;GO:0015629//actin cytoskeleton;	GO:0005198//structural molecule activity;
ENSMUSG00000001773	131.7618003	239.3085388	24.21506181	0.101187621	-3.304895284	3.79E-08	1.52E-05	Down Regulation	7	86368185	86425151	-	3210	Folh1	GO:0003824;GO:0004180;GO:0004180;GO:0004180;GO:0004181;GO:0005886;GO:0005886;GO:0005887;GO:0006508;GO:0006508;GO:0006760;GO:0008152;GO:0008233;GO:0008233;GO:0008237;GO:0016020;GO:0016021;GO:0016021;GO:0016787;GO:0016805;GO:0016805;GO:0043065;GO:0046872;GO:0005886;GO:0016020;GO:0016021;	K14592	EC:3.4.17.21	O;P;E	1CPF8;18XU0;0V4DJ;0UFS2;KOG2195;1B4Z9;12N6T;0DERF;09TED	folate hydrolase 1 [Source:MGI Symbol;Acc:MGI:1858193]	53320	O35409	ko04977(Vitamin digestion and absorption);ko00250(Alanine, aspartate and glutamate metabolism)	GO:0006508//proteolysis;GO:0006508//proteolysis;GO:0006760//folic acid-containing compound metabolic process;GO:0008152//metabolic process;GO:0043065//positive regulation of apoptotic process;	GO:0005886//plasma membrane;GO:0005886//plasma membrane;GO:0005887//integral component of plasma membrane;GO:0016020//membrane;GO:0016021//integral component of membrane;GO:0016021//integral component of membrane;GO:0005886//plasma membrane;GO:0016020//membrane;GO:0016021//integral component of membrane;	GO:0003824//catalytic activity;GO:0004180//carboxypeptidase activity;GO:0004180//carboxypeptidase activity;GO:0004180//carboxypeptidase activity;GO:0004181//metallocarboxypeptidase activity;GO:0008233//peptidase activity;GO:0008233//peptidase activity;GO:0008237//metallopeptidase activity;GO:0016787//hydrolase activity;GO:0016805//dipeptidase activity;GO:0016805//dipeptidase activity;GO:0046872//…
ENSMUSG00000016200	54.95295882	2.481907901	107.4240097	43.28283483	5.435723087	4.04E-08	1.58E-05	Up Regulation	1	192573541	192718083	-	11932	Syt14	GO:0005515;GO:0005543;GO:0016020;GO:0016021;GO:0016021;GO:0016020;GO:0016021;GO:0016020;GO:0016021;	K19328	-	T;U	0WIQY;0E998;0IT3J;0B61R;1BBDY;1DG4R;0V3Q2;13FMA	synaptotagmin XIV [Source:MGI Symbol;Acc:MGI:2444490]	329324	Q7TN84;B7ZP31;Q8BL96	-	-	GO:0016020//membrane;GO:0016021//integral component of membrane;GO:0016021//integral component of membrane;GO:0016020//membrane;GO:0016021//integral component of membrane;GO:0016020//membrane;GO:0016021//integral component of membrane;	GO:0005515//protein binding;GO:0005543//phospholipid binding;
ENSMUSG00000037788	263.6523353	60.99968829	466.3049824	7.644383035	2.934400069	4.40E-08	1.68E-05	Up Regulation	6	57704792	57802144	-	9821	Vopp1	GO:0005768;GO:0016020;GO:0016021;GO:0030659;GO:0030659;GO:0030659;GO:0031301;GO:0031301;GO:0031301;GO:0031410;GO:0005768;GO:0016020;GO:0016021;GO:0030659;GO:0030659;GO:0030659;GO:0031301;GO:0031301;GO:0031301;GO:0031410;GO:0016020;GO:0016021;GO:0030659;GO:0030659;GO:0016020;GO:0016021;GO:0030659;GO:0030659;	-	-	A;K	1AVZX;0DF9V;1D1PU;0IVPU;13P7F;0A30U;193UJ;0VGEZ;0URMX	vesicular, overexpressed in cancer, prosurvival protein 1 [Source:MGI Symbol;Acc:MGI:2141658]	232023	Q8R1C3	-	-	GO:0005768//endosome;GO:0016020//membrane;GO:0016021//integral component of membrane;GO:0030659//cytoplasmic vesicle membrane;GO:0030659//cytoplasmic vesicle membrane;GO:0030659//cytoplasmic vesicle membrane;GO:0031301//integral component of organelle membrane;GO:0031301//integral component of organelle membrane;GO:0031301//integral component of organelle membrane;GO:0031410//cytoplasmic vesicle;…	-
ENSMUSG00000022747	128.7831242	233.1885164	24.37773204	0.104540877	-3.257860926	4.51E-08	1.69E-05	Down Regulation	16	58288488	58344606	-	6172	St3gal6	GO:0000139;GO:0005575;GO:0005794;GO:0006464;GO:0006464;GO:0006486;GO:0006486;GO:0006664;GO:0006664;GO:0008373;GO:0008373;GO:0008373;GO:0009311;GO:0009311;GO:0016020;GO:0016021;GO:0016740;GO:0016757;GO:0052798;GO:0052798;GO:0052798;GO:0071354;GO:0097503;GO:0000139;GO:0005575;GO:0005794;GO:0006464;GO:0006464;GO:0006486;GO:0006486;GO:0006664;GO:0006664;GO:0008373;GO:0008373;GO:0008373;GO:0009311;GO:…	K03792	EC:2.4.99.6	G	1CSPV;0V7N2;12NAV;0USH6;09WPH;0DHZ5;KOG2692;191FT;1B05C	ST3 beta-galactoside alpha-2,3-sialyltransferase 6 [Source:MGI Symbol;Acc:MGI:1888707]	54613	Q8VIB3	ko00601(Glycosphingolipid biosynthesis - lacto and neolacto series)	GO:0006464//cellular protein modification process;GO:0006464//cellular protein modification process;GO:0006486//protein glycosylation;GO:0006486//protein glycosylation;GO:0006664//glycolipid metabolic process;GO:0006664//glycolipid metabolic process;GO:0009311//oligosaccharide metabolic process;GO:0009311//oligosaccharide metabolic process;GO:0071354//cellular response to interleukin-6;GO:0097503…	GO:0000139//Golgi membrane;GO:0005575//cellular_component;GO:0005794//Golgi apparatus;GO:0016020//membrane;GO:0016021//integral component of membrane;GO:0000139//Golgi membrane;GO:0005575//cellular_component;GO:0005794//Golgi apparatus;GO:0016020//membrane;GO:0016021//integral component of membrane;GO:0000139//Golgi membrane;GO:0005575//cellular_component;GO:0005794//Golgi apparatus;GO:0016020//m…	GO:0008373//sialyltransferase activity;GO:0008373//sialyltransferase activity;GO:0008373//sialyltransferase activity;GO:0016740//transferase activity;GO:0016757//glycosyltransferase activity;GO:0052798//beta-galactoside alpha-2,3-sialyltransferase activity;GO:0052798//beta-galactoside alpha-2,3-sialyltransferase activity;GO:0052798//beta-galactoside alpha-2,3-sialyltransferase activity;GO:0008373…
ENSMUSG00000090523	180.5166113	322.5373729	38.49584965	0.119353144	-3.066691519	5.74E-08	2.07E-05	Down Regulation	18	32661375	32693087	-	2331	Gypc	GO:0005886;GO:0005886;GO:0016020;GO:0016020;GO:0016020;GO:0016021;GO:0030863;GO:0030863;GO:0016020;GO:0016021;GO:0016020;GO:0016021;	K06576	-	U	0J2G2;0DVHW;1D4UI;193Z7;0VKBT;1B6PV;13W8U;0UWC9;0A9EZ	glycophorin C [Source:MGI Symbol;Acc:MGI:1098566]	71683	Q78HU7	ko05144(Malaria)	-	GO:0005886//plasma membrane;GO:0005886//plasma membrane;GO:0016020//membrane;GO:0016020//membrane;GO:0016020//membrane;GO:0016021//integral component of membrane;GO:0030863//cortical cytoskeleton;GO:0030863//cortical cytoskeleton;GO:0016020//membrane;GO:0016021//integral component of membrane;GO:0016020//membrane;GO:0016021//integral component of membrane;	-
ENSMUSG00000028278	958.8994612	22.37364153	1895.425281	84.71688787	6.404577687	5.79E-08	2.07E-05	Up Regulation	4	32983037	33022180	+	5173	Rragd	GO:0000166;GO:0005525;GO:0005525;GO:0005737;GO:0005764;GO:0032008;GO:0071230;GO:0000166;GO:0003924;GO:0005525;GO:0005525;GO:0005525;GO:0005634;GO:0005654;GO:0005737;GO:0005737;GO:0005764;GO:0005764;GO:0005813;GO:0019003;GO:0032008;GO:0043231;GO:0046982;GO:0051020;GO:0071230;GO:0071233;GO:1904263;GO:1990253;GO:0000166;GO:0005525;GO:0005525;GO:0005737;GO:0005764;GO:0032008;GO:0071230;	K16186	-	U	1ASB5;0UHP9;0V62W;KOG3887;0DJFW;09V3B;18WX4;12PPS;1CU8D	Ras-related GTP binding D [Source:MGI Symbol;Acc:MGI:1098604]	52187	Q7TT45;B1AWT2	ko05131(Shigellosis);ko04150(mTOR signaling pathway);ko04140(Autophagy - animal)	GO:0032008//positive regulation of TOR signaling;GO:0071230//cellular response to amino acid stimulus;GO:0032008//positive regulation of TOR signaling;GO:0071230//cellular response to amino acid stimulus;GO:0071233//cellular response to leucine;GO:1904263//positive regulation of TORC1 signaling;GO:1990253//cellular response to leucine starvation;GO:0032008//positive regulation of TOR signaling;GO…	GO:0005737//cytoplasm;GO:0005764//lysosome;GO:0005634//nucleus;GO:0005654//nucleoplasm;GO:0005737//cytoplasm;GO:0005737//cytoplasm;GO:0005764//lysosome;GO:0005764//lysosome;GO:0005813//centrosome;GO:0043231//intracellular membrane-bounded organelle;GO:0005737//cytoplasm;GO:0005764//lysosome;	GO:0000166//nucleotide binding;GO:0005525//GTP binding;GO:0005525//GTP binding;GO:0000166//nucleotide binding;GO:0003924//GTPase activity;GO:0005525//GTP binding;GO:0005525//GTP binding;GO:0005525//GTP binding;GO:0019003//GDP binding;GO:0046982//protein heterodimerization activity;GO:0051020//GTPase binding;GO:0000166//nucleotide binding;GO:0005525//GTP binding;GO:0005525//GTP binding;
ENSMUSG00000028359	308.7991147	554.3748307	63.22339877	0.114044497	-3.13233126	5.89E-08	2.07E-05	Down Regulation	4	63274399	63277748	+	773	Orm3	GO:0002682;GO:0005576;GO:0005615;GO:0006953;	K17308	-	W;G	0A6MS;0VHFW;13QCS;0IWZI;1ATJ1;0DSRG;0UP4B;193FT;1D3GW	orosomucoid 3 [Source:MGI Symbol;Acc:MGI:97445]	18407	-	-	GO:0002682//regulation of immune system process;GO:0006953//acute-phase response;	GO:0005576//extracellular region;GO:0005615//extracellular space;	-
ENSMUSG00000026170	2759.451636	4759.996551	758.9067209	0.159434301	-2.648966052	6.20E-08	2.13E-05	Down Regulation	1	74752733	74777051	+	2173	Cyp27a1	GO:0004497;GO:0005506;GO:0005739;GO:0005739;GO:0005739;GO:0005740;GO:0005743;GO:0005743;GO:0006629;GO:0006694;GO:0006699;GO:0006699;GO:0006699;GO:0006700;GO:0006707;GO:0006707;GO:0006707;GO:0008123;GO:0008202;GO:0008203;GO:0008203;GO:0008203;GO:0008386;GO:0016020;GO:0016491;GO:0016705;GO:0020037;GO:0020037;GO:0020037;GO:0020037;GO:0030343;GO:0030343;GO:0030343;GO:0030343;GO:0030544;GO:0030544;GO:…	K00488	EC:1.14.15.15	Q	1ARXH;0DGWI;09W4E;0V72R;12SBQ;1CRKT;KOG0159;18XXX;0UIUQ	cytochrome P450, family 27, subfamily a, polypeptide 1 [Source:MGI Symbol;Acc:MGI:88594]	104086	Q9DBG1	ko04979(Cholesterol metabolism);ko03320(PPAR signaling pathway);ko00120(Primary bile acid biosynthesis)	GO:0006629//lipid metabolic process;GO:0006694//steroid biosynthetic process;GO:0006699//bile acid biosynthetic process;GO:0006699//bile acid biosynthetic process;GO:0006699//bile acid biosynthetic process;GO:0006700//C21-steroid hormone biosynthetic process;GO:0006707//cholesterol catabolic process;GO:0006707//cholesterol catabolic process;GO:0006707//cholesterol catabolic process;GO:0008202//st…	GO:0005739//mitochondrion;GO:0005739//mitochondrion;GO:0005739//mitochondrion;GO:0005740//mitochondrial envelope;GO:0005743//mitochondrial inner membrane;GO:0005743//mitochondrial inner membrane;GO:0016020//membrane;	GO:0004497//monooxygenase activity;GO:0005506//iron ion binding;GO:0008123//cholesterol 7-alpha-monooxygenase activity;GO:0008386//cholesterol monooxygenase (side-chain-cleaving) activity;GO:0016491//oxidoreductase activity;GO:0016705//oxidoreductase activity, acting on paired donors, with incorporation or reduction of molecular oxygen;GO:0020037//heme binding;GO:0020037//heme binding;GO:0020037/…
ENSMUSG00000028527	1160.526535	2002.856848	318.1962209	0.158871175	-2.654070704	8.35E-08	2.81E-05	Down Regulation	4	101276474	101324192	+	4646	Ak4	GO:0000166;GO:0002082;GO:0002082;GO:0004017;GO:0004550;GO:0004550;GO:0004550;GO:0005524;GO:0005524;GO:0005525;GO:0005737;GO:0005739;GO:0005739;GO:0005739;GO:0005759;GO:0005759;GO:0005759;GO:0006139;GO:0006163;GO:0006165;GO:0006165;GO:0006165;GO:0006172;GO:0009142;GO:0009142;GO:0009142;GO:0016301;GO:0016310;GO:0016740;GO:0016776;GO:0019205;GO:0046033;GO:0046033;GO:0046033;GO:0046034;GO:0046034;GO:…	K00939	EC:2.7.4.3	F	1945X;13IR2;0UMTQ;0V8Q9;09XSR;1AX9Y;1CTWN;KOG3078;0DJ4R	adenylate kinase 4 [Source:MGI Symbol;Acc:MGI:87979]	11639	Q9WUR9;Q3U489	ko00730(Thiamine metabolism);ko00230(Purine metabolism)	GO:0002082//regulation of oxidative phosphorylation;GO:0002082//regulation of oxidative phosphorylation;GO:0006139//nucleobase-containing compound metabolic process;GO:0006163//purine nucleotide metabolic process;GO:0006165//nucleoside diphosphate phosphorylation;GO:0006165//nucleoside diphosphate phosphorylation;GO:0006165//nucleoside diphosphate phosphorylation;GO:0006172//ADP biosynthetic proc…	GO:0005737//cytoplasm;GO:0005739//mitochondrion;GO:0005739//mitochondrion;GO:0005739//mitochondrion;GO:0005759//mitochondrial matrix;GO:0005759//mitochondrial matrix;GO:0005759//mitochondrial matrix;GO:0005737//cytoplasm;GO:0005739//mitochondrion;GO:0005739//mitochondrion;GO:0005739//mitochondrion;GO:0005739//mitochondrion;GO:0005759//mitochondrial matrix;GO:0005759//mitochondrial matrix;GO:00057…	GO:0000166//nucleotide binding;GO:0004017//adenylate kinase activity;GO:0004550//nucleoside diphosphate kinase activity;GO:0004550//nucleoside diphosphate kinase activity;GO:0004550//nucleoside diphosphate kinase activity;GO:0005524//ATP binding;GO:0005524//ATP binding;GO:0005525//GTP binding;GO:0016301//kinase activity;GO:0016740//transferase activity;GO:0016776//phosphotransferase activity, pho…
ENSMUSG00000027293	360.8073399	92.09214467	629.5225351	6.835789712	2.773108016	9.22E-08	3.04E-05	Up Regulation	2	119919656	119985087	-	4007	Ehd4	GO:0000166;GO:0005509;GO:0005515;GO:0005515;GO:0005524;GO:0005525;GO:0005768;GO:0005769;GO:0005783;GO:0005783;GO:0005886;GO:0005886;GO:0005886;GO:0006897;GO:0006907;GO:0006907;GO:0010008;GO:0016020;GO:0016197;GO:0030100;GO:0030100;GO:0030139;GO:0031901;GO:0032456;GO:0032456;GO:0032456;GO:0032456;GO:0032456;GO:0043231;GO:0046872;GO:0048471;GO:0048471;GO:0050731;GO:0050731;GO:0051260;GO:0051260;GO:…	K12477	-	T;U	1ASKS;0V6UU;1CTEH;0USGH;09XC5;12N3T;KOG1954;0DIPJ;18U9Z	EH-domain containing 4 [Source:MGI Symbol;Acc:MGI:1919619]	98878	Q9EQP2;Q3TM70	ko04144(Endocytosis)	GO:0006897//endocytosis;GO:0006907//pinocytosis;GO:0006907//pinocytosis;GO:0016197//endosomal transport;GO:0030100//regulation of endocytosis;GO:0030100//regulation of endocytosis;GO:0032456//endocytic recycling;GO:0032456//endocytic recycling;GO:0032456//endocytic recycling;GO:0032456//endocytic recycling;GO:0032456//endocytic recycling;GO:0050731//positive regulation of peptidyl-tyrosine phosph…	GO:0005768//endosome;GO:0005769//early endosome;GO:0005783//endoplasmic reticulum;GO:0005783//endoplasmic reticulum;GO:0005886//plasma membrane;GO:0005886//plasma membrane;GO:0005886//plasma membrane;GO:0010008//endosome membrane;GO:0016020//membrane;GO:0030139//endocytic vesicle;GO:0031901//early endosome membrane;GO:0043231//intracellular membrane-bounded organelle;GO:0048471//perinuclear regio…	GO:0000166//nucleotide binding;GO:0005509//calcium ion binding;GO:0005515//protein binding;GO:0005515//protein binding;GO:0005524//ATP binding;GO:0005525//GTP binding;GO:0046872//metal ion binding;
ENSMUSG00000026547	769.5892465	172.8124203	1366.366073	7.906642765	2.983065243	9.44E-08	3.06E-05	Up Regulation	1	172327614	172334947	+	2082	Tagln2	GO:0030855;GO:0030855;GO:0030855;	K20526	-	Z	18Z7A;0VBM2;KOG2046;0DFF6;13HE5;1CWB2;1AZZ6;09ZFN;0UJX5	transgelin 2 [Source:MGI Symbol;Acc:MGI:1312985]	21346	Q9WVA4	-	GO:0030855//epithelial cell differentiation;GO:0030855//epithelial cell differentiation;GO:0030855//epithelial cell differentiation;	-	-
ENSMUSG00000061322	25.34457724	0.672100373	50.0170541	74.41902451	6.217599575	1.15E-07	3.65E-05	Up Regulation	4	41569775	41638158	+	2782	Dnai1	GO:0003341;GO:0003341;GO:0003351;GO:0003774;GO:0005515;GO:0005515;GO:0005576;GO:0005737;GO:0005737;GO:0005813;GO:0005856;GO:0005874;GO:0005929;GO:0005929;GO:0007018;GO:0007368;GO:0007507;GO:0008286;GO:0030286;GO:0030317;GO:0036157;GO:0036157;GO:0036158;GO:0036158;GO:0042995;GO:0045503;GO:0045504;GO:0097729;	K10409	-	Z	13GEY;0B6MK;0WJCJ;197HU;1BBKU;0IU35;1DGH7;0E9NK;0V3YW	dynein axonemal intermediate chain 1 [Source:MGI Symbol;Acc:MGI:1916172]	68922	Q8C0M8;A2ANP4	ko05022(Pathways of neurodegeneration - multiple diseases);ko05016(Huntington disease);ko05014(Amyotrophic lateral sclerosis)	GO:0003341//cilium movement;GO:0003341//cilium movement;GO:0003351//epithelial cilium movement involved in extracellular fluid movement;GO:0007018//microtubule-based movement;GO:0007368//determination of left/right symmetry;GO:0007507//heart development;GO:0008286//insulin receptor signaling pathway;GO:0030317//flagellated sperm motility;GO:0036158//outer dynein arm assembly;GO:0036158//outer dyn…	GO:0005576//extracellular region;GO:0005737//cytoplasm;GO:0005737//cytoplasm;GO:0005813//centrosome;GO:0005856//cytoskeleton;GO:0005874//microtubule;GO:0005929//cilium;GO:0005929//cilium;GO:0030286//dynein complex;GO:0036157//outer dynein arm;GO:0036157//outer dynein arm;GO:0042995//cell projection;GO:0097729//9+2 motile cilium;	GO:0003774//cytoskeletal motor activity;GO:0005515//protein binding;GO:0005515//protein binding;GO:0045503//dynein light chain binding;GO:0045504//dynein heavy chain binding;
ENSMUSG00000026614	423.4256947	735.1936699	111.6577195	0.151875246	-2.719041349	1.17E-07	3.66E-05	Down Regulation	1	185187045	185200959	+	6508	Slc30a10	GO:0005385;GO:0005515;GO:0005768;GO:0005769;GO:0005769;GO:0005769;GO:0005794;GO:0005886;GO:0005886;GO:0006811;GO:0006812;GO:0006828;GO:0006828;GO:0006828;GO:0006828;GO:0006829;GO:0006882;GO:0007173;GO:0007173;GO:0008324;GO:0016020;GO:0016021;GO:0016021;GO:0043524;GO:0043524;GO:0055037;GO:0055037;GO:0055037;GO:0055085;GO:0070374;GO:0070374;GO:0071421;GO:0071421;GO:0071577;GO:0071579;GO:0071579;GO:…	K14697	-	P	1D0C2;0V8PW;12QQ4;KOG1483;09XSA;0UU81;0DR6Q;1ASGA;18U9T	solute carrier family 30, member 10 [Source:MGI Symbol;Acc:MGI:2685058]	226781	Q3UVU3	-	GO:0006811//ion transport;GO:0006812//cation transport;GO:0006828//manganese ion transport;GO:0006828//manganese ion transport;GO:0006828//manganese ion transport;GO:0006828//manganese ion transport;GO:0006829//zinc ion transport;GO:0006882//cellular zinc ion homeostasis;GO:0007173//epidermal growth factor receptor signaling pathway;GO:0007173//epidermal growth factor receptor signaling pathway;G…	GO:0005768//endosome;GO:0005769//early endosome;GO:0005769//early endosome;GO:0005769//early endosome;GO:0005794//Golgi apparatus;GO:0005886//plasma membrane;GO:0005886//plasma membrane;GO:0016020//membrane;GO:0016021//integral component of membrane;GO:0016021//integral component of membrane;GO:0055037//recycling endosome;GO:0055037//recycling endosome;GO:0055037//recycling endosome;GO:0016020//m…	GO:0005385//zinc ion transmembrane transporter activity;GO:0005515//protein binding;GO:0008324//cation transmembrane transporter activity;GO:0008324//cation transmembrane transporter activity;
ENSMUSG00000062432	45.64157568	86.27403909	5.009112278	0.058060482	-4.106299645	1.43E-07	4.38E-05	Down Regulation	19	37674029	37681846	+	1747	Cyp26c1	GO:0001972;GO:0001972;GO:0004497;GO:0004497;GO:0005506;GO:0007417;GO:0008401;GO:0008401;GO:0009952;GO:0014032;GO:0016125;GO:0016491;GO:0016491;GO:0016705;GO:0020037;GO:0034653;GO:0034653;GO:0046872;GO:0048284;GO:0055114;GO:0055114;GO:0055114;GO:0055114;GO:0055114;	K12665	EC:1.14.14.-	Q	0V7QY;09WSP;0DI2D;190AR;1CSSY;KOG0157;12QWJ;0UPUB;1ATXW	cytochrome P450, family 26, subfamily c, polypeptide 1 [Source:MGI Symbol;Acc:MGI:2679699]	546726	B2RXA7	ko00830(Retinol metabolism)	GO:0007417//central nervous system development;GO:0009952//anterior/posterior pattern specification;GO:0014032//neural crest cell development;GO:0016125//sterol metabolic process;GO:0034653//retinoic acid catabolic process;GO:0034653//retinoic acid catabolic process;GO:0048284//organelle fusion;GO:0055114//obsolete oxidation-reduction process;GO:0055114//obsolete oxidation-reduction process;GO:00…	-	GO:0001972//retinoic acid binding;GO:0001972//retinoic acid binding;GO:0004497//monooxygenase activity;GO:0004497//monooxygenase activity;GO:0005506//iron ion binding;GO:0008401//retinoic acid 4-hydroxylase activity;GO:0008401//retinoic acid 4-hydroxylase activity;GO:0016491//oxidoreductase activity;GO:0016491//oxidoreductase activity;GO:0016705//oxidoreductase activity, acting on paired donors, …
ENSMUSG00000034450	2217.408412	4087.91753	346.8992939	0.084859661	-3.558777282	1.54E-07	4.63E-05	Down Regulation	14	66224235	66246656	-	2263	Gulo	GO:0003885;GO:0005783;GO:0005789;GO:0016020;GO:0016020;GO:0016021;GO:0016491;GO:0016491;GO:0016899;GO:0019853;GO:0019853;GO:0031090;GO:0043231;GO:0050105;GO:0050660;GO:0050660;GO:0055114;GO:0055114;GO:0071949;	K00103	EC:1.1.3.8	C;V	0US1A;1CW4F;0DM98;0VAMT;1B15K;19153;KOG4730;12TCE;09ZRA	gulonolactone (L-) oxidase [Source:MGI Symbol;Acc:MGI:1353434]	268756	P58710	ko00053(Ascorbate and aldarate metabolism)	GO:0019853//L-ascorbic acid biosynthetic process;GO:0019853//L-ascorbic acid biosynthetic process;GO:0055114//obsolete oxidation-reduction process;GO:0055114//obsolete oxidation-reduction process;	GO:0005783//endoplasmic reticulum;GO:0005789//endoplasmic reticulum membrane;GO:0016020//membrane;GO:0016020//membrane;GO:0016021//integral component of membrane;GO:0031090//organelle membrane;GO:0043231//intracellular membrane-bounded organelle;	GO:0003885//D-arabinono-1,4-lactone oxidase activity;GO:0016491//oxidoreductase activity;GO:0016491//oxidoreductase activity;GO:0016899//oxidoreductase activity, acting on the CH-OH group of donors, oxygen as acceptor;GO:0050105//L-gulonolactone oxidase activity;GO:0050660//flavin adenine dinucleotide binding;GO:0050660//flavin adenine dinucleotide binding;GO:0071949//FAD binding;
ENSMUSG00000019929	1285.959838	2211.26655	360.6531257	0.163097988	-2.616189108	1.73E-07	5.12E-05	Down Regulation	10	97315471	97354005	+	5838	Dcn	GO:0001822;GO:0001890;GO:0005518;GO:0005518;GO:0005518;GO:0005539;GO:0005576;GO:0005589;GO:0005589;GO:0005615;GO:0007519;GO:0007568;GO:0009612;GO:0010508;GO:0010508;GO:0010508;GO:0010596;GO:0010596;GO:0014068;GO:0014068;GO:0016239;GO:0016239;GO:0016525;GO:0016525;GO:0019800;GO:0030021;GO:0030021;GO:0031012;GO:0031012;GO:0032496;GO:0042060;GO:0045944;GO:0045944;GO:0047485;GO:0047485;GO:0050840;GO:…	K04660	-	O;T	1D0C4;KOG0619;1AYXV;0A3K2;0UPBI;13HY3;0DR6S;0VCKV;1908G	decorin [Source:MGI Symbol;Acc:MGI:94872]	13179	P28654;Q3UKR1	ko05205(Proteoglycans in cancer);ko04350(TGF-beta signaling pathway)	GO:0001822//kidney development;GO:0001890//placenta development;GO:0007519//skeletal muscle tissue development;GO:0007568//aging;GO:0009612//response to mechanical stimulus;GO:0010508//positive regulation of autophagy;GO:0010508//positive regulation of autophagy;GO:0010508//positive regulation of autophagy;GO:0010596//negative regulation of endothelial cell migration;GO:0010596//negative regulati…	GO:0005576//extracellular region;GO:0005589//collagen type VI trimer;GO:0005589//collagen type VI trimer;GO:0005615//extracellular space;GO:0031012//extracellular matrix;GO:0031012//extracellular matrix;GO:0062023//collagen-containing extracellular matrix;GO:0005576//extracellular region;GO:0005589//collagen type VI trimer;GO:0005615//extracellular space;GO:0031012//extracellular matrix;GO:006202…	GO:0005518//collagen binding;GO:0005518//collagen binding;GO:0005518//collagen binding;GO:0005539//glycosaminoglycan binding;GO:0030021//extracellular matrix structural constituent conferring compression resistance;GO:0030021//extracellular matrix structural constituent conferring compression resistance;GO:0047485//protein N-terminus binding;GO:0047485//protein N-terminus binding;GO:0050840//extr…
ENSMUSG00000090145	210.1066376	369.4859156	50.72735962	0.137291727	-2.864683397	1.81E-07	5.26E-05	Down Regulation	1	88030974	88146725	+	2382	Ugt1a6b	GO:0005783;GO:0008194;GO:0015020;GO:0015020;GO:0016020;GO:0016021;GO:0016740;GO:0016757;GO:0019899;GO:0032991;GO:0042803;GO:0043231;GO:0044877;GO:0046982;GO:0052696;GO:0052697;GO:0005783;GO:0008194;GO:0015020;GO:0015020;GO:0016020;GO:0016021;GO:0016740;GO:0016757;GO:0019899;GO:0032991;GO:0042803;GO:0043231;GO:0044877;GO:0046982;GO:0052696;GO:0052697;	K00699	EC:2.4.1.17	C;G	13QW9;1D135;1B3M6;0VF5A;0UKUI;0A4AK;KOG1192;0DRUP	UDP glucuronosyltransferase 1 family, polypeptide A6B [Source:MGI Symbol;Acc:MGI:3580629]	394435	K9J7B2	ko05207(Chemical carcinogenesis - receptor activation);ko05204(Chemical carcinogenesis - DNA adducts);ko04976(Bile secretion);ko00983(Drug metabolism - other enzymes);ko00982(Drug metabolism - cytochrome P450);ko00980(Metabolism of xenobiotics by cytochrome P450);ko00860(Porphyrin metabolism);ko00830(Retinol metabolism);ko00140(Steroid hormone biosynthesis);ko00053(Ascorbate and aldarate metaboli…	GO:0052696//flavonoid glucuronidation;GO:0052697//xenobiotic glucuronidation;GO:0052696//flavonoid glucuronidation;GO:0052697//xenobiotic glucuronidation;	GO:0005783//endoplasmic reticulum;GO:0016020//membrane;GO:0016021//integral component of membrane;GO:0032991//protein-containing complex;GO:0043231//intracellular membrane-bounded organelle;GO:0005783//endoplasmic reticulum;GO:0016020//membrane;GO:0016021//integral component of membrane;GO:0032991//protein-containing complex;GO:0043231//intracellular membrane-bounded organelle;	GO:0008194//UDP-glycosyltransferase activity;GO:0015020//glucuronosyltransferase activity;GO:0015020//glucuronosyltransferase activity;GO:0016740//transferase activity;GO:0016757//glycosyltransferase activity;GO:0019899//enzyme binding;GO:0042803//protein homodimerization activity;GO:0044877//protein-containing complex binding;GO:0046982//protein heterodimerization activity;GO:0008194//UDP-glycos…
ENSMUSG00000060371	55.28327552	106.7395787	3.826972305	0.035853358	-4.801747952	1.92E-07	5.46E-05	Down Regulation	5	130398296	130876253	+	10483	Caln1	GO:0005509;GO:0016020;GO:0016021;GO:0032588;GO:0005509;GO:0005509;GO:0005737;GO:0005794;GO:0005886;GO:0008150;GO:0016020;GO:0016021;GO:0032588;GO:0046872;GO:0048471;GO:0005509;GO:0005737;GO:0005794;GO:0005886;GO:0008150;GO:0016020;GO:0016021;GO:0032588;GO:0046872;GO:0048471;	K23849	-	T	09VH5;0V6GE;0DGRW;13BJK;1CRFX;0UTII;1B1DD;192XE;KOG0027	calneuron 1 [Source:MGI Symbol;Acc:MGI:2155987]	140904	Q9JJG7;Q542R1	-	GO:0008150//biological_process;GO:0008150//biological_process;	GO:0016020//membrane;GO:0016021//integral component of membrane;GO:0032588//trans-Golgi network membrane;GO:0005737//cytoplasm;GO:0005794//Golgi apparatus;GO:0005886//plasma membrane;GO:0016020//membrane;GO:0016021//integral component of membrane;GO:0032588//trans-Golgi network membrane;GO:0048471//perinuclear region of cytoplasm;GO:0005737//cytoplasm;GO:0005794//Golgi apparatus;GO:0005886//plasm…	GO:0005509//calcium ion binding;GO:0005509//calcium ion binding;GO:0005509//calcium ion binding;GO:0046872//metal ion binding;GO:0005509//calcium ion binding;GO:0046872//metal ion binding;
ENSMUSG00000054034	191.0779929	22.15499491	360.0009909	16.24920215	4.022296977	1.97E-07	5.46E-05	Up Regulation	X	135101697	135104625	-	1263	Tceal5	GO:0003746;GO:0005634;GO:0005634;GO:0006414;GO:0050699;	-	-	K	193IS;1D2VW;0UUPE;13SK7;1B41I;0VH91;0JBBY;0A38J;0DQUK	transcription elongation factor A (SII)-like 5 [Source:MGI Symbol;Acc:MGI:3036236]	331532	Q8CCT4;Q14C38	-	GO:0006414//translational elongation;	GO:0005634//nucleus;GO:0005634//nucleus;	GO:0003746//translation elongation factor activity;GO:0050699//WW domain binding;
ENSMUSG00000051748	1184.647803	2312.381009	56.91459745	0.024612984	-5.344436597	2.00E-07	5.46E-05	Down Regulation	11	83637766	83643468	+	434	Wfdc21	GO:0004867;GO:0005576;GO:0005576;GO:0005615;GO:0005615;GO:0008047;GO:0010466;GO:0010951;GO:0019731;GO:0030414;GO:0032496;GO:0034612;GO:0045087;GO:0050790;GO:0050872;	-	-	S	0UWPJ;1B8DV;0DW8N;1D5UV;0JMCX;0AB9V;0VNAH;14C47	WAP four-disulfide core domain 21 [Source:MGI Symbol;Acc:MGI:1913357]	66107	Q8BTE6	-	GO:0010466//negative regulation of peptidase activity;GO:0010951//negative regulation of endopeptidase activity;GO:0019731//antibacterial humoral response;GO:0032496//response to lipopolysaccharide;GO:0034612//response to tumor necrosis factor;GO:0045087//innate immune response;GO:0050790//regulation of catalytic activity;GO:0050872//white fat cell differentiation;	GO:0005576//extracellular region;GO:0005576//extracellular region;GO:0005615//extracellular space;GO:0005615//extracellular space;	GO:0004867//serine-type endopeptidase inhibitor activity;GO:0008047//enzyme activator activity;GO:0030414//peptidase inhibitor activity;
ENSMUSG00000015094	174.0026465	39.37221865	308.6330744	7.838854017	2.970642758	2.01E-07	5.46E-05	Up Regulation	2	25289363	25299506	+	3906	Npdc1	GO:0016020;GO:0016021;GO:0016021;GO:0016021;GO:0016021;GO:0016020;GO:0016021;GO:0016021;GO:0016020;GO:0016021;GO:0016021;	-	-	T	18U4I;0VJFA;0A54Z;1AZ52;0DQTK;KOG3884;13RIZ;0UTD5;1CZX9	neural proliferation, differentiation and control 1 [Source:MGI Symbol;Acc:MGI:1099802]	18146	Q64322	-	-	GO:0016020//membrane;GO:0016021//integral component of membrane;GO:0016021//integral component of membrane;GO:0016021//integral component of membrane;GO:0016021//integral component of membrane;GO:0016020//membrane;GO:0016021//integral component of membrane;GO:0016021//integral component of membrane;GO:0016020//membrane;GO:0016021//integral component of membrane;GO:0016021//integral component of m…	-
ENSMUSG00000039697	87.95751191	15.99042845	159.9245954	10.00127019	3.322111333	2.11E-07	5.64E-05	Up Regulation	10	30504995	30679322	-	10565	Ncoa7	GO:0005634;GO:0005634;GO:0006979;GO:0030374;GO:0030374;GO:0030374;GO:0035257;GO:0035257;GO:0045944;GO:0045944;GO:1900408;GO:1902083;GO:1903204;GO:1903204;GO:0005634;GO:0005634;GO:0006979;GO:0030374;GO:0030374;GO:0030374;GO:0030374;GO:0035257;GO:0035257;GO:0035257;GO:0045944;GO:0045944;GO:0045944;GO:1900408;GO:1902083;GO:1903204;GO:1903204;GO:0005634;GO:0005634;GO:0006979;GO:0030374;GO:0030374;GO:…	-	-	K	196PR;1B9S7;1DC9G;0E59G;14SVA;0V0SJ;0WC7A;0KCPQ;0AZR3	nuclear receptor coactivator 7 [Source:MGI Symbol;Acc:MGI:2444847]	211329	Q6DFV7	-	GO:0006979//response to oxidative stress;GO:0045944//positive regulation of transcription by RNA polymerase II;GO:0045944//positive regulation of transcription by RNA polymerase II;GO:1900408//negative regulation of cellular response to oxidative stress;GO:1902083//negative regulation of peptidyl-cysteine S-nitrosylation;GO:1903204//negative regulation of oxidative stress-induced neuron death;GO:…	GO:0005634//nucleus;GO:0005634//nucleus;GO:0005634//nucleus;GO:0005634//nucleus;GO:0005634//nucleus;GO:0005634//nucleus;GO:0005634//nucleus;GO:0005634//nucleus;GO:0005634//nucleus;GO:0005634//nucleus;GO:0005634//nucleus;GO:0005634//nucleus;GO:0005634//nucleus;GO:0005634//nucleus;	GO:0030374//nuclear receptor coactivator activity;GO:0030374//nuclear receptor coactivator activity;GO:0030374//nuclear receptor coactivator activity;GO:0035257//nuclear receptor binding;GO:0035257//nuclear receptor binding;GO:0030374//nuclear receptor coactivator activity;GO:0030374//nuclear receptor coactivator activity;GO:0030374//nuclear receptor coactivator activity;GO:0030374//nuclear recep…
ENSMUSG00000022218	123.2008297	223.7838343	22.61782507	0.101069968	-3.306573711	2.71E-07	7.12E-05	Down Regulation	14	55937466	55951383	-	3162	Tgm1	GO:0003810;GO:0003810;GO:0010838;GO:0016020;GO:0018149;GO:0018149;GO:0018215;GO:0030216;GO:0031224;GO:0042802;GO:0045787;GO:0046872;GO:0003810;GO:0018149;GO:0018215;GO:0046872;GO:0003810;GO:0018149;GO:0018215;GO:0046872;GO:0018149;GO:0018149;	K05619	EC:2.3.2.13	O	0V54T;12WTW;0IFMV;09U5T;18XJJ;1D059;0DFFC;0UJVS;1AUCQ	transglutaminase 1, K polypeptide [Source:MGI Symbol;Acc:MGI:98730]	21816	Q9JLF6;A0A0R4J293	-	GO:0010838//positive regulation of keratinocyte proliferation;GO:0018149//peptide cross-linking;GO:0018149//peptide cross-linking;GO:0018215//protein phosphopantetheinylation;GO:0030216//keratinocyte differentiation;GO:0045787//positive regulation of cell cycle;GO:0018149//peptide cross-linking;GO:0018215//protein phosphopantetheinylation;GO:0018149//peptide cross-linking;GO:0018215//protein phos…	GO:0016020//membrane;GO:0031224//intrinsic component of membrane;	GO:0003810//protein-glutamine gamma-glutamyltransferase activity;GO:0003810//protein-glutamine gamma-glutamyltransferase activity;GO:0042802//identical protein binding;GO:0046872//metal ion binding;GO:0003810//protein-glutamine gamma-glutamyltransferase activity;GO:0046872//metal ion binding;GO:0003810//protein-glutamine gamma-glutamyltransferase activity;GO:0046872//metal ion binding;
ENSMUSG00000054757	1029.515748	1745.168956	313.8625394	0.179846506	-2.475161962	2.96E-07	7.67E-05	Down Regulation	13	4536848	4573344	-	1861	Akr1c20	GO:0004032;GO:0004033;GO:0005829;GO:0006693;GO:0006694;GO:0008202;GO:0016229;GO:0016491;GO:0016491;GO:0032052;GO:0042448;GO:0044597;GO:0044598;GO:0047023;GO:0047086;GO:0055114;GO:0055114;GO:0004032;GO:0004033;GO:0005829;GO:0006693;GO:0006694;GO:0008202;GO:0016229;GO:0016491;GO:0016491;GO:0032052;GO:0042448;GO:0044597;GO:0044598;GO:0047023;GO:0047086;GO:0055114;GO:0055114;GO:0004032;GO:0004033;GO:…	-	-	K	KOG1577	aldo-keto reductase family 1, member C20 [Source:MGI Symbol;Acc:MGI:2151104]	116852	Q9CZU0;Q8VC77	-	GO:0006693//prostaglandin metabolic process;GO:0006694//steroid biosynthetic process;GO:0008202//steroid metabolic process;GO:0042448//progesterone metabolic process;GO:0044597//daunorubicin metabolic process;GO:0044598//doxorubicin metabolic process;GO:0055114//obsolete oxidation-reduction process;GO:0055114//obsolete oxidation-reduction process;GO:0006693//prostaglandin metabolic process;GO:000…	GO:0005829//cytosol;GO:0005829//cytosol;GO:0005829//cytosol;	GO:0004032//alditol:NADP+ 1-oxidoreductase activity;GO:0004033//aldo-keto reductase (NADP) activity;GO:0016229//steroid dehydrogenase activity;GO:0016491//oxidoreductase activity;GO:0016491//oxidoreductase activity;GO:0032052//bile acid binding;GO:0047023//androsterone dehydrogenase activity;GO:0047086//ketosteroid monooxygenase activity;GO:0004032//alditol:NADP+ 1-oxidoreductase activity;GO:0004…
ENSMUSG00000030208	82.24762043	15.21942206	149.2758188	9.808244902	3.293995002	3.10E-07	7.90E-05	Up Regulation	6	135339543	135360171	+	5935	Emp1	GO:0005886;GO:0005886;GO:0005886;GO:0005886;GO:0008219;GO:0008219;GO:0016020;GO:0016020;GO:0016021;GO:0016021;GO:0032060;GO:0032060;GO:0016020;GO:0016021;GO:0005886;GO:0005886;GO:0008219;GO:0016020;GO:0016020;GO:0016021;GO:0016021;GO:0032060;GO:0005886;GO:0005886;GO:0008219;GO:0016020;GO:0016020;GO:0016021;GO:0016021;GO:0032060;	-	-	U	1D35G;0VHND;192Z7;0UV06;0DTTB;13PXT;0IW7W;1B5E1;0A6UE	epithelial membrane protein 1 [Source:MGI Symbol;Acc:MGI:107941]	13730	P47801;Q4FK43	-	GO:0008219//cell death;GO:0008219//cell death;GO:0032060//bleb assembly;GO:0032060//bleb assembly;GO:0008219//cell death;GO:0032060//bleb assembly;GO:0008219//cell death;GO:0032060//bleb assembly;	GO:0005886//plasma membrane;GO:0005886//plasma membrane;GO:0005886//plasma membrane;GO:0005886//plasma membrane;GO:0016020//membrane;GO:0016020//membrane;GO:0016021//integral component of membrane;GO:0016021//integral component of membrane;GO:0016020//membrane;GO:0016021//integral component of membrane;GO:0005886//plasma membrane;GO:0005886//plasma membrane;GO:0016020//membrane;GO:0016020//membra…	-
ENSMUSG00000040026	59.04657035	109.1768461	8.916294564	0.081668365	-3.614078837	3.38E-07	8.50E-05	Down Regulation	7	46361422	46365124	-	2606	Saa3	GO:0005576;GO:0005576;GO:0005615;GO:0006953;GO:0007252;GO:0009617;GO:0034364;GO:0035634;GO:0035662;GO:0042056;GO:0050918;GO:0060326;GO:0071347;	K17310	-	S	0UVED;1D3KC;1968W;0IXU4;1B5XD;0DUDX;0A7RM;13V05;0VIAJ	serum amyloid A 3 [Source:MGI Symbol;Acc:MGI:98223]	20210	P04918	-	GO:0006953//acute-phase response;GO:0007252//I-kappaB phosphorylation;GO:0009617//response to bacterium;GO:0035634//response to stilbenoid;GO:0050918//positive chemotaxis;GO:0060326//cell chemotaxis;GO:0071347//cellular response to interleukin-1;	GO:0005576//extracellular region;GO:0005576//extracellular region;GO:0005615//extracellular space;GO:0034364//high-density lipoprotein particle;	GO:0035662//Toll-like receptor 4 binding;GO:0042056//chemoattractant activity;
ENSMUSG00000032079	8700.89203	14754.75141	2647.032646	0.17940205	-2.478731722	3.81E-07	9.43E-05	Down Regulation	9	46179931	46183217	+	2522	Apoa5	GO:0005543;GO:0005543;GO:0005576;GO:0005576;GO:0005576;GO:0005615;GO:0005768;GO:0005769;GO:0005770;GO:0005794;GO:0005829;GO:0006641;GO:0006695;GO:0006869;GO:0006869;GO:0006869;GO:0008047;GO:0008201;GO:0008289;GO:0008289;GO:0010873;GO:0010898;GO:0010898;GO:0010902;GO:0015485;GO:0019433;GO:0019899;GO:0030300;GO:0031210;GO:0031210;GO:0033344;GO:0033700;GO:0034361;GO:0034361;GO:0034364;GO:0034364;GO:…	K09025	-	O;T	1CPFI;1ASQ7;0IKFF;0DQ23;18TKV;09VKE;13H6P;0US4P;0VDAQ	apolipoprotein A-V [Source:MGI Symbol;Acc:MGI:1913363]	66113	Q8C7G5	ko03320(PPAR signaling pathway)	GO:0006641//triglyceride metabolic process;GO:0006695//cholesterol biosynthetic process;GO:0006869//lipid transport;GO:0006869//lipid transport;GO:0006869//lipid transport;GO:0010873//positive regulation of cholesterol esterification;GO:0010898//positive regulation of triglyceride catabolic process;GO:0010898//positive regulation of triglyceride catabolic process;GO:0010902//positive regulation o…	GO:0005576//extracellular region;GO:0005576//extracellular region;GO:0005576//extracellular region;GO:0005615//extracellular space;GO:0005768//endosome;GO:0005769//early endosome;GO:0005770//late endosome;GO:0005794//Golgi apparatus;GO:0005829//cytosol;GO:0034361//very-low-density lipoprotein particle;GO:0034361//very-low-density lipoprotein particle;GO:0034364//high-density lipoprotein particle;…	GO:0005543//phospholipid binding;GO:0005543//phospholipid binding;GO:0008047//enzyme activator activity;GO:0008201//heparin binding;GO:0008289//lipid binding;GO:0008289//lipid binding;GO:0015485//cholesterol binding;GO:0019899//enzyme binding;GO:0031210//phosphatidylcholine binding;GO:0031210//phosphatidylcholine binding;GO:0035473//lipase binding;GO:0050750//low-density lipoprotein particle rece…
ENSMUSG00000028108	971.572872	1658.650077	284.4956665	0.171522415	-2.543530973	3.88E-07	9.48E-05	Down Regulation	3	95641459	95646881	-	2522	Ecm1	GO:0001503;GO:0001525;GO:0001938;GO:0001938;GO:0001938;GO:0001960;GO:0002020;GO:0002020;GO:0002063;GO:0002828;GO:0003416;GO:0005134;GO:0005201;GO:0005515;GO:0005576;GO:0005576;GO:0005615;GO:0005615;GO:0005615;GO:0005615;GO:0006357;GO:0006954;GO:0007165;GO:0008022;GO:0008022;GO:0010466;GO:0010466;GO:0010466;GO:0019899;GO:0019899;GO:0030500;GO:0030500;GO:0030500;GO:0030502;GO:0030502;GO:0030502;GO:…	K23867	-	W	0USHJ;13MZ1;1CY3M;0A1HP;0DP5M;0VCD6;1B2MZ;18YI5;0IVN8	extracellular matrix protein 1 [Source:MGI Symbol;Acc:MGI:103060]	13601	Q61508	-	GO:0001503//ossification;GO:0001525//angiogenesis;GO:0001938//positive regulation of endothelial cell proliferation;GO:0001938//positive regulation of endothelial cell proliferation;GO:0001938//positive regulation of endothelial cell proliferation;GO:0001960//negative regulation of cytokine-mediated signaling pathway;GO:0002063//chondrocyte development;GO:0002828//regulation of type 2 immune resp…	GO:0005576//extracellular region;GO:0005576//extracellular region;GO:0005615//extracellular space;GO:0005615//extracellular space;GO:0005615//extracellular space;GO:0005615//extracellular space;GO:0062023//collagen-containing extracellular matrix;GO:0062023//collagen-containing extracellular matrix;GO:0062023//collagen-containing extracellular matrix;GO:0062023//collagen-containing extracellular …	GO:0002020//protease binding;GO:0002020//protease binding;GO:0005134//interleukin-2 receptor binding;GO:0005201//extracellular matrix structural constituent;GO:0005515//protein binding;GO:0008022//protein C-terminus binding;GO:0008022//protein C-terminus binding;GO:0019899//enzyme binding;GO:0019899//enzyme binding;GO:0043236//laminin binding;GO:0043236//laminin binding;
ENSMUSG00000078964	719.6746047	1222.199545	217.1496646	0.177671204	-2.492718219	4.25E-07	0.000102234	Down Regulation	8	93783356	93806645	-	1964	Ces1b	GO:0004771;GO:0004806;GO:0005615;GO:0016042;GO:0016787;GO:0052689;	-	-	Q;T	0DEJK;KOG1516;1318D;09T8E;0V47D	carboxylesterase 1B [Source:MGI Symbol;Acc:MGI:3779470]	382044	D3Z5G7	-	GO:0016042//lipid catabolic process;	GO:0005615//extracellular space;	GO:0004771//sterol esterase activity;GO:0004806//triglyceride lipase activity;GO:0016787//hydrolase activity;GO:0052689//carboxylic ester hydrolase activity;
ENSMUSG00000027435	282.3296449	55.16596385	509.493326	9.235646229	3.207212912	4.32E-07	0.000102487	Up Regulation	2	148278560	148285483	-	6677	Cd93	GO:0001849;GO:0001849;GO:0005509;GO:0005886;GO:0005886;GO:0007155;GO:0009986;GO:0016020;GO:0016021;GO:0030246;GO:0031410;GO:0098609;GO:0098609;GO:0098609;	K06702	-	W;T	13J7Q;18U2X;0IJQN;1CXI8;0UQ99;0DNM0;0A0ZM;1ATJD;0VBW3	CD93 antigen [Source:MGI Symbol;Acc:MGI:106664]	17064	O89103	-	GO:0007155//cell adhesion;GO:0098609//cell-cell adhesion;GO:0098609//cell-cell adhesion;GO:0098609//cell-cell adhesion;	GO:0005886//plasma membrane;GO:0005886//plasma membrane;GO:0009986//cell surface;GO:0016020//membrane;GO:0016021//integral component of membrane;GO:0031410//cytoplasmic vesicle;	GO:0001849//complement component C1q complex binding;GO:0001849//complement component C1q complex binding;GO:0005509//calcium ion binding;GO:0030246//carbohydrate binding;
ENSMUSG00000027762	286.8959354	495.2727447	78.51912619	0.158537143	-2.657107208	4.40E-07	0.000102949	Down Regulation	3	59989290	59994987	+	1640	Sucnr1	GO:0002001;GO:0002281;GO:0004930;GO:0004930;GO:0005886;GO:0007165;GO:0007186;GO:0007186;GO:0009986;GO:0016020;GO:0016021;GO:0016021;GO:0038023;GO:0042593;GO:0050729;GO:0050921;GO:0051592;GO:0060177;	K10042	-	T	1CZP6;1AVRY;18WQR;0A2YK;0DQKC;0V6C8;0IJKI;0UTK4;13N3N	succinate receptor 1 [Source:MGI Symbol;Acc:MGI:1934135]	84112	Q99MT6	ko04024(cAMP signaling pathway)	GO:0002001//renin secretion into blood stream;GO:0002281//macrophage activation involved in immune response;GO:0007165//signal transduction;GO:0007186//G protein-coupled receptor signaling pathway;GO:0007186//G protein-coupled receptor signaling pathway;GO:0042593//glucose homeostasis;GO:0050729//positive regulation of inflammatory response;GO:0050921//positive regulation of chemotaxis;GO:0051592…	GO:0005886//plasma membrane;GO:0009986//cell surface;GO:0016020//membrane;GO:0016021//integral component of membrane;GO:0016021//integral component of membrane;	GO:0004930//G protein-coupled receptor activity;GO:0004930//G protein-coupled receptor activity;GO:0038023//signaling receptor activity;
ENSMUSG00000022652	96.39705159	0.740352045	192.0537511	259.4086861	8.019082978	4.82E-07	0.000110593	Up Regulation	16	48251600	48451263	+	6479	Morc1	GO:0001662;GO:0001673;GO:0003674;GO:0005634;GO:0005634;GO:0005634;GO:0007275;GO:0007283;GO:0007283;GO:0008270;GO:0010529;GO:0010629;GO:0030154;GO:0040029;GO:0043046;GO:0044026;GO:0046872;GO:2000143;	K24135	-	D	09V93;0DGHE;1CR75;KOG1845;1AVKP;0UK4J;195Q7;0V68F;12P6J	microrchidia 1 [Source:MGI Symbol;Acc:MGI:1316740]	17450	Q9WVL5	-	GO:0001662//behavioral fear response;GO:0007275//multicellular organism development;GO:0007283//spermatogenesis;GO:0007283//spermatogenesis;GO:0010529//negative regulation of transposition;GO:0010629//negative regulation of gene expression;GO:0030154//cell differentiation;GO:0040029//regulation of gene expression, epigenetic;GO:0043046//DNA methylation involved in gamete generation;GO:0044026//DN…	GO:0001673//male germ cell nucleus;GO:0005634//nucleus;GO:0005634//nucleus;GO:0005634//nucleus;	GO:0003674//molecular_function;GO:0008270//zinc ion binding;GO:0046872//metal ion binding;
ENSMUSG00000009092	87.62992026	7.558523218	167.7013173	22.18704798	4.471645822	4.86E-07	0.000110593	Up Regulation	10	75729247	75731775	+	1993	Derl3	GO:0000839;GO:0005047;GO:0005047;GO:0005783;GO:0005785;GO:0005789;GO:0016020;GO:0016021;GO:0018279;GO:0018279;GO:0018279;GO:0030176;GO:0030176;GO:0030176;GO:0030433;GO:0030433;GO:0030433;GO:0030433;GO:0030968;GO:0030968;GO:0030968;GO:0044877;GO:0048500;GO:0051787;GO:1904153;GO:1904153;GO:1990381;GO:0005783;GO:0005789;GO:0016020;GO:0016021;	K13989	-	S;J;O	190MG;0V8TQ;0UMXU;09XW7;1CU0R;13HIZ;0DJ8T;1AS59;KOG0858	Der1-like domain family, member 3 [Source:MGI Symbol;Acc:MGI:1917627]	70377	Q9D8K3;Q14C34	ko04141(Protein processing in endoplasmic reticulum)	GO:0018279//protein N-linked glycosylation via asparagine;GO:0018279//protein N-linked glycosylation via asparagine;GO:0018279//protein N-linked glycosylation via asparagine;GO:0030433//ubiquitin-dependent ERAD pathway;GO:0030433//ubiquitin-dependent ERAD pathway;GO:0030433//ubiquitin-dependent ERAD pathway;GO:0030433//ubiquitin-dependent ERAD pathway;GO:0030968//endoplasmic reticulum unfolded pr…	GO:0000839//Hrd1p ubiquitin ligase ERAD-L complex;GO:0005783//endoplasmic reticulum;GO:0005785//signal recognition particle receptor complex;GO:0005789//endoplasmic reticulum membrane;GO:0016020//membrane;GO:0016021//integral component of membrane;GO:0030176//integral component of endoplasmic reticulum membrane;GO:0030176//integral component of endoplasmic reticulum membrane;GO:0030176//integral …	GO:0005047//signal recognition particle binding;GO:0005047//signal recognition particle binding;GO:0044877//protein-containing complex binding;GO:0051787//misfolded protein binding;GO:1990381//ubiquitin-specific protease binding;
ENSMUSG00000029552	106.2002945	22.67730445	189.7232844	8.366218517	3.06457568	5.38E-07	0.00011965	Up Regulation	6	17065148	17105827	+	6835	Tes	GO:0005737;GO:0005925;GO:0008270;GO:0030054;GO:0042127;GO:0046872;GO:0008270;GO:0042127;GO:0005737;GO:0005925;GO:0008270;GO:0030054;GO:0042127;GO:0046872;	K24270	-	Z;T	13BM2;0E7R4;1DER5;1972B;0B3JB;1BARR;0WFYU;0V2TC;0INGJ	testin LIM domain protein [Source:MGI Symbol;Acc:MGI:105081]	21753	Q921W7	-	GO:0042127//regulation of cell population proliferation;GO:0042127//regulation of cell population proliferation;GO:0042127//regulation of cell population proliferation;	GO:0005737//cytoplasm;GO:0005925//focal adhesion;GO:0030054//cell junction;GO:0005737//cytoplasm;GO:0005925//focal adhesion;GO:0030054//cell junction;	GO:0008270//zinc ion binding;GO:0046872//metal ion binding;GO:0008270//zinc ion binding;GO:0008270//zinc ion binding;GO:0046872//metal ion binding;
ENSMUSG00000033177	279.7312673	6.412130742	553.0504039	86.25064368	6.430463318	5.40E-07	0.00011965	Up Regulation	16	45476678	45514021	-	2837	Tmprss7	GO:0004252;GO:0005515;GO:0005886;GO:0005886;GO:0006508;GO:0006508;GO:0008233;GO:0008236;GO:0016020;GO:0016021;GO:0016787;	K09638	EC:3.4.21.-	O	0UJ5B;0A238;190YT;KOG3627;0DPR7;0VCYR;1CYQG;1AW9G;12P8V	transmembrane serine protease 7 [Source:MGI Symbol;Acc:MGI:2686594]	208171	Q8BIK6	-	GO:0006508//proteolysis;GO:0006508//proteolysis;	GO:0005886//plasma membrane;GO:0005886//plasma membrane;GO:0016020//membrane;GO:0016021//integral component of membrane;	GO:0004252//serine-type endopeptidase activity;GO:0005515//protein binding;GO:0008233//peptidase activity;GO:0008236//serine-type peptidase activity;GO:0016787//hydrolase activity;
ENSMUSG00000032528	241.1072843	419.4331168	62.78145173	0.149681676	-2.740030481	5.76E-07	0.00012589	Down Regulation	9	121471782	121502020	+	5800	Vipr1	GO:0004888;GO:0004930;GO:0004930;GO:0004999;GO:0004999;GO:0004999;GO:0004999;GO:0005886;GO:0005886;GO:0007165;GO:0007166;GO:0007186;GO:0007186;GO:0007187;GO:0007187;GO:0007188;GO:0008528;GO:0016020;GO:0016020;GO:0016021;GO:0016021;GO:0017046;GO:0017046;GO:0017046;GO:0043235;GO:0043235;	K04589	-	T	1CVQ8;0UJCZ;0DKV8;191WM;1AUW2;KOG4564;09ZCX;0VA9Z;13KZH	vasoactive intestinal peptide receptor 1 [Source:MGI Symbol;Acc:MGI:109272]	22354	P97751	ko04080(Neuroactive ligand-receptor interaction)	GO:0007165//signal transduction;GO:0007166//cell surface receptor signaling pathway;GO:0007186//G protein-coupled receptor signaling pathway;GO:0007186//G protein-coupled receptor signaling pathway;GO:0007187//G protein-coupled receptor signaling pathway, coupled to cyclic nucleotide second messenger;GO:0007187//G protein-coupled receptor signaling pathway, coupled to cyclic nucleotide second mes…	GO:0005886//plasma membrane;GO:0005886//plasma membrane;GO:0016020//membrane;GO:0016020//membrane;GO:0016021//integral component of membrane;GO:0016021//integral component of membrane;GO:0043235//receptor complex;GO:0043235//receptor complex;	GO:0004888//transmembrane signaling receptor activity;GO:0004930//G protein-coupled receptor activity;GO:0004930//G protein-coupled receptor activity;GO:0004999//vasoactive intestinal polypeptide receptor activity;GO:0004999//vasoactive intestinal polypeptide receptor activity;GO:0004999//vasoactive intestinal polypeptide receptor activity;GO:0004999//vasoactive intestinal polypeptide receptor ac…
ENSMUSG00000024247	235.2017252	405.7037071	64.69974316	0.159475356	-2.648594595	7.50E-07	0.000161989	Down Regulation	17	83522721	83532499	+	2712	Pkdcc	GO:0000166;GO:0001501;GO:0001501;GO:0001501;GO:0001503;GO:0004672;GO:0004672;GO:0004713;GO:0004715;GO:0004715;GO:0004715;GO:0004715;GO:0005524;GO:0005524;GO:0005576;GO:0005576;GO:0005576;GO:0005794;GO:0006468;GO:0007275;GO:0015031;GO:0016301;GO:0016310;GO:0016740;GO:0018108;GO:0018108;GO:0018108;GO:0030154;GO:0030282;GO:0030501;GO:0032332;GO:0035108;GO:0035264;GO:0042997;GO:0048286;GO:0048566;GO:…	K17548	EC:2.7.10.2	T	1B3SW;KOG1187;0A2SM;0UQSQ;18TMK;0VDN6;135AA;1CZ40;0DQ30	protein kinase domain containing, cytoplasmic [Source:MGI Symbol;Acc:MGI:2147077]	106522	Q5RJI4	-	GO:0001501//skeletal system development;GO:0001501//skeletal system development;GO:0001501//skeletal system development;GO:0001503//ossification;GO:0006468//protein phosphorylation;GO:0007275//multicellular organism development;GO:0015031//protein transport;GO:0016310//phosphorylation;GO:0018108//peptidyl-tyrosine phosphorylation;GO:0018108//peptidyl-tyrosine phosphorylation;GO:0018108//peptidyl-…	GO:0005576//extracellular region;GO:0005576//extracellular region;GO:0005576//extracellular region;GO:0005794//Golgi apparatus;	GO:0000166//nucleotide binding;GO:0004672//protein kinase activity;GO:0004672//protein kinase activity;GO:0004713//protein tyrosine kinase activity;GO:0004715//non-membrane spanning protein tyrosine kinase activity;GO:0004715//non-membrane spanning protein tyrosine kinase activity;GO:0004715//non-membrane spanning protein tyrosine kinase activity;GO:0004715//non-membrane spanning protein tyrosine…
ENSMUSG00000071226	205.8861975	356.3038277	55.46856732	0.155677719	-2.683365614	8.48E-07	0.000179394	Down Regulation	6	120643330	120748151	+	17082	Cecr2	GO:0000791;GO:0000791;GO:0001842;GO:0001843;GO:0003674;GO:0005634;GO:0006325;GO:0007338;GO:0007338;GO:0021915;GO:0031010;GO:0043044;GO:0043044;GO:0043044;GO:0060122;GO:0090102;GO:0090537;GO:0090537;GO:0090537;GO:0097194;GO:0000791;GO:0000791;GO:0001842;GO:0001843;GO:0003674;GO:0005634;GO:0005634;GO:0006325;GO:0007338;GO:0007338;GO:0021915;GO:0031010;GO:0043044;GO:0043044;GO:0043044;GO:0043044;GO:…	-	-	K;B	0V6YP;0DJ91;KOG1472;09W09;13H8K;1CU12;18Y0N;1AVWB;0UJE6	CECR2, histone acetyl-lysine reader [Source:MGI Symbol;Acc:MGI:1923799]	330409	E9Q2Z1	-	GO:0001842//neural fold formation;GO:0001843//neural tube closure;GO:0006325//chromatin organization;GO:0007338//single fertilization;GO:0007338//single fertilization;GO:0021915//neural tube development;GO:0043044//chromatin remodeling;GO:0043044//chromatin remodeling;GO:0043044//chromatin remodeling;GO:0060122//inner ear receptor cell stereocilium organization;GO:0090102//cochlea development;GO:…	GO:0000791//euchromatin;GO:0000791//euchromatin;GO:0005634//nucleus;GO:0031010//ISWI-type complex;GO:0090537//CERF complex;GO:0090537//CERF complex;GO:0090537//CERF complex;GO:0000791//euchromatin;GO:0000791//euchromatin;GO:0005634//nucleus;GO:0005634//nucleus;GO:0031010//ISWI-type complex;GO:0090537//CERF complex;GO:0090537//CERF complex;GO:0090537//CERF complex;GO:0090537//CERF complex;GO:00905…	GO:0003674//molecular_function;GO:0003674//molecular_function;
ENSMUSG00000072115	585.3494701	1069.310717	101.3882231	0.094816429	-3.398719138	8.52E-07	0.000179394	Down Regulation	14	51328607	51339466	+	1202	Ang	GO:0001525;GO:0001525;GO:0001525;GO:0001666;GO:0001666;GO:0001878;GO:0001938;GO:0001938;GO:0003676;GO:0003677;GO:0003723;GO:0003779;GO:0003779;GO:0004518;GO:0004519;GO:0004540;GO:0004540;GO:0004540;GO:0005102;GO:0005102;GO:0005507;GO:0005507;GO:0005576;GO:0005576;GO:0005604;GO:0005604;GO:0005615;GO:0005615;GO:0005615;GO:0005634;GO:0005634;GO:0005730;GO:0005730;GO:0006651;GO:0006651;GO:0007202;GO:…	K16631	EC:3.1.27.-	W;K;B	0DTZQ;0UVF0;0VHRQ;0A76W;13WR1;1B5WR;193RE;0J3ET;1D3BY	angiogenin, ribonuclease, RNase A family, 5 [Source:MGI Symbol;Acc:MGI:88022]	11727	P21570;Q3TBG7	ko05014(Amyotrophic lateral sclerosis)	GO:0001525//angiogenesis;GO:0001525//angiogenesis;GO:0001525//angiogenesis;GO:0001666//response to hypoxia;GO:0001666//response to hypoxia;GO:0001878//response to yeast;GO:0001938//positive regulation of endothelial cell proliferation;GO:0001938//positive regulation of endothelial cell proliferation;GO:0006651//diacylglycerol biosynthetic process;GO:0006651//diacylglycerol biosynthetic process;GO…	GO:0005576//extracellular region;GO:0005576//extracellular region;GO:0005604//basement membrane;GO:0005604//basement membrane;GO:0005615//extracellular space;GO:0005615//extracellular space;GO:0005615//extracellular space;GO:0005634//nucleus;GO:0005634//nucleus;GO:0005730//nucleolus;GO:0005730//nucleolus;GO:0015629//actin cytoskeleton;GO:0030426//growth cone;GO:0031410//cytoplasmic vesicle;GO:003…	GO:0003676//nucleic acid binding;GO:0003677//DNA binding;GO:0003723//RNA binding;GO:0003779//actin binding;GO:0003779//actin binding;GO:0004518//nuclease activity;GO:0004519//endonuclease activity;GO:0004540//ribonuclease activity;GO:0004540//ribonuclease activity;GO:0004540//ribonuclease activity;GO:0005102//signaling receptor binding;GO:0005102//signaling receptor binding;GO:0005507//copper ion…
ENSMUSG00000060613	3028.075401	4993.354452	1062.796351	0.212842161	-2.23214414	1.37E-06	0.000284107	Down Regulation	19	40141797	40175777	-	1981	Cyp2c70	GO:0004497;GO:0005506;GO:0005737;GO:0005783;GO:0005789;GO:0006082;GO:0006805;GO:0008392;GO:0008395;GO:0016020;GO:0016491;GO:0016705;GO:0016712;GO:0019373;GO:0020037;GO:0020037;GO:0031090;GO:0042738;GO:0043231;GO:0043231;GO:0046872;GO:0055114;GO:0055114;GO:0055114;GO:0005506;GO:0016705;GO:0020037;GO:0055114;GO:0005506;GO:0016705;GO:0020037;GO:0055114;	K07413	EC:1.14.14.1	Q	0UIKN;195KG;1CRXQ;12SZU;0DGDQ;KOG0156;09TUB;1B1V8;0V59K	cytochrome P450, family 2, subfamily c, polypeptide 70 [Source:MGI Symbol;Acc:MGI:2385878]	226105	Q91W64	ko05204(Chemical carcinogenesis - DNA adducts);ko04750(Inflammatory mediator regulation of TRP channels);ko04726(Serotonergic synapse);ko00830(Retinol metabolism);ko00591(Linoleic acid metabolism);ko00590(Arachidonic acid metabolism);ko00140(Steroid hormone biosynthesis)	GO:0006082//organic acid metabolic process;GO:0006805//xenobiotic metabolic process;GO:0019373//epoxygenase P450 pathway;GO:0042738//xenobiotic catabolic process;GO:0055114//obsolete oxidation-reduction process;GO:0055114//obsolete oxidation-reduction process;GO:0055114//obsolete oxidation-reduction process;GO:0055114//obsolete oxidation-reduction process;GO:0055114//obsolete oxidation-reduction …	GO:0005737//cytoplasm;GO:0005783//endoplasmic reticulum;GO:0005789//endoplasmic reticulum membrane;GO:0016020//membrane;GO:0031090//organelle membrane;GO:0043231//intracellular membrane-bounded organelle;GO:0043231//intracellular membrane-bounded organelle;	GO:0004497//monooxygenase activity;GO:0005506//iron ion binding;GO:0008392//arachidonic acid epoxygenase activity;GO:0008395//steroid hydroxylase activity;GO:0016491//oxidoreductase activity;GO:0016705//oxidoreductase activity, acting on paired donors, with incorporation or reduction of molecular oxygen;GO:0016712//oxidoreductase activity, acting on paired donors, with incorporation or reduction …
ENSMUSG00000050359	246.9313967	6.98185172	486.8809416	69.73521655	6.123815501	1.39E-06	0.000286113	Up Regulation	3	92391259	92393202	-	806	Sprr1a	GO:0001533;GO:0005737;GO:0005737;GO:0018149;GO:0018149;GO:0030216;GO:0030280;GO:0031424;GO:0071944;	-	-	O	196E8;0AAMH;149BH;0UWRB;1D5JE;0VMK2;0JH2M;0DW9R;1B6XN	small proline-rich protein 1A [Source:MGI Symbol;Acc:MGI:106660]	20753	Q62266	-	GO:0018149//peptide cross-linking;GO:0018149//peptide cross-linking;GO:0030216//keratinocyte differentiation;GO:0031424//keratinization;	GO:0001533//cornified envelope;GO:0005737//cytoplasm;GO:0005737//cytoplasm;GO:0071944//cell periphery;	GO:0030280//structural constituent of skin epidermis;
ENSMUSG00000036834	32.82149568	3.024451677	62.61853968	20.7040966	4.371844349	1.41E-06	0.000286899	Up Regulation	3	63603655	63806893	-	8637	Plch1	GO:0004435;GO:0004435;GO:0005509;GO:0006629;GO:0006629;GO:0007165;GO:0007165;GO:0008081;GO:0016042;GO:0016787;GO:0035556;GO:0048015;GO:0050429;GO:0004435;GO:0004435;GO:0005509;GO:0006629;GO:0006629;GO:0007165;GO:0007165;GO:0008081;GO:0016042;GO:0016787;GO:0035556;GO:0048015;GO:0050429;GO:0004435;GO:0004435;GO:0004435;GO:0005509;GO:0005737;GO:0005737;GO:0005737;GO:0005829;GO:0006629;GO:0006629;GO:…	K19006	EC:3.1.4.11	T;I	1AZJR;12NH2;0V5XZ;09UY1;KOG0169;191BG;0DEKD;1CQX3;0UMN3	phospholipase C, eta 1 [Source:MGI Symbol;Acc:MGI:2683547]	269437	Q4KWH5	ko00562(Inositol phosphate metabolism)	GO:0006629//lipid metabolic process;GO:0006629//lipid metabolic process;GO:0007165//signal transduction;GO:0007165//signal transduction;GO:0016042//lipid catabolic process;GO:0035556//intracellular signal transduction;GO:0048015//phosphatidylinositol-mediated signaling;GO:0006629//lipid metabolic process;GO:0006629//lipid metabolic process;GO:0007165//signal transduction;GO:0007165//signal transd…	GO:0005737//cytoplasm;GO:0005737//cytoplasm;GO:0005737//cytoplasm;GO:0005829//cytosol;GO:0016020//membrane;GO:0016020//membrane;GO:0043231//intracellular membrane-bounded organelle;GO:0043231//intracellular membrane-bounded organelle;GO:0005737//cytoplasm;GO:0005737//cytoplasm;GO:0005829//cytosol;GO:0016020//membrane;GO:0016020//membrane;GO:0043231//intracellular membrane-bounded organelle;GO:000…	GO:0004435//phosphatidylinositol phospholipase C activity;GO:0004435//phosphatidylinositol phospholipase C activity;GO:0005509//calcium ion binding;GO:0008081//phosphoric diester hydrolase activity;GO:0016787//hydrolase activity;GO:0050429//calcium-dependent phospholipase C activity;GO:0004435//phosphatidylinositol phospholipase C activity;GO:0004435//phosphatidylinositol phospholipase C activity…
ENSMUSG00000035237	4246.498681	7076.737904	1416.259457	0.200128855	-2.320998898	1.47E-06	0.000293669	Down Regulation	8	106666183	106670014	-	1342	Lcat	GO:0003847;GO:0003847;GO:0003847;GO:0004607;GO:0004607;GO:0004607;GO:0004607;GO:0004623;GO:0004806;GO:0005576;GO:0005615;GO:0005615;GO:0005615;GO:0006629;GO:0006629;GO:0006629;GO:0006644;GO:0006644;GO:0006656;GO:0006656;GO:0008202;GO:0008203;GO:0008203;GO:0008203;GO:0008374;GO:0016740;GO:0016746;GO:0016787;GO:0030301;GO:0030301;GO:0034186;GO:0034186;GO:0034364;GO:0034364;GO:0034372;GO:0034372;GO:…	K00650	EC:2.3.1.43	I	0V6IX;18ZWH;12S4B;09VJS;1AX9Z;KOG2369;0UIYR;0DGU9;1CRIE	lecithin cholesterol acyltransferase [Source:MGI Symbol;Acc:MGI:96755]	16816	P16301	ko04979(Cholesterol metabolism);ko00564(Glycerophospholipid metabolism)	GO:0006629//lipid metabolic process;GO:0006629//lipid metabolic process;GO:0006629//lipid metabolic process;GO:0006644//phospholipid metabolic process;GO:0006644//phospholipid metabolic process;GO:0006656//phosphatidylcholine biosynthetic process;GO:0006656//phosphatidylcholine biosynthetic process;GO:0008202//steroid metabolic process;GO:0008203//cholesterol metabolic process;GO:0008203//cholest…	GO:0005576//extracellular region;GO:0005615//extracellular space;GO:0005615//extracellular space;GO:0005615//extracellular space;GO:0034364//high-density lipoprotein particle;GO:0034364//high-density lipoprotein particle;	GO:0003847//1-alkyl-2-acetylglycerophosphocholine esterase activity;GO:0003847//1-alkyl-2-acetylglycerophosphocholine esterase activity;GO:0003847//1-alkyl-2-acetylglycerophosphocholine esterase activity;GO:0004607//phosphatidylcholine-sterol O-acyltransferase activity;GO:0004607//phosphatidylcholine-sterol O-acyltransferase activity;GO:0004607//phosphatidylcholine-sterol O-acyltransferase activi…
ENSMUSG00000021876	7190.822449	13186.70213	1194.942771	0.090617257	-3.464070375	1.50E-06	0.000293669	Down Regulation	14	51328534	51343608	+	1637	Rnase4	GO:0003676;GO:0004518;GO:0004519;GO:0004540;GO:0005576;GO:0005615;GO:0016787;GO:0090501;GO:0003676;GO:0004518;GO:0004519;GO:0016787;	K16632	EC:3.1.27.-	S;G	0A7SA;0DU01;0IZBW;1B5GE;0UUYC;13T0V;1D3BW;1935U;0VHU6	ribonuclease, RNase A family 4 [Source:MGI Symbol;Acc:MGI:1926217]	58809	Q8C7E4	-	GO:0090501//RNA phosphodiester bond hydrolysis;	GO:0005576//extracellular region;GO:0005615//extracellular space;	GO:0003676//nucleic acid binding;GO:0004518//nuclease activity;GO:0004519//endonuclease activity;GO:0004540//ribonuclease activity;GO:0016787//hydrolase activity;GO:0003676//nucleic acid binding;GO:0004518//nuclease activity;GO:0004519//endonuclease activity;GO:0016787//hydrolase activity;
ENSMUSG00000043671	161.2342416	43.9345943	278.5338888	6.339739635	2.664423592	1.50E-06	0.000293669	Up Regulation	7	35384590	35453879	-	11367	Dpy19l3	GO:0000030;GO:0005637;GO:0016020;GO:0016021;GO:0016021;GO:0016740;GO:0016757;GO:0018406;GO:0016020;GO:0016021;GO:0016020;GO:0016021;GO:0016021;	K24553	EC:2.4.1.-	U	0DPC5;0UKSK;1CY4B;0V9UM;09ZGJ;194J8;KOG4587;1AW8S;12TYQ	dpy-19-like 3 (C. elegans) [Source:MGI Symbol;Acc:MGI:2443952]	233115	Q71B07	-	GO:0018406//protein C-linked glycosylation via 2'-alpha-mannosyl-L-tryptophan;	GO:0005637//nuclear inner membrane;GO:0016020//membrane;GO:0016021//integral component of membrane;GO:0016021//integral component of membrane;GO:0016020//membrane;GO:0016021//integral component of membrane;GO:0016020//membrane;GO:0016021//integral component of membrane;GO:0016021//integral component of membrane;	GO:0000030//mannosyltransferase activity;GO:0016740//transferase activity;GO:0016757//glycosyltransferase activity;
ENSMUSG00000014602	32.50635936	3.157481647	61.85523708	19.59005435	4.292049495	1.61E-06	0.000312336	Up Regulation	1	92943186	93029673	-	9330	Kif1a	GO:0000166;GO:0003774;GO:0003777;GO:0005524;GO:0005524;GO:0005737;GO:0007018;GO:0008017;GO:0000166;GO:0003774;GO:0003777;GO:0005524;GO:0005524;GO:0005737;GO:0007018;GO:0008017;GO:1904115;GO:0000166;GO:0003774;GO:0003777;GO:0005524;GO:0005524;GO:0005737;GO:0005829;GO:0005874;GO:0007018;GO:0008017;GO:0008017;GO:0008021;GO:0008089;GO:0022027;GO:0030424;GO:0030425;GO:0032991;GO:0042802;GO:0042802;GO:…	K10392	-	Z	0V8TH;KOG0245;1CX9X;09Y8U;195J3;1AY77;0DFGB;12QSJ;0URPM	kinesin family member 1A [Source:MGI Symbol;Acc:MGI:108391]	16560	Q6P5H4;E9QAN4	-	GO:0007018//microtubule-based movement;GO:0007018//microtubule-based movement;GO:0007018//microtubule-based movement;GO:0008089//anterograde axonal transport;GO:0022027//interkinetic nuclear migration;GO:0060998//regulation of dendritic spine development;GO:0061001//regulation of dendritic spine morphogenesis;GO:0098840//protein transport along microtubule;GO:0099519//dense core granule cytoskele…	GO:0005737//cytoplasm;GO:0005737//cytoplasm;GO:1904115//axon cytoplasm;GO:0005737//cytoplasm;GO:0005829//cytosol;GO:0005874//microtubule;GO:0008021//synaptic vesicle;GO:0030424//axon;GO:0030425//dendrite;GO:0032991//protein-containing complex;GO:0043025//neuronal cell body;GO:0098674//extrinsic component of neuronal dense core vesicle membrane;GO:0098793//presynapse;GO:0098794//postsynapse;GO:009…	GO:0000166//nucleotide binding;GO:0003774//cytoskeletal motor activity;GO:0003777//microtubule motor activity;GO:0005524//ATP binding;GO:0005524//ATP binding;GO:0008017//microtubule binding;GO:0000166//nucleotide binding;GO:0003774//cytoskeletal motor activity;GO:0003777//microtubule motor activity;GO:0005524//ATP binding;GO:0005524//ATP binding;GO:0008017//microtubule binding;GO:0000166//nucleot…
ENSMUSG00000020176	177.0001076	31.63611762	322.3640976	10.18974899	3.349046608	1.68E-06	0.000321077	Up Regulation	11	11880508	11988683	-	9089	Grb10	GO:0001784;GO:0005158;GO:0005158;GO:0005158;GO:0005158;GO:0005515;GO:0005515;GO:0005515;GO:0005737;GO:0005829;GO:0007165;GO:0007165;GO:0008286;GO:0008286;GO:0010467;GO:0030159;GO:0030178;GO:0030178;GO:0030178;GO:0030674;GO:0030949;GO:0030949;GO:0032868;GO:0032991;GO:0042326;GO:0042327;GO:0042802;GO:0045719;GO:0045719;GO:0046325;GO:0046627;GO:0046627;GO:0046627;GO:0048009;GO:0070371;GO:0120162;GO:…	K20064	-	T	13D1D;0WGXU;0B4EX;0E89W;1DF8N;0V34X;KOG3751	growth factor receptor bound protein 10 [Source:MGI Symbol;Acc:MGI:103232]	14783	Q60760	ko04150(mTOR signaling pathway)	GO:0007165//signal transduction;GO:0007165//signal transduction;GO:0008286//insulin receptor signaling pathway;GO:0008286//insulin receptor signaling pathway;GO:0010467//gene expression;GO:0030178//negative regulation of Wnt signaling pathway;GO:0030178//negative regulation of Wnt signaling pathway;GO:0030178//negative regulation of Wnt signaling pathway;GO:0030949//positive regulation of vascula…	GO:0005737//cytoplasm;GO:0005829//cytosol;GO:0032991//protein-containing complex;GO:0005737//cytoplasm;GO:0005829//cytosol;GO:0032991//protein-containing complex;	GO:0001784//phosphotyrosine residue binding;GO:0005158//insulin receptor binding;GO:0005158//insulin receptor binding;GO:0005158//insulin receptor binding;GO:0005158//insulin receptor binding;GO:0005515//protein binding;GO:0005515//protein binding;GO:0005515//protein binding;GO:0030159//signaling receptor complex adaptor activity;GO:0030674//protein-macromolecule adaptor activity;GO:0042802//iden…
ENSMUSG00000055301	304.3099653	518.083168	90.53676263	0.174753337	-2.516608087	1.73E-06	0.000326452	Down Regulation	3	137923521	137939143	+	3787	Adh7	GO:0001523;GO:0001523;GO:0001523;GO:0004022;GO:0004022;GO:0004024;GO:0004024;GO:0004024;GO:0004031;GO:0004031;GO:0004745;GO:0004745;GO:0004745;GO:0004745;GO:0005737;GO:0005829;GO:0005829;GO:0005829;GO:0005886;GO:0005886;GO:0006067;GO:0006068;GO:0006069;GO:0006069;GO:0006069;GO:0008270;GO:0008270;GO:0008270;GO:0009617;GO:0009617;GO:0010430;GO:0010430;GO:0016491;GO:0016491;GO:0016491;GO:0019841;GO:…	K13951	EC:1.1.1.1	Q	09V5R;0V65B;194Q9;0DGER;12NDX;1CR49;1ATWG;KOG0022;0UICD	alcohol dehydrogenase 7 (class IV), mu or sigma polypeptide [Source:MGI Symbol;Acc:MGI:87926]	11529	Q64437;Q9D748	ko04936(Alcoholic liver disease);ko00982(Drug metabolism - cytochrome P450);ko00980(Metabolism of xenobiotics by cytochrome P450);ko00830(Retinol metabolism);ko00620(Pyruvate metabolism);ko00350(Tyrosine metabolism);ko00071(Fatty acid degradation);ko00010(Glycolysis / Gluconeogenesis)	GO:0001523//retinoid metabolic process;GO:0001523//retinoid metabolic process;GO:0001523//retinoid metabolic process;GO:0006067//ethanol metabolic process;GO:0006068//ethanol catabolic process;GO:0006069//ethanol oxidation;GO:0006069//ethanol oxidation;GO:0006069//ethanol oxidation;GO:0009617//response to bacterium;GO:0009617//response to bacterium;GO:0010430//fatty acid omega-oxidation;GO:001043…	GO:0005737//cytoplasm;GO:0005829//cytosol;GO:0005829//cytosol;GO:0005829//cytosol;GO:0005886//plasma membrane;GO:0005886//plasma membrane;	GO:0004022//alcohol dehydrogenase (NAD+) activity;GO:0004022//alcohol dehydrogenase (NAD+) activity;GO:0004024//alcohol dehydrogenase activity, zinc-dependent;GO:0004024//alcohol dehydrogenase activity, zinc-dependent;GO:0004024//alcohol dehydrogenase activity, zinc-dependent;GO:0004031//aldehyde oxidase activity;GO:0004031//aldehyde oxidase activity;GO:0004745//NAD-retinol dehydrogenase activity…
ENSMUSG00000002588	6882.179139	12423.83894	1340.519334	0.107898963	-3.212247101	1.76E-06	0.000326452	Down Regulation	6	5168090	5193946	-	2898	Pon1	GO:0004063;GO:0004063;GO:0004063;GO:0004063;GO:0004063;GO:0004064;GO:0004064;GO:0004064;GO:0004064;GO:0004064;GO:0005509;GO:0005509;GO:0005509;GO:0005543;GO:0005543;GO:0005576;GO:0005576;GO:0005615;GO:0005615;GO:0005615;GO:0005615;GO:0005615;GO:0006629;GO:0008015;GO:0008035;GO:0008203;GO:0009636;GO:0009636;GO:0010875;GO:0010875;GO:0016311;GO:0016787;GO:0019439;GO:0019439;GO:0031667;GO:0032411;GO:…	K01045	-	F;E	0V9ZC;12TPZ;1CVBD;190FI;0UGKA;0DKHF;0IHDV;09Z1Z;1B2HK	paraoxonase 1 [Source:MGI Symbol;Acc:MGI:103295]	18979	P52430	-	GO:0006629//lipid metabolic process;GO:0008015//blood circulation;GO:0008203//cholesterol metabolic process;GO:0009636//response to toxic substance;GO:0009636//response to toxic substance;GO:0010875//positive regulation of cholesterol efflux;GO:0010875//positive regulation of cholesterol efflux;GO:0016311//dephosphorylation;GO:0019439//aromatic compound catabolic process;GO:0019439//aromatic comp…	GO:0005576//extracellular region;GO:0005576//extracellular region;GO:0005615//extracellular space;GO:0005615//extracellular space;GO:0005615//extracellular space;GO:0005615//extracellular space;GO:0005615//extracellular space;GO:0034364//high-density lipoprotein particle;GO:0034364//high-density lipoprotein particle;GO:0034364//high-density lipoprotein particle;GO:0034366//spherical high-density …	GO:0004063//aryldialkylphosphatase activity;GO:0004063//aryldialkylphosphatase activity;GO:0004063//aryldialkylphosphatase activity;GO:0004063//aryldialkylphosphatase activity;GO:0004063//aryldialkylphosphatase activity;GO:0004064//arylesterase activity;GO:0004064//arylesterase activity;GO:0004064//arylesterase activity;GO:0004064//arylesterase activity;GO:0004064//arylesterase activity;GO:000550…
ENSMUSG00000033419	563.0640968	0	1126.128194	Inf	Inf	1.76E-06	0.000326452	Up Regulation	9	86647976	86762707	-	9126	Snap91	GO:0005543;GO:0005545;GO:0016020;GO:0030136;GO:0030276;GO:0048268;GO:0005543;GO:0005545;GO:0016020;GO:0030136;GO:0030276;GO:0048268;GO:0005543;GO:0005545;GO:0016020;GO:0030136;GO:0030276;GO:0048268;GO:0005543;GO:0005545;GO:0016020;GO:0030136;GO:0030276;GO:0048268;GO:2000369;GO:0005543;GO:0005545;GO:0016020;GO:0030136;GO:0030276;GO:0048268;GO:0005543;GO:0005545;GO:0016020;GO:0030136;GO:0030276;GO:…	K20043	-	Z;F;T;U	12PM2;09V8V;1CR6Z;1AUYJ;0UKQS;18XWC;0DGH9;KOG0251;0V68A	synaptosomal-associated protein 91 [Source:MGI Symbol;Acc:MGI:109132]	20616	Q61548;Q7TT20	-	GO:0048268//clathrin coat assembly;GO:0048268//clathrin coat assembly;GO:0048268//clathrin coat assembly;GO:0048268//clathrin coat assembly;GO:2000369//regulation of clathrin-dependent endocytosis;GO:0048268//clathrin coat assembly;GO:0048268//clathrin coat assembly;	GO:0016020//membrane;GO:0030136//clathrin-coated vesicle;GO:0016020//membrane;GO:0030136//clathrin-coated vesicle;GO:0016020//membrane;GO:0030136//clathrin-coated vesicle;GO:0016020//membrane;GO:0030136//clathrin-coated vesicle;GO:0016020//membrane;GO:0030136//clathrin-coated vesicle;GO:0016020//membrane;GO:0030136//clathrin-coated vesicle;	GO:0005543//phospholipid binding;GO:0005545//1-phosphatidylinositol binding;GO:0030276//clathrin binding;GO:0005543//phospholipid binding;GO:0005545//1-phosphatidylinositol binding;GO:0030276//clathrin binding;GO:0005543//phospholipid binding;GO:0005545//1-phosphatidylinositol binding;GO:0030276//clathrin binding;GO:0005543//phospholipid binding;GO:0005545//1-phosphatidylinositol binding;GO:00302…
ENSMUSG00000035472	99.64181654	183.2489587	16.03467441	0.087502131	-3.514538035	1.96E-06	0.000358904	Down Regulation	12	56759419	57244257	-	4872	Slc25a21	GO:0005739;GO:0005739;GO:0005743;GO:0015139;GO:0015742;GO:0016020;GO:0016021;GO:0015139;GO:0016020;GO:0016021;GO:1990550;GO:0016020;GO:0016021;	K15110	-	C	0DMR1;09YRD;1CWKM;1ASPY;KOG0754;18TKG;134R7;0V9P9;0UTXJ	solute carrier family 25 (mitochondrial oxodicarboxylate carrier), member 21 [Source:MGI Symbol;Acc:MGI:2445059]	217593	Q8BZ09;Q3TRZ4	-	GO:0015742//alpha-ketoglutarate transport;GO:1990550//mitochondrial alpha-ketoglutarate transmembrane transport;	GO:0005739//mitochondrion;GO:0005739//mitochondrion;GO:0005743//mitochondrial inner membrane;GO:0016020//membrane;GO:0016021//integral component of membrane;GO:0016020//membrane;GO:0016021//integral component of membrane;GO:0016020//membrane;GO:0016021//integral component of membrane;	GO:0015139//alpha-ketoglutarate transmembrane transporter activity;GO:0015139//alpha-ketoglutarate transmembrane transporter activity;
ENSMUSG00000062515	708.4972822	156.9422515	1260.052313	8.028764092	3.005177923	2.05E-06	0.000370348	Up Regulation	3	10269148	10273636	-	4489	Fabp4	GO:0005324;GO:0005504;GO:0005634;GO:0005654;GO:0005737;GO:0005829;GO:0006469;GO:0006631;GO:0008284;GO:0008289;GO:0008289;GO:0009617;GO:0015909;GO:0036041;GO:0042632;GO:0045892;GO:0050727;GO:0050729;GO:0050872;GO:0050873;GO:0051427;GO:0071285;GO:0071356;GO:0120162;	K08753	-	K;I	1D302;0UUZX;13QG7;KOG4015;1B5HQ;0VHGU;0DTNB;0A7EJ;192UG	fatty acid binding protein 4, adipocyte [Source:MGI Symbol;Acc:MGI:88038]	11770	P04117;Q542H7	ko04923(Regulation of lipolysis in adipocytes);ko03320(PPAR signaling pathway)	GO:0006469//negative regulation of protein kinase activity;GO:0006631//fatty acid metabolic process;GO:0008284//positive regulation of cell population proliferation;GO:0009617//response to bacterium;GO:0015909//long-chain fatty acid transport;GO:0042632//cholesterol homeostasis;GO:0045892//negative regulation of transcription, DNA-templated;GO:0050727//regulation of inflammatory response;GO:00507…	GO:0005634//nucleus;GO:0005654//nucleoplasm;GO:0005737//cytoplasm;GO:0005829//cytosol;	GO:0005324//long-chain fatty acid transporter activity;GO:0005504//fatty acid binding;GO:0008289//lipid binding;GO:0008289//lipid binding;GO:0036041//long-chain fatty acid binding;GO:0051427//hormone receptor binding;
ENSMUSG00000020099	165.8430953	46.16086427	285.5253264	6.185441519	2.628876579	2.08E-06	0.000373023	Up Regulation	10	60598372	60667360	-	6258	Unc5b	GO:0001525;GO:0005042;GO:0005042;GO:0005042;GO:0005515;GO:0005515;GO:0005829;GO:0005886;GO:0005886;GO:0006915;GO:0007165;GO:0007275;GO:0007411;GO:0007411;GO:0014068;GO:0014068;GO:0016020;GO:0016021;GO:0016021;GO:0033564;GO:0033564;GO:0038007;GO:0043524;GO:0043524;GO:0045121;GO:0045121;GO:2001240;GO:2001240;GO:2001241;GO:0001525;GO:0005042;GO:0005042;GO:0005042;GO:0005515;GO:0005515;GO:0005829;GO:…	K07521	-	T	18TN2;1CSID;09YE1;KOG1480;0V9BQ;1AVJW;0DFJV;0UK3J;12R4I	unc-5 netrin receptor B [Source:MGI Symbol;Acc:MGI:894703]	107449	Q8K1S3	ko04360(Axon guidance)	GO:0001525//angiogenesis;GO:0006915//apoptotic process;GO:0007165//signal transduction;GO:0007275//multicellular organism development;GO:0007411//axon guidance;GO:0007411//axon guidance;GO:0014068//positive regulation of phosphatidylinositol 3-kinase signaling;GO:0014068//positive regulation of phosphatidylinositol 3-kinase signaling;GO:0033564//anterior/posterior axon guidance;GO:0033564//anteri…	GO:0005829//cytosol;GO:0005886//plasma membrane;GO:0005886//plasma membrane;GO:0016020//membrane;GO:0016021//integral component of membrane;GO:0016021//integral component of membrane;GO:0045121//membrane raft;GO:0045121//membrane raft;GO:0005829//cytosol;GO:0005886//plasma membrane;GO:0005886//plasma membrane;GO:0016020//membrane;GO:0016021//integral component of membrane;GO:0016021//integral com…	GO:0005042//netrin receptor activity;GO:0005042//netrin receptor activity;GO:0005042//netrin receptor activity;GO:0005515//protein binding;GO:0005515//protein binding;GO:0005042//netrin receptor activity;GO:0005042//netrin receptor activity;GO:0005042//netrin receptor activity;GO:0005515//protein binding;GO:0005515//protein binding;
ENSMUSG00000022425	522.1058559	937.9131339	106.2985779	0.113335206	-3.141332015	2.16E-06	0.000382633	Down Regulation	15	54702297	54816288	-	5779	Enpp2	GO:0001953;GO:0003676;GO:0003824;GO:0004528;GO:0004528;GO:0004528;GO:0004551;GO:0004551;GO:0004622;GO:0004622;GO:0004622;GO:0004622;GO:0005044;GO:0005509;GO:0005509;GO:0005509;GO:0005576;GO:0005615;GO:0005615;GO:0005615;GO:0005737;GO:0005794;GO:0005887;GO:0006629;GO:0006644;GO:0006897;GO:0006935;GO:0006935;GO:0006955;GO:0008270;GO:0008270;GO:0008270;GO:0008284;GO:0009395;GO:0010634;GO:0016042;GO:…	K01122	EC:3.1.4.39	F;Z	12Q62;1CQD6;1947P;09TDF;1AUYP;0V4CJ;0UIAT;0DEQP;KOG2645	ectonucleotide pyrophosphatase/phosphodiesterase 2 [Source:MGI Symbol;Acc:MGI:1321390]	18606	Q9R1E6	ko00565(Ether lipid metabolism)	GO:0001953//negative regulation of cell-matrix adhesion;GO:0006629//lipid metabolic process;GO:0006644//phospholipid metabolic process;GO:0006897//endocytosis;GO:0006935//chemotaxis;GO:0006935//chemotaxis;GO:0006955//immune response;GO:0008284//positive regulation of cell population proliferation;GO:0009395//phospholipid catabolic process;GO:0010634//positive regulation of epithelial cell migrati…	GO:0005576//extracellular region;GO:0005615//extracellular space;GO:0005615//extracellular space;GO:0005615//extracellular space;GO:0005737//cytoplasm;GO:0005794//Golgi apparatus;GO:0005887//integral component of plasma membrane;GO:0005576//extracellular region;GO:0016020//membrane;GO:0016021//integral component of membrane;GO:0005576//extracellular region;GO:0005615//extracellular space;GO:00056…	GO:0003676//nucleic acid binding;GO:0003824//catalytic activity;GO:0004528//phosphodiesterase I activity;GO:0004528//phosphodiesterase I activity;GO:0004528//phosphodiesterase I activity;GO:0004551//nucleotide diphosphatase activity;GO:0004551//nucleotide diphosphatase activity;GO:0004622//lysophospholipase activity;GO:0004622//lysophospholipase activity;GO:0004622//lysophospholipase activity;GO:…
ENSMUSG00000024376	179.9209029	7.225944519	352.6158613	48.7985841	5.608767383	2.23E-06	0.000391436	Up Regulation	18	33929380	34140019	-	9071	Epb41l4a	GO:0005737;GO:0005856;GO:0005856;GO:0005856;GO:0008092;GO:0031032;	K23962	-	Z;S	0B4G5;1DF9I;1BB0D;13D30;0V35M;1977B;0E8AV;0WGZ6;0IQ5Z	erythrocyte membrane protein band 4.1 like 4a [Source:MGI Symbol;Acc:MGI:103007]	13824	P52963;Q3USC8	-	GO:0031032//actomyosin structure organization;	GO:0005737//cytoplasm;GO:0005856//cytoskeleton;GO:0005856//cytoskeleton;GO:0005856//cytoskeleton;	GO:0008092//cytoskeletal protein binding;
ENSMUSG00000038807	115.2873199	28.6220955	201.9525443	7.055826652	2.818815117	2.49E-06	0.000432091	Up Regulation	11	74274182	74501741	-	7164	Rap1gap2	GO:0005096;GO:0005096;GO:0005096;GO:0005096;GO:0005737;GO:0005737;GO:0005737;GO:0005813;GO:0005829;GO:0005886;GO:0005886;GO:0008361;GO:0010977;GO:0031965;GO:0043005;GO:0051056;GO:0090630;GO:0005096;GO:0005096;GO:0005829;GO:0031965;GO:0043547;GO:0051056;GO:0005096;GO:0005096;GO:0043547;GO:0051056;	K17708	-	T	1ATQY;18YPC;0DGI0;0UIBJ;1CR7R;0V68W;09V9N;12P6U;KOG3686	RAP1 GTPase activating protein 2 [Source:MGI Symbol;Acc:MGI:3028623]	380711	Q5SVL6	-	GO:0008361//regulation of cell size;GO:0010977//negative regulation of neuron projection development;GO:0051056//regulation of small GTPase mediated signal transduction;GO:0090630//activation of GTPase activity;GO:0043547//positive regulation of GTPase activity;GO:0051056//regulation of small GTPase mediated signal transduction;GO:0043547//positive regulation of GTPase activity;GO:0051056//regula…	GO:0005737//cytoplasm;GO:0005737//cytoplasm;GO:0005737//cytoplasm;GO:0005813//centrosome;GO:0005829//cytosol;GO:0005886//plasma membrane;GO:0005886//plasma membrane;GO:0031965//nuclear membrane;GO:0043005//neuron projection;GO:0005829//cytosol;GO:0031965//nuclear membrane;	GO:0005096//GTPase activator activity;GO:0005096//GTPase activator activity;GO:0005096//GTPase activator activity;GO:0005096//GTPase activator activity;GO:0005096//GTPase activator activity;GO:0005096//GTPase activator activity;GO:0005096//GTPase activator activity;GO:0005096//GTPase activator activity;
ENSMUSG00000090298	199.2571041	389.8865541	8.627654067	0.022128627	-5.49794226	2.54E-06	0.000436235	Down Regulation	10	33642420	33662700	-	930	Sult3a2	GO:0005737;GO:0008146;GO:0008146;GO:0016740;GO:0051923;GO:0005737;GO:0008146;GO:0008146;GO:0016740;GO:0051923;	K16949	EC:2.8.2.3	S;J;O	12RUX;0V874;194XC;09ZAY;0DKTA;KOG1584;0UUBT;1AT3H;1CVN5	sulfotransferase family 3A, member 2 [Source:MGI Symbol;Acc:MGI:3645972]	215895	G5E904	-	GO:0051923//sulfation;GO:0051923//sulfation;	GO:0005737//cytoplasm;GO:0005737//cytoplasm;	GO:0008146//sulfotransferase activity;GO:0008146//sulfotransferase activity;GO:0016740//transferase activity;GO:0008146//sulfotransferase activity;GO:0008146//sulfotransferase activity;GO:0016740//transferase activity;
ENSMUSG00000063146	248.7378673	75.91258573	421.563149	5.553270843	2.473337761	2.57E-06	0.000436519	Up Regulation	5	134518237	134581288	-	5187	Clip2	GO:0005515;GO:0005634;GO:0005737;GO:0005737;GO:0005856;GO:0005874;GO:0005881;GO:0008017;GO:0015630;GO:0031122;GO:0035371;GO:0035371;GO:0042599;GO:0051010;GO:0051010;GO:1901588;GO:0005515;GO:0005634;GO:0005737;GO:0005737;GO:0005856;GO:0005874;GO:0005881;GO:0008017;GO:0015630;GO:0031122;GO:0035371;GO:0035371;GO:0042599;GO:0051010;GO:0051010;GO:1901588;	K10422	-	Z	0DFCM;0V51X;12NUN;1CQ2B;KOG4568;18URS;09U2X;0UGMN;1B253	CAP-GLY domain containing linker protein 2 [Source:MGI Symbol;Acc:MGI:1313136]	269713	Q9Z0H8	-	GO:0031122//cytoplasmic microtubule organization;GO:0031122//cytoplasmic microtubule organization;	GO:0005634//nucleus;GO:0005737//cytoplasm;GO:0005737//cytoplasm;GO:0005856//cytoskeleton;GO:0005874//microtubule;GO:0005881//cytoplasmic microtubule;GO:0015630//microtubule cytoskeleton;GO:0035371//microtubule plus-end;GO:0035371//microtubule plus-end;GO:0042599//lamellar body;GO:1901588//dendritic microtubule;GO:0005634//nucleus;GO:0005737//cytoplasm;GO:0005737//cytoplasm;GO:0005856//cytoskeleto…	GO:0005515//protein binding;GO:0008017//microtubule binding;GO:0051010//microtubule plus-end binding;GO:0051010//microtubule plus-end binding;GO:0005515//protein binding;GO:0008017//microtubule binding;GO:0051010//microtubule plus-end binding;GO:0051010//microtubule plus-end binding;
ENSMUSG00000036892	1479.739706	2450.702374	508.7770382	0.20760458	-2.26808982	2.82E-06	0.000470188	Down Regulation	7	30193047	30212827	+	2459	Prodh2	GO:0004657;GO:0004657;GO:0005739;GO:0005739;GO:0005743;GO:0006560;GO:0006562;GO:0010133;GO:0016491;GO:0016645;GO:0016645;GO:0016645;GO:0055114;GO:0071949;GO:0004657;GO:0006560;GO:0006562;GO:0016491;GO:0055114;GO:0004657;GO:0006560;GO:0006562;GO:0016491;GO:0055114;GO:0004657;GO:0006560;GO:0006562;GO:0016491;GO:0055114;GO:0004657;GO:0006560;GO:0006562;GO:0016491;GO:0055114;GO:0004657;GO:0006560;GO:…	K11394	EC:1.5.5.3	E	0DF0Q;190V2;KOG0186;1B31Z;09TQE;0UII4;1CPQH;0V4PN;12S69	proline dehydrogenase (oxidase) 2 [Source:MGI Symbol;Acc:MGI:1929093]	56189	Q8VCZ9	ko00330(Arginine and proline metabolism)	GO:0006560//proline metabolic process;GO:0006562//proline catabolic process;GO:0010133//proline catabolic process to glutamate;GO:0055114//obsolete oxidation-reduction process;GO:0006560//proline metabolic process;GO:0006562//proline catabolic process;GO:0055114//obsolete oxidation-reduction process;GO:0006560//proline metabolic process;GO:0006562//proline catabolic process;GO:0055114//obsolete o…	GO:0005739//mitochondrion;GO:0005739//mitochondrion;GO:0005743//mitochondrial inner membrane;	GO:0004657//proline dehydrogenase activity;GO:0004657//proline dehydrogenase activity;GO:0016491//oxidoreductase activity;GO:0016645//oxidoreductase activity, acting on the CH-NH group of donors;GO:0016645//oxidoreductase activity, acting on the CH-NH group of donors;GO:0016645//oxidoreductase activity, acting on the CH-NH group of donors;GO:0071949//FAD binding;GO:0004657//proline dehydrogenase …
ENSMUSG00000061353	3220.486262	5320.187739	1120.784784	0.210666397	-2.246967881	2.82E-06	0.000470188	Down Regulation	6	117145496	117158328	+	8176	Cxcl12	GO:0001569;GO:0001667;GO:0001764;GO:0001938;GO:0005125;GO:0005178;GO:0005178;GO:0005576;GO:0005576;GO:0005615;GO:0005615;GO:0005634;GO:0005737;GO:0005886;GO:0006935;GO:0006935;GO:0006952;GO:0006955;GO:0007281;GO:0007411;GO:0007420;GO:0008009;GO:0008009;GO:0008009;GO:0008045;GO:0008083;GO:0008284;GO:0008285;GO:0008344;GO:0008354;GO:0009897;GO:0009897;GO:0010818;GO:0022029;GO:0030334;GO:0030335;GO:…	K10031	-	T;W	193EB;0J1S5;0VJPY;0UVTJ;0A8NS;1B6UX;13U89;0DV23;1D4CP	chemokine (C-X-C motif) ligand 12 [Source:MGI Symbol;Acc:MGI:103556]	20315	P40224	ko05323(Rheumatoid arthritis);ko05200(Pathways in cancer);ko05163(Human cytomegalovirus infection);ko04810(Regulation of actin cytoskeleton);ko04672(Intestinal immune network for IgA production);ko04670(Leukocyte transendothelial migration);ko04360(Axon guidance);ko04064(NF-kappa B signaling pathway);ko04062(Chemokine signaling pathway);ko04061(Viral protein interaction with cytokine and cytokine…	GO:0001569//branching involved in blood vessel morphogenesis;GO:0001667//ameboidal-type cell migration;GO:0001764//neuron migration;GO:0001938//positive regulation of endothelial cell proliferation;GO:0006935//chemotaxis;GO:0006935//chemotaxis;GO:0006952//defense response;GO:0006955//immune response;GO:0007281//germ cell development;GO:0007411//axon guidance;GO:0007420//brain development;GO:00080…	GO:0005576//extracellular region;GO:0005576//extracellular region;GO:0005615//extracellular space;GO:0005615//extracellular space;GO:0005634//nucleus;GO:0005737//cytoplasm;GO:0005886//plasma membrane;GO:0009897//external side of plasma membrane;GO:0009897//external side of plasma membrane;GO:0005576//extracellular region;GO:0005576//extracellular region;GO:0005615//extracellular space;GO:0005615/…	GO:0005125//cytokine activity;GO:0005178//integrin binding;GO:0005178//integrin binding;GO:0008009//chemokine activity;GO:0008009//chemokine activity;GO:0008009//chemokine activity;GO:0008083//growth factor activity;GO:0042379//chemokine receptor binding;GO:0042379//chemokine receptor binding;GO:0045236//CXCR chemokine receptor binding;GO:0045236//CXCR chemokine receptor binding;GO:0005125//cytok…
ENSMUSG00000079018	161.8006602	17.57984512	306.0214752	17.40751827	4.121638633	2.87E-06	0.000474148	Up Regulation	15	74915867	74920679	-	1677	Ly6c1	GO:0005886;GO:0005886;GO:0009897;GO:0009986;GO:0016020;GO:0030550;GO:0031225;GO:0033130;GO:0045202;GO:0095500;GO:2000272;GO:0005886;GO:0005886;GO:0009897;GO:0009986;GO:0016020;GO:0030550;GO:0031225;GO:0033130;GO:0045202;GO:0095500;GO:2000272;GO:0005886;GO:0005886;GO:0009897;GO:0009986;GO:0016020;GO:0030550;GO:0031225;GO:0033130;GO:0045202;GO:0095500;GO:2000272;	K06846	-	O	0JI0Q;0DWX0;1D5JV;0AANN;0VPCV;0UWSI;1B8E1;14BGS	lymphocyte antigen 6 complex, locus C1 [Source:MGI Symbol;Acc:MGI:96882]	17067	P0CW02	-	GO:0095500//acetylcholine receptor signaling pathway;GO:2000272//negative regulation of signaling receptor activity;GO:0095500//acetylcholine receptor signaling pathway;GO:2000272//negative regulation of signaling receptor activity;GO:0095500//acetylcholine receptor signaling pathway;GO:2000272//negative regulation of signaling receptor activity;	GO:0005886//plasma membrane;GO:0005886//plasma membrane;GO:0009897//external side of plasma membrane;GO:0009986//cell surface;GO:0016020//membrane;GO:0031225//anchored component of membrane;GO:0045202//synapse;GO:0005886//plasma membrane;GO:0005886//plasma membrane;GO:0009897//external side of plasma membrane;GO:0009986//cell surface;GO:0016020//membrane;GO:0031225//anchored component of membrane…	GO:0030550//acetylcholine receptor inhibitor activity;GO:0033130//acetylcholine receptor binding;GO:0030550//acetylcholine receptor inhibitor activity;GO:0033130//acetylcholine receptor binding;GO:0030550//acetylcholine receptor inhibitor activity;GO:0033130//acetylcholine receptor binding;
ENSMUSG00000038146	66.55752772	13.0018393	120.1132161	9.238171107	3.207607268	3.24E-06	0.00052902	Up Regulation	17	32339794	32385826	-	8089	Notch3	GO:0000122;GO:0005509;GO:0005515;GO:0005515;GO:0005515;GO:0005515;GO:0005634;GO:0005654;GO:0005654;GO:0005829;GO:0005829;GO:0005886;GO:0005886;GO:0005886;GO:0005886;GO:0005887;GO:0006355;GO:0006355;GO:0007219;GO:0007219;GO:0007219;GO:0007219;GO:0007275;GO:0007275;GO:0007411;GO:0009986;GO:0015629;GO:0016020;GO:0016021;GO:0016021;GO:0019899;GO:0030154;GO:0030154;GO:0030900;GO:0038023;GO:0038023;GO:…	K20995	-	T;K	14TG6;0E5S2;0V16Y;0WCT5;0B0AG;1DCRU;0KD9W;1BA29;196TF	notch 3 [Source:MGI Symbol;Acc:MGI:99460]	18131	Q61982	ko05224(Breast cancer);ko05206(MicroRNAs in cancer);ko05200(Pathways in cancer);ko05165(Human papillomavirus infection);ko04919(Thyroid hormone signaling pathway);ko04658(Th1 and Th2 cell differentiation);ko04371(Apelin signaling pathway);ko04330(Notch signaling pathway);ko04320(Dorso-ventral axis formation);ko01522(Endocrine resistance)	GO:0000122//negative regulation of transcription by RNA polymerase II;GO:0006355//regulation of transcription, DNA-templated;GO:0006355//regulation of transcription, DNA-templated;GO:0007219//Notch signaling pathway;GO:0007219//Notch signaling pathway;GO:0007219//Notch signaling pathway;GO:0007219//Notch signaling pathway;GO:0007275//multicellular organism development;GO:0007275//multicellular or…	GO:0005634//nucleus;GO:0005654//nucleoplasm;GO:0005654//nucleoplasm;GO:0005829//cytosol;GO:0005829//cytosol;GO:0005886//plasma membrane;GO:0005886//plasma membrane;GO:0005886//plasma membrane;GO:0005886//plasma membrane;GO:0005887//integral component of plasma membrane;GO:0009986//cell surface;GO:0015629//actin cytoskeleton;GO:0016020//membrane;GO:0016021//integral component of membrane;GO:001602…	GO:0005509//calcium ion binding;GO:0005515//protein binding;GO:0005515//protein binding;GO:0005515//protein binding;GO:0005515//protein binding;GO:0019899//enzyme binding;GO:0038023//signaling receptor activity;GO:0038023//signaling receptor activity;GO:0038023//signaling receptor activity;GO:0042802//identical protein binding;
ENSMUSG00000074491	148.4707382	256.3870148	40.55446167	0.158176738	-2.660390647	3.49E-06	0.000564465	Down Regulation	8	3757064	3770651	-	2462	Clec4g	GO:0001618;GO:0002710;GO:0005515;GO:0005537;GO:0005886;GO:0005886;GO:0005887;GO:0016020;GO:0016021;GO:0030246;GO:0030247;GO:0042130;GO:0046718;GO:0070061;GO:0097367;GO:1903902;	K10061	-	T;V	12TUC;1B53R;1D0Z5;KOG4297;0UT8J;191ZM;0DNC5;0VFNP;0A19Q	C-type lectin domain family 4, member g [Source:MGI Symbol;Acc:MGI:1923113]	75863	Q8BNX1	-	GO:0002710//negative regulation of T cell mediated immunity;GO:0042130//negative regulation of T cell proliferation;GO:0046718//viral entry into host cell;GO:1903902//positive regulation of viral life cycle;	GO:0005886//plasma membrane;GO:0005886//plasma membrane;GO:0005887//integral component of plasma membrane;GO:0016020//membrane;GO:0016021//integral component of membrane;	GO:0001618//virus receptor activity;GO:0005515//protein binding;GO:0005537//mannose binding;GO:0030246//carbohydrate binding;GO:0030247//polysaccharide binding;GO:0070061//fructose binding;GO:0097367//carbohydrate derivative binding;
ENSMUSG00000021884	123.7845157	214.3060791	33.26295231	0.15521236	-2.687684646	3.77E-06	0.000604404	Down Regulation	14	31320687	31363243	-	4945	Hacl1	GO:0000287;GO:0000287;GO:0000287;GO:0001561;GO:0001561;GO:0001561;GO:0001561;GO:0003824;GO:0005524;GO:0005654;GO:0005777;GO:0005777;GO:0005777;GO:0005777;GO:0006625;GO:0006625;GO:0006629;GO:0006629;GO:0006631;GO:0006631;GO:0016829;GO:0016829;GO:0016830;GO:0016830;GO:0016830;GO:0030976;GO:0030976;GO:0030976;GO:0030976;GO:0042802;GO:0042802;GO:0043231;GO:0046872;GO:0097089;GO:0097089;GO:1903512;GO:…	K12261	EC:4.1.-.-	H;C;E	09Y9Z;12N4E;KOG1185;1AWT1;0UNG6;0V97G;1CRXM;18VPT;0DJPI	2-hydroxyacyl-CoA lyase 1 [Source:MGI Symbol;Acc:MGI:1929657]	56794	Q9QXE0	ko04146(Peroxisome)	GO:0001561//fatty acid alpha-oxidation;GO:0001561//fatty acid alpha-oxidation;GO:0001561//fatty acid alpha-oxidation;GO:0001561//fatty acid alpha-oxidation;GO:0006625//protein targeting to peroxisome;GO:0006625//protein targeting to peroxisome;GO:0006629//lipid metabolic process;GO:0006629//lipid metabolic process;GO:0006631//fatty acid metabolic process;GO:0006631//fatty acid metabolic process;G…	GO:0005654//nucleoplasm;GO:0005777//peroxisome;GO:0005777//peroxisome;GO:0005777//peroxisome;GO:0005777//peroxisome;GO:0043231//intracellular membrane-bounded organelle;GO:0005654//nucleoplasm;GO:0005777//peroxisome;GO:0005777//peroxisome;GO:0005777//peroxisome;GO:0005777//peroxisome;GO:0043231//intracellular membrane-bounded organelle;	GO:0000287//magnesium ion binding;GO:0000287//magnesium ion binding;GO:0000287//magnesium ion binding;GO:0003824//catalytic activity;GO:0005524//ATP binding;GO:0016829//lyase activity;GO:0016829//lyase activity;GO:0016830//carbon-carbon lyase activity;GO:0016830//carbon-carbon lyase activity;GO:0016830//carbon-carbon lyase activity;GO:0030976//thiamine pyrophosphate binding;GO:0030976//thiamine p…
ENSMUSG00000039131	112.3887801	27.69660345	197.0809568	7.115708509	2.831007413	3.81E-06	0.000604404	Up Regulation	3	151799170	151871867	-	3839	Gipc2	GO:0005515;GO:0005737;GO:0008150;GO:0042802;GO:0042802;	K20056	-	T;U	1CW0E;13744;0DM5A;190W8;0UJKP;1B3UQ;0V7H8;KOG3938;09WIQ	GIPC PDZ domain containing family, member 2 [Source:MGI Symbol;Acc:MGI:1889209]	54120	Q9Z2H7	-	GO:0008150//biological_process;	GO:0005737//cytoplasm;	GO:0005515//protein binding;GO:0042802//identical protein binding;GO:0042802//identical protein binding;
ENSMUSG00000028024	1336.740429	2204.5592	468.9216571	0.212705405	-2.233071403	3.96E-06	0.000623165	Down Regulation	3	129062824	129126369	-	4706	Enpep	GO:0001525;GO:0003081;GO:0003081;GO:0003081;GO:0004177;GO:0004177;GO:0004177;GO:0005737;GO:0005886;GO:0005886;GO:0005886;GO:0005886;GO:0005903;GO:0006508;GO:0006508;GO:0006508;GO:0006508;GO:0007165;GO:0008217;GO:0008233;GO:0008233;GO:0008237;GO:0008237;GO:0008270;GO:0008270;GO:0008270;GO:0008283;GO:0008283;GO:0008283;GO:0009897;GO:0016020;GO:0016021;GO:0016324;GO:0016477;GO:0016477;GO:0016477;GO:…	K11141	EC:3.4.11.7	O;E	KOG1046;1CVUG;09U40;0V532;0DKZP;12P0W;1AWWR;18UWC;0UI5T	glutamyl aminopeptidase [Source:MGI Symbol;Acc:MGI:106645]	13809	P16406;Q52JJ6;Q6P3C1;Q8CD51	ko04614(Renin-angiotensin system)	GO:0001525//angiogenesis;GO:0003081//regulation of systemic arterial blood pressure by renin-angiotensin;GO:0003081//regulation of systemic arterial blood pressure by renin-angiotensin;GO:0003081//regulation of systemic arterial blood pressure by renin-angiotensin;GO:0006508//proteolysis;GO:0006508//proteolysis;GO:0006508//proteolysis;GO:0006508//proteolysis;GO:0007165//signal transduction;GO:000…	GO:0005737//cytoplasm;GO:0005886//plasma membrane;GO:0005886//plasma membrane;GO:0005886//plasma membrane;GO:0005886//plasma membrane;GO:0005903//brush border;GO:0009897//external side of plasma membrane;GO:0016020//membrane;GO:0016021//integral component of membrane;GO:0016324//apical plasma membrane;GO:0031410//cytoplasmic vesicle;GO:0031526//brush border membrane;GO:0045177//apical part of cel…	GO:0004177//aminopeptidase activity;GO:0004177//aminopeptidase activity;GO:0004177//aminopeptidase activity;GO:0008233//peptidase activity;GO:0008233//peptidase activity;GO:0008237//metallopeptidase activity;GO:0008237//metallopeptidase activity;GO:0008270//zinc ion binding;GO:0008270//zinc ion binding;GO:0008270//zinc ion binding;GO:0016787//hydrolase activity;GO:0042277//peptide binding;GO:0042…
ENSMUSG00000002032	436.0482786	727.26616	144.8303972	0.199143594	-2.328119019	4.34E-06	0.000675787	Down Regulation	9	44705066	44710604	-	3212	Tmem25	GO:0016020;GO:0016021;GO:0005515;GO:0005576;GO:0005764;GO:0005768;GO:0005770;GO:0005886;GO:0016020;GO:0016021;GO:0031647;GO:0090394;GO:0090394;	K22652	-	S	1D0G9;13NG5;0DRAW;18YYU;0VEJ0;0IF2Y;0A3Q6;1B32H;0UKM0	transmembrane protein 25 [Source:MGI Symbol;Acc:MGI:1918937]	71687	Q9DCF1	-	GO:0031647//regulation of protein stability;GO:0090394//negative regulation of excitatory postsynaptic potential;GO:0090394//negative regulation of excitatory postsynaptic potential;	GO:0016020//membrane;GO:0016021//integral component of membrane;GO:0005576//extracellular region;GO:0005764//lysosome;GO:0005768//endosome;GO:0005770//late endosome;GO:0005886//plasma membrane;GO:0016020//membrane;GO:0016021//integral component of membrane;	GO:0005515//protein binding;
ENSMUSG00000034177	253.3571634	432.5893302	74.1249965	0.171351883	-2.544966045	4.43E-06	0.000683527	Down Regulation	11	87553548	87626365	+	6558	Rnf43	GO:0004842;GO:0004842;GO:0005109;GO:0005109;GO:0005515;GO:0005634;GO:0005635;GO:0005783;GO:0005789;GO:0005886;GO:0005887;GO:0005887;GO:0005887;GO:0006511;GO:0006511;GO:0006511;GO:0007275;GO:0016020;GO:0016021;GO:0016055;GO:0016567;GO:0016567;GO:0016740;GO:0030178;GO:0030178;GO:0038018;GO:0038018;GO:0038018;GO:0046872;GO:0061630;GO:0072089;GO:0004842;GO:0004842;GO:0005109;GO:0005109;GO:0005515;GO:…	K15694	EC:2.3.2.27	O	KOG0800;1CQ6V;1AXZ9;13GE8;09XMB;18YY5;0DIYU;0V8J0;0UMM8	ring finger protein 43 [Source:MGI Symbol;Acc:MGI:2442609]	207742	Q5NCP0;A3KMI3	ko04310(Wnt signaling pathway)	GO:0006511//ubiquitin-dependent protein catabolic process;GO:0006511//ubiquitin-dependent protein catabolic process;GO:0006511//ubiquitin-dependent protein catabolic process;GO:0007275//multicellular organism development;GO:0016055//Wnt signaling pathway;GO:0016567//protein ubiquitination;GO:0016567//protein ubiquitination;GO:0030178//negative regulation of Wnt signaling pathway;GO:0030178//negat…	GO:0005634//nucleus;GO:0005635//nuclear envelope;GO:0005783//endoplasmic reticulum;GO:0005789//endoplasmic reticulum membrane;GO:0005886//plasma membrane;GO:0005887//integral component of plasma membrane;GO:0005887//integral component of plasma membrane;GO:0005887//integral component of plasma membrane;GO:0016020//membrane;GO:0016021//integral component of membrane;GO:0005634//nucleus;GO:0005635/…	GO:0004842//ubiquitin-protein transferase activity;GO:0004842//ubiquitin-protein transferase activity;GO:0005109//frizzled binding;GO:0005109//frizzled binding;GO:0005515//protein binding;GO:0016740//transferase activity;GO:0046872//metal ion binding;GO:0061630//ubiquitin protein ligase activity;GO:0004842//ubiquitin-protein transferase activity;GO:0004842//ubiquitin-protein transferase activity;…
ENSMUSG00000006494	1642.298811	2699.965756	584.6318658	0.216533067	-2.207340738	4.72E-06	0.000722708	Down Regulation	2	71703568	71734202	+	7779	Pdk1	GO:0000166;GO:0004672;GO:0004672;GO:0004672;GO:0004674;GO:0004674;GO:0004740;GO:0004740;GO:0004740;GO:0005524;GO:0005524;GO:0005654;GO:0005730;GO:0005739;GO:0005739;GO:0005739;GO:0005759;GO:0005886;GO:0005967;GO:0005975;GO:0006006;GO:0006468;GO:0007166;GO:0008283;GO:0008283;GO:0008283;GO:0008631;GO:0008631;GO:0008631;GO:0010510;GO:0010906;GO:0010906;GO:0010906;GO:0016301;GO:0016310;GO:0016740;GO:…	K12077	EC:2.7.11.2	T	KOG0787;1B35V;0DJ6E;19298;0V8RW;12NVT;09XCJ;0UQN6;1CTYA	pyruvate dehydrogenase kinase, isoenzyme 1 [Source:MGI Symbol;Acc:MGI:1926119]	228026	Q8BFP9	ko05230(Central carbon metabolism in cancer);ko04066(HIF-1 signaling pathway)	GO:0005975//carbohydrate metabolic process;GO:0006006//glucose metabolic process;GO:0006468//protein phosphorylation;GO:0007166//cell surface receptor signaling pathway;GO:0008283//cell population proliferation;GO:0008283//cell population proliferation;GO:0008283//cell population proliferation;GO:0008631//intrinsic apoptotic signaling pathway in response to oxidative stress;GO:0008631//intrinsic …	GO:0005654//nucleoplasm;GO:0005730//nucleolus;GO:0005739//mitochondrion;GO:0005739//mitochondrion;GO:0005739//mitochondrion;GO:0005759//mitochondrial matrix;GO:0005886//plasma membrane;GO:0005967//mitochondrial pyruvate dehydrogenase complex;GO:0045254//pyruvate dehydrogenase complex;	GO:0000166//nucleotide binding;GO:0004672//protein kinase activity;GO:0004672//protein kinase activity;GO:0004672//protein kinase activity;GO:0004674//protein serine/threonine kinase activity;GO:0004674//protein serine/threonine kinase activity;GO:0004740//pyruvate dehydrogenase (acetyl-transferring) kinase activity;GO:0004740//pyruvate dehydrogenase (acetyl-transferring) kinase activity;GO:00047…
ENSMUSG00000062181	266.4491312	456.4799211	76.41834134	0.167407892	-2.578560553	4.76E-06	0.000722708	Down Regulation	8	105810385	105820561	+	2565	Ces3b	GO:0004771;GO:0004806;GO:0005615;GO:0005783;GO:0005788;GO:0016042;GO:0016787;GO:0052689;GO:0052689;GO:0080030;GO:0004771;GO:0004806;GO:0005615;GO:0005783;GO:0005788;GO:0016042;GO:0016787;GO:0052689;GO:0052689;GO:0080030;	K15743	EC:3.1.1.1	Q;T;I	1B56N;1D1D2;0DEJK;KOG1516;1318D;195D8;09T8E;0UUMY;0V47D	carboxylesterase 3B [Source:MGI Symbol;Acc:MGI:3644960]	13909	Q8VCU1	-	GO:0016042//lipid catabolic process;GO:0016042//lipid catabolic process;	GO:0005615//extracellular space;GO:0005783//endoplasmic reticulum;GO:0005788//endoplasmic reticulum lumen;GO:0005615//extracellular space;GO:0005783//endoplasmic reticulum;GO:0005788//endoplasmic reticulum lumen;	GO:0004771//sterol esterase activity;GO:0004806//triglyceride lipase activity;GO:0016787//hydrolase activity;GO:0052689//carboxylic ester hydrolase activity;GO:0052689//carboxylic ester hydrolase activity;GO:0080030//methyl indole-3-acetate esterase activity;GO:0004771//sterol esterase activity;GO:0004806//triglyceride lipase activity;GO:0016787//hydrolase activity;GO:0052689//carboxylic ester hy…
ENSMUSG00000035783	61.70979837	13.00704936	110.4125474	8.488669824	3.085538501	5.13E-06	0.000771569	Up Regulation	19	34218490	34232990	-	2196	Acta2	GO:0000166;GO:0001725;GO:0005515;GO:0005524;GO:0005737;GO:0005737;GO:0005737;GO:0005737;GO:0005856;GO:0005856;GO:0005869;GO:0006936;GO:0008217;GO:0009615;GO:0010628;GO:0014829;GO:0014829;GO:0015629;GO:0019901;GO:0030027;GO:0030175;GO:0030485;GO:0032991;GO:0044297;GO:0061041;GO:0061870;GO:0061874;GO:0070374;GO:0072144;GO:0090131;GO:2000491;	K12313	-	Z	09TDS;12N6D;0V4CV;1ASPD;KOG0676;0UQDY;190CQ;0DFJ6;1CW46	actin, alpha 2, smooth muscle, aorta [Source:MGI Symbol;Acc:MGI:87909]	11475	P62737	ko04926(Relaxin signaling pathway);ko04371(Apelin signaling pathway);ko04270(Vascular smooth muscle contraction)	GO:0006936//muscle contraction;GO:0008217//regulation of blood pressure;GO:0009615//response to virus;GO:0010628//positive regulation of gene expression;GO:0014829//vascular associated smooth muscle contraction;GO:0014829//vascular associated smooth muscle contraction;GO:0061041//regulation of wound healing;GO:0061870//positive regulation of hepatic stellate cell migration;GO:0061874//positive re…	GO:0001725//stress fiber;GO:0005737//cytoplasm;GO:0005737//cytoplasm;GO:0005737//cytoplasm;GO:0005737//cytoplasm;GO:0005856//cytoskeleton;GO:0005856//cytoskeleton;GO:0005869//dynactin complex;GO:0015629//actin cytoskeleton;GO:0030027//lamellipodium;GO:0030175//filopodium;GO:0030485//smooth muscle contractile fiber;GO:0032991//protein-containing complex;GO:0044297//cell body;	GO:0000166//nucleotide binding;GO:0005515//protein binding;GO:0005524//ATP binding;GO:0019901//protein kinase binding;
ENSMUSG00000020140	45.03133133	83.06158759	7.001075076	0.084287759	-3.568533064	5.31E-06	0.000791821	Down Regulation	10	115286216	115423685	-	10264	Lgr5	GO:0001942;GO:0004888;GO:0004888;GO:0004888;GO:0005654;GO:0005794;GO:0005794;GO:0005886;GO:0005887;GO:0005887;GO:0005887;GO:0005887;GO:0007165;GO:0007186;GO:0007186;GO:0007189;GO:0007190;GO:0008528;GO:0009755;GO:0009994;GO:0016020;GO:0016021;GO:0016021;GO:0016500;GO:0032588;GO:0032588;GO:0032588;GO:0042127;GO:0048839;GO:0090263;GO:0090263;GO:0090263;GO:2001013;GO:0004930;GO:0004930;GO:0005886;GO:…	K04308	-	T	0B6HX;KOG0619;0E9KH;0V3XP;13G8G;0WJ8H;KOG2087;197HB;1DGFE;1BBJZ	leucine rich repeat containing G protein coupled receptor 5 [Source:MGI Symbol;Acc:MGI:1341817]	14160	Q9Z1P4	ko04310(Wnt signaling pathway)	GO:0001942//hair follicle development;GO:0007165//signal transduction;GO:0007186//G protein-coupled receptor signaling pathway;GO:0007186//G protein-coupled receptor signaling pathway;GO:0007189//adenylate cyclase-activating G protein-coupled receptor signaling pathway;GO:0007190//activation of adenylate cyclase activity;GO:0009755//hormone-mediated signaling pathway;GO:0009994//oocyte differenti…	GO:0005654//nucleoplasm;GO:0005794//Golgi apparatus;GO:0005794//Golgi apparatus;GO:0005886//plasma membrane;GO:0005887//integral component of plasma membrane;GO:0005887//integral component of plasma membrane;GO:0005887//integral component of plasma membrane;GO:0005887//integral component of plasma membrane;GO:0016020//membrane;GO:0016021//integral component of membrane;GO:0016021//integral compon…	GO:0004888//transmembrane signaling receptor activity;GO:0004888//transmembrane signaling receptor activity;GO:0004888//transmembrane signaling receptor activity;GO:0008528//G protein-coupled peptide receptor activity;GO:0016500//protein-hormone receptor activity;GO:0004930//G protein-coupled receptor activity;GO:0004930//G protein-coupled receptor activity;GO:0016500//protein-hormone receptor ac…
ENSMUSG00000020123	219.3631691	419.3072453	19.41909276	0.046312323	-4.432460053	5.44E-06	0.000802862	Down Regulation	10	122284404	122289357	+	2670	Avpr1a	GO:0001992;GO:0001992;GO:0002125;GO:0002125;GO:0003084;GO:0003084;GO:0004930;GO:0004930;GO:0004930;GO:0005000;GO:0005000;GO:0005000;GO:0005000;GO:0005000;GO:0005000;GO:0005768;GO:0005768;GO:0005886;GO:0005886;GO:0005886;GO:0005886;GO:0005887;GO:0007165;GO:0007186;GO:0007186;GO:0007186;GO:0007204;GO:0007204;GO:0007621;GO:0007621;GO:0007625;GO:0007625;GO:0008284;GO:0008284;GO:0008284;GO:0010033;GO:…	K04226	-	T	KOG3656;09XN1;1CTR7;12QMR;0UM0A;0DIZU;0V8JT;18TS2;1AWGB	arginine vasopressin receptor 1A [Source:MGI Symbol;Acc:MGI:1859216]	54140	Q62463;Q3U1H9	ko04270(Vascular smooth muscle contraction);ko04080(Neuroactive ligand-receptor interaction);ko04072(Phospholipase D signaling pathway);ko04020(Calcium signaling pathway)	GO:0001992//regulation of systemic arterial blood pressure by vasopressin;GO:0001992//regulation of systemic arterial blood pressure by vasopressin;GO:0002125//maternal aggressive behavior;GO:0002125//maternal aggressive behavior;GO:0003084//positive regulation of systemic arterial blood pressure;GO:0003084//positive regulation of systemic arterial blood pressure;GO:0007165//signal transduction;G…	GO:0005768//endosome;GO:0005768//endosome;GO:0005886//plasma membrane;GO:0005886//plasma membrane;GO:0005886//plasma membrane;GO:0005886//plasma membrane;GO:0005887//integral component of plasma membrane;GO:0016020//membrane;GO:0016021//integral component of membrane;GO:0016021//integral component of membrane;GO:0030139//endocytic vesicle;GO:0030139//endocytic vesicle;GO:0031410//cytoplasmic vesi…	GO:0004930//G protein-coupled receptor activity;GO:0004930//G protein-coupled receptor activity;GO:0004930//G protein-coupled receptor activity;GO:0005000//vasopressin receptor activity;GO:0005000//vasopressin receptor activity;GO:0005000//vasopressin receptor activity;GO:0005000//vasopressin receptor activity;GO:0005000//vasopressin receptor activity;GO:0005000//vasopressin receptor activity;GO:…
ENSMUSG00000032310	7612.129494	14700.77781	523.4811783	0.03560908	-4.811611013	5.64E-06	0.000826278	Down Regulation	9	57584220	57590986	-	2013	Cyp1a2	GO:0004497;GO:0004497;GO:0004497;GO:0004497;GO:0004497;GO:0005506;GO:0005783;GO:0005789;GO:0006629;GO:0006631;GO:0006706;GO:0006706;GO:0006725;GO:0006778;GO:0008202;GO:0008203;GO:0008210;GO:0008210;GO:0008210;GO:0009403;GO:0009403;GO:0009404;GO:0009791;GO:0009820;GO:0009820;GO:0010033;GO:0010468;GO:0014070;GO:0016020;GO:0016098;GO:0016098;GO:0016491;GO:0016491;GO:0016491;GO:0016705;GO:0016712;GO:…	K07409	EC:1.14.14.1	Q	0UMBF;12TUJ;1AWQC;1D0FC;0V4F9;09TG8;KOG0156;18XIE;0DET4	cytochrome P450, family 1, subfamily a, polypeptide 2 [Source:MGI Symbol;Acc:MGI:88589]	13077	P00186;B6VGH4	ko05208(Chemical carcinogenesis - reactive oxygen species);ko05207(Chemical carcinogenesis - receptor activation);ko05204(Chemical carcinogenesis - DNA adducts);ko00982(Drug metabolism - cytochrome P450);ko00980(Metabolism of xenobiotics by cytochrome P450);ko00830(Retinol metabolism);ko00591(Linoleic acid metabolism);ko00380(Tryptophan metabolism);ko00232(Caffeine metabolism);ko00140(Steroid hor…	GO:0006629//lipid metabolic process;GO:0006631//fatty acid metabolic process;GO:0006706//steroid catabolic process;GO:0006706//steroid catabolic process;GO:0006725//cellular aromatic compound metabolic process;GO:0006778//porphyrin-containing compound metabolic process;GO:0008202//steroid metabolic process;GO:0008203//cholesterol metabolic process;GO:0008210//estrogen metabolic process;GO:0008210…	GO:0005783//endoplasmic reticulum;GO:0005789//endoplasmic reticulum membrane;GO:0016020//membrane;GO:0031090//organelle membrane;GO:0043231//intracellular membrane-bounded organelle;GO:0043231//intracellular membrane-bounded organelle;GO:0043231//intracellular membrane-bounded organelle;GO:0043231//intracellular membrane-bounded organelle;GO:0043231//intracellular membrane-bounded organelle;	GO:0004497//monooxygenase activity;GO:0004497//monooxygenase activity;GO:0004497//monooxygenase activity;GO:0004497//monooxygenase activity;GO:0004497//monooxygenase activity;GO:0005506//iron ion binding;GO:0016491//oxidoreductase activity;GO:0016491//oxidoreductase activity;GO:0016491//oxidoreductase activity;GO:0016705//oxidoreductase activity, acting on paired donors, with incorporation or red…
ENSMUSG00000037847	239.7235068	402.3741914	77.07282223	0.191545143	-2.384243647	5.74E-06	0.000832682	Down Regulation	19	18609314	18629792	+	3689	Nmrk1	GO:0000166;GO:0005524;GO:0005575;GO:0009435;GO:0016301;GO:0016301;GO:0016310;GO:0016740;GO:0019363;GO:0046872;GO:0050262;GO:0050262;GO:0061769;GO:0000166;GO:0005524;GO:0005575;GO:0009435;GO:0016301;GO:0016301;GO:0016310;GO:0016740;GO:0019363;GO:0046872;GO:0050262;GO:0050262;GO:0061769;	K10524	-	F	13DRA;0IR10;0E8IR;1DFGT;0B4VZ;0WHEW	nicotinamide riboside kinase 1 [Source:MGI Symbol;Acc:MGI:2147434]	225994	Q91W63	ko00760(Nicotinate and nicotinamide metabolism)	GO:0009435//NAD biosynthetic process;GO:0016310//phosphorylation;GO:0019363//pyridine nucleotide biosynthetic process;GO:0009435//NAD biosynthetic process;GO:0016310//phosphorylation;GO:0019363//pyridine nucleotide biosynthetic process;	GO:0005575//cellular_component;GO:0005575//cellular_component;	GO:0000166//nucleotide binding;GO:0005524//ATP binding;GO:0016301//kinase activity;GO:0016301//kinase activity;GO:0016740//transferase activity;GO:0046872//metal ion binding;GO:0050262//ribosylnicotinamide kinase activity;GO:0050262//ribosylnicotinamide kinase activity;GO:0061769//ribosylnicotinate kinase activity;GO:0000166//nucleotide binding;GO:0005524//ATP binding;GO:0016301//kinase activity;…
ENSMUSG00000030236	4496.879828	8597.516948	396.242708	0.04608804	-4.439463764	5.79E-06	0.000832996	Down Regulation	6	141575244	141632372	+	4929	Slco1b2	GO:0001889;GO:0005886;GO:0005886;GO:0005886;GO:0005887;GO:0005887;GO:0006811;GO:0006857;GO:0006857;GO:0008514;GO:0015125;GO:0015125;GO:0015125;GO:0015347;GO:0015721;GO:0015721;GO:0015721;GO:0016020;GO:0016020;GO:0016021;GO:0016323;GO:0016323;GO:0022857;GO:0032496;GO:0033993;GO:0034097;GO:0035672;GO:0035673;GO:0035673;GO:0042493;GO:0043252;GO:0043434;GO:0046677;GO:0051384;GO:0055085;GO:0005886;GO:…	K05043	-	Q;P	1D15A;195AJ;0DI86;KOG3626;09WXI;1B4SY;13HRA;0UU5T;0V7VT	solute carrier organic anion transporter family, member 1b2 [Source:MGI Symbol;Acc:MGI:1351899]	28253	Q9JJL3	ko04976(Bile secretion)	GO:0001889//liver development;GO:0006811//ion transport;GO:0006857//oligopeptide transport;GO:0006857//oligopeptide transport;GO:0015721//bile acid and bile salt transport;GO:0015721//bile acid and bile salt transport;GO:0015721//bile acid and bile salt transport;GO:0032496//response to lipopolysaccharide;GO:0033993//response to lipid;GO:0034097//response to cytokine;GO:0035672//oligopeptide tran…	GO:0005886//plasma membrane;GO:0005886//plasma membrane;GO:0005886//plasma membrane;GO:0005887//integral component of plasma membrane;GO:0005887//integral component of plasma membrane;GO:0016020//membrane;GO:0016020//membrane;GO:0016021//integral component of membrane;GO:0016323//basolateral plasma membrane;GO:0016323//basolateral plasma membrane;GO:0005886//plasma membrane;GO:0016020//membrane;G…	GO:0008514//organic anion transmembrane transporter activity;GO:0015125//bile acid transmembrane transporter activity;GO:0015125//bile acid transmembrane transporter activity;GO:0015125//bile acid transmembrane transporter activity;GO:0015347//sodium-independent organic anion transmembrane transporter activity;GO:0022857//transmembrane transporter activity;GO:0035673//oligopeptide transmembrane t…
ENSMUSG00000045392	114.6484349	198.2723186	31.02455125	0.156474446	-2.676001024	5.86E-06	0.000835514	Down Regulation	2	85850977	85875515	+	4261	Olfr1033	GO:0004984;GO:0004984;GO:0005549;GO:0007186;GO:0007186;GO:0007608;GO:0007608;GO:0016020;GO:0016021;GO:0016021;GO:0050911;GO:0004930;GO:0004930;GO:0004984;GO:0004984;GO:0004984;GO:0005549;GO:0005886;GO:0007165;GO:0007186;GO:0007186;GO:0007186;GO:0007186;GO:0007608;GO:0007608;GO:0007608;GO:0016020;GO:0016021;GO:0016021;GO:0016021;GO:0050896;GO:0050911;GO:0004930;GO:0004930;GO:0004984;GO:0004984;GO:…	K04257	-	-	-	olfactory receptor 1033 [Source:MGI Symbol;Acc:MGI:3030867]	258571	Q8VFK5	ko04740(Olfactory transduction)	GO:0007186//G protein-coupled receptor signaling pathway;GO:0007186//G protein-coupled receptor signaling pathway;GO:0007608//sensory perception of smell;GO:0007608//sensory perception of smell;GO:0050911//detection of chemical stimulus involved in sensory perception of smell;GO:0007165//signal transduction;GO:0007186//G protein-coupled receptor signaling pathway;GO:0007186//G protein-coupled rec…	GO:0016020//membrane;GO:0016021//integral component of membrane;GO:0016021//integral component of membrane;GO:0005886//plasma membrane;GO:0016020//membrane;GO:0016021//integral component of membrane;GO:0016021//integral component of membrane;GO:0016021//integral component of membrane;GO:0005886//plasma membrane;GO:0016020//membrane;GO:0016021//integral component of membrane;GO:0016021//integral c…	GO:0004984//olfactory receptor activity;GO:0004984//olfactory receptor activity;GO:0005549//odorant binding;GO:0004930//G protein-coupled receptor activity;GO:0004930//G protein-coupled receptor activity;GO:0004984//olfactory receptor activity;GO:0004984//olfactory receptor activity;GO:0004984//olfactory receptor activity;GO:0005549//odorant binding;GO:0004930//G protein-coupled receptor activity…
ENSMUSG00000024827	7382.204265	2782.435561	11981.97297	4.306289473	2.106445302	6.74E-06	0.00095422	Up Regulation	19	30075847	30152829	-	6091	Gldc	GO:0003824;GO:0004375;GO:0004375;GO:0004375;GO:0004375;GO:0004375;GO:0005654;GO:0005739;GO:0005739;GO:0005739;GO:0005739;GO:0005886;GO:0005960;GO:0005960;GO:0005960;GO:0006520;GO:0006544;GO:0006546;GO:0006546;GO:0006546;GO:0016491;GO:0016594;GO:0016594;GO:0016594;GO:0016829;GO:0019464;GO:0019464;GO:0019464;GO:0019899;GO:0019899;GO:0030170;GO:0030170;GO:0030170;GO:0036255;GO:0042803;GO:0042803;GO:…	K00281	EC:1.4.4.2	E	1AYMQ;KOG2040;1CSV3;0V7SS;09WUT;0UGMR;0DI4Q;12Q51;18TW6	glycine decarboxylase [Source:MGI Symbol;Acc:MGI:1341155]	104174	Q91W43	ko00630(Glyoxylate and dicarboxylate metabolism);ko00260(Glycine, serine and threonine metabolism)	GO:0006520//cellular amino acid metabolic process;GO:0006544//glycine metabolic process;GO:0006546//glycine catabolic process;GO:0006546//glycine catabolic process;GO:0006546//glycine catabolic process;GO:0019464//glycine decarboxylation via glycine cleavage system;GO:0019464//glycine decarboxylation via glycine cleavage system;GO:0019464//glycine decarboxylation via glycine cleavage system;GO:00…	GO:0005654//nucleoplasm;GO:0005739//mitochondrion;GO:0005739//mitochondrion;GO:0005739//mitochondrion;GO:0005739//mitochondrion;GO:0005886//plasma membrane;GO:0005960//glycine cleavage complex;GO:0005960//glycine cleavage complex;GO:0005960//glycine cleavage complex;	GO:0003824//catalytic activity;GO:0004375//glycine dehydrogenase (decarboxylating) activity;GO:0004375//glycine dehydrogenase (decarboxylating) activity;GO:0004375//glycine dehydrogenase (decarboxylating) activity;GO:0004375//glycine dehydrogenase (decarboxylating) activity;GO:0004375//glycine dehydrogenase (decarboxylating) activity;GO:0016491//oxidoreductase activity;GO:0016594//glycine binding…
ENSMUSG00000056078	842.8674825	1.072928857	1684.662036	1570.152601	10.61668906	7.17E-06	0.000998686	Up Regulation	19	34078333	34100087	+	3489	Lipm	GO:0005575;GO:0005576;GO:0006629;GO:0016042;GO:0016787;GO:0016788;	K19406	EC:3.1.1.-	I	12R5G;18ZWG;KOG2624;0UT97;09YF8;1AWW2;0V56X;0DIQP;1CUNS	lipase, family member M [Source:MGI Symbol;Acc:MGI:1926003]	78753	Q8K2A6	-	GO:0006629//lipid metabolic process;GO:0016042//lipid catabolic process;	GO:0005575//cellular_component;GO:0005576//extracellular region;	GO:0016787//hydrolase activity;GO:0016788//hydrolase activity, acting on ester bonds;
ENSMUSG00000034427	146.8485647	13.12618583	280.5709436	21.37490259	4.41784594	7.18E-06	0.000998686	Up Regulation	11	115749232	115783429	+	9857	Myo15b	GO:0000166;GO:0003674;GO:0003774;GO:0003774;GO:0003779;GO:0005524;GO:0005524;GO:0005737;GO:0005856;GO:0005903;GO:0008150;GO:0016459;GO:0016459;GO:0000166;GO:0003674;GO:0005524;GO:0005856;GO:0008150;GO:0003674;GO:0008150;GO:0003674;GO:0008150;GO:0003674;GO:0005856;GO:0008150;	K10361	-	Z	0V4MW;1CUP7;12NAI;1956H;KOG4229;0DJVX;1ARAF;0UU1J;09TNR	myosin XVB [Source:MGI Symbol;Acc:MGI:2685534]	217328	-	-	GO:0008150//biological_process;GO:0008150//biological_process;GO:0008150//biological_process;GO:0008150//biological_process;GO:0008150//biological_process;	GO:0005737//cytoplasm;GO:0005856//cytoskeleton;GO:0005903//brush border;GO:0016459//myosin complex;GO:0016459//myosin complex;GO:0005856//cytoskeleton;GO:0005856//cytoskeleton;	GO:0000166//nucleotide binding;GO:0003674//molecular_function;GO:0003774//cytoskeletal motor activity;GO:0003774//cytoskeletal motor activity;GO:0003779//actin binding;GO:0005524//ATP binding;GO:0005524//ATP binding;GO:0000166//nucleotide binding;GO:0003674//molecular_function;GO:0005524//ATP binding;GO:0003674//molecular_function;GO:0003674//molecular_function;GO:0003674//molecular_function;
ENSMUSG00000021340	1471.674922	2405.710587	537.6392576	0.223484596	-2.161752703	7.64E-06	0.001053867	Down Regulation	13	25127135	25176484	+	5415	Gpld1	GO:0002042;GO:0002430;GO:0004621;GO:0004621;GO:0004621;GO:0004630;GO:0005576;GO:0005576;GO:0005615;GO:0005737;GO:0006507;GO:0008285;GO:0008286;GO:0009749;GO:0010595;GO:0032869;GO:0035690;GO:0043065;GO:0043231;GO:0051044;GO:0071277;GO:0071397;GO:0071401;GO:0071467;GO:1900076;	K01127	EC:3.1.4.50	W	1DEZC;0WGDK;13CAW;0E7ZX;1974G;0B3YH;1BAVM;0IPB3;0V2YX	glycosylphosphatidylinositol specific phospholipase D1 [Source:MGI Symbol;Acc:MGI:106604]	14756	Q8VCU2;Q8R432	ko00563(Glycosylphosphatidylinositol (GPI)-anchor biosynthesis)	GO:0002042//cell migration involved in sprouting angiogenesis;GO:0002430//complement receptor mediated signaling pathway;GO:0006507//GPI anchor release;GO:0008285//negative regulation of cell population proliferation;GO:0008286//insulin receptor signaling pathway;GO:0009749//response to glucose;GO:0010595//positive regulation of endothelial cell migration;GO:0032869//cellular response to insulin …	GO:0005576//extracellular region;GO:0005576//extracellular region;GO:0005615//extracellular space;GO:0005737//cytoplasm;GO:0043231//intracellular membrane-bounded organelle;	GO:0004621//glycosylphosphatidylinositol phospholipase D activity;GO:0004621//glycosylphosphatidylinositol phospholipase D activity;GO:0004621//glycosylphosphatidylinositol phospholipase D activity;GO:0004630//phospholipase D activity;
ENSMUSG00000033634	4604.979423	7516.058052	1693.900793	0.225370903	-2.149626827	8.17E-06	0.001118225	Down Regulation	6	85842404	85846140	-	3301	Nat8f2	GO:0001702;GO:0005783;GO:0005794;GO:0007162;GO:0008080;GO:0008080;GO:0008080;GO:0016020;GO:0016021;GO:0016740;	K20838	-	S	1BB9P;0B5K1;0E8Z7;0V3I4;0IS8G;1DFVH;13EVK;0WI7N	N-acetyltransferase 8 (GCN5-related) family member 2 [Source:MGI Symbol;Acc:MGI:2136446]	93673	Q8CHQ9	ko00480(Glutathione metabolism)	GO:0001702//gastrulation with mouth forming second;GO:0007162//negative regulation of cell adhesion;	GO:0005783//endoplasmic reticulum;GO:0005794//Golgi apparatus;GO:0016020//membrane;GO:0016021//integral component of membrane;	GO:0008080//N-acetyltransferase activity;GO:0008080//N-acetyltransferase activity;GO:0008080//N-acetyltransferase activity;GO:0016740//transferase activity;
ENSMUSG00000023048	1066.385273	397.6886963	1735.08185	4.362914676	2.12529226	8.74E-06	0.001186656	Up Regulation	15	102367463	102371241	+	1562	Prr13	GO:0003674;GO:0005634;GO:0005654;GO:0008150;GO:0003674;GO:0005634;GO:0005654;GO:0008150;GO:0003674;GO:0005634;GO:0005654;GO:0008150;GO:0003674;GO:0005634;GO:0005654;GO:0008150;	-	-	-	-	proline rich 13 [Source:MGI Symbol;Acc:MGI:1913401]	66151	Q9CQJ5	-	GO:0008150//biological_process;GO:0008150//biological_process;GO:0008150//biological_process;GO:0008150//biological_process;	GO:0005634//nucleus;GO:0005654//nucleoplasm;GO:0005634//nucleus;GO:0005654//nucleoplasm;GO:0005634//nucleus;GO:0005654//nucleoplasm;GO:0005634//nucleus;GO:0005654//nucleoplasm;	GO:0003674//molecular_function;GO:0003674//molecular_function;GO:0003674//molecular_function;GO:0003674//molecular_function;
ENSMUSG00000015709	161.0786819	0.706226209	321.4511375	455.1673863	8.830253379	9.42E-06	0.00126942	Up Regulation	7	83895486	84059384	-	7689	Arnt2	GO:0000978;GO:0000978;GO:0000978;GO:0000981;GO:0000981;GO:0000981;GO:0001228;GO:0001666;GO:0001666;GO:0001666;GO:0001666;GO:0001701;GO:0003677;GO:0003700;GO:0003700;GO:0005515;GO:0005515;GO:0005634;GO:0005634;GO:0005634;GO:0005634;GO:0005634;GO:0005634;GO:0005654;GO:0005654;GO:0005667;GO:0005667;GO:0005737;GO:0006355;GO:0006355;GO:0006355;GO:0006357;GO:0007165;GO:0007417;GO:0007420;GO:0007420;GO:…	K15589	-	K	1B9YV;0KD32;0WCKH;0V129;14T9A;1DCKF;0B03Y;0E5KH;196S9	aryl hydrocarbon receptor nuclear translocator 2 [Source:MGI Symbol;Acc:MGI:107188]	11864	Q61324	ko05211(Renal cell carcinoma);ko05202(Transcriptional misregulation in cancer);ko05200(Pathways in cancer)	GO:0001666//response to hypoxia;GO:0001666//response to hypoxia;GO:0001666//response to hypoxia;GO:0001666//response to hypoxia;GO:0001701//in utero embryonic development;GO:0006355//regulation of transcription, DNA-templated;GO:0006355//regulation of transcription, DNA-templated;GO:0006355//regulation of transcription, DNA-templated;GO:0006357//regulation of transcription by RNA polymerase II;GO…	GO:0005634//nucleus;GO:0005634//nucleus;GO:0005634//nucleus;GO:0005634//nucleus;GO:0005634//nucleus;GO:0005634//nucleus;GO:0005654//nucleoplasm;GO:0005654//nucleoplasm;GO:0005667//transcription regulator complex;GO:0005667//transcription regulator complex;GO:0005737//cytoplasm;GO:0034751//aryl hydrocarbon receptor complex;GO:0005634//nucleus;GO:0005634//nucleus;GO:0005634//nucleus;GO:0005634//nuc…	GO:0000978//RNA polymerase II cis-regulatory region sequence-specific DNA binding;GO:0000978//RNA polymerase II cis-regulatory region sequence-specific DNA binding;GO:0000978//RNA polymerase II cis-regulatory region sequence-specific DNA binding;GO:0000981//DNA-binding transcription factor activity, RNA polymerase II-specific;GO:0000981//DNA-binding transcription factor activity, RNA polymerase I…
ENSMUSG00000022178	326.8687541	112.1024031	541.6351051	4.831610118	2.272504043	9.54E-06	0.001274874	Up Regulation	14	54804929	54815015	-	3646	Ajuba	GO:0000122;GO:0000932;GO:0000932;GO:0000932;GO:0000932;GO:0001666;GO:0001666;GO:0001666;GO:0003682;GO:0003714;GO:0003714;GO:0003714;GO:0003714;GO:0005515;GO:0005515;GO:0005515;GO:0005634;GO:0005634;GO:0005634;GO:0005634;GO:0005654;GO:0005654;GO:0005654;GO:0005667;GO:0005667;GO:0005737;GO:0005794;GO:0005794;GO:0005815;GO:0005829;GO:0005829;GO:0005856;GO:0005886;GO:0005911;GO:0005911;GO:0005911;GO:…	K16682	-	T;K	KOG1701;0UHXE;0DF5J;12NDJ;0V4TG;1ATBQ;09TU6;18U9X;1CPV7	ajuba LIM protein [Source:MGI Symbol;Acc:MGI:1341886]	16475	Q91XC0	ko04392(Hippo signaling pathway - multiple species);ko04391(Hippo signaling pathway - fly);ko04390(Hippo signaling pathway)	GO:0000122//negative regulation of transcription by RNA polymerase II;GO:0001666//response to hypoxia;GO:0001666//response to hypoxia;GO:0001666//response to hypoxia;GO:0006355//regulation of transcription, DNA-templated;GO:0007010//cytoskeleton organization;GO:0007049//cell cycle;GO:0007155//cell adhesion;GO:0016339//calcium-dependent cell-cell adhesion via plasma membrane cell adhesion molecule…	GO:0000932//P-body;GO:0000932//P-body;GO:0000932//P-body;GO:0000932//P-body;GO:0005634//nucleus;GO:0005634//nucleus;GO:0005634//nucleus;GO:0005634//nucleus;GO:0005654//nucleoplasm;GO:0005654//nucleoplasm;GO:0005654//nucleoplasm;GO:0005667//transcription regulator complex;GO:0005667//transcription regulator complex;GO:0005737//cytoplasm;GO:0005794//Golgi apparatus;GO:0005794//Golgi apparatus;GO:00…	GO:0003682//chromatin binding;GO:0003714//transcription corepressor activity;GO:0003714//transcription corepressor activity;GO:0003714//transcription corepressor activity;GO:0003714//transcription corepressor activity;GO:0005515//protein binding;GO:0005515//protein binding;GO:0005515//protein binding;GO:0045294//alpha-catenin binding;GO:0045294//alpha-catenin binding;GO:0046872//metal ion binding…
ENSMUSG00000089960	525.4342463	902.7406377	148.1278548	0.164086836	-2.607468594	9.76E-06	0.001293301	Down Regulation	1	88139681	88146719	+	2224	Ugt1a1	GO:0001889;GO:0001972;GO:0001972;GO:0004857;GO:0004857;GO:0005496;GO:0005496;GO:0005783;GO:0005783;GO:0005783;GO:0005783;GO:0005789;GO:0005887;GO:0006953;GO:0007584;GO:0008194;GO:0008210;GO:0008210;GO:0010033;GO:0010033;GO:0014070;GO:0015020;GO:0015020;GO:0015020;GO:0015020;GO:0016020;GO:0016021;GO:0016740;GO:0016757;GO:0019899;GO:0019899;GO:0019899;GO:0031100;GO:0032496;GO:0032870;GO:0034663;GO:…	K00699	EC:2.4.1.17	C;G	1B3CX;0UK1V;09WHA;1958R;1CSGY;12QS3;0DHSN;KOG1192;0V7FS	UDP glucuronosyltransferase 1 family, polypeptide A1 [Source:MGI Symbol;Acc:MGI:98898]	394436	Q63886	ko05207(Chemical carcinogenesis - receptor activation);ko05204(Chemical carcinogenesis - DNA adducts);ko04976(Bile secretion);ko00983(Drug metabolism - other enzymes);ko00982(Drug metabolism - cytochrome P450);ko00980(Metabolism of xenobiotics by cytochrome P450);ko00860(Porphyrin metabolism);ko00830(Retinol metabolism);ko00140(Steroid hormone biosynthesis);ko00053(Ascorbate and aldarate metaboli…	GO:0001889//liver development;GO:0006953//acute-phase response;GO:0007584//response to nutrient;GO:0008210//estrogen metabolic process;GO:0008210//estrogen metabolic process;GO:0010033//response to organic substance;GO:0010033//response to organic substance;GO:0014070//response to organic cyclic compound;GO:0031100//animal organ regeneration;GO:0032496//response to lipopolysaccharide;GO:0032870//…	GO:0005783//endoplasmic reticulum;GO:0005783//endoplasmic reticulum;GO:0005783//endoplasmic reticulum;GO:0005783//endoplasmic reticulum;GO:0005789//endoplasmic reticulum membrane;GO:0005887//integral component of plasma membrane;GO:0016020//membrane;GO:0016021//integral component of membrane;GO:0034663//endoplasmic reticulum chaperone complex;GO:0043231//intracellular membrane-bounded organelle;G…	GO:0001972//retinoic acid binding;GO:0001972//retinoic acid binding;GO:0004857//enzyme inhibitor activity;GO:0004857//enzyme inhibitor activity;GO:0005496//steroid binding;GO:0005496//steroid binding;GO:0008194//UDP-glycosyltransferase activity;GO:0015020//glucuronosyltransferase activity;GO:0015020//glucuronosyltransferase activity;GO:0015020//glucuronosyltransferase activity;GO:0015020//glucuro…
ENSMUSG00000022871	6328.308645	10193.98328	2462.634009	0.241577207	-2.049443754	1.03E-05	0.00135113	Down Regulation	16	22737084	22758528	+	1962	Fetub	GO:0004857;GO:0004866;GO:0004869;GO:0005576;GO:0005576;GO:0005615;GO:0007338;GO:0007339;GO:0007339;GO:0008191;GO:0008191;GO:0010466;GO:0010951;GO:0010951;GO:0030414;GO:0004857;GO:0004866;GO:0004869;GO:0005576;GO:0005576;GO:0005615;GO:0007338;GO:0007339;GO:0007339;GO:0008191;GO:0008191;GO:0010466;GO:0010951;GO:0010951;GO:0030414;GO:0004869;GO:0005576;GO:0005615;GO:0010951;GO:0004857;GO:0004866;GO:…	K23411	-	O	0DP0I;0UIZ7;09YZY;1CXYB;0IEMR;18XEE;13P96;1AW52;0V4E9	fetuin beta [Source:MGI Symbol;Acc:MGI:1890221]	59083	Q9QXC1;Q8CB17	-	GO:0007338//single fertilization;GO:0007339//binding of sperm to zona pellucida;GO:0007339//binding of sperm to zona pellucida;GO:0010466//negative regulation of peptidase activity;GO:0010951//negative regulation of endopeptidase activity;GO:0010951//negative regulation of endopeptidase activity;GO:0007338//single fertilization;GO:0007339//binding of sperm to zona pellucida;GO:0007339//binding of…	GO:0005576//extracellular region;GO:0005576//extracellular region;GO:0005615//extracellular space;GO:0005576//extracellular region;GO:0005576//extracellular region;GO:0005615//extracellular space;GO:0005576//extracellular region;GO:0005615//extracellular space;GO:0005576//extracellular region;GO:0005576//extracellular region;GO:0005615//extracellular space;GO:0005576//extracellular region;GO:0005…	GO:0004857//enzyme inhibitor activity;GO:0004866//endopeptidase inhibitor activity;GO:0004869//cysteine-type endopeptidase inhibitor activity;GO:0008191//metalloendopeptidase inhibitor activity;GO:0008191//metalloendopeptidase inhibitor activity;GO:0030414//peptidase inhibitor activity;GO:0004857//enzyme inhibitor activity;GO:0004866//endopeptidase inhibitor activity;GO:0004869//cysteine-type end…
ENSMUSG00000052942	81.55220576	14.11236736	148.9920442	10.55755142	3.400203369	1.06E-05	0.00137866	Up Regulation	19	28236251	28657477	-	8842	Glis3	GO:0000977;GO:0003677;GO:0005634;GO:0005634;GO:0006357;GO:0046872;GO:0000122;GO:0000122;GO:0000122;GO:0000977;GO:0000977;GO:0000978;GO:0000978;GO:0000981;GO:0001227;GO:0001228;GO:0003677;GO:0003677;GO:0003700;GO:0005634;GO:0005634;GO:0005634;GO:0005634;GO:0006357;GO:0006357;GO:0006366;GO:0045944;GO:0045944;GO:0045944;GO:0046872;GO:0000977;GO:0003677;GO:0005634;GO:0005634;GO:0006357;GO:0046872;GO:…	K09232	-	K	0UGFU;0V4XG;18ZP3;0DF8N;1AS86;09TEN;KOG1721;1CPY9;13J2P	GLIS family zinc finger 3 [Source:MGI Symbol;Acc:MGI:2444289]	226075	Q0GE24	-	GO:0006357//regulation of transcription by RNA polymerase II;GO:0000122//negative regulation of transcription by RNA polymerase II;GO:0000122//negative regulation of transcription by RNA polymerase II;GO:0000122//negative regulation of transcription by RNA polymerase II;GO:0006357//regulation of transcription by RNA polymerase II;GO:0006357//regulation of transcription by RNA polymerase II;GO:000…	GO:0005634//nucleus;GO:0005634//nucleus;GO:0005634//nucleus;GO:0005634//nucleus;GO:0005634//nucleus;GO:0005634//nucleus;GO:0005634//nucleus;GO:0005634//nucleus;GO:0005634//nucleus;GO:0005634//nucleus;	GO:0000977//RNA polymerase II transcription regulatory region sequence-specific DNA binding;GO:0003677//DNA binding;GO:0046872//metal ion binding;GO:0000977//RNA polymerase II transcription regulatory region sequence-specific DNA binding;GO:0000977//RNA polymerase II transcription regulatory region sequence-specific DNA binding;GO:0000978//RNA polymerase II cis-regulatory region sequence-specific…
ENSMUSG00000026417	13725.47149	23599.48024	3851.462749	0.163201168	-2.615276709	1.06E-05	0.00137866	Down Regulation	1	130754421	130779986	+	4025	Pigr	GO:0001580;GO:0001580;GO:0001792;GO:0001792;GO:0002415;GO:0002415;GO:0002415;GO:0002415;GO:0004888;GO:0005154;GO:0005576;GO:0005615;GO:0005615;GO:0005886;GO:0005886;GO:0005886;GO:0005886;GO:0007173;GO:0007173;GO:0016020;GO:0016021;GO:0030133;GO:0038093;GO:0038093;GO:0043113;GO:0043113;GO:0043235;GO:0043235;GO:0055038;GO:0071751;GO:0071751;GO:0071751;	K13073	-	T	0A3WQ;13MYI;0IHXB;0VERM;0URY0;0DKWP;18S9V;1B0M5;1D0P7	polymeric immunoglobulin receptor [Source:MGI Symbol;Acc:MGI:103080]	18703	O70570	ko04672(Intestinal immune network for IgA production)	GO:0001580//detection of chemical stimulus involved in sensory perception of bitter taste;GO:0001580//detection of chemical stimulus involved in sensory perception of bitter taste;GO:0002415//immunoglobulin transcytosis in epithelial cells mediated by polymeric immunoglobulin receptor;GO:0002415//immunoglobulin transcytosis in epithelial cells mediated by polymeric immunoglobulin receptor;GO:0002…	GO:0005576//extracellular region;GO:0005615//extracellular space;GO:0005615//extracellular space;GO:0005886//plasma membrane;GO:0005886//plasma membrane;GO:0005886//plasma membrane;GO:0005886//plasma membrane;GO:0016020//membrane;GO:0016021//integral component of membrane;GO:0030133//transport vesicle;GO:0043235//receptor complex;GO:0043235//receptor complex;GO:0055038//recycling endosome membran…	GO:0001792//polymeric immunoglobulin receptor activity;GO:0001792//polymeric immunoglobulin receptor activity;GO:0004888//transmembrane signaling receptor activity;GO:0005154//epidermal growth factor receptor binding;
ENSMUSG00000020672	30.53005822	57.1157481	3.944368353	0.069059208	-3.856022392	1.11E-05	0.001430681	Down Regulation	12	30224481	30423374	-	3410	Sntg2	GO:0005198;GO:0003779;GO:0005198;GO:0005515;GO:0005654;GO:0005737;GO:0005856;GO:0005886;GO:0005886;GO:0016010;GO:0016020;GO:0030165;GO:0030165;GO:0042383;GO:0097109;GO:0097109;GO:0005198;GO:0005856;GO:0005198;	K24065	-	W	0V48U;09T9R;1951C;1CYC8;0UTYT;KOG3549;12TRR;1B33G;0DEKY	syntrophin, gamma 2 [Source:MGI Symbol;Acc:MGI:1919541]	268534	Q925E0;Q8BZG8	-	-	GO:0005654//nucleoplasm;GO:0005737//cytoplasm;GO:0005856//cytoskeleton;GO:0005886//plasma membrane;GO:0005886//plasma membrane;GO:0016010//dystrophin-associated glycoprotein complex;GO:0016020//membrane;GO:0042383//sarcolemma;GO:0005856//cytoskeleton;	GO:0005198//structural molecule activity;GO:0003779//actin binding;GO:0005198//structural molecule activity;GO:0005515//protein binding;GO:0030165//PDZ domain binding;GO:0030165//PDZ domain binding;GO:0097109//neuroligin family protein binding;GO:0097109//neuroligin family protein binding;GO:0005198//structural molecule activity;GO:0005198//structural molecule activity;
ENSMUSG00000035357	67.99472283	120.6112284	15.3782173	0.127502369	-2.971404046	1.15E-05	0.001447091	Down Regulation	6	101126570	101354858	-	7256	Pdzrn3	GO:0004842;GO:0005515;GO:0005737;GO:0007528;GO:0007528;GO:0008270;GO:0016567;GO:0016567;GO:0016740;GO:0030054;GO:0031594;GO:0031594;GO:0045202;GO:0046872;GO:0061630;GO:0061630;	K15682	EC:2.3.2.27	O;T	1BBEH;13FNY;KOG0297;0WIS8;0B62S;0E9A2;KOG0312;0V3QQ;1DG5J	PDZ domain containing RING finger 3 [Source:MGI Symbol;Acc:MGI:1933157]	55983	Q69ZS0;Q3UPS8	-	GO:0007528//neuromuscular junction development;GO:0007528//neuromuscular junction development;GO:0016567//protein ubiquitination;GO:0016567//protein ubiquitination;	GO:0005737//cytoplasm;GO:0030054//cell junction;GO:0031594//neuromuscular junction;GO:0031594//neuromuscular junction;GO:0045202//synapse;	GO:0004842//ubiquitin-protein transferase activity;GO:0005515//protein binding;GO:0008270//zinc ion binding;GO:0016740//transferase activity;GO:0046872//metal ion binding;GO:0061630//ubiquitin protein ligase activity;GO:0061630//ubiquitin protein ligase activity;
ENSMUSG00000021613	86.69417645	0	173.3883529	Inf	Inf	1.15E-05	0.001447091	Up Regulation	13	89687915	89759771	+	5902	Hapln1	GO:0001501;GO:0005540;GO:0005540;GO:0005576;GO:0007155;GO:0007417;GO:0030021;GO:0031012;GO:0031012;GO:0045202;GO:0062023;	K06848	-	W;T	09WUU;1ATYH;1CSV6;0V7ST;18UZN;0UKHM;0IF28;12Q1T;0DI4S	hyaluronan and proteoglycan link protein 1 [Source:MGI Symbol;Acc:MGI:1337006]	12950	Q9QUP5	-	GO:0001501//skeletal system development;GO:0007155//cell adhesion;GO:0007417//central nervous system development;	GO:0005576//extracellular region;GO:0031012//extracellular matrix;GO:0031012//extracellular matrix;GO:0045202//synapse;GO:0062023//collagen-containing extracellular matrix;	GO:0005540//hyaluronic acid binding;GO:0005540//hyaluronic acid binding;GO:0030021//extracellular matrix structural constituent conferring compression resistance;
ENSMUSG00000036216	126.5432827	218.3854886	34.70107677	0.158898272	-2.653824659	1.15E-05	0.001447091	Down Regulation	11	53313008	53313997	-	531	Leap2	GO:0005576;GO:0042742;GO:0042742;GO:0050832;GO:0061844;	-	-	O	13ZFJ;19431;0UWDJ;1D4ZQ;1B6RT;0A9FM;0DVPD;0J7PZ;0VKAY	liver-expressed antimicrobial peptide 2 [Source:MGI Symbol;Acc:MGI:2672795]	259301	Q91V13	-	GO:0042742//defense response to bacterium;GO:0042742//defense response to bacterium;GO:0050832//defense response to fungus;GO:0061844//antimicrobial humoral immune response mediated by antimicrobial peptide;	GO:0005576//extracellular region;	-
ENSMUSG00000022822	428.5257431	155.2533171	701.7981691	4.52034251	2.176432091	1.23E-05	0.001539368	Up Regulation	16	20150053	20245144	-	10681	Abcc5	GO:0000166;GO:0005524;GO:0005524;GO:0005768;GO:0005794;GO:0005796;GO:0005886;GO:0005886;GO:0005886;GO:0008514;GO:0009925;GO:0010008;GO:0015216;GO:0015562;GO:0015562;GO:0015711;GO:0015865;GO:0016020;GO:0016020;GO:0016020;GO:0016020;GO:0016021;GO:0016021;GO:0016323;GO:0016323;GO:0016324;GO:0016324;GO:0016887;GO:0034634;GO:0034775;GO:0042626;GO:0042626;GO:0042908;GO:0042908;GO:0042910;GO:0042910;GO:…	K05668	-	Q	KOG0054;1CV0D;0UP3H;18U2M;0V5UG;1AZZB;0DH03;12PGU;09UMJ	ATP-binding cassette, sub-family C (CFTR/MRP), member 5 [Source:MGI Symbol;Acc:MGI:1351644]	27416	Q9R1X5	ko02010(ABC transporters);ko01523(Antifolate resistance)	GO:0015711//organic anion transport;GO:0015865//purine nucleotide transport;GO:0034775//glutathione transmembrane transport;GO:0042908//xenobiotic transport;GO:0042908//xenobiotic transport;GO:0055085//transmembrane transport;GO:0055085//transmembrane transport;GO:0140115//export across plasma membrane;GO:0140115//export across plasma membrane;GO:0015711//organic anion transport;GO:0042908//xenob…	GO:0005768//endosome;GO:0005794//Golgi apparatus;GO:0005796//Golgi lumen;GO:0005886//plasma membrane;GO:0005886//plasma membrane;GO:0005886//plasma membrane;GO:0009925//basal plasma membrane;GO:0010008//endosome membrane;GO:0016020//membrane;GO:0016020//membrane;GO:0016020//membrane;GO:0016020//membrane;GO:0016021//integral component of membrane;GO:0016021//integral component of membrane;GO:00163…	GO:0000166//nucleotide binding;GO:0005524//ATP binding;GO:0005524//ATP binding;GO:0008514//organic anion transmembrane transporter activity;GO:0015216//purine nucleotide transmembrane transporter activity;GO:0015562//efflux transmembrane transporter activity;GO:0015562//efflux transmembrane transporter activity;GO:0016887//ATP hydrolysis activity;GO:0034634//glutathione transmembrane transporter …
ENSMUSG00000089943	795.357755	1440.348008	150.3675017	0.104396646	-3.259852727	1.24E-05	0.001540646	Down Regulation	1	88093734	88146719	+	2203	Ugt1a5	GO:0005783;GO:0008194;GO:0015020;GO:0015020;GO:0016020;GO:0016021;GO:0016740;GO:0016757;GO:0019899;GO:0042803;GO:0046982;GO:0052695;GO:0052696;GO:0052697;	K00699	EC:2.4.1.17	C;G	1B3CX;0UK1V;09WHA;1958R;1CSGY;12QS3;0DHSN;KOG1192;0V7FS	UDP glucuronosyltransferase 1 family, polypeptide A5 [Source:MGI Symbol;Acc:MGI:3032634]	394433	B2RT14;Q6XL48	ko05207(Chemical carcinogenesis - receptor activation);ko05204(Chemical carcinogenesis - DNA adducts);ko04976(Bile secretion);ko00983(Drug metabolism - other enzymes);ko00982(Drug metabolism - cytochrome P450);ko00980(Metabolism of xenobiotics by cytochrome P450);ko00860(Porphyrin metabolism);ko00830(Retinol metabolism);ko00140(Steroid hormone biosynthesis);ko00053(Ascorbate and aldarate metaboli…	GO:0052695//cellular glucuronidation;GO:0052696//flavonoid glucuronidation;GO:0052697//xenobiotic glucuronidation;	GO:0005783//endoplasmic reticulum;GO:0016020//membrane;GO:0016021//integral component of membrane;	GO:0008194//UDP-glycosyltransferase activity;GO:0015020//glucuronosyltransferase activity;GO:0015020//glucuronosyltransferase activity;GO:0016740//transferase activity;GO:0016757//glycosyltransferase activity;GO:0019899//enzyme binding;GO:0042803//protein homodimerization activity;GO:0046982//protein heterodimerization activity;
ENSMUSG00000010663	3956.84736	6341.189037	1572.505682	0.247982779	-2.011688155	1.33E-05	0.001628497	Down Regulation	19	10160252	10174241	+	4812	Fads1	GO:0005634;GO:0005634;GO:0005739;GO:0005783;GO:0005789;GO:0006629;GO:0006629;GO:0006631;GO:0006633;GO:0006636;GO:0006636;GO:0006636;GO:0007568;GO:0007584;GO:0009267;GO:0009744;GO:0010033;GO:0014070;GO:0016020;GO:0016021;GO:0016021;GO:0016213;GO:0016491;GO:0016491;GO:0016491;GO:0016717;GO:0016717;GO:0019369;GO:0019369;GO:0032868;GO:0033189;GO:0035900;GO:0042759;GO:0043231;GO:0043231;GO:0055114;GO:…	K10224	EC:1.14.19.44	I	192IG;1AWUA;KOG4232;0US7W;12SGY;1CSZY;0V91N;0DJHD;09Y46	fatty acid desaturase 1 [Source:MGI Symbol;Acc:MGI:1923517]	76267	Q920L1	ko01040(Biosynthesis of unsaturated fatty acids)	GO:0006629//lipid metabolic process;GO:0006629//lipid metabolic process;GO:0006631//fatty acid metabolic process;GO:0006633//fatty acid biosynthetic process;GO:0006636//unsaturated fatty acid biosynthetic process;GO:0006636//unsaturated fatty acid biosynthetic process;GO:0006636//unsaturated fatty acid biosynthetic process;GO:0007568//aging;GO:0007584//response to nutrient;GO:0009267//cellular re…	GO:0005634//nucleus;GO:0005634//nucleus;GO:0005739//mitochondrion;GO:0005783//endoplasmic reticulum;GO:0005789//endoplasmic reticulum membrane;GO:0016020//membrane;GO:0016021//integral component of membrane;GO:0016021//integral component of membrane;GO:0043231//intracellular membrane-bounded organelle;GO:0043231//intracellular membrane-bounded organelle;GO:0005783//endoplasmic reticulum;GO:000578…	GO:0016213//linoleoyl-CoA desaturase activity;GO:0016491//oxidoreductase activity;GO:0016491//oxidoreductase activity;GO:0016491//oxidoreductase activity;GO:0016717//oxidoreductase activity, acting on paired donors, with oxidation of a pair of donors resulting in the reduction of molecular oxygen to two molecules of water;GO:0016717//oxidoreductase activity, acting on paired donors, with oxidatio…
ENSMUSG00000029162	6017.303719	9645.195891	2389.411547	0.247730743	-2.013155178	1.43E-05	0.001738932	Down Regulation	5	31078775	31088592	+	1797	Khk	GO:0004454;GO:0006000;GO:0046835;GO:0004454;GO:0006000;GO:0046835;GO:0004454;GO:0004454;GO:0004454;GO:0005737;GO:0006000;GO:0006000;GO:0009744;GO:0009749;GO:0009750;GO:0010043;GO:0032868;GO:0046835;GO:0004454;GO:0006000;GO:0046835;	K00846	EC:2.7.1.3	G	09Z34;1CV6E;18ZVV;1AYVD;0VA0M;0UP9U;13HWW;0DKCG;KOG2947	ketohexokinase [Source:MGI Symbol;Acc:MGI:1096353]	16548	P97328;A0A0J9YU79	ko00051(Fructose and mannose metabolism)	GO:0006000//fructose metabolic process;GO:0046835//carbohydrate phosphorylation;GO:0006000//fructose metabolic process;GO:0046835//carbohydrate phosphorylation;GO:0006000//fructose metabolic process;GO:0006000//fructose metabolic process;GO:0009744//response to sucrose;GO:0009749//response to glucose;GO:0009750//response to fructose;GO:0010043//response to zinc ion;GO:0032868//response to insulin…	GO:0005737//cytoplasm;	GO:0004454//ketohexokinase activity;GO:0004454//ketohexokinase activity;GO:0004454//ketohexokinase activity;GO:0004454//ketohexokinase activity;GO:0004454//ketohexokinase activity;GO:0004454//ketohexokinase activity;
ENSMUSG00000047139	4927.497418	145.1308618	9709.863974	66.90419843	6.064024842	1.48E-05	0.001793451	Up Regulation	10	43454280	43460261	+	2580	Cd24a	GO:0001666;GO:0001775;GO:0001959;GO:0002237;GO:0002329;GO:0002376;GO:0002523;GO:0002842;GO:0002863;GO:0002904;GO:0005515;GO:0005515;GO:0005886;GO:0005886;GO:0005886;GO:0007155;GO:0007157;GO:0007159;GO:0007166;GO:0007204;GO:0007274;GO:0007406;GO:0008637;GO:0009897;GO:0009986;GO:0010976;GO:0016020;GO:0016020;GO:0016477;GO:0019901;GO:0022407;GO:0022409;GO:0030246;GO:0030262;GO:0030296;GO:0030544;GO:…	K06469	-	T;W	0VPE1;0AC9V;0UWZP;0JF9E;0DWR7;1D60K;147M5	CD24a antigen [Source:MGI Symbol;Acc:MGI:88323]	12484	P24807;Q3THW4;Q8CEU3	ko04640(Hematopoietic cell lineage)	GO:0001666//response to hypoxia;GO:0001775//cell activation;GO:0001959//regulation of cytokine-mediated signaling pathway;GO:0002237//response to molecule of bacterial origin;GO:0002329//pre-B cell differentiation;GO:0002376//immune system process;GO:0002523//leukocyte migration involved in inflammatory response;GO:0002842//positive regulation of T cell mediated immune response to tumor cell;GO:0…	GO:0005886//plasma membrane;GO:0005886//plasma membrane;GO:0005886//plasma membrane;GO:0009897//external side of plasma membrane;GO:0009986//cell surface;GO:0016020//membrane;GO:0016020//membrane;GO:0031225//anchored component of membrane;GO:0031362//anchored component of external side of plasma membrane;GO:0031362//anchored component of external side of plasma membrane;GO:0031528//microvillus me…	GO:0005515//protein binding;GO:0005515//protein binding;GO:0019901//protein kinase binding;GO:0030246//carbohydrate binding;GO:0030296//protein tyrosine kinase activator activity;GO:0030544//Hsp70 protein binding;GO:0051879//Hsp90 protein binding;
ENSMUSG00000037621	456.7008171	812.7217105	100.6799236	0.123879948	-3.012985407	1.49E-05	0.001794833	Down Regulation	6	72183161	72212561	-	2507	Atoh8	GO:0003700;GO:0006355;GO:0030154;GO:0046983;GO:0000978;GO:0000981;GO:0001704;GO:0001937;GO:0001937;GO:0001937;GO:0003677;GO:0003700;GO:0003700;GO:0003700;GO:0003700;GO:0005634;GO:0005634;GO:0005634;GO:0005634;GO:0005654;GO:0005654;GO:0005737;GO:0006355;GO:0006357;GO:0007275;GO:0007399;GO:0008134;GO:0010595;GO:0010595;GO:0010595;GO:0010629;GO:0010629;GO:0016607;GO:0030154;GO:0030154;GO:0030182;GO:…	K09084	-	K	0WGX8;1976Z;0IQ4D;0B4EB;0E89D;1DF85;1BAZM;0V34G;13D0T	atonal bHLH transcription factor 8 [Source:MGI Symbol;Acc:MGI:1918343]	71093	Q99NA2	-	GO:0006355//regulation of transcription, DNA-templated;GO:0030154//cell differentiation;GO:0001704//formation of primary germ layer;GO:0001937//negative regulation of endothelial cell proliferation;GO:0001937//negative regulation of endothelial cell proliferation;GO:0001937//negative regulation of endothelial cell proliferation;GO:0006355//regulation of transcription, DNA-templated;GO:0006357//re…	GO:0005634//nucleus;GO:0005634//nucleus;GO:0005634//nucleus;GO:0005634//nucleus;GO:0005654//nucleoplasm;GO:0005654//nucleoplasm;GO:0005737//cytoplasm;GO:0016607//nuclear speck;	GO:0003700//DNA-binding transcription factor activity;GO:0046983//protein dimerization activity;GO:0000978//RNA polymerase II cis-regulatory region sequence-specific DNA binding;GO:0000981//DNA-binding transcription factor activity, RNA polymerase II-specific;GO:0003677//DNA binding;GO:0003700//DNA-binding transcription factor activity;GO:0003700//DNA-binding transcription factor activity;GO:0003…
ENSMUSG00000034255	178.2924136	55.12376625	301.461061	5.468803775	2.451225298	1.54E-05	0.001844287	Up Regulation	11	103222323	103254518	-	6415	Arhgap27	GO:0005096;GO:0005096;GO:0005096;GO:0005737;GO:0005737;GO:0005768;GO:0006897;GO:0006898;GO:0006898;GO:0007165;GO:0016020;GO:0017124;GO:0017124;GO:0043087;GO:0043087;GO:0043547;GO:0043547;GO:0005096;GO:0005096;GO:0005096;GO:0005737;GO:0005737;GO:0005768;GO:0006897;GO:0006898;GO:0006898;GO:0007165;GO:0016020;GO:0017124;GO:0017124;GO:0043087;GO:0043087;GO:0043547;GO:0043547;GO:0005096;GO:0043087;GO:…	K20636	-	T	0V98A;0DJQF;1CYM6;09YAU;KOG4269;1B4W5;12N2W;KOG1450;19247;0UHH9	Rho GTPase activating protein 27 [Source:MGI Symbol;Acc:MGI:1916903]	544817	A2AB59	-	GO:0006897//endocytosis;GO:0006898//receptor-mediated endocytosis;GO:0006898//receptor-mediated endocytosis;GO:0007165//signal transduction;GO:0043087//regulation of GTPase activity;GO:0043087//regulation of GTPase activity;GO:0043547//positive regulation of GTPase activity;GO:0043547//positive regulation of GTPase activity;GO:0006897//endocytosis;GO:0006898//receptor-mediated endocytosis;GO:0006…	GO:0005737//cytoplasm;GO:0005737//cytoplasm;GO:0005768//endosome;GO:0016020//membrane;GO:0005737//cytoplasm;GO:0005737//cytoplasm;GO:0005768//endosome;GO:0016020//membrane;	GO:0005096//GTPase activator activity;GO:0005096//GTPase activator activity;GO:0005096//GTPase activator activity;GO:0017124//SH3 domain binding;GO:0017124//SH3 domain binding;GO:0005096//GTPase activator activity;GO:0005096//GTPase activator activity;GO:0005096//GTPase activator activity;GO:0017124//SH3 domain binding;GO:0017124//SH3 domain binding;GO:0005096//GTPase activator activity;GO:000509…
ENSMUSG00000005233	237.4864037	83.92689407	391.0459132	4.659363575	2.22013291	1.57E-05	0.001849113	Up Regulation	2	69024239	69036538	-	3188	Spc25	GO:0000775;GO:0000776;GO:0000777;GO:0000777;GO:0000777;GO:0000777;GO:0003674;GO:0005634;GO:0005694;GO:0005829;GO:0005829;GO:0007049;GO:0007052;GO:0007052;GO:0007052;GO:0007059;GO:0007059;GO:0007059;GO:0007059;GO:0031262;GO:0031262;GO:0031262;GO:0031262;GO:0051301;GO:0007049;GO:0051301;GO:0000775;GO:0000776;GO:0000777;GO:0000777;GO:0000777;GO:0003674;GO:0005634;GO:0005694;GO:0005829;GO:0007049;GO:…	K11550	-	S;D	1AX82;0A4KC;0UTZ4;0DS35;13J9F;1D0QU;0VFFJ;18TKF;KOG4657	SPC25, NDC80 kinetochore complex component, homolog (S. cerevisiae) [Source:MGI Symbol;Acc:MGI:1913692]	66442	Q3UA16	-	GO:0007049//cell cycle;GO:0007052//mitotic spindle organization;GO:0007052//mitotic spindle organization;GO:0007052//mitotic spindle organization;GO:0007059//chromosome segregation;GO:0007059//chromosome segregation;GO:0007059//chromosome segregation;GO:0007059//chromosome segregation;GO:0051301//cell division;GO:0007049//cell cycle;GO:0051301//cell division;GO:0007049//cell cycle;GO:0007052//mit…	GO:0000775//chromosome, centromeric region;GO:0000776//kinetochore;GO:0000777//kinetochore;GO:0000777//kinetochore;GO:0000777//kinetochore;GO:0000777//kinetochore;GO:0005634//nucleus;GO:0005694//chromosome;GO:0005829//cytosol;GO:0005829//cytosol;GO:0031262//Ndc80 complex;GO:0031262//Ndc80 complex;GO:0031262//Ndc80 complex;GO:0031262//Ndc80 complex;GO:0000775//chromosome, centromeric region;GO:000…	GO:0003674//molecular_function;GO:0003674//molecular_function;GO:0003674//molecular_function;
ENSMUSG00000045441	158.7528678	266.485874	51.01986151	0.191454281	-2.384928172	1.57E-05	0.001849113	Down Regulation	6	59324211	59403279	-	8339	Gprin3	GO:0003674;GO:0005886;GO:0031175;	-	-	S	0IVMU;1AVDJ;0UJWH;1CSDA;13IM1;18UGB;09WDP;0DHNV;0V7C1	GPRIN family member 3 [Source:MGI Symbol;Acc:MGI:1924785]	243385	Q8BWS5;B2RQZ6	-	GO:0031175//neuron projection development;	GO:0005886//plasma membrane;	GO:0003674//molecular_function;
ENSMUSG00000021573	82.40548489	143.4649818	21.34598794	0.148788838	-2.748661794	1.70E-05	0.001990267	Down Regulation	13	74157526	74183872	+	5102	Tppp	GO:0000287;GO:0000287;GO:0000287;GO:0001578;GO:0001578;GO:0001578;GO:0001578;GO:0001578;GO:0003924;GO:0003924;GO:0003924;GO:0005634;GO:0005634;GO:0005634;GO:0005737;GO:0005737;GO:0005737;GO:0005739;GO:0005739;GO:0005794;GO:0005819;GO:0005829;GO:0005829;GO:0005856;GO:0005874;GO:0005874;GO:0005874;GO:0005874;GO:0007049;GO:0008017;GO:0014003;GO:0015631;GO:0015631;GO:0015631;GO:0015631;GO:0016787;GO:…	-	-	Z;T	18Y65;1AVQ4;0V9ZN;1CVBP;09Z27;0DKHM;0UMUY;KOG4070;13KW2	tubulin polymerization promoting protein [Source:MGI Symbol;Acc:MGI:1920198]	72948	Q7TQD2;Q3URG1	-	GO:0001578//microtubule bundle formation;GO:0001578//microtubule bundle formation;GO:0001578//microtubule bundle formation;GO:0001578//microtubule bundle formation;GO:0001578//microtubule bundle formation;GO:0007049//cell cycle;GO:0014003//oligodendrocyte development;GO:0030953//astral microtubule organization;GO:0030953//astral microtubule organization;GO:0030953//astral microtubule organization…	GO:0005634//nucleus;GO:0005634//nucleus;GO:0005634//nucleus;GO:0005737//cytoplasm;GO:0005737//cytoplasm;GO:0005737//cytoplasm;GO:0005739//mitochondrion;GO:0005739//mitochondrion;GO:0005794//Golgi apparatus;GO:0005819//spindle;GO:0005829//cytosol;GO:0005829//cytosol;GO:0005856//cytoskeleton;GO:0005874//microtubule;GO:0005874//microtubule;GO:0005874//microtubule;GO:0005874//microtubule;GO:0030054//…	GO:0000287//magnesium ion binding;GO:0000287//magnesium ion binding;GO:0000287//magnesium ion binding;GO:0003924//GTPase activity;GO:0003924//GTPase activity;GO:0003924//GTPase activity;GO:0008017//microtubule binding;GO:0015631//tubulin binding;GO:0015631//tubulin binding;GO:0015631//tubulin binding;GO:0015631//tubulin binding;GO:0016787//hydrolase activity;GO:0042803//protein homodimerization a…
ENSMUSG00000041261	673.1999259	1088.54856	257.8512914	0.236876241	-2.077794591	1.82E-05	0.002111054	Down Regulation	4	8143362	8239041	-	3853	Car8	GO:0004089;GO:0005515;GO:0005737;GO:0006730;GO:0008270;GO:0016836;GO:0046872;GO:0048015;	K01672	EC:4.2.1.1	P	09USE;18TDD;KOG0382;1CQRH;0V5RX;1ATNE;12RGX;0DG20;0UP8Y	carbonic anhydrase 8 [Source:MGI Symbol;Acc:MGI:88253]	12319	P28651	ko00910(Nitrogen metabolism)	GO:0006730//one-carbon metabolic process;GO:0048015//phosphatidylinositol-mediated signaling;	GO:0005737//cytoplasm;	GO:0004089//carbonate dehydratase activity;GO:0005515//protein binding;GO:0008270//zinc ion binding;GO:0016836//hydro-lyase activity;GO:0046872//metal ion binding;
ENSMUSG00000037437	29.96575732	2.824904834	57.10660982	20.21541013	4.337383568	1.85E-05	0.002132533	Up Regulation	8	25326156	25438820	-	2993	Adam32	GO:0004222;GO:0005575;GO:0006508;GO:0007155;GO:0007339;GO:0008237;GO:0016020;GO:0016021;GO:0004222;GO:0005575;GO:0006508;GO:0007155;GO:0007339;GO:0008237;GO:0016020;GO:0016021;	K16070	EC:3.4.24.-	O	19532;0DM2Y;1CVY1;13KPB;0VAGG;09ZJQ;0UMP1;1B3FW;KOG3607	a disintegrin and metallopeptidase domain 32 [Source:MGI Symbol;Acc:MGI:2653822]	353188	Q8K410	-	GO:0006508//proteolysis;GO:0007155//cell adhesion;GO:0007339//binding of sperm to zona pellucida;GO:0006508//proteolysis;GO:0007155//cell adhesion;GO:0007339//binding of sperm to zona pellucida;	GO:0005575//cellular_component;GO:0016020//membrane;GO:0016021//integral component of membrane;GO:0005575//cellular_component;GO:0016020//membrane;GO:0016021//integral component of membrane;	GO:0004222//metalloendopeptidase activity;GO:0008237//metallopeptidase activity;GO:0004222//metalloendopeptidase activity;GO:0008237//metallopeptidase activity;
ENSMUSG00000025003	243.7117562	446.7948613	40.62865115	0.090933569	-3.459043219	1.97E-05	0.002257961	Down Regulation	19	39499306	39556973	+	1817	Cyp2c39	GO:0004497;GO:0004497;GO:0005506;GO:0005737;GO:0005783;GO:0005789;GO:0006082;GO:0006805;GO:0008392;GO:0008392;GO:0008395;GO:0008401;GO:0008405;GO:0016020;GO:0016491;GO:0016705;GO:0016712;GO:0019369;GO:0019373;GO:0020037;GO:0020037;GO:0031090;GO:0034875;GO:0042738;GO:0043231;GO:0043231;GO:0043231;GO:0046872;GO:0055114;GO:0055114;GO:0055114;GO:0070330;GO:0101020;	K07413	EC:1.14.14.1	Q	0UIKN;1ARRJ;1CRXQ;12SZU;0DGDQ;19513;KOG0156;09TUB;0V59K	cytochrome P450, family 2, subfamily c, polypeptide 39 [Source:MGI Symbol;Acc:MGI:1306818]	13098	P56656	ko05204(Chemical carcinogenesis - DNA adducts);ko04750(Inflammatory mediator regulation of TRP channels);ko04726(Serotonergic synapse);ko00830(Retinol metabolism);ko00591(Linoleic acid metabolism);ko00590(Arachidonic acid metabolism);ko00140(Steroid hormone biosynthesis)	GO:0006082//organic acid metabolic process;GO:0006805//xenobiotic metabolic process;GO:0019369//arachidonic acid metabolic process;GO:0019373//epoxygenase P450 pathway;GO:0042738//xenobiotic catabolic process;GO:0055114//obsolete oxidation-reduction process;GO:0055114//obsolete oxidation-reduction process;GO:0055114//obsolete oxidation-reduction process;	GO:0005737//cytoplasm;GO:0005783//endoplasmic reticulum;GO:0005789//endoplasmic reticulum membrane;GO:0016020//membrane;GO:0031090//organelle membrane;GO:0043231//intracellular membrane-bounded organelle;GO:0043231//intracellular membrane-bounded organelle;GO:0043231//intracellular membrane-bounded organelle;	GO:0004497//monooxygenase activity;GO:0004497//monooxygenase activity;GO:0005506//iron ion binding;GO:0008392//arachidonic acid epoxygenase activity;GO:0008392//arachidonic acid epoxygenase activity;GO:0008395//steroid hydroxylase activity;GO:0008401//retinoic acid 4-hydroxylase activity;GO:0008405//arachidonic acid 11,12-epoxygenase activity;GO:0016491//oxidoreductase activity;GO:0016705//oxidor…
ENSMUSG00000026938	70.23060371	123.9908507	16.47035666	0.132835258	-2.912289967	2.00E-05	0.002270363	Down Regulation	2	25514678	25518042	-	1374	Fcna	GO:0001867;GO:0002376;GO:0002752;GO:0003823;GO:0005102;GO:0005576;GO:0005581;GO:0005615;GO:0005886;GO:0007186;GO:0016020;GO:0030246;GO:0031232;GO:0032757;GO:0038187;GO:0045087;GO:0046872;GO:0062023;GO:0097367;	K10104	-	S;E	0VABZ;09VSV;0DKX5;KOG2579;1CVSE;13HWF	ficolin A [Source:MGI Symbol;Acc:MGI:1340905]	14133	O70165;Q4FJM1	-	GO:0001867//complement activation, lectin pathway;GO:0002376//immune system process;GO:0002752//cell surface pattern recognition receptor signaling pathway;GO:0007186//G protein-coupled receptor signaling pathway;GO:0032757//positive regulation of interleukin-8 production;GO:0045087//innate immune response;	GO:0005576//extracellular region;GO:0005581//collagen trimer;GO:0005615//extracellular space;GO:0005886//plasma membrane;GO:0016020//membrane;GO:0031232//extrinsic component of external side of plasma membrane;GO:0062023//collagen-containing extracellular matrix;	GO:0003823//antigen binding;GO:0005102//signaling receptor binding;GO:0030246//carbohydrate binding;GO:0038187//pattern recognition receptor activity;GO:0046872//metal ion binding;GO:0097367//carbohydrate derivative binding;
ENSMUSG00000014813	38.41253809	0	76.82507618	Inf	Inf	2.10E-05	0.002359094	Up Regulation	14	69266687	69279253	+	4197	Stc1	GO:0001503;GO:0001503;GO:0001886;GO:0001886;GO:0003421;GO:0003421;GO:0005179;GO:0005179;GO:0005179;GO:0005576;GO:0005576;GO:0005615;GO:0005615;GO:0005634;GO:0005634;GO:0005737;GO:0005737;GO:0005737;GO:0006874;GO:0006874;GO:0006874;GO:0007165;GO:0007566;GO:0010596;GO:0010596;GO:0014070;GO:0016324;GO:0016324;GO:0030320;GO:0030336;GO:0030336;GO:0033280;GO:0035988;GO:0035988;GO:0042802;GO:0042802;GO:…	-	-	W	0IH10;0DFCH;0V51T;1CQ27;0UFM4;12T5C;09U2T;1AW88;18XHK	stanniocalcin 1 [Source:MGI Symbol;Acc:MGI:109131]	20855	O55183;Q3UEW5;Q3UYZ1	-	GO:0001503//ossification;GO:0001503//ossification;GO:0001886//endothelial cell morphogenesis;GO:0001886//endothelial cell morphogenesis;GO:0003421//growth plate cartilage axis specification;GO:0003421//growth plate cartilage axis specification;GO:0006874//cellular calcium ion homeostasis;GO:0006874//cellular calcium ion homeostasis;GO:0006874//cellular calcium ion homeostasis;GO:0007165//signal t…	GO:0005576//extracellular region;GO:0005576//extracellular region;GO:0005615//extracellular space;GO:0005615//extracellular space;GO:0005634//nucleus;GO:0005634//nucleus;GO:0005737//cytoplasm;GO:0005737//cytoplasm;GO:0005737//cytoplasm;GO:0016324//apical plasma membrane;GO:0016324//apical plasma membrane;	GO:0005179//hormone activity;GO:0005179//hormone activity;GO:0005179//hormone activity;GO:0042802//identical protein binding;GO:0042802//identical protein binding;
ENSMUSG00000039114	2344.508215	3733.28081	955.7356201	0.256004214	-1.965760536	2.10E-05	0.002359094	Down Regulation	13	36909335	36919105	-	2249	Nrn1	GO:0005886;GO:0007399;GO:0016020;GO:0016021;GO:0005515;GO:0005615;GO:0005886;GO:0007399;GO:0007399;GO:0007409;GO:0016020;GO:0030054;GO:0031225;GO:0032281;GO:0042802;GO:0045202;GO:0046658;GO:0098978;GO:1990138;GO:2000300;GO:0005886;GO:0007399;GO:0016020;GO:0016021;GO:0005886;GO:0007399;GO:0016020;GO:0016021;GO:0005886;GO:0007399;GO:0016020;	-	-	W	13RB6;1B2IK;0IXWR;1CY0X;0VCB0;0A1FA;0DP2W;192TC;0UMAJ	neuritin 1 [Source:MGI Symbol;Acc:MGI:1915654]	68404	Q8CFV4	-	GO:0007399//nervous system development;GO:0007399//nervous system development;GO:0007399//nervous system development;GO:0007409//axonogenesis;GO:1990138//neuron projection extension;GO:2000300//regulation of synaptic vesicle exocytosis;GO:0007399//nervous system development;GO:0007399//nervous system development;GO:0007399//nervous system development;	GO:0005886//plasma membrane;GO:0016020//membrane;GO:0016021//integral component of membrane;GO:0005615//extracellular space;GO:0005886//plasma membrane;GO:0016020//membrane;GO:0030054//cell junction;GO:0031225//anchored component of membrane;GO:0032281//AMPA glutamate receptor complex;GO:0045202//synapse;GO:0046658//anchored component of plasma membrane;GO:0098978//glutamatergic synapse;GO:000588…	GO:0005515//protein binding;GO:0042802//identical protein binding;
ENSMUSG00000031530	190.0482674	23.68197975	356.4145549	15.05003208	3.911694657	2.14E-05	0.002382147	Up Regulation	8	35274451	35287048	+	2740	Dusp4	GO:0000188;GO:0000188;GO:0000188;GO:0001706;GO:0004721;GO:0004721;GO:0004722;GO:0004725;GO:0004725;GO:0004725;GO:0005634;GO:0005634;GO:0005634;GO:0005654;GO:0005737;GO:0006470;GO:0006470;GO:0006470;GO:0008138;GO:0008330;GO:0008330;GO:0008330;GO:0016311;GO:0016311;GO:0016311;GO:0016787;GO:0016791;GO:0016791;GO:0016791;GO:0017017;GO:0017017;GO:0017017;GO:0035335;GO:0035335;GO:0035335;GO:0035970;GO:…	K04459	-	V	0DIVA;1AXG8;13H9Y;0V8FX;09XHW;1CTKP;18YFD;KOG1716;0UPHN	dual specificity phosphatase 4 [Source:MGI Symbol;Acc:MGI:2442191]	319520	Q8BFV3	ko04361(Axon regeneration);ko04010(MAPK signaling pathway)	GO:0000188//obsolete inactivation of MAPK activity;GO:0000188//obsolete inactivation of MAPK activity;GO:0000188//obsolete inactivation of MAPK activity;GO:0001706//endoderm formation;GO:0006470//protein dephosphorylation;GO:0006470//protein dephosphorylation;GO:0006470//protein dephosphorylation;GO:0016311//dephosphorylation;GO:0016311//dephosphorylation;GO:0016311//dephosphorylation;GO:0035335/…	GO:0005634//nucleus;GO:0005634//nucleus;GO:0005634//nucleus;GO:0005654//nucleoplasm;GO:0005737//cytoplasm;	GO:0004721//phosphoprotein phosphatase activity;GO:0004721//phosphoprotein phosphatase activity;GO:0004722//protein serine/threonine phosphatase activity;GO:0004725//protein tyrosine phosphatase activity;GO:0004725//protein tyrosine phosphatase activity;GO:0004725//protein tyrosine phosphatase activity;GO:0008138//protein tyrosine/serine/threonine phosphatase activity;GO:0008330//protein tyrosine…
ENSMUSG00000050541	900.3068602	1450.704171	349.9095491	0.241199795	-2.051699412	2.20E-05	0.002437086	Down Regulation	11	43665433	43792037	-	3382	Adra1b	GO:0004930;GO:0004930;GO:0004935;GO:0004937;GO:0005634;GO:0005737;GO:0005737;GO:0005886;GO:0005886;GO:0005901;GO:0006937;GO:0007165;GO:0007186;GO:0007186;GO:0016020;GO:0016021;GO:0016021;GO:0019229;GO:0031965;GO:0031965;GO:0043410;GO:0046982;GO:0055117;GO:0071875;GO:0004930;GO:0004930;GO:0004935;GO:0004937;GO:0005737;GO:0005886;GO:0005901;GO:0006937;GO:0007165;GO:0007186;GO:0007186;GO:0016020;GO:…	K04136	-	T	KOG3656;1CVE3;192EH;0V9ZA;13H0Q;0DKHB;09Z1U;0UFV6;1AXEF	adrenergic receptor, alpha 1b [Source:MGI Symbol;Acc:MGI:104774]	11548	Q9DBL0	ko04970(Salivary secretion);ko04270(Vascular smooth muscle contraction);ko04261(Adrenergic signaling in cardiomyocytes);ko04080(Neuroactive ligand-receptor interaction);ko04022(cGMP-PKG signaling pathway);ko04020(Calcium signaling pathway)	GO:0006937//regulation of muscle contraction;GO:0007165//signal transduction;GO:0007186//G protein-coupled receptor signaling pathway;GO:0007186//G protein-coupled receptor signaling pathway;GO:0019229//regulation of vasoconstriction;GO:0043410//positive regulation of MAPK cascade;GO:0055117//regulation of cardiac muscle contraction;GO:0071875//adrenergic receptor signaling pathway;GO:0006937//re…	GO:0005634//nucleus;GO:0005737//cytoplasm;GO:0005737//cytoplasm;GO:0005886//plasma membrane;GO:0005886//plasma membrane;GO:0005901//caveola;GO:0016020//membrane;GO:0016021//integral component of membrane;GO:0016021//integral component of membrane;GO:0031965//nuclear membrane;GO:0031965//nuclear membrane;GO:0005737//cytoplasm;GO:0005886//plasma membrane;GO:0005901//caveola;GO:0016020//membrane;GO:…	GO:0004930//G protein-coupled receptor activity;GO:0004930//G protein-coupled receptor activity;GO:0004935//adrenergic receptor activity;GO:0004937//alpha1-adrenergic receptor activity;GO:0046982//protein heterodimerization activity;GO:0004930//G protein-coupled receptor activity;GO:0004930//G protein-coupled receptor activity;GO:0004935//adrenergic receptor activity;GO:0004937//alpha1-adrenergic…
ENSMUSG00000026628	129.3567013	27.50114165	231.212261	8.407369551	3.071654489	2.26E-05	0.002484492	Up Regulation	1	190902493	190950236	-	2154	Atf3	GO:0000122;GO:0000122;GO:0000122;GO:0000976;GO:0000976;GO:0000977;GO:0000977;GO:0000977;GO:0000978;GO:0000978;GO:0000981;GO:0001227;GO:0001227;GO:0001227;GO:0001228;GO:0001228;GO:0001228;GO:0003677;GO:0003677;GO:0003677;GO:0003700;GO:0003700;GO:0003700;GO:0005634;GO:0005634;GO:0005634;GO:0005634;GO:0005634;GO:0005634;GO:0005654;GO:0005654;GO:0005730;GO:0005730;GO:0006094;GO:0006355;GO:0006357;GO:…	K09032	-	K	13JH3;0V8DB;1CTI3;1B4PM;0UMDQ;18WR8;KOG1414;09XF5;0DISV	activating transcription factor 3 [Source:MGI Symbol;Acc:MGI:109384]	11910	Q60765;Q4FJW1	-	GO:0000122//negative regulation of transcription by RNA polymerase II;GO:0000122//negative regulation of transcription by RNA polymerase II;GO:0000122//negative regulation of transcription by RNA polymerase II;GO:0006094//gluconeogenesis;GO:0006355//regulation of transcription, DNA-templated;GO:0006357//regulation of transcription by RNA polymerase II;GO:0006357//regulation of transcription by RN…	GO:0005634//nucleus;GO:0005634//nucleus;GO:0005634//nucleus;GO:0005634//nucleus;GO:0005634//nucleus;GO:0005634//nucleus;GO:0005654//nucleoplasm;GO:0005654//nucleoplasm;GO:0005730//nucleolus;GO:0005730//nucleolus;GO:1990622//CHOP-ATF3 complex;GO:1990622//CHOP-ATF3 complex;GO:0005634//nucleus;GO:0005634//nucleus;GO:0005634//nucleus;GO:0005634//nucleus;GO:0005634//nucleus;GO:0005654//nucleoplasm;GO:…	GO:0000976//transcription cis-regulatory region binding;GO:0000976//transcription cis-regulatory region binding;GO:0000977//RNA polymerase II transcription regulatory region sequence-specific DNA binding;GO:0000977//RNA polymerase II transcription regulatory region sequence-specific DNA binding;GO:0000977//RNA polymerase II transcription regulatory region sequence-specific DNA binding;GO:0000978/…
ENSMUSG00000022474	285.725734	106.9060321	464.5454359	4.345362247	2.119476451	2.34E-05	0.002554306	Up Regulation	15	81835309	81845131	-	2866	Pmm1	GO:0004615;GO:0004615;GO:0005737;GO:0009298;GO:0009298;GO:0016853;GO:0004615;GO:0004615;GO:0004615;GO:0004615;GO:0004615;GO:0005737;GO:0005737;GO:0005829;GO:0005829;GO:0005829;GO:0006013;GO:0006013;GO:0006013;GO:0006013;GO:0006487;GO:0009298;GO:0009298;GO:0016853;GO:0043025;GO:0045047;GO:0046872;GO:1990830;GO:0004615;GO:0009298;GO:0004615;GO:0004615;GO:0005737;GO:0009298;GO:0009298;GO:0016853;GO:…	K17497	EC:5.4.2.8	I;G	KOG3189;0V552;1CQ5H;0USEN;0DFFR;1B2ID;09U62;18ZQK;12PFS	phosphomannomutase 1 [Source:MGI Symbol;Acc:MGI:1353418]	29858	O35621;Q545Q8	ko00520(Amino sugar and nucleotide sugar metabolism);ko00051(Fructose and mannose metabolism)	GO:0009298//GDP-mannose biosynthetic process;GO:0009298//GDP-mannose biosynthetic process;GO:0006013//mannose metabolic process;GO:0006013//mannose metabolic process;GO:0006013//mannose metabolic process;GO:0006013//mannose metabolic process;GO:0006487//protein N-linked glycosylation;GO:0009298//GDP-mannose biosynthetic process;GO:0009298//GDP-mannose biosynthetic process;GO:0045047//protein targ…	GO:0005737//cytoplasm;GO:0005737//cytoplasm;GO:0005737//cytoplasm;GO:0005829//cytosol;GO:0005829//cytosol;GO:0005829//cytosol;GO:0043025//neuronal cell body;GO:0005737//cytoplasm;GO:0005737//cytoplasm;	GO:0004615//phosphomannomutase activity;GO:0004615//phosphomannomutase activity;GO:0016853//isomerase activity;GO:0004615//phosphomannomutase activity;GO:0004615//phosphomannomutase activity;GO:0004615//phosphomannomutase activity;GO:0004615//phosphomannomutase activity;GO:0004615//phosphomannomutase activity;GO:0016853//isomerase activity;GO:0046872//metal ion binding;GO:0004615//phosphomannomut…
ENSMUSG00000025479	40829.52252	78988.64302	2670.40202	0.033807417	-4.886516381	2.41E-05	0.00261853	Down Regulation	7	140343652	140354900	+	2158	Cyp2e1	GO:0000139;GO:0000139;GO:0002933;GO:0002933;GO:0004497;GO:0004497;GO:0004497;GO:0005506;GO:0005737;GO:0005739;GO:0005739;GO:0005739;GO:0005743;GO:0005743;GO:0005743;GO:0005783;GO:0005783;GO:0005789;GO:0005789;GO:0005789;GO:0006082;GO:0006629;GO:0006631;GO:0006641;GO:0006641;GO:0006805;GO:0006805;GO:0006805;GO:0008202;GO:0008202;GO:0008392;GO:0008395;GO:0009617;GO:0010193;GO:0010243;GO:0016020;GO:…	K07415	EC:1.14.14.-	Q	0UIKN;18VUK;1CRXQ;12SZU;0DGDQ;KOG0156;1AUSH;09TUB;0V59K	cytochrome P450, family 2, subfamily e, polypeptide 1 [Source:MGI Symbol;Acc:MGI:88607]	13106	Q05421	ko05208(Chemical carcinogenesis - reactive oxygen species);ko05204(Chemical carcinogenesis - DNA adducts);ko04936(Alcoholic liver disease);ko04932(Non-alcoholic fatty liver disease);ko00983(Drug metabolism - other enzymes);ko00982(Drug metabolism - cytochrome P450);ko00980(Metabolism of xenobiotics by cytochrome P450);ko00591(Linoleic acid metabolism);ko00590(Arachidonic acid metabolism);ko00140(…	GO:0002933//lipid hydroxylation;GO:0002933//lipid hydroxylation;GO:0006082//organic acid metabolic process;GO:0006629//lipid metabolic process;GO:0006631//fatty acid metabolic process;GO:0006641//triglyceride metabolic process;GO:0006641//triglyceride metabolic process;GO:0006805//xenobiotic metabolic process;GO:0006805//xenobiotic metabolic process;GO:0006805//xenobiotic metabolic process;GO:000…	GO:0000139//Golgi membrane;GO:0000139//Golgi membrane;GO:0005737//cytoplasm;GO:0005739//mitochondrion;GO:0005739//mitochondrion;GO:0005739//mitochondrion;GO:0005743//mitochondrial inner membrane;GO:0005743//mitochondrial inner membrane;GO:0005743//mitochondrial inner membrane;GO:0005783//endoplasmic reticulum;GO:0005783//endoplasmic reticulum;GO:0005789//endoplasmic reticulum membrane;GO:0005789/…	GO:0004497//monooxygenase activity;GO:0004497//monooxygenase activity;GO:0004497//monooxygenase activity;GO:0005506//iron ion binding;GO:0008392//arachidonic acid epoxygenase activity;GO:0008395//steroid hydroxylase activity;GO:0016491//oxidoreductase activity;GO:0016491//oxidoreductase activity;GO:0016491//oxidoreductase activity;GO:0016705//oxidoreductase activity, acting on paired donors, with…
ENSMUSG00000041540	69.87405138	121.6523835	18.09571925	0.148749402	-2.74904423	2.43E-05	0.002627115	Down Regulation	6	143774151	144727703	-	14376	Sox5	GO:0000976;GO:0000987;GO:0003677;GO:0005634;GO:0032332;GO:0055059;GO:0061036;GO:0071560;GO:2000741;GO:0003677;GO:0005634;GO:0003677;GO:0005634;GO:0000976;GO:0000976;GO:0000978;GO:0000981;GO:0000981;GO:0000987;GO:0001502;GO:0001701;GO:0002062;GO:0003677;GO:0003700;GO:0005515;GO:0005634;GO:0005634;GO:0005634;GO:0005667;GO:0006357;GO:0021953;GO:0030154;GO:0032332;GO:0032332;GO:0032332;GO:0045165;GO:…	K09269	-	K	09XQJ;195PK;0V5A3;KOG0528;0UR6Z;1B2JS;0DJ2H;12TZR;1CTU6	SRY (sex determining region Y)-box 5 [Source:MGI Symbol;Acc:MGI:98367]	20678	P35710;Q2TBA9;B2KFM4;Q8C4K8	-	GO:0032332//positive regulation of chondrocyte differentiation;GO:0055059//asymmetric neuroblast division;GO:0061036//positive regulation of cartilage development;GO:0071560//cellular response to transforming growth factor beta stimulus;GO:2000741//positive regulation of mesenchymal stem cell differentiation;GO:0001502//cartilage condensation;GO:0001701//in utero embryonic development;GO:0002062/…	GO:0005634//nucleus;GO:0005634//nucleus;GO:0005634//nucleus;GO:0005634//nucleus;GO:0005634//nucleus;GO:0005634//nucleus;GO:0005667//transcription regulator complex;GO:0005634//nucleus;	GO:0000976//transcription cis-regulatory region binding;GO:0000987//cis-regulatory region sequence-specific DNA binding;GO:0003677//DNA binding;GO:0003677//DNA binding;GO:0003677//DNA binding;GO:0000976//transcription cis-regulatory region binding;GO:0000976//transcription cis-regulatory region binding;GO:0000978//RNA polymerase II cis-regulatory region sequence-specific DNA binding;GO:0000981//D…
ENSMUSG00000027646	132.0630494	42.5308272	221.5952715	5.210227172	2.381346277	2.48E-05	0.00266334	Up Regulation	2	157260364	157313782	+	4371	Src	GO:0000166;GO:0004672;GO:0004713;GO:0004713;GO:0004715;GO:0005524;GO:0005524;GO:0006468;GO:0016301;GO:0016310;GO:0016740;GO:0018108;GO:0000166;GO:0004672;GO:0004713;GO:0004713;GO:0004715;GO:0005524;GO:0005524;GO:0006468;GO:0016301;GO:0016310;GO:0016740;GO:0018108;GO:0000166;GO:0001545;GO:0001545;GO:0001819;GO:0002102;GO:0002376;GO:0004672;GO:0004672;GO:0004672;GO:0004713;GO:0004713;GO:0004713;GO:…	K05704	EC:2.7.10.2	T	09UFI;1CY0J;1B2R2;12R0Y;KOG0197;0UMIY;0DMK2;18X31;0V649	Rous sarcoma oncogene [Source:MGI Symbol;Acc:MGI:98397]	20779	P05480	ko05418(Fluid shear stress and atherosclerosis);ko05417(Lipid and atherosclerosis);ko05219(Bladder cancer);ko05208(Chemical carcinogenesis - reactive oxygen species);ko05207(Chemical carcinogenesis - receptor activation);ko05205(Proteoglycans in cancer);ko05203(Viral carcinogenesis);ko05168(Herpes simplex virus 1 infection);ko05167(Kaposi sarcoma-associated herpesvirus infection);ko05163(Human cy…	GO:0006468//protein phosphorylation;GO:0016310//phosphorylation;GO:0018108//peptidyl-tyrosine phosphorylation;GO:0006468//protein phosphorylation;GO:0016310//phosphorylation;GO:0018108//peptidyl-tyrosine phosphorylation;GO:0001545//primary ovarian follicle growth;GO:0001545//primary ovarian follicle growth;GO:0001819//positive regulation of cytokine production;GO:0002376//immune system process;GO…	GO:0002102//podosome;GO:0005634//nucleus;GO:0005634//nucleus;GO:0005654//nucleoplasm;GO:0005654//nucleoplasm;GO:0005737//cytoplasm;GO:0005737//cytoplasm;GO:0005737//cytoplasm;GO:0005737//cytoplasm;GO:0005739//mitochondrion;GO:0005739//mitochondrion;GO:0005739//mitochondrion;GO:0005743//mitochondrial inner membrane;GO:0005743//mitochondrial inner membrane;GO:0005743//mitochondrial inner membrane;G…	GO:0000166//nucleotide binding;GO:0004672//protein kinase activity;GO:0004713//protein tyrosine kinase activity;GO:0004713//protein tyrosine kinase activity;GO:0004715//non-membrane spanning protein tyrosine kinase activity;GO:0005524//ATP binding;GO:0005524//ATP binding;GO:0016301//kinase activity;GO:0016740//transferase activity;GO:0000166//nucleotide binding;GO:0004672//protein kinase activity…
ENSMUSG00000023034	2703.050424	32.8472884	5373.253559	163.5828655	7.35387783	2.50E-05	0.002668211	Up Regulation	15	101152150	101172676	+	3509	Nr4a1	GO:0000978;GO:0000981;GO:0001228;GO:0001228;GO:0001938;GO:0002042;GO:0003677;GO:0003677;GO:0003677;GO:0003700;GO:0004879;GO:0005515;GO:0005515;GO:0005634;GO:0005634;GO:0005634;GO:0005634;GO:0005634;GO:0005634;GO:0005654;GO:0005654;GO:0005667;GO:0005667;GO:0005737;GO:0005739;GO:0005829;GO:0005829;GO:0006355;GO:0006357;GO:0006915;GO:0008134;GO:0008134;GO:0008270;GO:0010035;GO:0030522;GO:0031965;GO:…	K04465	-	K	192A4;1CPFW;0UFSV;12N74;09TF3;KOG4217;1AZH9;0V4E5;0DES5	nuclear receptor subfamily 4, group A, member 1 [Source:MGI Symbol;Acc:MGI:1352454]	15370	P12813;Q545Q1	ko04934(Cushing syndrome);ko04927(Cortisol synthesis and secretion);ko04925(Aldosterone synthesis and secretion);ko04151(PI3K-Akt signaling pathway);ko04010(MAPK signaling pathway)	GO:0001938//positive regulation of endothelial cell proliferation;GO:0002042//cell migration involved in sprouting angiogenesis;GO:0006355//regulation of transcription, DNA-templated;GO:0006357//regulation of transcription by RNA polymerase II;GO:0006915//apoptotic process;GO:0010035//response to inorganic substance;GO:0030522//intracellular receptor signaling pathway;GO:0032496//response to lipo…	GO:0005634//nucleus;GO:0005634//nucleus;GO:0005634//nucleus;GO:0005634//nucleus;GO:0005634//nucleus;GO:0005634//nucleus;GO:0005654//nucleoplasm;GO:0005654//nucleoplasm;GO:0005667//transcription regulator complex;GO:0005667//transcription regulator complex;GO:0005737//cytoplasm;GO:0005739//mitochondrion;GO:0005829//cytosol;GO:0005829//cytosol;GO:0031965//nuclear membrane;GO:0031965//nuclear membra…	GO:0000978//RNA polymerase II cis-regulatory region sequence-specific DNA binding;GO:0000981//DNA-binding transcription factor activity, RNA polymerase II-specific;GO:0001228//DNA-binding transcription activator activity, RNA polymerase II-specific;GO:0001228//DNA-binding transcription activator activity, RNA polymerase II-specific;GO:0003677//DNA binding;GO:0003677//DNA binding;GO:0003677//DNA b…
ENSMUSG00000030470	64.3975505	121.9200875	6.875013532	0.056389506	-4.148429479	2.56E-05	0.002695214	Down Regulation	7	48480146	48497781	-	2671	Csrp3	GO:0002026;GO:0003300;GO:0003300;GO:0003779;GO:0005515;GO:0005515;GO:0005634;GO:0005634;GO:0005634;GO:0005737;GO:0005737;GO:0005737;GO:0005856;GO:0006874;GO:0006954;GO:0007275;GO:0007507;GO:0007517;GO:0008286;GO:0008307;GO:0008307;GO:0008307;GO:0008307;GO:0010831;GO:0030017;GO:0030018;GO:0030018;GO:0030018;GO:0030018;GO:0030036;GO:0030154;GO:0031433;GO:0031433;GO:0031433;GO:0033292;GO:0033365;GO:…	K09377	-	Z;T	1BBIF;0ITI8;0E9HP;0B6DH;0WJ3K;197GP;1DGCW;0V3VR;13G1X	cysteine and glycine-rich protein 3 [Source:MGI Symbol;Acc:MGI:1330824]	13009	P50462;Q545C7	-	GO:0002026//regulation of the force of heart contraction;GO:0003300//cardiac muscle hypertrophy;GO:0003300//cardiac muscle hypertrophy;GO:0006874//cellular calcium ion homeostasis;GO:0006954//inflammatory response;GO:0007275//multicellular organism development;GO:0007507//heart development;GO:0007517//muscle organ development;GO:0008286//insulin receptor signaling pathway;GO:0010831//positive reg…	GO:0005634//nucleus;GO:0005634//nucleus;GO:0005634//nucleus;GO:0005737//cytoplasm;GO:0005737//cytoplasm;GO:0005737//cytoplasm;GO:0005856//cytoskeleton;GO:0030017//sarcomere;GO:0030018//Z disc;GO:0030018//Z disc;GO:0030018//Z disc;GO:0030018//Z disc;GO:0005634//nucleus;GO:0005634//nucleus;GO:0005634//nucleus;GO:0005737//cytoplasm;GO:0005737//cytoplasm;GO:0005737//cytoplasm;GO:0005856//cytoskeleton…	GO:0003779//actin binding;GO:0005515//protein binding;GO:0005515//protein binding;GO:0008307//structural constituent of muscle;GO:0008307//structural constituent of muscle;GO:0008307//structural constituent of muscle;GO:0008307//structural constituent of muscle;GO:0031433//telethonin binding;GO:0031433//telethonin binding;GO:0031433//telethonin binding;GO:0042802//identical protein binding;GO:004…
ENSMUSG00000037852	62.43753686	4.600586527	120.2744872	26.14329423	4.708369037	2.56E-05	0.002695214	Up Regulation	8	65045576	65146088	-	2609	Cpe	GO:0003214;GO:0004180;GO:0004180;GO:0004181;GO:0004181;GO:0004181;GO:0005515;GO:0005576;GO:0005576;GO:0005615;GO:0005615;GO:0005615;GO:0005794;GO:0006508;GO:0006508;GO:0006518;GO:0006518;GO:0008233;GO:0008233;GO:0008237;GO:0008270;GO:0016020;GO:0016055;GO:0016485;GO:0016485;GO:0016787;GO:0019904;GO:0030070;GO:0030072;GO:0030133;GO:0030141;GO:0030425;GO:0030658;GO:0030667;GO:0030667;GO:0031045;GO:…	K01294	EC:3.4.17.10	O;T;E;U	0URVA;1CYUP;0DPV9;12P19;1B3H2;18T07;09V9C;0V6KB;KOG2649	carboxypeptidase E [Source:MGI Symbol;Acc:MGI:101932]	12876	Q00493;Q543R4	ko04940(Type I diabetes mellitus)	GO:0003214//cardiac left ventricle morphogenesis;GO:0006508//proteolysis;GO:0006508//proteolysis;GO:0006518//peptide metabolic process;GO:0006518//peptide metabolic process;GO:0016055//Wnt signaling pathway;GO:0016485//protein processing;GO:0016485//protein processing;GO:0030070//insulin processing;GO:0030072//peptide hormone secretion;GO:0033366//protein localization to secretory granule;GO:0034…	GO:0005576//extracellular region;GO:0005576//extracellular region;GO:0005615//extracellular space;GO:0005615//extracellular space;GO:0005615//extracellular space;GO:0005794//Golgi apparatus;GO:0016020//membrane;GO:0030133//transport vesicle;GO:0030141//secretory granule;GO:0030425//dendrite;GO:0030658//transport vesicle membrane;GO:0030667//secretory granule membrane;GO:0030667//secretory granule…	GO:0004180//carboxypeptidase activity;GO:0004180//carboxypeptidase activity;GO:0004181//metallocarboxypeptidase activity;GO:0004181//metallocarboxypeptidase activity;GO:0004181//metallocarboxypeptidase activity;GO:0005515//protein binding;GO:0008233//peptidase activity;GO:0008233//peptidase activity;GO:0008237//metallopeptidase activity;GO:0008270//zinc ion binding;GO:0016787//hydrolase activity;…
ENSMUSG00000051817	67.94742901	118.2092194	17.68563865	0.149613023	-2.740692336	2.88E-05	0.003003915	Down Regulation	2	152235531	152239983	-	4453	Sox12	GO:0000785;GO:0000976;GO:0000978;GO:0000981;GO:0000981;GO:0001228;GO:0003677;GO:0005634;GO:0005654;GO:0005654;GO:0006355;GO:0006357;GO:0009653;GO:0021510;GO:0030154;GO:0032993;GO:0045165;GO:0045591;GO:0045944;GO:0045944;GO:1990837;GO:1990837;GO:0000785;GO:0000976;GO:0000978;GO:0000981;GO:0000981;GO:0001228;GO:0003677;GO:0005634;GO:0005654;GO:0006355;GO:0006357;GO:0009653;GO:0021510;GO:0030154;GO:…	K09268	-	K	0V33D;1976E;1BAYR;13CWR;0E87M;0WGUJ;KOG0527;0B4BW;1DF6F	SRY (sex determining region Y)-box 12 [Source:MGI Symbol;Acc:MGI:98360]	20667	Q04890	-	GO:0006355//regulation of transcription, DNA-templated;GO:0006357//regulation of transcription by RNA polymerase II;GO:0009653//anatomical structure morphogenesis;GO:0021510//spinal cord development;GO:0030154//cell differentiation;GO:0045165//cell fate commitment;GO:0045591//positive regulation of regulatory T cell differentiation;GO:0045944//positive regulation of transcription by RNA polymeras…	GO:0000785//chromatin;GO:0005634//nucleus;GO:0005654//nucleoplasm;GO:0005654//nucleoplasm;GO:0032993//protein-DNA complex;GO:0000785//chromatin;GO:0005634//nucleus;GO:0005654//nucleoplasm;GO:0032993//protein-DNA complex;	GO:0000976//transcription cis-regulatory region binding;GO:0000978//RNA polymerase II cis-regulatory region sequence-specific DNA binding;GO:0000981//DNA-binding transcription factor activity, RNA polymerase II-specific;GO:0000981//DNA-binding transcription factor activity, RNA polymerase II-specific;GO:0001228//DNA-binding transcription activator activity, RNA polymerase II-specific;GO:0003677//…
ENSMUSG00000062410	926.5312211	1484.15589	368.9065524	0.24856321	-2.008315316	2.89E-05	0.003003915	Down Regulation	3	98648839	98670443	-	6396	Hsd3b3	GO:0003854;GO:0006694;GO:0016491;GO:0016616;GO:0055114;GO:0055114;GO:0003824;GO:0003854;GO:0003854;GO:0004769;GO:0005730;GO:0005737;GO:0005739;GO:0005743;GO:0005758;GO:0005783;GO:0005783;GO:0005789;GO:0006694;GO:0006694;GO:0006694;GO:0008152;GO:0008207;GO:0016020;GO:0016021;GO:0016491;GO:0016616;GO:0016616;GO:0016853;GO:0021766;GO:0031966;GO:0043231;GO:0045171;GO:0051412;GO:0055114;GO:0055114;GO:…	K00070	-	M;I;E	194P8;KOG1430;0VCI6;1AWV2;12TWE;0DR68;1CUQX;0UQJH;0A19K	hydroxy-delta-5-steroid dehydrogenase, 3 beta- and steroid delta-isomerase 3 [Source:MGI Symbol;Acc:MGI:96235]	15494	P26150	ko04934(Cushing syndrome);ko04927(Cortisol synthesis and secretion);ko04925(Aldosterone synthesis and secretion);ko04913(Ovarian steroidogenesis);ko00140(Steroid hormone biosynthesis)	GO:0006694//steroid biosynthetic process;GO:0055114//obsolete oxidation-reduction process;GO:0055114//obsolete oxidation-reduction process;GO:0006694//steroid biosynthetic process;GO:0006694//steroid biosynthetic process;GO:0006694//steroid biosynthetic process;GO:0008152//metabolic process;GO:0008207//C21-steroid hormone metabolic process;GO:0021766//hippocampus development;GO:0051412//response …	GO:0005730//nucleolus;GO:0005737//cytoplasm;GO:0005739//mitochondrion;GO:0005743//mitochondrial inner membrane;GO:0005758//mitochondrial intermembrane space;GO:0005783//endoplasmic reticulum;GO:0005783//endoplasmic reticulum;GO:0005789//endoplasmic reticulum membrane;GO:0016020//membrane;GO:0016021//integral component of membrane;GO:0031966//mitochondrial membrane;GO:0043231//intracellular membra…	GO:0003854//3-beta-hydroxy-delta5-steroid dehydrogenase activity;GO:0016491//oxidoreductase activity;GO:0016616//oxidoreductase activity, acting on the CH-OH group of donors, NAD or NADP as acceptor;GO:0003824//catalytic activity;GO:0003854//3-beta-hydroxy-delta5-steroid dehydrogenase activity;GO:0003854//3-beta-hydroxy-delta5-steroid dehydrogenase activity;GO:0004769//steroid delta-isomerase act…
ENSMUSG00000074254	55713.14702	3865.575772	107560.7183	27.82527743	4.798324167	3.03E-05	0.003133254	Up Regulation	7	26006594	26014513	+	1738	Cyp2a4	GO:0004497;GO:0005506;GO:0005737;GO:0005783;GO:0005789;GO:0005881;GO:0006082;GO:0006805;GO:0008389;GO:0008392;GO:0008395;GO:0009804;GO:0016020;GO:0016491;GO:0016705;GO:0016712;GO:0016712;GO:0019373;GO:0019899;GO:0020037;GO:0020037;GO:0020037;GO:0031090;GO:0035634;GO:0042738;GO:0043231;GO:0043231;GO:0046872;GO:0055114;GO:0055114;GO:0055114;GO:0070330;	K07411	EC:1.14.14.1	Q	1AXR9;1CRXQ;12SZU;0DGDQ;18Z31;0UPZU;KOG0156;09TUB;0V59K	cytochrome P450, family 2, subfamily a, polypeptide 4 [Source:MGI Symbol;Acc:MGI:88596]	13086	P15392	ko00830(Retinol metabolism)	GO:0006082//organic acid metabolic process;GO:0006805//xenobiotic metabolic process;GO:0009804//coumarin metabolic process;GO:0019373//epoxygenase P450 pathway;GO:0035634//response to stilbenoid;GO:0042738//xenobiotic catabolic process;GO:0055114//obsolete oxidation-reduction process;GO:0055114//obsolete oxidation-reduction process;GO:0055114//obsolete oxidation-reduction process;	GO:0005737//cytoplasm;GO:0005783//endoplasmic reticulum;GO:0005789//endoplasmic reticulum membrane;GO:0005881//cytoplasmic microtubule;GO:0016020//membrane;GO:0031090//organelle membrane;GO:0043231//intracellular membrane-bounded organelle;GO:0043231//intracellular membrane-bounded organelle;	GO:0004497//monooxygenase activity;GO:0005506//iron ion binding;GO:0008389//coumarin 7-hydroxylase activity;GO:0008392//arachidonic acid epoxygenase activity;GO:0008395//steroid hydroxylase activity;GO:0016491//oxidoreductase activity;GO:0016705//oxidoreductase activity, acting on paired donors, with incorporation or reduction of molecular oxygen;GO:0016712//oxidoreductase activity, acting on pai…
ENSMUSG00000040170	718.6320229	1244.991281	192.2727645	0.154437037	-2.694909315	3.07E-05	0.003152178	Down Regulation	1	162701886	162726295	-	5609	Fmo2	GO:0004497;GO:0004497;GO:0004497;GO:0004499;GO:0004499;GO:0004499;GO:0004499;GO:0005783;GO:0005789;GO:0006082;GO:0006082;GO:0006739;GO:0006739;GO:0006805;GO:0006805;GO:0009404;GO:0009404;GO:0016020;GO:0016020;GO:0016020;GO:0016021;GO:0016491;GO:0017144;GO:0017144;GO:0031090;GO:0043231;GO:0050660;GO:0050661;GO:0055114;GO:0055114;GO:0070995;GO:0070995;GO:0070995;GO:0072592;GO:0004497;GO:0004497;GO:…	K00485	EC:1.14.13.8	Q;C	0URCQ;09Y1K;1AWMY;12SFZ;KOG1399;1CWF5;0V6D1;18VD1;0DMJV	flavin containing monooxygenase 2 [Source:MGI Symbol;Acc:MGI:1916776]	55990	Q8K2I3	ko00982(Drug metabolism - cytochrome P450)	GO:0006082//organic acid metabolic process;GO:0006082//organic acid metabolic process;GO:0006739//NADP metabolic process;GO:0006739//NADP metabolic process;GO:0006805//xenobiotic metabolic process;GO:0006805//xenobiotic metabolic process;GO:0009404//toxin metabolic process;GO:0009404//toxin metabolic process;GO:0017144//xenobiotic metabolic process;GO:0017144//xenobiotic metabolic process;GO:0055…	GO:0005783//endoplasmic reticulum;GO:0005789//endoplasmic reticulum membrane;GO:0016020//membrane;GO:0016020//membrane;GO:0016020//membrane;GO:0016021//integral component of membrane;GO:0031090//organelle membrane;GO:0043231//intracellular membrane-bounded organelle;GO:0005783//endoplasmic reticulum;GO:0005789//endoplasmic reticulum membrane;GO:0016020//membrane;GO:0016020//membrane;GO:0016021//i…	GO:0004497//monooxygenase activity;GO:0004497//monooxygenase activity;GO:0004497//monooxygenase activity;GO:0004499//N,N-dimethylaniline monooxygenase activity;GO:0004499//N,N-dimethylaniline monooxygenase activity;GO:0004499//N,N-dimethylaniline monooxygenase activity;GO:0004499//N,N-dimethylaniline monooxygenase activity;GO:0016491//oxidoreductase activity;GO:0050660//flavin adenine dinucleotid…
ENSMUSG00000016194	8083.759371	12832.72074	3334.798005	0.259866795	-1.944155795	3.62E-05	0.003686341	Down Regulation	1	192903942	192946383	-	4251	Hsd11b1	GO:0003845;GO:0003845;GO:0005496;GO:0005496;GO:0005737;GO:0005783;GO:0005789;GO:0005791;GO:0006629;GO:0006704;GO:0006706;GO:0006713;GO:0008202;GO:0016020;GO:0016021;GO:0016491;GO:0016491;GO:0030176;GO:0030176;GO:0030324;GO:0031965;GO:0042803;GO:0042803;GO:0043231;GO:0043456;GO:0045177;GO:0050661;GO:0050661;GO:0055114;GO:0055114;GO:0070524;GO:0070524;GO:0070524;GO:0016491;GO:0016491;GO:0055114;GO:…	K15680	EC:1.1.1.146	Q	1CYRT;KOG1205;0UQB3;1AWQ0;0V90S;0DPSN;0A24H;13NBT;18VID	hydroxysteroid 11-beta dehydrogenase 1 [Source:MGI Symbol;Acc:MGI:103562]	15483	P50172;Q4JHD9	ko05204(Chemical carcinogenesis - DNA adducts);ko00980(Metabolism of xenobiotics by cytochrome P450);ko00140(Steroid hormone biosynthesis)	GO:0006629//lipid metabolic process;GO:0006704//glucocorticoid biosynthetic process;GO:0006706//steroid catabolic process;GO:0006713//glucocorticoid catabolic process;GO:0008202//steroid metabolic process;GO:0030324//lung development;GO:0043456//regulation of pentose-phosphate shunt;GO:0055114//obsolete oxidation-reduction process;GO:0055114//obsolete oxidation-reduction process;GO:0055114//obsol…	GO:0005737//cytoplasm;GO:0005783//endoplasmic reticulum;GO:0005789//endoplasmic reticulum membrane;GO:0005791//rough endoplasmic reticulum;GO:0016020//membrane;GO:0016021//integral component of membrane;GO:0030176//integral component of endoplasmic reticulum membrane;GO:0030176//integral component of endoplasmic reticulum membrane;GO:0031965//nuclear membrane;GO:0043231//intracellular membrane-bo…	GO:0003845//11-beta-hydroxysteroid dehydrogenase [NAD(P)] activity;GO:0003845//11-beta-hydroxysteroid dehydrogenase [NAD(P)] activity;GO:0005496//steroid binding;GO:0005496//steroid binding;GO:0016491//oxidoreductase activity;GO:0016491//oxidoreductase activity;GO:0042803//protein homodimerization activity;GO:0042803//protein homodimerization activity;GO:0050661//NADP binding;GO:0050661//NADP bin…
ENSMUSG00000032135	256.3873959	95.50117732	417.2736145	4.369303355	2.127403274	3.63E-05	0.003686341	Up Regulation	9	44045766	44054024	+	3350	Mcam	GO:0001525;GO:0001525;GO:0003094;GO:0005615;GO:0005615;GO:0005634;GO:0005634;GO:0005886;GO:0007155;GO:0007155;GO:0007157;GO:0009897;GO:0009897;GO:0016020;GO:0016021;GO:0030335;GO:0030335;GO:0061042;GO:0001525;GO:0005615;GO:0005634;GO:0005886;GO:0007155;GO:0007155;GO:0007157;GO:0009897;GO:0016020;GO:0016021;GO:0030335;	K06534	-	T	1CQS7;12NXJ;0V5SN;1906N;09UT4;1AZ58;0UMR5;0DG2Q;0IEC2	melanoma cell adhesion molecule [Source:MGI Symbol;Acc:MGI:1933966]	84004	Q8R2Y2	-	GO:0001525//angiogenesis;GO:0001525//angiogenesis;GO:0003094//glomerular filtration;GO:0007155//cell adhesion;GO:0007155//cell adhesion;GO:0007157//heterophilic cell-cell adhesion via plasma membrane cell adhesion molecules;GO:0030335//positive regulation of cell migration;GO:0030335//positive regulation of cell migration;GO:0061042//vascular wound healing;GO:0001525//angiogenesis;GO:0007155//cel…	GO:0005615//extracellular space;GO:0005615//extracellular space;GO:0005634//nucleus;GO:0005634//nucleus;GO:0005886//plasma membrane;GO:0009897//external side of plasma membrane;GO:0009897//external side of plasma membrane;GO:0016020//membrane;GO:0016021//integral component of membrane;GO:0005615//extracellular space;GO:0005634//nucleus;GO:0005886//plasma membrane;GO:0009897//external side of plas…	-
ENSMUSG00000031503	847.8276765	171.849329	1523.806024	8.867104879	3.14846314	3.82E-05	0.003850955	Up Regulation	8	11362805	11499287	+	6619	Col4a2	GO:0001525;GO:0005201;GO:0005201;GO:0005576;GO:0005576;GO:0005581;GO:0005581;GO:0005587;GO:0005587;GO:0005604;GO:0005604;GO:0005615;GO:0005615;GO:0006351;GO:0007568;GO:0014823;GO:0016020;GO:0016525;GO:0016525;GO:0016525;GO:0030020;GO:0030198;GO:0031012;GO:0035987;GO:0038063;GO:0038063;GO:0062023;GO:0062023;GO:0071560;	K06237	-	W	1CVYB;0UPWV;1AZK5;09U8F;0V57J;190CF;KOG3544;0DFDX;12N1R	collagen, type IV, alpha 2 [Source:MGI Symbol;Acc:MGI:88455]	12827	P08122;B2RQQ8	ko05222(Small cell lung cancer);ko05200(Pathways in cancer);ko05165(Human papillomavirus infection);ko05146(Amoebiasis);ko04974(Protein digestion and absorption);ko04933(AGE-RAGE signaling pathway in diabetic complications);ko04926(Relaxin signaling pathway);ko04512(ECM-receptor interaction);ko04510(Focal adhesion);ko04151(PI3K-Akt signaling pathway)	GO:0001525//angiogenesis;GO:0006351//transcription, DNA-templated;GO:0007568//aging;GO:0014823//response to activity;GO:0016525//negative regulation of angiogenesis;GO:0016525//negative regulation of angiogenesis;GO:0016525//negative regulation of angiogenesis;GO:0030198//extracellular matrix organization;GO:0035987//endodermal cell differentiation;GO:0038063//collagen-activated tyrosine kinase r…	GO:0005576//extracellular region;GO:0005576//extracellular region;GO:0005581//collagen trimer;GO:0005581//collagen trimer;GO:0005587//collagen type IV trimer;GO:0005587//collagen type IV trimer;GO:0005604//basement membrane;GO:0005604//basement membrane;GO:0005615//extracellular space;GO:0005615//extracellular space;GO:0016020//membrane;GO:0031012//extracellular matrix;GO:0062023//collagen-contai…	GO:0005201//extracellular matrix structural constituent;GO:0005201//extracellular matrix structural constituent;GO:0030020//extracellular matrix structural constituent conferring tensile strength;
ENSMUSG00000048826	128.4658158	215.7764463	41.15518532	0.190730666	-2.390391273	3.88E-05	0.003887123	Down Regulation	17	14415314	14424566	-	3379	Dact2	GO:0002244;GO:0003382;GO:0005080;GO:0005515;GO:0005737;GO:0005739;GO:0007162;GO:0007275;GO:0008013;GO:0008134;GO:0043588;GO:0051018;GO:0070097;GO:0072061;GO:1900108;GO:1900108;	K22154	-	Z;T	0DR05;0A3CV;1D04G;1AV6F;0VE7J;0IK2I;0USFJ;13GSE;18TJT	dishevelled-binding antagonist of beta-catenin 2 [Source:MGI Symbol;Acc:MGI:1920347]	240025	Q7TN08	-	GO:0002244//hematopoietic progenitor cell differentiation;GO:0003382//epithelial cell morphogenesis;GO:0007162//negative regulation of cell adhesion;GO:0007275//multicellular organism development;GO:0043588//skin development;GO:0072061//inner medullary collecting duct development;GO:1900108//negative regulation of nodal signaling pathway;GO:1900108//negative regulation of nodal signaling pathway;	GO:0005737//cytoplasm;GO:0005739//mitochondrion;	GO:0005080//protein kinase C binding;GO:0005515//protein binding;GO:0008013//beta-catenin binding;GO:0008134//transcription factor binding;GO:0051018//protein kinase A binding;GO:0070097//delta-catenin binding;
ENSMUSG00000000247	26.44382149	49.54220448	3.345438493	0.067527041	-3.888390841	3.95E-05	0.003933885	Down Regulation	2	38229293	38259745	+	4393	Lhx2	GO:0000978;GO:0000981;GO:0001228;GO:0003677;GO:0003677;GO:0005634;GO:0006355;GO:0045944;GO:0046872;GO:0046872;GO:0000977;GO:0000978;GO:0000978;GO:0000981;GO:0000981;GO:0001228;GO:0001228;GO:0001843;GO:0001942;GO:0003677;GO:0003677;GO:0003682;GO:0005515;GO:0005515;GO:0005515;GO:0005634;GO:0005634;GO:0005634;GO:0005654;GO:0006355;GO:0006357;GO:0006357;GO:0007399;GO:0007411;GO:0007411;GO:0007420;GO:…	K09373	-	K	1ASFT;0V4YD;192BU;1CQ5F;0UGRR;09TZI;12TWM;0DFFP;KOG0490	LIM homeobox protein 2 [Source:MGI Symbol;Acc:MGI:96785]	16870	Q9Z0S2;Q543C6	-	GO:0006355//regulation of transcription, DNA-templated;GO:0045944//positive regulation of transcription by RNA polymerase II;GO:0001843//neural tube closure;GO:0001942//hair follicle development;GO:0006355//regulation of transcription, DNA-templated;GO:0006357//regulation of transcription by RNA polymerase II;GO:0006357//regulation of transcription by RNA polymerase II;GO:0007399//nervous system …	GO:0005634//nucleus;GO:0005634//nucleus;GO:0005634//nucleus;GO:0005634//nucleus;GO:0005654//nucleoplasm;	GO:0000978//RNA polymerase II cis-regulatory region sequence-specific DNA binding;GO:0000981//DNA-binding transcription factor activity, RNA polymerase II-specific;GO:0001228//DNA-binding transcription activator activity, RNA polymerase II-specific;GO:0003677//DNA binding;GO:0003677//DNA binding;GO:0046872//metal ion binding;GO:0046872//metal ion binding;GO:0000977//RNA polymerase II transcriptio…
ENSMUSG00000051648	299.3037604	0.370176022	598.2373447	1616.088857	10.65829081	4.02E-05	0.003982312	Up Regulation	8	106109439	106140134	-	3048	Kctd19	GO:0003674;GO:0005575;GO:0008150;GO:0051260;GO:0003674;GO:0005575;GO:0008150;GO:0051260;GO:0051260;	-	-	A;G	12STK;KOG2723;18URV;0A0F5;1CW2B;0VBBD;KOG0342;1B02E;0DM78;0UQBS	potassium channel tetramerisation domain containing 19 [Source:MGI Symbol;Acc:MGI:3045294]	279499	Q562E2	-	GO:0008150//biological_process;GO:0051260//protein homooligomerization;GO:0008150//biological_process;GO:0051260//protein homooligomerization;GO:0051260//protein homooligomerization;	GO:0005575//cellular_component;GO:0005575//cellular_component;	GO:0003674//molecular_function;GO:0003674//molecular_function;
ENSMUSG00000098678	38.45508547	69.42351799	7.486652944	0.107840299	-3.213031692	4.07E-05	0.004007344	Down Regulation	15	75755986	75760619	-	2216	Mroh6	GO:0003674;GO:0005575;GO:0008150;	-	-	-	-	maestro heat-like repeat family member 6 [Source:MGI Symbol;Acc:MGI:5011755]	223645	V9GX81	-	GO:0008150//biological_process;	GO:0005575//cellular_component;	GO:0003674//molecular_function;
ENSMUSG00000025986	191.8135755	68.82079431	314.8063566	4.574291241	2.193548224	4.30E-05	0.004206937	Up Regulation	1	46846704	46932012	-	6095	Slc39a10	GO:0002903;GO:0005385;GO:0005385;GO:0005886;GO:0005887;GO:0006811;GO:0006829;GO:0006882;GO:0006882;GO:0016020;GO:0016020;GO:0016021;GO:0030001;GO:0030890;GO:0046873;GO:0050861;GO:0050861;GO:0055085;GO:0071578;GO:0071578;GO:1903615;	K14716	-	P	09U35;0UJDR;1CQ2I;0V527;1AUWK;KOG2693;0DFCU;18SI3;12S2U	solute carrier family 39 (zinc transporter), member 10 [Source:MGI Symbol;Acc:MGI:1914515]	227059	Q6P5F6	ko05012(Parkinson disease);ko05010(Alzheimer disease)	GO:0002903//negative regulation of B cell apoptotic process;GO:0006811//ion transport;GO:0006829//zinc ion transport;GO:0006882//cellular zinc ion homeostasis;GO:0006882//cellular zinc ion homeostasis;GO:0030001//metal ion transport;GO:0030890//positive regulation of B cell proliferation;GO:0050861//positive regulation of B cell receptor signaling pathway;GO:0050861//positive regulation of B cell…	GO:0005886//plasma membrane;GO:0005887//integral component of plasma membrane;GO:0016020//membrane;GO:0016020//membrane;GO:0016021//integral component of membrane;	GO:0005385//zinc ion transmembrane transporter activity;GO:0005385//zinc ion transmembrane transporter activity;GO:0046873//metal ion transmembrane transporter activity;
ENSMUSG00000023914	538.1783185	0.368439336	1075.988198	2920.394469	11.51194754	4.32E-05	0.004206937	Up Regulation	17	43785215	43813703	-	3452	Mep1a	GO:0004222;GO:0004222;GO:0004222;GO:0006508;GO:0006508;GO:0008233;GO:0008237;GO:0008237;GO:0008270;GO:0016020;GO:0016020;GO:0016020;GO:0016021;GO:0016787;GO:0017090;GO:0046872;GO:0004222;GO:0004222;GO:0006508;GO:0006508;GO:0008233;GO:0008237;GO:0008237;GO:0008270;GO:0008270;GO:0016020;GO:0016020;GO:0016021;GO:0016787;GO:0017090;GO:0046872;	K01395	EC:3.4.24.18	O	18ST7;0UT3Z;13I9D;KOG3714;0VBXQ;0A111;1CXJX;0DNNK;1B06D	meprin 1 alpha [Source:MGI Symbol;Acc:MGI:96963]	17287	P28825;A0A0R4J043	ko04974(Protein digestion and absorption)	GO:0006508//proteolysis;GO:0006508//proteolysis;GO:0006508//proteolysis;GO:0006508//proteolysis;	GO:0016020//membrane;GO:0016020//membrane;GO:0016020//membrane;GO:0016021//integral component of membrane;GO:0017090//meprin A complex;GO:0016020//membrane;GO:0016020//membrane;GO:0016021//integral component of membrane;GO:0017090//meprin A complex;	GO:0004222//metalloendopeptidase activity;GO:0004222//metalloendopeptidase activity;GO:0004222//metalloendopeptidase activity;GO:0008233//peptidase activity;GO:0008237//metallopeptidase activity;GO:0008237//metallopeptidase activity;GO:0008270//zinc ion binding;GO:0016787//hydrolase activity;GO:0046872//metal ion binding;GO:0004222//metalloendopeptidase activity;GO:0004222//metalloendopeptidase a…
ENSMUSG00000010122	2109.99114	3354.483199	865.4990819	0.258012645	-1.954486323	4.43E-05	0.004282329	Down Regulation	11	61234227	61269171	-	3383	Slc47a1	GO:0005886;GO:0005886;GO:0005886;GO:0006812;GO:0006812;GO:0015179;GO:0015179;GO:0015297;GO:0015695;GO:0015695;GO:0015695;GO:0016020;GO:0016020;GO:0016020;GO:0016021;GO:0016323;GO:0016323;GO:0016324;GO:0016324;GO:0022857;GO:0031982;GO:0031982;GO:0042886;GO:0042887;GO:0042887;GO:0042908;GO:0042908;GO:0042910;GO:0042910;GO:0042910;GO:0042910;GO:0055085;GO:0055085;GO:0055085;GO:0061459;GO:0061459;GO:…	K03327	-	P;B;U	KOG1347;1CUJ3;0UNJK;09YC6;0DJS1;18Z12;0V99P;12RS0;1AY2S	solute carrier family 47, member 1 [Source:MGI Symbol;Acc:MGI:1914723]	67473	Q8K0H1	-	GO:0006812//cation transport;GO:0006812//cation transport;GO:0015695//organic cation transport;GO:0015695//organic cation transport;GO:0015695//organic cation transport;GO:0042886//amide transport;GO:0042908//xenobiotic transport;GO:0042908//xenobiotic transport;GO:0055085//transmembrane transport;GO:0055085//transmembrane transport;GO:0055085//transmembrane transport;GO:0089718//amino acid impor…	GO:0005886//plasma membrane;GO:0005886//plasma membrane;GO:0005886//plasma membrane;GO:0016020//membrane;GO:0016020//membrane;GO:0016020//membrane;GO:0016021//integral component of membrane;GO:0016323//basolateral plasma membrane;GO:0016323//basolateral plasma membrane;GO:0016324//apical plasma membrane;GO:0016324//apical plasma membrane;GO:0031982//vesicle;GO:0031982//vesicle;GO:0016020//membran…	GO:0015179//L-amino acid transmembrane transporter activity;GO:0015179//L-amino acid transmembrane transporter activity;GO:0015297//antiporter activity;GO:0022857//transmembrane transporter activity;GO:0042887//amide transmembrane transporter activity;GO:0042887//amide transmembrane transporter activity;GO:0042910//xenobiotic transmembrane transporter activity;GO:0042910//xenobiotic transmembrane…
ENSMUSG00000021678	30.12360871	4.6040599	55.64315753	12.08567194	3.595225781	4.45E-05	0.004282329	Up Regulation	13	95648240	95661735	-	2741	F2rl1	GO:0001965;GO:0002286;GO:0002376;GO:0002690;GO:0002690;GO:0002720;GO:0002720;GO:0002720;GO:0003104;GO:0003104;GO:0003104;GO:0004930;GO:0004930;GO:0004930;GO:0004930;GO:0004930;GO:0005769;GO:0005769;GO:0005886;GO:0005886;GO:0005886;GO:0005887;GO:0005887;GO:0005887;GO:0006954;GO:0007165;GO:0007186;GO:0007186;GO:0007186;GO:0007186;GO:0007204;GO:0007204;GO:0007204;GO:0007596;GO:0010804;GO:0010804;GO:…	K04234	-	T	1AT52;0UP7N;1CQ23;18TQ1;09YVG;0IGEM;12SCP;0V9T9;0DFCD	coagulation factor II (thrombin) receptor-like 1 [Source:MGI Symbol;Acc:MGI:101910]	14063	P55086;Q3TU81	ko05143(African trypanosomiasis);ko04750(Inflammatory mediator regulation of TRP channels);ko04080(Neuroactive ligand-receptor interaction)	GO:0002286//T cell activation involved in immune response;GO:0002376//immune system process;GO:0002690//positive regulation of leukocyte chemotaxis;GO:0002690//positive regulation of leukocyte chemotaxis;GO:0002720//positive regulation of cytokine production involved in immune response;GO:0002720//positive regulation of cytokine production involved in immune response;GO:0002720//positive regulati…	GO:0005769//early endosome;GO:0005769//early endosome;GO:0005886//plasma membrane;GO:0005886//plasma membrane;GO:0005886//plasma membrane;GO:0005887//integral component of plasma membrane;GO:0005887//integral component of plasma membrane;GO:0005887//integral component of plasma membrane;GO:0016020//membrane;GO:0016021//integral component of membrane;GO:0016021//integral component of membrane;GO:0…	GO:0001965//G-protein alpha-subunit binding;GO:0004930//G protein-coupled receptor activity;GO:0004930//G protein-coupled receptor activity;GO:0004930//G protein-coupled receptor activity;GO:0004930//G protein-coupled receptor activity;GO:0004930//G protein-coupled receptor activity;GO:0015057//thrombin-activated receptor activity;GO:0031681//G-protein beta-subunit binding;GO:0032795//heterotrime…
ENSMUSG00000056035	36126.17323	69486.10841	2766.238053	0.039809944	-4.650727364	4.54E-05	0.004338149	Down Regulation	5	145791236	145816774	-	5093	Cyp3a11	GO:0004497;GO:0004497;GO:0004497;GO:0005506;GO:0005783;GO:0005789;GO:0005789;GO:0008202;GO:0008395;GO:0008401;GO:0009617;GO:0016020;GO:0016491;GO:0016491;GO:0016705;GO:0016712;GO:0020037;GO:0031090;GO:0032451;GO:0043231;GO:0043231;GO:0046872;GO:0050649;GO:0050649;GO:0055114;GO:0055114;GO:0070330;GO:0070989;GO:0101020;	K07424	EC:1.14.14.1	Q	0DPQR;0V9SY;1CQPA;12P50;0USD4;09VC0;KOG0158	cytochrome P450, family 3, subfamily a, polypeptide 11 [Source:MGI Symbol;Acc:MGI:88609]	13112	Q64459;Q3UEN8	ko05207(Chemical carcinogenesis - receptor activation);ko05204(Chemical carcinogenesis - DNA adducts);ko00830(Retinol metabolism);ko00591(Linoleic acid metabolism);ko00140(Steroid hormone biosynthesis)	GO:0008202//steroid metabolic process;GO:0009617//response to bacterium;GO:0055114//obsolete oxidation-reduction process;GO:0055114//obsolete oxidation-reduction process;GO:0070989//oxidative demethylation;	GO:0005783//endoplasmic reticulum;GO:0005789//endoplasmic reticulum membrane;GO:0005789//endoplasmic reticulum membrane;GO:0016020//membrane;GO:0031090//organelle membrane;GO:0043231//intracellular membrane-bounded organelle;GO:0043231//intracellular membrane-bounded organelle;	GO:0004497//monooxygenase activity;GO:0004497//monooxygenase activity;GO:0004497//monooxygenase activity;GO:0005506//iron ion binding;GO:0008395//steroid hydroxylase activity;GO:0008401//retinoic acid 4-hydroxylase activity;GO:0016491//oxidoreductase activity;GO:0016491//oxidoreductase activity;GO:0016705//oxidoreductase activity, acting on paired donors, with incorporation or reduction of molecu…
ENSMUSG00000004891	58.77982824	15.67460683	101.8850496	6.500006713	2.700441208	4.66E-05	0.00443412	Up Regulation	3	87878385	87887758	+	6416	Nes	GO:0000086;GO:0005515;GO:0005737;GO:0005737;GO:0005882;GO:0005882;GO:0005882;GO:0007275;GO:0007399;GO:0007399;GO:0007420;GO:0019215;GO:0019215;GO:0030844;GO:0030844;GO:0031076;GO:0031730;GO:0031730;GO:0032091;GO:0043086;GO:0043524;GO:0045111;GO:0048858;GO:0072089;GO:2000179;GO:0005515;GO:0005737;GO:0005882;GO:0005882;GO:0005882;GO:0007275;GO:0007399;GO:0007399;GO:0007420;GO:0019215;GO:0019215;GO:…	K07609	-	Z	09TM8;1B0H2;13HI2;191DE;0V4K8;0UG0F;0DEXQ;1CPME;0IRNV	nestin [Source:MGI Symbol;Acc:MGI:101784]	18008	Q6P5H2	-	GO:0000086//G2/M transition of mitotic cell cycle;GO:0007275//multicellular organism development;GO:0007399//nervous system development;GO:0007399//nervous system development;GO:0007420//brain development;GO:0030844//positive regulation of intermediate filament depolymerization;GO:0030844//positive regulation of intermediate filament depolymerization;GO:0031076//embryonic camera-type eye developm…	GO:0005737//cytoplasm;GO:0005737//cytoplasm;GO:0005882//intermediate filament;GO:0005882//intermediate filament;GO:0005882//intermediate filament;GO:0045111//intermediate filament cytoskeleton;GO:0005737//cytoplasm;GO:0005882//intermediate filament;GO:0005882//intermediate filament;GO:0005882//intermediate filament;	GO:0005515//protein binding;GO:0019215//intermediate filament binding;GO:0019215//intermediate filament binding;GO:0031730//CCR5 chemokine receptor binding;GO:0031730//CCR5 chemokine receptor binding;GO:0005515//protein binding;GO:0019215//intermediate filament binding;GO:0019215//intermediate filament binding;GO:0031730//CCR5 chemokine receptor binding;GO:0031730//CCR5 chemokine receptor binding;
ENSMUSG00000054827	8605.49534	16598.42568	612.5650019	0.036905006	-4.760039659	4.72E-05	0.004460389	Down Regulation	19	40078132	40102394	+	2918	Cyp2c50	GO:0004497;GO:0005506;GO:0005737;GO:0005783;GO:0005789;GO:0006082;GO:0006805;GO:0008392;GO:0008392;GO:0008395;GO:0016020;GO:0016491;GO:0016705;GO:0016712;GO:0019369;GO:0019373;GO:0020037;GO:0020037;GO:0031090;GO:0042738;GO:0043231;GO:0043231;GO:0043651;GO:0046872;GO:0055114;GO:0055114;GO:0055114;GO:0070330;GO:0071614;GO:0004497;GO:0005506;GO:0005737;GO:0005783;GO:0005789;GO:0006082;GO:0006805;GO:…	K07413	EC:1.14.14.1	Q	0UIKN;1ARRJ;1CRXQ;12SZU;0DGDQ;19513;KOG0156;09TUB;0V59K	cytochrome P450, family 2, subfamily c, polypeptide 50 [Source:MGI Symbol;Acc:MGI:2147497]	107141	Q91X77	ko05204(Chemical carcinogenesis - DNA adducts);ko04750(Inflammatory mediator regulation of TRP channels);ko04726(Serotonergic synapse);ko00830(Retinol metabolism);ko00591(Linoleic acid metabolism);ko00590(Arachidonic acid metabolism);ko00140(Steroid hormone biosynthesis)	GO:0006082//organic acid metabolic process;GO:0006805//xenobiotic metabolic process;GO:0019369//arachidonic acid metabolic process;GO:0019373//epoxygenase P450 pathway;GO:0042738//xenobiotic catabolic process;GO:0043651//linoleic acid metabolic process;GO:0055114//obsolete oxidation-reduction process;GO:0055114//obsolete oxidation-reduction process;GO:0055114//obsolete oxidation-reduction process…	GO:0005737//cytoplasm;GO:0005783//endoplasmic reticulum;GO:0005789//endoplasmic reticulum membrane;GO:0016020//membrane;GO:0031090//organelle membrane;GO:0043231//intracellular membrane-bounded organelle;GO:0043231//intracellular membrane-bounded organelle;GO:0005737//cytoplasm;GO:0005783//endoplasmic reticulum;GO:0005789//endoplasmic reticulum membrane;GO:0016020//membrane;GO:0031090//organelle …	GO:0004497//monooxygenase activity;GO:0005506//iron ion binding;GO:0008392//arachidonic acid epoxygenase activity;GO:0008392//arachidonic acid epoxygenase activity;GO:0008395//steroid hydroxylase activity;GO:0016491//oxidoreductase activity;GO:0016705//oxidoreductase activity, acting on paired donors, with incorporation or reduction of molecular oxygen;GO:0016712//oxidoreductase activity, acting …
ENSMUSG00000002233	360.9162894	137.2715222	584.5610566	4.258429185	2.090321359	4.74E-05	0.004460389	Up Regulation	3	104695691	104701775	+	1618	Rhoc	GO:0000166;GO:0000281;GO:0000281;GO:0003924;GO:0003924;GO:0005515;GO:0005515;GO:0005525;GO:0005525;GO:0005525;GO:0005634;GO:0005829;GO:0005856;GO:0005886;GO:0005886;GO:0005886;GO:0005886;GO:0005938;GO:0007015;GO:0007163;GO:0007264;GO:0008360;GO:0016020;GO:0016020;GO:0016477;GO:0019901;GO:0030335;GO:0030865;GO:0031334;GO:0031410;GO:0032154;GO:0032154;GO:0032420;GO:0032956;GO:0042995;GO:0043005;GO:…	K07857	-	Z;S;T	1AZX3;0UIKA;0DK7B;1CV17;12N37;18XI3;09YSS;0V9QN;KOG0393	ras homolog family member C [Source:MGI Symbol;Acc:MGI:106028]	11853	Q62159	-	GO:0000281//mitotic cytokinesis;GO:0000281//mitotic cytokinesis;GO:0007015//actin filament organization;GO:0007163//establishment or maintenance of cell polarity;GO:0007264//small GTPase mediated signal transduction;GO:0008360//regulation of cell shape;GO:0016477//cell migration;GO:0030335//positive regulation of cell migration;GO:0030865//cortical cytoskeleton organization;GO:0031334//positive r…	GO:0005634//nucleus;GO:0005829//cytosol;GO:0005856//cytoskeleton;GO:0005886//plasma membrane;GO:0005886//plasma membrane;GO:0005886//plasma membrane;GO:0005886//plasma membrane;GO:0005938//cell cortex;GO:0016020//membrane;GO:0016020//membrane;GO:0031410//cytoplasmic vesicle;GO:0032154//cleavage furrow;GO:0032154//cleavage furrow;GO:0032420//stereocilium;GO:0042995//cell projection;GO:0043005//neu…	GO:0000166//nucleotide binding;GO:0003924//GTPase activity;GO:0003924//GTPase activity;GO:0005515//protein binding;GO:0005515//protein binding;GO:0005525//GTP binding;GO:0005525//GTP binding;GO:0005525//GTP binding;GO:0019901//protein kinase binding;GO:0000166//nucleotide binding;GO:0003924//GTPase activity;GO:0003924//GTPase activity;GO:0005515//protein binding;GO:0005515//protein binding;GO:000…
ENSMUSG00000020312	259.0127436	37.83195576	480.1935314	12.6928022	3.665938704	4.86E-05	0.004545226	Up Regulation	10	79453885	79473752	-	5426	Shc2	GO:0000187;GO:0005886;GO:0007169;GO:0019901;GO:0030971;GO:0030971;GO:0035556;	K17447	-	-	-	SHC (Src homology 2 domain containing) transforming protein 2 [Source:MGI Symbol;Acc:MGI:106180]	216148	Q8BMC3	ko05226(Gastric cancer);ko05225(Hepatocellular carcinoma);ko05224(Breast cancer);ko05220(Chronic myeloid leukemia);ko05214(Glioma);ko05100(Bacterial invasion of epithelial cells);ko05034(Alcoholism);ko04935(Growth hormone synthesis, secretion and action);ko04926(Relaxin signaling pathway);ko04917(Prolactin signaling pathway);ko04915(Estrogen signaling pathway);ko04910(Insulin signaling pathway);k…	GO:0000187//obsolete activation of MAPK activity;GO:0007169//transmembrane receptor protein tyrosine kinase signaling pathway;GO:0035556//intracellular signal transduction;	GO:0005886//plasma membrane;	GO:0019901//protein kinase binding;GO:0030971//receptor tyrosine kinase binding;GO:0030971//receptor tyrosine kinase binding;
ENSMUSG00000055730	1050.46771	1820.810707	280.1247127	0.153846148	-2.700439777	5.16E-05	0.004782146	Down Regulation	8	105460635	105468266	+	2359	Ces2a	GO:0004771;GO:0004806;GO:0005615;GO:0005783;GO:0006486;GO:0016042;GO:0016787;GO:0043231;GO:0052689;GO:0052689;GO:0052689;GO:0102209;GO:0004771;GO:0004806;GO:0005615;GO:0005783;GO:0006486;GO:0016042;GO:0016787;GO:0043231;GO:0052689;GO:0052689;GO:0052689;GO:0102209;	K03927	-	Q;T	KOG1516;1318D;09T8E;0V47D	carboxylesterase 2A [Source:MGI Symbol;Acc:MGI:2142491]	102022	Q8QZR3	ko00983(Drug metabolism - other enzymes)	GO:0006486//protein glycosylation;GO:0016042//lipid catabolic process;GO:0006486//protein glycosylation;GO:0016042//lipid catabolic process;	GO:0005615//extracellular space;GO:0005783//endoplasmic reticulum;GO:0043231//intracellular membrane-bounded organelle;GO:0005615//extracellular space;GO:0005783//endoplasmic reticulum;GO:0043231//intracellular membrane-bounded organelle;	GO:0004771//sterol esterase activity;GO:0004806//triglyceride lipase activity;GO:0016787//hydrolase activity;GO:0052689//carboxylic ester hydrolase activity;GO:0052689//carboxylic ester hydrolase activity;GO:0052689//carboxylic ester hydrolase activity;GO:0102209//trans-permethrin hydrolase activity;GO:0004771//sterol esterase activity;GO:0004806//triglyceride lipase activity;GO:0016787//hydrolas…
ENSMUSG00000005373	4057.083496	6396.942117	1717.224874	0.268444648	-1.897303453	5.17E-05	0.004782146	Down Regulation	5	135118744	135167236	+	5538	Mlxipl	GO:0000122;GO:0000978;GO:0000978;GO:0000981;GO:0001227;GO:0003677;GO:0003677;GO:0003677;GO:0003700;GO:0005515;GO:0005634;GO:0005634;GO:0005634;GO:0005634;GO:0005654;GO:0005654;GO:0005667;GO:0005737;GO:0005737;GO:0005829;GO:0005829;GO:0006110;GO:0006357;GO:0006357;GO:0008134;GO:0008134;GO:0008284;GO:0009749;GO:0010255;GO:0019901;GO:0033137;GO:0035538;GO:0042593;GO:0043565;GO:0045723;GO:0045821;GO:…	K09113	-	K	0V5QK;0URAF;12NWH;191C2;0DH8D;1CRYI;1B16I;KOG3582;09UR0	MLX interacting protein-like [Source:MGI Symbol;Acc:MGI:1927999]	58805	Q99MZ3	ko04932(Non-alcoholic fatty liver disease);ko04931(Insulin resistance)	GO:0000122//negative regulation of transcription by RNA polymerase II;GO:0006110//regulation of glycolytic process;GO:0006357//regulation of transcription by RNA polymerase II;GO:0006357//regulation of transcription by RNA polymerase II;GO:0008284//positive regulation of cell population proliferation;GO:0009749//response to glucose;GO:0010255//glucose mediated signaling pathway;GO:0033137//negati…	GO:0005634//nucleus;GO:0005634//nucleus;GO:0005634//nucleus;GO:0005634//nucleus;GO:0005654//nucleoplasm;GO:0005654//nucleoplasm;GO:0005667//transcription regulator complex;GO:0005737//cytoplasm;GO:0005737//cytoplasm;GO:0005829//cytosol;GO:0005829//cytosol;GO:0005634//nucleus;GO:0005634//nucleus;GO:0005634//nucleus;GO:0005634//nucleus;GO:0005654//nucleoplasm;GO:0005654//nucleoplasm;GO:0005667//tra…	GO:0000978//RNA polymerase II cis-regulatory region sequence-specific DNA binding;GO:0000978//RNA polymerase II cis-regulatory region sequence-specific DNA binding;GO:0000981//DNA-binding transcription factor activity, RNA polymerase II-specific;GO:0001227//DNA-binding transcription repressor activity, RNA polymerase II-specific;GO:0003677//DNA binding;GO:0003677//DNA binding;GO:0003677//DNA bind…
ENSMUSG00000020334	79.63419139	23.99197775	135.276405	5.638401571	2.495286231	5.31E-05	0.004885433	Up Regulation	11	53873949	53918916	-	2553	Slc22a4	GO:0000166;GO:0005524;GO:0005739;GO:0005739;GO:0006641;GO:0006811;GO:0006814;GO:0009437;GO:0015101;GO:0015171;GO:0015171;GO:0015226;GO:0015226;GO:0015293;GO:0015491;GO:0015491;GO:0015651;GO:0015651;GO:0015651;GO:0015697;GO:0015697;GO:0015697;GO:0015879;GO:0015879;GO:0016020;GO:0016021;GO:0016021;GO:0016324;GO:0016324;GO:0022857;GO:0030165;GO:0030165;GO:0042908;GO:0042908;GO:0055085;GO:0089718;GO:…	K08202	-	O;I;P;G	09TSS;0DFUK;12NNN;1ASYB;KOG0255;1951J;0UHAQ;0V4S3;1CQI0	solute carrier family 22 (organic cation transporter), member 4 [Source:MGI Symbol;Acc:MGI:1353479]	30805	Q9Z306	ko05231(Choline metabolism in cancer)	GO:0006641//triglyceride metabolic process;GO:0006811//ion transport;GO:0006814//sodium ion transport;GO:0009437//carnitine metabolic process;GO:0015697//quaternary ammonium group transport;GO:0015697//quaternary ammonium group transport;GO:0015697//quaternary ammonium group transport;GO:0015879//carnitine transport;GO:0015879//carnitine transport;GO:0042908//xenobiotic transport;GO:0042908//xeno…	GO:0005739//mitochondrion;GO:0005739//mitochondrion;GO:0016020//membrane;GO:0016021//integral component of membrane;GO:0016021//integral component of membrane;GO:0016324//apical plasma membrane;GO:0016324//apical plasma membrane;	GO:0000166//nucleotide binding;GO:0005524//ATP binding;GO:0015101//organic cation transmembrane transporter activity;GO:0015171//amino acid transmembrane transporter activity;GO:0015171//amino acid transmembrane transporter activity;GO:0015226//carnitine transmembrane transporter activity;GO:0015226//carnitine transmembrane transporter activity;GO:0015293//symporter activity;GO:0015491//cation:ca…
ENSMUSG00000028036	58.58796436	14.97532926	102.2005995	6.824597824	2.77074403	5.39E-05	0.004911769	Up Regulation	3	151502139	151543267	-	6778	Ptgfr	GO:0004930;GO:0004930;GO:0004955;GO:0004958;GO:0004958;GO:0004958;GO:0004958;GO:0005576;GO:0005737;GO:0005737;GO:0005886;GO:0005886;GO:0005886;GO:0005886;GO:0006954;GO:0007165;GO:0007186;GO:0007186;GO:0007189;GO:0007204;GO:0008284;GO:0008284;GO:0010628;GO:0016020;GO:0016021;GO:0016021;GO:0032355;GO:0032496;GO:0035584;GO:0035584;GO:0043066;GO:0071799;GO:0071799;GO:0004930;GO:0004930;GO:0004955;GO:…	K04262	-	T	KOG3656;0UJ5D;0V9Z2;132M5;1CVB1;190NP;09Z1K;0DKH4;1AS5A	prostaglandin F receptor [Source:MGI Symbol;Acc:MGI:97796]	19220	P43117;Q60I90;Q8BNT7	ko04080(Neuroactive ligand-receptor interaction);ko04072(Phospholipase D signaling pathway);ko04020(Calcium signaling pathway)	GO:0006954//inflammatory response;GO:0007165//signal transduction;GO:0007186//G protein-coupled receptor signaling pathway;GO:0007186//G protein-coupled receptor signaling pathway;GO:0007189//adenylate cyclase-activating G protein-coupled receptor signaling pathway;GO:0007204//positive regulation of cytosolic calcium ion concentration;GO:0008284//positive regulation of cell population proliferati…	GO:0005576//extracellular region;GO:0005737//cytoplasm;GO:0005737//cytoplasm;GO:0005886//plasma membrane;GO:0005886//plasma membrane;GO:0005886//plasma membrane;GO:0005886//plasma membrane;GO:0016020//membrane;GO:0016021//integral component of membrane;GO:0016021//integral component of membrane;GO:0005737//cytoplasm;GO:0005886//plasma membrane;GO:0005886//plasma membrane;GO:0005886//plasma membra…	GO:0004930//G protein-coupled receptor activity;GO:0004930//G protein-coupled receptor activity;GO:0004955//prostaglandin receptor activity;GO:0004958//prostaglandin F receptor activity;GO:0004958//prostaglandin F receptor activity;GO:0004958//prostaglandin F receptor activity;GO:0004958//prostaglandin F receptor activity;GO:0004930//G protein-coupled receptor activity;GO:0004930//G protein-coupl…
ENSMUSG00000038599	37.74174522	7.44746039	68.03603004	9.13546719	3.191478511	5.40E-05	0.004911769	Up Regulation	1	182392572	182459917	+	3770	Capn8	GO:0004198;GO:0005509;GO:0005737;GO:0005737;GO:0005794;GO:0007586;GO:0016787;GO:0042802;GO:0046872;GO:1990092;GO:0004198;GO:0005509;GO:0006508;GO:0006508;GO:0007586;GO:0008233;GO:0008234;GO:0004198;GO:0005509;GO:0006508;GO:0006508;GO:0007586;GO:0008233;GO:0008234;	K08577	EC:3.4.22.-	O;T	0V5ZI;0UPY3;1CZEY;19072;1B4XS;12P1K;KOG0045;0A2R6;0DQD2	calpain 8 [Source:MGI Symbol;Acc:MGI:2181366]	170725	Q91VA3;A0A0R4J0K6	-	GO:0007586//digestion;GO:1990092//calcium-dependent self proteolysis;GO:0006508//proteolysis;GO:0006508//proteolysis;GO:0007586//digestion;GO:0006508//proteolysis;GO:0006508//proteolysis;GO:0007586//digestion;	GO:0005737//cytoplasm;GO:0005737//cytoplasm;GO:0005794//Golgi apparatus;	GO:0004198//calcium-dependent cysteine-type endopeptidase activity;GO:0005509//calcium ion binding;GO:0016787//hydrolase activity;GO:0042802//identical protein binding;GO:0046872//metal ion binding;GO:0004198//calcium-dependent cysteine-type endopeptidase activity;GO:0005509//calcium ion binding;GO:0008233//peptidase activity;GO:0008234//cysteine-type peptidase activity;GO:0004198//calcium-depend…
ENSMUSG00000042129	435.5857796	698.6705025	172.5010567	0.246899012	-2.018007032	5.55E-05	0.005018939	Down Regulation	6	116609969	116650913	-	9209	Rassf4	GO:0003674;GO:0005575;GO:0007049;GO:0007165;GO:0007165;GO:0003674;GO:0005575;GO:0007049;GO:0007165;GO:0007165;	K09851	-	T	196YI;13MS5;0B19H;KOG4239;1BAEP;0WDUP;0V1SW;1DDHB;0E6IW	Ras association (RalGDS/AF-6) domain family member 4 [Source:MGI Symbol;Acc:MGI:2386853]	213391	Q8CB96	ko04392(Hippo signaling pathway - multiple species);ko04391(Hippo signaling pathway - fly)	GO:0007049//cell cycle;GO:0007165//signal transduction;GO:0007165//signal transduction;GO:0007049//cell cycle;GO:0007165//signal transduction;GO:0007165//signal transduction;	GO:0005575//cellular_component;GO:0005575//cellular_component;	GO:0003674//molecular_function;GO:0003674//molecular_function;
ENSMUSG00000020080	132.3305008	6.120626512	258.5403751	42.24083509	5.400566452	5.57E-05	0.005018939	Up Regulation	10	62218916	62258270	-	5132	Hkdc1	GO:0000166;GO:0001678;GO:0001678;GO:0001678;GO:0001678;GO:0001678;GO:0004340;GO:0004340;GO:0004340;GO:0004340;GO:0004396;GO:0004396;GO:0005524;GO:0005524;GO:0005536;GO:0005739;GO:0005739;GO:0005739;GO:0005739;GO:0005829;GO:0005975;GO:0006096;GO:0006096;GO:0006096;GO:0008865;GO:0016020;GO:0016301;GO:0016310;GO:0016740;GO:0016773;GO:0019158;GO:0019318;GO:0031966;GO:0046835;GO:0051156;GO:0051156;GO:…	K00844	EC:2.7.1.1	G	09TDH;1CS69;1AX7A;12P4I;KOG1369;0V4CM;0DHG4;0UKRM	hexokinase domain containing 1 [Source:MGI Symbol;Acc:MGI:2384910]	216019	Q91W97	ko05230(Central carbon metabolism in cancer);ko05131(Shigellosis);ko04973(Carbohydrate digestion and absorption);ko04930(Type II diabetes mellitus);ko04910(Insulin signaling pathway);ko04066(HIF-1 signaling pathway);ko00524(Neomycin, kanamycin and gentamicin biosynthesis);ko00521(Streptomycin biosynthesis);ko00520(Amino sugar and nucleotide sugar metabolism);ko00500(Starch and sucrose metabolism)…	GO:0001678//cellular glucose homeostasis;GO:0001678//cellular glucose homeostasis;GO:0001678//cellular glucose homeostasis;GO:0001678//cellular glucose homeostasis;GO:0001678//cellular glucose homeostasis;GO:0005975//carbohydrate metabolic process;GO:0006096//glycolytic process;GO:0006096//glycolytic process;GO:0006096//glycolytic process;GO:0016310//phosphorylation;GO:0019318//hexose metabolic p…	GO:0005739//mitochondrion;GO:0005739//mitochondrion;GO:0005739//mitochondrion;GO:0005739//mitochondrion;GO:0005829//cytosol;GO:0016020//membrane;GO:0031966//mitochondrial membrane;	GO:0000166//nucleotide binding;GO:0004340//glucokinase activity;GO:0004340//glucokinase activity;GO:0004340//glucokinase activity;GO:0004340//glucokinase activity;GO:0004396//hexokinase activity;GO:0004396//hexokinase activity;GO:0005524//ATP binding;GO:0005524//ATP binding;GO:0005536//glucose binding;GO:0008865//fructokinase activity;GO:0016301//kinase activity;GO:0016740//transferase activity;G…
ENSMUSG00000009097	445.6796548	1.845670051	889.5136395	481.9461848	8.912728251	5.77E-05	0.005171286	Up Regulation	16	18399729	18409421	-	3517	Tbx1	GO:0003677;GO:0003700;GO:0005634;GO:0005634;GO:0006355;GO:0003677;GO:0003700;GO:0005634;GO:0005634;GO:0006355;GO:0003700;GO:0005634;GO:0006355;GO:0003677;GO:0003700;GO:0005634;GO:0005634;GO:0006355;	K10175	-	K	0DF0S;1ARXX;0V4PT;0UG4Y;12R5D;09TQJ;KOG3586;1CPQJ;18SR1	T-box 1 [Source:MGI Symbol;Acc:MGI:98493]	21380	P70323;B9EII4	-	GO:0006355//regulation of transcription, DNA-templated;GO:0006355//regulation of transcription, DNA-templated;GO:0006355//regulation of transcription, DNA-templated;GO:0006355//regulation of transcription, DNA-templated;	GO:0005634//nucleus;GO:0005634//nucleus;GO:0005634//nucleus;GO:0005634//nucleus;GO:0005634//nucleus;GO:0005634//nucleus;GO:0005634//nucleus;	GO:0003677//DNA binding;GO:0003700//DNA-binding transcription factor activity;GO:0003677//DNA binding;GO:0003700//DNA-binding transcription factor activity;GO:0003700//DNA-binding transcription factor activity;GO:0003677//DNA binding;GO:0003700//DNA-binding transcription factor activity;
ENSMUSG00000030605	1684.388982	324.9030608	3043.874903	9.368563335	3.227827828	5.88E-05	0.005242123	Up Regulation	7	78783516	78798808	-	4694	Mfge8	GO:0001525;GO:0001786;GO:0005178;GO:0005178;GO:0005201;GO:0005576;GO:0005615;GO:0005615;GO:0006910;GO:0006911;GO:0007155;GO:0007338;GO:0008429;GO:0009897;GO:0016020;GO:0019897;GO:0043277;GO:0050766;GO:0062023;GO:0001525;GO:0001786;GO:0001786;GO:0005178;GO:0005178;GO:0005201;GO:0005576;GO:0005615;GO:0005615;GO:0006910;GO:0006911;GO:0007155;GO:0007338;GO:0008429;GO:0009897;GO:0016020;GO:0019897;GO:…	K17253	-	W;T	1CUAV;0DH22;0IFBC;0UTE6;18S0X;0V92H;1ARJ3;13JKY;09URB	milk fat globule EGF and factor V/VIII domain containing [Source:MGI Symbol;Acc:MGI:102768]	17304	P21956	-	GO:0001525//angiogenesis;GO:0006910//phagocytosis, recognition;GO:0006911//phagocytosis, engulfment;GO:0007155//cell adhesion;GO:0007338//single fertilization;GO:0043277//apoptotic cell clearance;GO:0050766//positive regulation of phagocytosis;GO:0001525//angiogenesis;GO:0006910//phagocytosis, recognition;GO:0006911//phagocytosis, engulfment;GO:0007155//cell adhesion;GO:0007338//single fertilizat…	GO:0005576//extracellular region;GO:0005615//extracellular space;GO:0005615//extracellular space;GO:0009897//external side of plasma membrane;GO:0016020//membrane;GO:0019897//extrinsic component of plasma membrane;GO:0062023//collagen-containing extracellular matrix;GO:0005576//extracellular region;GO:0005615//extracellular space;GO:0005615//extracellular space;GO:0009897//external side of plasma…	GO:0001786//phosphatidylserine binding;GO:0005178//integrin binding;GO:0005178//integrin binding;GO:0005201//extracellular matrix structural constituent;GO:0008429//phosphatidylethanolamine binding;GO:0001786//phosphatidylserine binding;GO:0001786//phosphatidylserine binding;GO:0005178//integrin binding;GO:0005178//integrin binding;GO:0005201//extracellular matrix structural constituent;GO:000842…
ENSMUSG00000030878	78.91634152	5.276160273	152.5565228	28.91430792	4.853711666	5.92E-05	0.005245564	Up Regulation	7	120556259	120581535	-	5684	Cdr2	GO:0003674;GO:0005737;GO:0008150;	-	-	S	1CTE9;0UHKF;0IDY5;0V8A9;12Q07;1ARKB;0DIPC;18ZD4;09XBY	cerebellar degeneration-related 2 [Source:MGI Symbol;Acc:MGI:1100885]	12585	P97817	-	GO:0008150//biological_process;	GO:0005737//cytoplasm;	GO:0003674//molecular_function;
ENSMUSG00000026873	51.44195404	89.99481586	12.88909222	0.143220385	-2.80369124	6.17E-05	0.005439769	Down Regulation	2	34783769	34804038	-	5039	Phf19	GO:0000122;GO:0003677;GO:0003682;GO:0005634;GO:0005634;GO:0006325;GO:0006325;GO:0006355;GO:0019827;GO:0035064;GO:0035064;GO:0035064;GO:0035098;GO:0035098;GO:0035098;GO:0046872;GO:0048863;GO:0061087;GO:0061087;	K11486	-	S;C;K	0URTJ;09USZ;KOG4323;12NPT;0V5SJ;1B1TQ;1D02H;0DKXY;18Z7V	PHD finger protein 19 [Source:MGI Symbol;Acc:MGI:1921266]	74016	Q9CXG9	-	GO:0000122//negative regulation of transcription by RNA polymerase II;GO:0006325//chromatin organization;GO:0006325//chromatin organization;GO:0006355//regulation of transcription, DNA-templated;GO:0019827//stem cell population maintenance;GO:0048863//stem cell differentiation;GO:0061087//positive regulation of histone H3-K27 methylation;GO:0061087//positive regulation of histone H3-K27 methylati…	GO:0005634//nucleus;GO:0005634//nucleus;GO:0035098//ESC/E(Z) complex;GO:0035098//ESC/E(Z) complex;GO:0035098//ESC/E(Z) complex;	GO:0003677//DNA binding;GO:0003682//chromatin binding;GO:0035064//methylated histone binding;GO:0035064//methylated histone binding;GO:0035064//methylated histone binding;GO:0046872//metal ion binding;
ENSMUSG00000044033	264.8999719	428.7483127	101.0516311	0.235689863	-2.085038384	6.42E-05	0.005603335	Down Regulation	2	76840246	77000980	-	11717	Ccdc141	GO:0005515;GO:0005515;GO:0005737;GO:0005813;GO:0005886;GO:0005886;GO:0007155;GO:0007156;GO:0007411;GO:0007411;GO:0021799;GO:0030424;GO:0051642;GO:0070593;GO:0098632;GO:0005515;GO:0005737;GO:0005813;GO:0005886;GO:0005886;GO:0007155;GO:0007156;GO:0007411;GO:0007411;GO:0016020;GO:0016021;GO:0021799;GO:0030424;GO:0051642;GO:0070593;GO:0098632;GO:0005515;GO:0005737;GO:0005813;GO:0005886;GO:0007156;GO:…	-	-	S	1B2S9;13I4R;1CV1Y;0V9R6;0UGGK;18XMY;09YT9;0IFKI;0DK81	coiled-coil domain containing 141 [Source:MGI Symbol;Acc:MGI:1919735]	545428	Q8BLD3;E9Q8Q6;Q8BUK9	-	GO:0007155//cell adhesion;GO:0007156//homophilic cell adhesion via plasma membrane adhesion molecules;GO:0007411//axon guidance;GO:0007411//axon guidance;GO:0021799//cerebral cortex radially oriented cell migration;GO:0051642//centrosome localization;GO:0070593//dendrite self-avoidance;GO:0007155//cell adhesion;GO:0007156//homophilic cell adhesion via plasma membrane adhesion molecules;GO:0007411…	GO:0005737//cytoplasm;GO:0005813//centrosome;GO:0005886//plasma membrane;GO:0005886//plasma membrane;GO:0030424//axon;GO:0005737//cytoplasm;GO:0005813//centrosome;GO:0005886//plasma membrane;GO:0005886//plasma membrane;GO:0016020//membrane;GO:0016021//integral component of membrane;GO:0030424//axon;GO:0005737//cytoplasm;GO:0005813//centrosome;GO:0005886//plasma membrane;GO:0030424//axon;GO:000573…	GO:0005515//protein binding;GO:0005515//protein binding;GO:0098632//cell-cell adhesion mediator activity;GO:0005515//protein binding;GO:0098632//cell-cell adhesion mediator activity;GO:0005515//protein binding;GO:0098632//cell-cell adhesion mediator activity;GO:0005515//protein binding;GO:0098632//cell-cell adhesion mediator activity;GO:0005515//protein binding;GO:0098632//cell-cell adhesion medi…
ENSMUSG00000039601	423.3494827	802.7553726	43.94359274	0.054740951	-4.191235684	6.42E-05	0.005603335	Down Regulation	17	44112242	44350407	+	4372	Rcan2	GO:0003676;GO:0019722;GO:0003676;GO:0019722;GO:0003676;GO:0019722;GO:0003676;GO:0005737;GO:0006979;GO:0007219;GO:0007614;GO:0008597;GO:0019722;GO:0031987;GO:0033173;GO:0043666;GO:0070884;GO:0003676;GO:0005737;GO:0006979;GO:0007219;GO:0007614;GO:0008597;GO:0019722;GO:0031987;GO:0033173;GO:0043666;GO:0070884;GO:0003676;GO:0019722;	K17903	-	T	1CXE9;0VBS7;KOG4019;0A0VR;13Q4H;1AW6B;0UIP2;0DNGZ;1929Y	regulator of calcineurin 2 [Source:MGI Symbol;Acc:MGI:1858219]	53901	Q9JHG2;Q543P2	ko04919(Thyroid hormone signaling pathway)	GO:0019722//calcium-mediated signaling;GO:0019722//calcium-mediated signaling;GO:0019722//calcium-mediated signaling;GO:0006979//response to oxidative stress;GO:0007219//Notch signaling pathway;GO:0007614//short-term memory;GO:0019722//calcium-mediated signaling;GO:0031987//locomotion involved in locomotory behavior;GO:0033173//calcineurin-NFAT signaling cascade;GO:0043666//regulation of phosphop…	GO:0005737//cytoplasm;GO:0005737//cytoplasm;	GO:0003676//nucleic acid binding;GO:0003676//nucleic acid binding;GO:0003676//nucleic acid binding;GO:0003676//nucleic acid binding;GO:0008597//calcium-dependent protein serine/threonine phosphatase regulator activity;GO:0003676//nucleic acid binding;GO:0008597//calcium-dependent protein serine/threonine phosphatase regulator activity;GO:0003676//nucleic acid binding;
ENSMUSG00000090175	3273.861605	502.7663611	6044.956849	12.02339161	3.58777201	6.55E-05	0.005685688	Up Regulation	1	87998522	88146719	+	2190	Ugt1a9	GO:0004857;GO:0005080;GO:0005496;GO:0005504;GO:0005783;GO:0005783;GO:0005789;GO:0008144;GO:0008194;GO:0015020;GO:0015020;GO:0016020;GO:0016020;GO:0016021;GO:0016740;GO:0016757;GO:0019899;GO:0042803;GO:0043086;GO:0046982;GO:0052696;GO:0052697;	K00699	EC:2.4.1.17	C;G	1B3CX;0UK1V;09WHA;1958R;1CSGY;12QS3;0DHSN;KOG1192;0V7FS	UDP glucuronosyltransferase 1 family, polypeptide A9 [Source:MGI Symbol;Acc:MGI:3576092]	394434	Q62452	ko05207(Chemical carcinogenesis - receptor activation);ko05204(Chemical carcinogenesis - DNA adducts);ko04976(Bile secretion);ko00983(Drug metabolism - other enzymes);ko00982(Drug metabolism - cytochrome P450);ko00980(Metabolism of xenobiotics by cytochrome P450);ko00860(Porphyrin metabolism);ko00830(Retinol metabolism);ko00140(Steroid hormone biosynthesis);ko00053(Ascorbate and aldarate metaboli…	GO:0043086//negative regulation of catalytic activity;GO:0052696//flavonoid glucuronidation;GO:0052697//xenobiotic glucuronidation;	GO:0005783//endoplasmic reticulum;GO:0005783//endoplasmic reticulum;GO:0005789//endoplasmic reticulum membrane;GO:0016020//membrane;GO:0016020//membrane;GO:0016021//integral component of membrane;	GO:0004857//enzyme inhibitor activity;GO:0005080//protein kinase C binding;GO:0005496//steroid binding;GO:0005504//fatty acid binding;GO:0008144//obsolete drug binding;GO:0008194//UDP-glycosyltransferase activity;GO:0015020//glucuronosyltransferase activity;GO:0015020//glucuronosyltransferase activity;GO:0016740//transferase activity;GO:0016757//glycosyltransferase activity;GO:0019899//enzyme bin…
ENSMUSG00000002870	184.5521501	67.52635901	301.5779412	4.46607733	2.159008232	6.82E-05	0.005889291	Up Regulation	6	88860456	88875762	-	6956	Mcm2	GO:0000166;GO:0000727;GO:0000785;GO:0000785;GO:0003677;GO:0003677;GO:0003678;GO:0003688;GO:0003688;GO:0003697;GO:0004386;GO:0005524;GO:0005524;GO:0005634;GO:0005634;GO:0005634;GO:0005634;GO:0005634;GO:0005634;GO:0005654;GO:0005654;GO:0005664;GO:0005694;GO:0005737;GO:0005737;GO:0005737;GO:0006260;GO:0006260;GO:0006267;GO:0006268;GO:0006268;GO:0006270;GO:0006270;GO:0006270;GO:0006334;GO:0006915;GO:…	K02540	EC:3.6.4.12	L	12NMS;0VB69;1B39U;0UFCG;KOG0477;18XEB;0DQBE;0A0AA;1CZDC	minichromosome maintenance complex component 2 [Source:MGI Symbol;Acc:MGI:105380]	17216	P97310	ko04113(Meiosis - yeast);ko04111(Cell cycle - yeast);ko04110(Cell cycle);ko03030(DNA replication)	GO:0000727//double-strand break repair via break-induced replication;GO:0006260//DNA replication;GO:0006260//DNA replication;GO:0006267//pre-replicative complex assembly involved in nuclear cell cycle DNA replication;GO:0006268//DNA unwinding involved in DNA replication;GO:0006268//DNA unwinding involved in DNA replication;GO:0006270//DNA replication initiation;GO:0006270//DNA replication initiat…	GO:0000785//chromatin;GO:0000785//chromatin;GO:0005634//nucleus;GO:0005634//nucleus;GO:0005634//nucleus;GO:0005634//nucleus;GO:0005634//nucleus;GO:0005634//nucleus;GO:0005654//nucleoplasm;GO:0005654//nucleoplasm;GO:0005664//nuclear origin of replication recognition complex;GO:0005694//chromosome;GO:0005737//cytoplasm;GO:0005737//cytoplasm;GO:0005737//cytoplasm;GO:0015630//microtubule cytoskeleton…	GO:0000166//nucleotide binding;GO:0003677//DNA binding;GO:0003677//DNA binding;GO:0003678//DNA helicase activity;GO:0003688//DNA replication origin binding;GO:0003688//DNA replication origin binding;GO:0003697//single-stranded DNA binding;GO:0004386//helicase activity;GO:0005524//ATP binding;GO:0005524//ATP binding;GO:0016787//hydrolase activity;GO:0017116//single-stranded DNA helicase activity;G…
ENSMUSG00000047205	27.42061536	4.363440475	50.47779025	11.56834625	3.532110734	6.92E-05	0.005943722	Up Regulation	11	3845240	3851296	+	4632	Dusp18	GO:0000188;GO:0004721;GO:0004722;GO:0004725;GO:0004725;GO:0004725;GO:0005634;GO:0005634;GO:0005654;GO:0005737;GO:0005737;GO:0005739;GO:0005739;GO:0005743;GO:0005743;GO:0005758;GO:0006470;GO:0006612;GO:0006626;GO:0008138;GO:0008138;GO:0008138;GO:0016020;GO:0016311;GO:0016311;GO:0016311;GO:0016787;GO:0016791;GO:0016791;GO:0016791;GO:0017017;GO:0031304;GO:0031314;GO:0033365;GO:0035335;GO:0035335;GO:…	K14165	-	V	1AU4J;0V693;0DGI8;09V9U;18ZZ4;0UIBZ;1CR7Z;KOG1718;12P6Y	dual specificity phosphatase 18 [Source:MGI Symbol;Acc:MGI:1922469]	75219	Q8VE01;Q8BWD7	-	GO:0000188//obsolete inactivation of MAPK activity;GO:0006470//protein dephosphorylation;GO:0006612//protein targeting to membrane;GO:0006626//protein targeting to mitochondrion;GO:0016311//dephosphorylation;GO:0016311//dephosphorylation;GO:0016311//dephosphorylation;GO:0033365//protein localization to organelle;GO:0035335//peptidyl-tyrosine dephosphorylation;GO:0035335//peptidyl-tyrosine dephosp…	GO:0005634//nucleus;GO:0005634//nucleus;GO:0005654//nucleoplasm;GO:0005737//cytoplasm;GO:0005737//cytoplasm;GO:0005739//mitochondrion;GO:0005739//mitochondrion;GO:0005743//mitochondrial inner membrane;GO:0005743//mitochondrial inner membrane;GO:0005758//mitochondrial intermembrane space;GO:0016020//membrane;GO:0031304//intrinsic component of mitochondrial inner membrane;GO:0031314//extrinsic comp…	GO:0004721//phosphoprotein phosphatase activity;GO:0004722//protein serine/threonine phosphatase activity;GO:0004725//protein tyrosine phosphatase activity;GO:0004725//protein tyrosine phosphatase activity;GO:0004725//protein tyrosine phosphatase activity;GO:0008138//protein tyrosine/serine/threonine phosphatase activity;GO:0008138//protein tyrosine/serine/threonine phosphatase activity;GO:000813…
ENSMUSG00000031443	959.717176	1514.589883	404.8444691	0.26729643	-1.903487524	6.97E-05	0.005954969	Down Regulation	8	13076034	13085809	+	1859	F7	GO:0001666;GO:0002690;GO:0002690;GO:0002690;GO:0004175;GO:0004175;GO:0004252;GO:0004252;GO:0004252;GO:0004252;GO:0005102;GO:0005102;GO:0005509;GO:0005576;GO:0005576;GO:0005576;GO:0005615;GO:0005615;GO:0005615;GO:0006508;GO:0006508;GO:0007596;GO:0007596;GO:0007596;GO:0007596;GO:0007596;GO:0007596;GO:0007599;GO:0007623;GO:0008233;GO:0008236;GO:0009725;GO:0010037;GO:0010641;GO:0010641;GO:0014070;GO:…	K01320	EC:3.4.21.21	O	1AT0M;0DPM4;0IIMB;0UGKI;1CWKN;0VCUH;18TXS;0A1ZC;12Q53	coagulation factor VII [Source:MGI Symbol;Acc:MGI:109325]	14068	P70375;Q542C2	ko04610(Complement and coagulation cascades)	GO:0001666//response to hypoxia;GO:0002690//positive regulation of leukocyte chemotaxis;GO:0002690//positive regulation of leukocyte chemotaxis;GO:0002690//positive regulation of leukocyte chemotaxis;GO:0006508//proteolysis;GO:0006508//proteolysis;GO:0007596//blood coagulation;GO:0007596//blood coagulation;GO:0007596//blood coagulation;GO:0007596//blood coagulation;GO:0007596//blood coagulation;G…	GO:0005576//extracellular region;GO:0005576//extracellular region;GO:0005576//extracellular region;GO:0005615//extracellular space;GO:0005615//extracellular space;GO:0005615//extracellular space;GO:0031982//vesicle;GO:0031982//vesicle;GO:1905286//serine-type peptidase complex;GO:1905286//serine-type peptidase complex;	GO:0004175//endopeptidase activity;GO:0004175//endopeptidase activity;GO:0004252//serine-type endopeptidase activity;GO:0004252//serine-type endopeptidase activity;GO:0004252//serine-type endopeptidase activity;GO:0004252//serine-type endopeptidase activity;GO:0005102//signaling receptor binding;GO:0005102//signaling receptor binding;GO:0005509//calcium ion binding;GO:0008233//peptidase activity;…
ENSMUSG00000042248	5431.253571	10518.73254	343.7746032	0.032682132	-4.935354099	7.18E-05	0.006103999	Down Regulation	19	39980868	40000687	+	1824	Cyp2c37	GO:0004497;GO:0005506;GO:0005737;GO:0005783;GO:0005789;GO:0006082;GO:0006805;GO:0008391;GO:0008392;GO:0008395;GO:0016020;GO:0016491;GO:0016705;GO:0016712;GO:0019369;GO:0019373;GO:0020037;GO:0020037;GO:0031090;GO:0042738;GO:0043231;GO:0043231;GO:0046872;GO:0055114;GO:0055114;GO:0055114;GO:0070330;	K07413	EC:1.14.14.1	Q	0UIKN;1ARRJ;1CRXQ;12SZU;0DGDQ;19513;KOG0156;09TUB;0V59K	cytochrome P450, family 2. subfamily c, polypeptide 37 [Source:MGI Symbol;Acc:MGI:1306806]	13096	P56654;Q9DBD9	ko05204(Chemical carcinogenesis - DNA adducts);ko04750(Inflammatory mediator regulation of TRP channels);ko04726(Serotonergic synapse);ko00830(Retinol metabolism);ko00591(Linoleic acid metabolism);ko00590(Arachidonic acid metabolism);ko00140(Steroid hormone biosynthesis)	GO:0006082//organic acid metabolic process;GO:0006805//xenobiotic metabolic process;GO:0019369//arachidonic acid metabolic process;GO:0019373//epoxygenase P450 pathway;GO:0042738//xenobiotic catabolic process;GO:0055114//obsolete oxidation-reduction process;GO:0055114//obsolete oxidation-reduction process;GO:0055114//obsolete oxidation-reduction process;	GO:0005737//cytoplasm;GO:0005783//endoplasmic reticulum;GO:0005789//endoplasmic reticulum membrane;GO:0016020//membrane;GO:0031090//organelle membrane;GO:0043231//intracellular membrane-bounded organelle;GO:0043231//intracellular membrane-bounded organelle;	GO:0004497//monooxygenase activity;GO:0005506//iron ion binding;GO:0008391//arachidonic acid monooxygenase activity;GO:0008392//arachidonic acid epoxygenase activity;GO:0008395//steroid hydroxylase activity;GO:0016491//oxidoreductase activity;GO:0016705//oxidoreductase activity, acting on paired donors, with incorporation or reduction of molecular oxygen;GO:0016712//oxidoreductase activity, actin…
ENSMUSG00000019785	70.53955534	0.336050186	140.7430605	418.8156003	8.710171371	7.28E-05	0.006155922	Up Regulation	10	33388282	33500765	-	7259	Clvs2	GO:0005768;GO:0005768;GO:0005768;GO:0005768;GO:0005794;GO:0005802;GO:0005802;GO:0005802;GO:0005802;GO:0007040;GO:0007040;GO:0007040;GO:0007040;GO:0008289;GO:0016020;GO:0030136;GO:0030136;GO:0030136;GO:0030136;GO:0031410;GO:0031901;GO:0080025;GO:0080025;GO:0080025;GO:1902936;GO:0005768;GO:0005768;GO:0005794;GO:0005802;GO:0007040;GO:0008289;GO:0010008;GO:0030136;GO:0030136;GO:0031410;GO:0031901;GO:…	-	-	I;U	KOG1471;0V7PV;0DI12;0UI3C;1AZXN;1CSRS;12Q30;09WRG;194DV	clavesin 2 [Source:MGI Symbol;Acc:MGI:2443223]	215890	Q8BG92	-	GO:0007040//lysosome organization;GO:0007040//lysosome organization;GO:0007040//lysosome organization;GO:0007040//lysosome organization;GO:0007040//lysosome organization;GO:0007040//lysosome organization;GO:0007040//lysosome organization;GO:0007040//lysosome organization;	GO:0005768//endosome;GO:0005768//endosome;GO:0005768//endosome;GO:0005768//endosome;GO:0005794//Golgi apparatus;GO:0005802//trans-Golgi network;GO:0005802//trans-Golgi network;GO:0005802//trans-Golgi network;GO:0005802//trans-Golgi network;GO:0016020//membrane;GO:0030136//clathrin-coated vesicle;GO:0030136//clathrin-coated vesicle;GO:0030136//clathrin-coated vesicle;GO:0030136//clathrin-coated ve…	GO:0008289//lipid binding;GO:0080025//phosphatidylinositol-3,5-bisphosphate binding;GO:0080025//phosphatidylinositol-3,5-bisphosphate binding;GO:0080025//phosphatidylinositol-3,5-bisphosphate binding;GO:1902936//phosphatidylinositol bisphosphate binding;GO:0008289//lipid binding;GO:0080025//phosphatidylinositol-3,5-bisphosphate binding;GO:0008289//lipid binding;GO:0080025//phosphatidylinositol-3,…
ENSMUSG00000018774	346.0444104	137.4409356	554.6478852	4.035536303	2.012760413	7.35E-05	0.006166401	Up Regulation	11	69555039	69556979	-	1257	Cd68	GO:0002437;GO:0002605;GO:0005764;GO:0005764;GO:0005765;GO:0005765;GO:0005765;GO:0005768;GO:0005886;GO:0005886;GO:0005886;GO:0005886;GO:0007568;GO:0010008;GO:0016020;GO:0016020;GO:0016021;GO:0031669;GO:0031902;GO:0035425;GO:0071222;GO:0071310;GO:0072594;GO:0140052;GO:0005764;GO:0005765;GO:0005886;GO:0010008;GO:0016020;GO:0016020;GO:0016021;	K06501	-	U	0DJIF;09Y56;0UJ4Q;1AREW;0V92P;12NCI;1CUB0;KOG4818;18YJX	CD68 antigen [Source:MGI Symbol;Acc:MGI:88342]	12514	P31996	ko04142(Lysosome)	GO:0002437//inflammatory response to antigenic stimulus;GO:0002605//negative regulation of dendritic cell antigen processing and presentation;GO:0007568//aging;GO:0031669//cellular response to nutrient levels;GO:0035425//autocrine signaling;GO:0071222//cellular response to lipopolysaccharide;GO:0071310//cellular response to organic substance;GO:0072594//establishment of protein localization to or…	GO:0005764//lysosome;GO:0005764//lysosome;GO:0005765//lysosomal membrane;GO:0005765//lysosomal membrane;GO:0005765//lysosomal membrane;GO:0005768//endosome;GO:0005886//plasma membrane;GO:0005886//plasma membrane;GO:0005886//plasma membrane;GO:0005886//plasma membrane;GO:0010008//endosome membrane;GO:0016020//membrane;GO:0016020//membrane;GO:0016021//integral component of membrane;GO:0031902//late…	-
ENSMUSG00000076434	160.3453807	1.478967402	319.211794	215.8342324	7.753779891	7.36E-05	0.006166401	Up Regulation	2	164573100	164587851	-	2530	Wfdc3	GO:0004867;GO:0004867;GO:0005576;GO:0005576;GO:0005615;GO:0010466;GO:0010951;GO:0019731;GO:0030414;GO:0030414;GO:0045087;GO:0005576;GO:0010466;GO:0030414;	K23637	-	W	0A5KB;0DF99;0USIG;0VERD;1B6K3;1941X;1CSZ1;0J2JX;13WQ4	WAP four-disulfide core domain 3 [Source:MGI Symbol;Acc:MGI:1923897]	71856	Q14AE4	-	GO:0010466//negative regulation of peptidase activity;GO:0010951//negative regulation of endopeptidase activity;GO:0019731//antibacterial humoral response;GO:0045087//innate immune response;GO:0010466//negative regulation of peptidase activity;	GO:0005576//extracellular region;GO:0005576//extracellular region;GO:0005615//extracellular space;GO:0005576//extracellular region;	GO:0004867//serine-type endopeptidase inhibitor activity;GO:0004867//serine-type endopeptidase inhibitor activity;GO:0030414//peptidase inhibitor activity;GO:0030414//peptidase inhibitor activity;GO:0030414//peptidase inhibitor activity;
ENSMUSG00000064246	83.70302289	146.4153771	20.9906687	0.143363826	-2.802247047	7.68E-05	0.006398355	Down Regulation	1	134109914	134117919	+	2804	Chil1	GO:0005515;GO:0005576;GO:0005576;GO:0005615;GO:0005615;GO:0005615;GO:0005737;GO:0005783;GO:0005975;GO:0006032;GO:0006915;GO:0006954;GO:0007250;GO:0008061;GO:0008061;GO:0008061;GO:0008061;GO:0009612;GO:0010800;GO:0030324;GO:0030324;GO:0032637;GO:0034612;GO:0045766;GO:0045766;GO:0045766;GO:0051897;GO:0051897;GO:0070374;GO:0070374;GO:0070555;GO:0070741;GO:0071356;GO:0005515;GO:0005576;GO:0005576;GO:…	K17523	-	W;G	0V4N2;0DF5I;1B0U6;18Y04;0URHV;09TNW;KOG2806;12QHY;1CPV6	chitinase-like 1 [Source:MGI Symbol;Acc:MGI:1340899]	12654	Q61362	-	GO:0005975//carbohydrate metabolic process;GO:0006032//chitin catabolic process;GO:0006915//apoptotic process;GO:0006954//inflammatory response;GO:0007250//activation of NF-kappaB-inducing kinase activity;GO:0009612//response to mechanical stimulus;GO:0010800//positive regulation of peptidyl-threonine phosphorylation;GO:0030324//lung development;GO:0030324//lung development;GO:0032637//interleuki…	GO:0005576//extracellular region;GO:0005576//extracellular region;GO:0005615//extracellular space;GO:0005615//extracellular space;GO:0005615//extracellular space;GO:0005737//cytoplasm;GO:0005783//endoplasmic reticulum;GO:0005576//extracellular region;GO:0005576//extracellular region;GO:0005615//extracellular space;GO:0005615//extracellular space;GO:0005615//extracellular space;GO:0005737//cytopla…	GO:0005515//protein binding;GO:0008061//chitin binding;GO:0008061//chitin binding;GO:0008061//chitin binding;GO:0008061//chitin binding;GO:0005515//protein binding;GO:0008061//chitin binding;GO:0008061//chitin binding;GO:0008061//chitin binding;GO:0008061//chitin binding;GO:0005515//protein binding;GO:0008061//chitin binding;GO:0008061//chitin binding;GO:0008061//chitin binding;GO:0008061//chitin…
ENSMUSG00000079164	234.758169	93.66009622	375.8562418	4.012981589	2.004674537	7.71E-05	0.006398355	Up Regulation	1	182782353	182804010	+	5191	Tlr5	GO:0001819;GO:0002224;GO:0002376;GO:0002755;GO:0004888;GO:0006954;GO:0006955;GO:0007165;GO:0008584;GO:0016020;GO:0016020;GO:0016021;GO:0016021;GO:0034146;GO:0042742;GO:0045087;GO:0045087;GO:0045429;GO:0071222;GO:0001819;GO:0002224;GO:0002376;GO:0002755;GO:0004888;GO:0006954;GO:0006955;GO:0007165;GO:0016020;GO:0016021;GO:0016021;GO:0034146;GO:0042742;GO:0045087;GO:0045087;	K10168	-	-	-	toll-like receptor 5 [Source:MGI Symbol;Acc:MGI:1858171]	53791	Q9JLF7;Q05AH3;E9QL10;Q8CB40	ko05321(Inflammatory bowel disease);ko05134(Legionellosis);ko05132(Salmonella infection);ko05131(Shigellosis);ko05130(Pathogenic Escherichia coli infection);ko04620(Toll-like receptor signaling pathway)	GO:0001819//positive regulation of cytokine production;GO:0002224//toll-like receptor signaling pathway;GO:0002376//immune system process;GO:0002755//MyD88-dependent toll-like receptor signaling pathway;GO:0006954//inflammatory response;GO:0006955//immune response;GO:0007165//signal transduction;GO:0008584//male gonad development;GO:0034146//toll-like receptor 5 signaling pathway;GO:0042742//defe…	GO:0016020//membrane;GO:0016020//membrane;GO:0016021//integral component of membrane;GO:0016021//integral component of membrane;GO:0016020//membrane;GO:0016021//integral component of membrane;GO:0016021//integral component of membrane;	GO:0004888//transmembrane signaling receptor activity;GO:0004888//transmembrane signaling receptor activity;
ENSMUSG00000041132	1013.757888	1599.774267	427.7415093	0.267376166	-1.903057228	7.86E-05	0.006490915	Down Regulation	5	150495109	150520653	-	3813	N4bp2l1	GO:0003674;GO:0005575;GO:0008150;GO:0003674;GO:0005575;GO:0008150;	-	-	L	12S79;18YGI;09UJJ;KOG2401;0UTM3;1AZYY;0V5IR;0DQRD;1CZUQ	NEDD4 binding protein 2-like 1 [Source:MGI Symbol;Acc:MGI:2140872]	100637	Q3V2Q8	-	GO:0008150//biological_process;GO:0008150//biological_process;	GO:0005575//cellular_component;GO:0005575//cellular_component;	GO:0003674//molecular_function;GO:0003674//molecular_function;
ENSMUSG00000029223	57.70551185	0.740352045	114.6706717	154.8866819	7.275069288	8.01E-05	0.006577911	Up Regulation	5	66833434	66844577	+	1632	Uchl1	GO:0002931;GO:0004197;GO:0004197;GO:0004843;GO:0004843;GO:0004843;GO:0004843;GO:0005654;GO:0005737;GO:0005737;GO:0005737;GO:0005783;GO:0005789;GO:0005829;GO:0005829;GO:0005886;GO:0006508;GO:0006511;GO:0006511;GO:0006511;GO:0007409;GO:0007412;GO:0007628;GO:0008233;GO:0008234;GO:0008242;GO:0008242;GO:0008283;GO:0016020;GO:0016579;GO:0016579;GO:0016579;GO:0016579;GO:0016787;GO:0016787;GO:0016874;GO:…	K05611	EC:3.4.19.12	O	0UKWM;1B0HH;09ZX2;18VFE;13HYA;KOG1415;0VATP;1CWB0;0DMFQ	ubiquitin carboxy-terminal hydrolase L1 [Source:MGI Symbol;Acc:MGI:103149]	22223	Q9R0P9	ko05022(Pathways of neurodegeneration - multiple diseases);ko05012(Parkinson disease)	GO:0002931//response to ischemia;GO:0006508//proteolysis;GO:0006511//ubiquitin-dependent protein catabolic process;GO:0006511//ubiquitin-dependent protein catabolic process;GO:0006511//ubiquitin-dependent protein catabolic process;GO:0007409//axonogenesis;GO:0007412//axon target recognition;GO:0007628//adult walking behavior;GO:0008283//cell population proliferation;GO:0016579//protein deubiquiti…	GO:0005654//nucleoplasm;GO:0005737//cytoplasm;GO:0005737//cytoplasm;GO:0005737//cytoplasm;GO:0005783//endoplasmic reticulum;GO:0005789//endoplasmic reticulum membrane;GO:0005829//cytosol;GO:0005829//cytosol;GO:0005886//plasma membrane;GO:0016020//membrane;GO:0030424//axon;GO:0043025//neuronal cell body;GO:0043209//myelin sheath;GO:0044306//neuron projection terminus;GO:1904115//axon cytoplasm;	GO:0004197//cysteine-type endopeptidase activity;GO:0004197//cysteine-type endopeptidase activity;GO:0004843//thiol-dependent deubiquitinase;GO:0004843//thiol-dependent deubiquitinase;GO:0004843//thiol-dependent deubiquitinase;GO:0004843//thiol-dependent deubiquitinase;GO:0008233//peptidase activity;GO:0008234//cysteine-type peptidase activity;GO:0008242//omega peptidase activity;GO:0008242//omeg…
ENSMUSG00000045414	637.9402079	1009.236004	266.6444114	0.26420422	-1.920274584	8.22E-05	0.006714058	Down Regulation	9	94399917	94420134	-	3950	Dipk2a	GO:0000139;GO:0000139;GO:0003674;GO:0005576;GO:0005576;GO:0005615;GO:0005615;GO:0005615;GO:0005615;GO:0005794;GO:0014066;GO:0014066;GO:0014066;GO:0014066;GO:0030126;GO:0030126;GO:0030126;GO:0030137;GO:0030137;GO:0031410;GO:0034392;GO:0034392;GO:0048199;GO:0060038;GO:0060038;GO:0060038;GO:0060038;GO:1900020;GO:1900020;	-	-	S;U	0VAS2;0IKM0;0DME2;13JQ7;0USUP;09ZVM;1CW99;19189;1AZZG	divergent protein kinase domain 2A [Source:MGI Symbol;Acc:MGI:1916111]	68861	Q3USZ8	-	GO:0014066//regulation of phosphatidylinositol 3-kinase signaling;GO:0014066//regulation of phosphatidylinositol 3-kinase signaling;GO:0014066//regulation of phosphatidylinositol 3-kinase signaling;GO:0014066//regulation of phosphatidylinositol 3-kinase signaling;GO:0034392//negative regulation of smooth muscle cell apoptotic process;GO:0034392//negative regulation of smooth muscle cell apoptotic…	GO:0000139//Golgi membrane;GO:0000139//Golgi membrane;GO:0005576//extracellular region;GO:0005576//extracellular region;GO:0005615//extracellular space;GO:0005615//extracellular space;GO:0005615//extracellular space;GO:0005615//extracellular space;GO:0005794//Golgi apparatus;GO:0030126//COPI vesicle coat;GO:0030126//COPI vesicle coat;GO:0030126//COPI vesicle coat;GO:0030137//COPI-coated vesicle;G…	GO:0003674//molecular_function;
ENSMUSG00000050105	22.98312563	2.754916476	43.21133479	15.68517056	3.971329312	8.35E-05	0.006794493	Up Regulation	4	133978421	133981417	-	1275	Grrp1	GO:0003674;GO:0005575;GO:0008150;	-	-	S	09ZXR;0VAUD;1CWC0;1AU2E;143WP;0DMGQ;18V31;0JAKZ;0UQPE	glycine/arginine rich protein 1 [Source:MGI Symbol;Acc:MGI:1919940]	72690	Q80X91	-	GO:0008150//biological_process;	GO:0005575//cellular_component;	GO:0003674//molecular_function;
ENSMUSG00000030382	9056.019314	14854.05535	3257.98328	0.219332916	-2.188805754	8.41E-05	0.006806653	Down Regulation	7	12722273	12732119	-	2438	Slc27a5	GO:0000038;GO:0000038;GO:0000038;GO:0000166;GO:0001676;GO:0004467;GO:0004467;GO:0004467;GO:0005324;GO:0005324;GO:0005324;GO:0005524;GO:0005783;GO:0005783;GO:0005783;GO:0005783;GO:0005789;GO:0005886;GO:0006629;GO:0006631;GO:0006642;GO:0006642;GO:0006699;GO:0006699;GO:0006699;GO:0006699;GO:0008206;GO:0008206;GO:0009925;GO:0015245;GO:0015245;GO:0015245;GO:0015908;GO:0015911;GO:0015911;GO:0016020;GO:…	K08748	EC:6.2.1.7	I	0UQNU;KOG1179;18VN4;12N3R;1CPG2;0DESC;09TFA;0V4ED;1AUKN	solute carrier family 27 (fatty acid transporter), member 5 [Source:MGI Symbol;Acc:MGI:1347100]	26459	Q4LDG0;Q3UNC6	ko04976(Bile secretion);ko04931(Insulin resistance);ko03320(PPAR signaling pathway);ko00120(Primary bile acid biosynthesis)	GO:0000038//very long-chain fatty acid metabolic process;GO:0000038//very long-chain fatty acid metabolic process;GO:0000038//very long-chain fatty acid metabolic process;GO:0001676//long-chain fatty acid metabolic process;GO:0006629//lipid metabolic process;GO:0006631//fatty acid metabolic process;GO:0006642//triglyceride mobilization;GO:0006642//triglyceride mobilization;GO:0006699//bile acid b…	GO:0005783//endoplasmic reticulum;GO:0005783//endoplasmic reticulum;GO:0005783//endoplasmic reticulum;GO:0005783//endoplasmic reticulum;GO:0005789//endoplasmic reticulum membrane;GO:0005886//plasma membrane;GO:0009925//basal plasma membrane;GO:0016020//membrane;GO:0016021//integral component of membrane;GO:0016021//integral component of membrane;GO:0030176//integral component of endoplasmic retic…	GO:0000166//nucleotide binding;GO:0004467//long-chain fatty acid-CoA ligase activity;GO:0004467//long-chain fatty acid-CoA ligase activity;GO:0004467//long-chain fatty acid-CoA ligase activity;GO:0005324//long-chain fatty acid transporter activity;GO:0005324//long-chain fatty acid transporter activity;GO:0005324//long-chain fatty acid transporter activity;GO:0005524//ATP binding;GO:0015245//fatty…
ENSMUSG00000027907	829.5232438	342.7154705	1316.331017	3.840885896	1.941439105	8.55E-05	0.006884455	Up Regulation	3	93427795	93433594	+	511	S100a11	GO:0001726;GO:0005509;GO:0005509;GO:0005615;GO:0005634;GO:0005634;GO:0005737;GO:0005737;GO:0005737;GO:0005737;GO:0014911;GO:0042127;GO:0042803;GO:0044548;GO:0044548;GO:0046872;GO:0048306;GO:0048306;GO:0048306;GO:0062023;	K23765	-	S;T	0VJIZ;1D4FF;0DV4Z;1B62M;0A8N8;193NU;13UIY;0UW37;0J1U7	S100 calcium binding protein A11 [Source:MGI Symbol;Acc:MGI:1338798]	20195	P50543	-	GO:0014911//positive regulation of smooth muscle cell migration;GO:0042127//regulation of cell population proliferation;	GO:0001726//ruffle;GO:0005615//extracellular space;GO:0005634//nucleus;GO:0005634//nucleus;GO:0005737//cytoplasm;GO:0005737//cytoplasm;GO:0005737//cytoplasm;GO:0005737//cytoplasm;GO:0062023//collagen-containing extracellular matrix;	GO:0005509//calcium ion binding;GO:0005509//calcium ion binding;GO:0042803//protein homodimerization activity;GO:0044548//S100 protein binding;GO:0044548//S100 protein binding;GO:0046872//metal ion binding;GO:0048306//calcium-dependent protein binding;GO:0048306//calcium-dependent protein binding;GO:0048306//calcium-dependent protein binding;
ENSMUSG00000036083	822.9383743	1302.209929	343.6668198	0.263910459	-1.921879569	8.60E-05	0.006896766	Down Regulation	13	24023417	24044699	+	6777	Slc17a3	GO:0005737;GO:0005764;GO:0005789;GO:0005887;GO:0005887;GO:0006820;GO:0008308;GO:0008308;GO:0008514;GO:0015136;GO:0015143;GO:0015143;GO:0015562;GO:0015562;GO:0015698;GO:0015711;GO:0015739;GO:0015747;GO:0015747;GO:0016020;GO:0016021;GO:0016021;GO:0016324;GO:0019534;GO:0019534;GO:0022857;GO:0022857;GO:0034220;GO:0042910;GO:0042910;GO:0046415;GO:0048471;GO:0055085;GO:1901998;GO:1990961;GO:0005436;GO:…	K12300	-	P;G	1CTVT;12PZZ;1B4K8;0V45C;0UGY5;KOG2532;0DJ3X;09T6K	solute carrier family 17 (sodium phosphate), member 3 [Source:MGI Symbol;Acc:MGI:2389216]	105355	Q5SZ92	-	GO:0006820//anion transport;GO:0015698//inorganic anion transport;GO:0015711//organic anion transport;GO:0015739//sialic acid transport;GO:0015747//urate transport;GO:0015747//urate transport;GO:0034220//ion transmembrane transport;GO:0046415//urate metabolic process;GO:0055085//transmembrane transport;GO:1901998//toxin transport;GO:1990961//xenobiotic detoxification by transmembrane export acros…	GO:0005737//cytoplasm;GO:0005764//lysosome;GO:0005789//endoplasmic reticulum membrane;GO:0005887//integral component of plasma membrane;GO:0005887//integral component of plasma membrane;GO:0016020//membrane;GO:0016021//integral component of membrane;GO:0016021//integral component of membrane;GO:0016324//apical plasma membrane;GO:0048471//perinuclear region of cytoplasm;GO:0005737//cytoplasm;GO:00…	GO:0008308//voltage-gated anion channel activity;GO:0008308//voltage-gated anion channel activity;GO:0008514//organic anion transmembrane transporter activity;GO:0015136//sialic acid transmembrane transporter activity;GO:0015143//urate transmembrane transporter activity;GO:0015143//urate transmembrane transporter activity;GO:0015562//efflux transmembrane transporter activity;GO:0015562//efflux tr…
ENSMUSG00000023153	359.7465619	1.10879138	718.3843323	647.8985544	9.339624129	9.21E-05	0.007348301	Up Regulation	4	155553571	155555315	+	1157	Tmem52	GO:0016020;GO:0016021;GO:0016020;GO:0016021;GO:0003674;GO:0005575;GO:0008150;GO:0016020;GO:0016021;	-	-	S	193X4;0VID6;0IZ8N;13TJA;1B63Y;1D3NX;0DUBD;0UVHD;0A7II	transmembrane protein 52 [Source:MGI Symbol;Acc:MGI:1916921]	69671	Q9D702	-	GO:0008150//biological_process;	GO:0016020//membrane;GO:0016021//integral component of membrane;GO:0016020//membrane;GO:0016021//integral component of membrane;GO:0005575//cellular_component;GO:0016020//membrane;GO:0016021//integral component of membrane;	GO:0003674//molecular_function;
ENSMUSG00000031173	2307.96033	4270.642586	345.2780743	0.080849209	-3.628622534	9.40E-05	0.007444657	Down Regulation	X	10118544	10187263	+	4241	Otc	GO:0000050;GO:0000050;GO:0000050;GO:0000050;GO:0001889;GO:0004585;GO:0004585;GO:0004585;GO:0004585;GO:0004585;GO:0005543;GO:0005543;GO:0005737;GO:0005737;GO:0005739;GO:0005739;GO:0005739;GO:0005739;GO:0005739;GO:0005743;GO:0005743;GO:0005759;GO:0006520;GO:0006526;GO:0006591;GO:0006591;GO:0006593;GO:0006593;GO:0007494;GO:0008652;GO:0010043;GO:0016597;GO:0016597;GO:0016597;GO:0016740;GO:0016743;GO:…	K00611	EC:2.1.3.3	E	0E3CY;0UJWX;09XTZ;1AWXW;0VD0V;18T4J;12PK2;1CZHA;KOG1504	ornithine transcarbamylase [Source:MGI Symbol;Acc:MGI:97448]	18416	P11725;Q543H3	ko00220(Arginine biosynthesis)	GO:0000050//urea cycle;GO:0000050//urea cycle;GO:0000050//urea cycle;GO:0000050//urea cycle;GO:0001889//liver development;GO:0006520//cellular amino acid metabolic process;GO:0006526//arginine biosynthetic process;GO:0006591//ornithine metabolic process;GO:0006591//ornithine metabolic process;GO:0006593//ornithine catabolic process;GO:0006593//ornithine catabolic process;GO:0007494//midgut develo…	GO:0005737//cytoplasm;GO:0005737//cytoplasm;GO:0005739//mitochondrion;GO:0005739//mitochondrion;GO:0005739//mitochondrion;GO:0005739//mitochondrion;GO:0005739//mitochondrion;GO:0005743//mitochondrial inner membrane;GO:0005743//mitochondrial inner membrane;GO:0005759//mitochondrial matrix;GO:0043231//intracellular membrane-bounded organelle;	GO:0004585//ornithine carbamoyltransferase activity;GO:0004585//ornithine carbamoyltransferase activity;GO:0004585//ornithine carbamoyltransferase activity;GO:0004585//ornithine carbamoyltransferase activity;GO:0004585//ornithine carbamoyltransferase activity;GO:0005543//phospholipid binding;GO:0005543//phospholipid binding;GO:0016597//amino acid binding;GO:0016597//amino acid binding;GO:0016597/…
ENSMUSG00000078754	61.96436236	0	123.9287247	Inf	Inf	9.42E-05	0.007444657	Up Regulation	7	31058463	31061497	-	339	Scgb2b3	GO:0003674;GO:0005575;GO:0005576;GO:0005615;GO:0008150;	-	-	S	0VNJR;14AHC;0UWXH;0DWPG;0JIV4;196NK;0ABI6;1D5Y3;1B8EI	secretoglobin, family 2B, member 3 [Source:MGI Symbol;Acc:MGI:3782547]	100043326	D2XZ38	-	GO:0008150//biological_process;	GO:0005575//cellular_component;GO:0005576//extracellular region;GO:0005615//extracellular space;	GO:0003674//molecular_function;
ENSMUSG00000031271	461.8769287	730.4376031	193.3162542	0.264658136	-1.917798092	9.52E-05	0.007490892	Down Regulation	X	137980006	137985985	-	2448	Serpina7	GO:0005615;GO:0070327;GO:0005615;GO:0005615;	K20734	-	V	0UG55;1ASFA;09U5H;KOG2392;12R4F;0V54I;1CQ4S;0DFF0;18YIY	serine (or cysteine) peptidase inhibitor, clade A (alpha-1 antiproteinase, antitrypsin), member 7 [Source:MGI Symbol;Acc:MGI:3041197]	331535	-	ko04918(Thyroid hormone synthesis)	GO:0070327//thyroid hormone transport;	GO:0005615//extracellular space;GO:0005615//extracellular space;GO:0005615//extracellular space;	-
ENSMUSG00000031133	337.2311069	75.82062834	598.6415855	7.895497553	2.981030184	9.60E-05	0.007520395	Up Regulation	X	56276845	56384089	-	8552	Arhgef6	GO:0005085;GO:0005085;GO:0030027;GO:0035556;GO:0050790;GO:0005085;GO:0035556;GO:0050790;GO:0005085;GO:0035556;GO:0050790;	K05729	-	F;T	0DG5Z;1AT90;09TEC;1CQVK;0UPZQ;KOG2070;12N6S;18SWE;0V4DI	Rac/Cdc42 guanine nucleotide exchange factor (GEF) 6 [Source:MGI Symbol;Acc:MGI:1920591]	73341	Q8K4I3;F6WMJ3	ko05212(Pancreatic cancer);ko04810(Regulation of actin cytoskeleton)	GO:0035556//intracellular signal transduction;GO:0050790//regulation of catalytic activity;GO:0035556//intracellular signal transduction;GO:0050790//regulation of catalytic activity;GO:0035556//intracellular signal transduction;GO:0050790//regulation of catalytic activity;	GO:0030027//lamellipodium;	GO:0005085//guanyl-nucleotide exchange factor activity;GO:0005085//guanyl-nucleotide exchange factor activity;GO:0005085//guanyl-nucleotide exchange factor activity;GO:0005085//guanyl-nucleotide exchange factor activity;
ENSMUSG00000022877	12711.10216	19753.22062	5668.983694	0.28699035	-1.800925869	9.77E-05	0.0076128	Down Regulation	16	22769822	22780406	+	1994	Hrg	GO:0002839;GO:0004869;GO:0005102;GO:0005576;GO:0007162;GO:0008201;GO:0008270;GO:0008285;GO:0009986;GO:0010468;GO:0010593;GO:0010951;GO:0016525;GO:0019865;GO:0020037;GO:0030168;GO:0030193;GO:0030308;GO:0032956;GO:0033629;GO:0043065;GO:0043254;GO:0043395;GO:0046872;GO:0050730;GO:0050832;GO:0051838;GO:0051894;GO:0061844;GO:1900747;GO:2000504;GO:2001027;GO:0004869;GO:0010951;	K23410	-	W;T	0A5NF;1D19P;0DS0Q;193KR;0UGGT;13RM8;0VGHB;0IVJP;1AT7Q	histidine-rich glycoprotein [Source:MGI Symbol;Acc:MGI:2146636]	94175	Q9ESB3;A0A0R4J039	-	GO:0002839//positive regulation of immune response to tumor cell;GO:0007162//negative regulation of cell adhesion;GO:0008285//negative regulation of cell population proliferation;GO:0010468//regulation of gene expression;GO:0010593//negative regulation of lamellipodium assembly;GO:0010951//negative regulation of endopeptidase activity;GO:0016525//negative regulation of angiogenesis;GO:0030168//pl…	GO:0005576//extracellular region;GO:0009986//cell surface;	GO:0004869//cysteine-type endopeptidase inhibitor activity;GO:0005102//signaling receptor binding;GO:0008201//heparin binding;GO:0008270//zinc ion binding;GO:0019865//immunoglobulin binding;GO:0020037//heme binding;GO:0043395//heparan sulfate proteoglycan binding;GO:0046872//metal ion binding;GO:0004869//cysteine-type endopeptidase inhibitor activity;
ENSMUSG00000022602	12.71610855	0.370176022	25.06204107	67.70303737	6.081148654	0.000100316	0.007783058	Up Regulation	15	74540932	74544419	-	3057	Arc	GO:0001669;GO:0003723;GO:0003729;GO:0003729;GO:0003729;GO:0003779;GO:0005515;GO:0005737;GO:0005737;GO:0005737;GO:0005737;GO:0005768;GO:0005856;GO:0005856;GO:0005886;GO:0005886;GO:0005886;GO:0005886;GO:0005938;GO:0006897;GO:0007010;GO:0007010;GO:0007010;GO:0007010;GO:0007275;GO:0007492;GO:0007612;GO:0007616;GO:0007616;GO:0007616;GO:0009952;GO:0014069;GO:0015629;GO:0015629;GO:0015629;GO:0016020;GO:…	K15867	-	Z	13MVY;0UPC0;1AUZ9;0DP49;18S81;0IIAZ;0VCC3;0A1GI;1CY28	activity regulated cytoskeletal-associated protein [Source:MGI Symbol;Acc:MGI:88067]	11838	Q9WV31	ko05031(Amphetamine addiction)	GO:0006897//endocytosis;GO:0007010//cytoskeleton organization;GO:0007010//cytoskeleton organization;GO:0007010//cytoskeleton organization;GO:0007010//cytoskeleton organization;GO:0007275//multicellular organism development;GO:0007492//endoderm development;GO:0007612//learning;GO:0007616//long-term memory;GO:0007616//long-term memory;GO:0007616//long-term memory;GO:0009952//anterior/posterior patt…	GO:0001669//acrosomal vesicle;GO:0005737//cytoplasm;GO:0005737//cytoplasm;GO:0005737//cytoplasm;GO:0005737//cytoplasm;GO:0005768//endosome;GO:0005856//cytoskeleton;GO:0005856//cytoskeleton;GO:0005886//plasma membrane;GO:0005886//plasma membrane;GO:0005886//plasma membrane;GO:0005886//plasma membrane;GO:0005938//cell cortex;GO:0014069//postsynaptic density;GO:0015629//actin cytoskeleton;GO:0015629…	GO:0003723//RNA binding;GO:0003729//mRNA binding;GO:0003729//mRNA binding;GO:0003729//mRNA binding;GO:0003779//actin binding;GO:0005515//protein binding;GO:0003723//RNA binding;GO:0003729//mRNA binding;GO:0003729//mRNA binding;GO:0003779//actin binding;GO:0005515//protein binding;
ENSMUSG00000026072	675.3130863	1109.191236	241.4349365	0.217667548	-2.199801763	0.000101029	0.007802368	Down Regulation	1	40264240	40356417	+	6363	Il1r1	GO:0002020;GO:0004908;GO:0004908;GO:0004908;GO:0004908;GO:0004908;GO:0004909;GO:0005161;GO:0005161;GO:0005515;GO:0005515;GO:0005515;GO:0005576;GO:0005615;GO:0005634;GO:0005886;GO:0006954;GO:0007165;GO:0009314;GO:0009897;GO:0009986;GO:0009986;GO:0010286;GO:0014069;GO:0016020;GO:0016020;GO:0016020;GO:0016021;GO:0016787;GO:0019221;GO:0019966;GO:0019966;GO:0030424;GO:0032729;GO:0032729;GO:0032729;GO:…	K04386	-	W;T	1ASFK;0UGRE;0IQBC;18TBI;13MG9;1CQ57;09U5U;0DFFE;0V54U	interleukin 1 receptor, type I [Source:MGI Symbol;Acc:MGI:96545]	16177	P13504;Q32MH0	ko05418(Fluid shear stress and atherosclerosis);ko05166(Human T-cell leukemia virus 1 infection);ko05163(Human cytomegalovirus infection);ko05146(Amoebiasis);ko05131(Shigellosis);ko05130(Pathogenic Escherichia coli infection);ko04750(Inflammatory mediator regulation of TRP channels);ko04659(Th17 cell differentiation);ko04640(Hematopoietic cell lineage);ko04380(Osteoclast differentiation);ko04064(…	GO:0006954//inflammatory response;GO:0007165//signal transduction;GO:0009314//response to radiation;GO:0010286//heat acclimation;GO:0019221//cytokine-mediated signaling pathway;GO:0032729//positive regulation of interferon-gamma production;GO:0032729//positive regulation of interferon-gamma production;GO:0032729//positive regulation of interferon-gamma production;GO:0050727//regulation of inflamm…	GO:0005576//extracellular region;GO:0005615//extracellular space;GO:0005634//nucleus;GO:0005886//plasma membrane;GO:0009897//external side of plasma membrane;GO:0009986//cell surface;GO:0009986//cell surface;GO:0014069//postsynaptic density;GO:0016020//membrane;GO:0016020//membrane;GO:0016020//membrane;GO:0016021//integral component of membrane;GO:0030424//axon;GO:0032991//protein-containing comp…	GO:0002020//protease binding;GO:0004908//interleukin-1 receptor activity;GO:0004908//interleukin-1 receptor activity;GO:0004908//interleukin-1 receptor activity;GO:0004908//interleukin-1 receptor activity;GO:0004908//interleukin-1 receptor activity;GO:0004909//interleukin-1, type I, activating receptor activity;GO:0005161//platelet-derived growth factor receptor binding;GO:0005161//platelet-deriv…
ENSMUSG00000036862	96.69073759	33.33486232	160.0466129	4.801178158	2.263388471	0.00010154	0.007806038	Up Regulation	7	105402197	105436861	-	11052	Dchs1	GO:0000902;GO:0001658;GO:0001736;GO:0001822;GO:0003007;GO:0003183;GO:0003192;GO:0003192;GO:0003273;GO:0003273;GO:0005509;GO:0005509;GO:0005886;GO:0005886;GO:0005912;GO:0007043;GO:0007155;GO:0007155;GO:0007156;GO:0007157;GO:0007275;GO:0007389;GO:0009653;GO:0016020;GO:0016020;GO:0016021;GO:0016339;GO:0016342;GO:0016477;GO:0021915;GO:0022008;GO:0034332;GO:0035329;GO:0036342;GO:0043931;GO:0045177;GO:…	K16507	-	T	1AVHV;KOG1219;09UGS;12N7V;1CQG4;0UPV4;18WIF;0DFSJ;0V5G3	dachsous cadherin related 1 [Source:MGI Symbol;Acc:MGI:2685011]	233651	E9PVD3	ko04392(Hippo signaling pathway - multiple species);ko04391(Hippo signaling pathway - fly)	GO:0000902//cell morphogenesis;GO:0001658//branching involved in ureteric bud morphogenesis;GO:0001736//establishment of planar polarity;GO:0001822//kidney development;GO:0003007//heart morphogenesis;GO:0003183//mitral valve morphogenesis;GO:0003192//mitral valve formation;GO:0003192//mitral valve formation;GO:0003273//cell migration involved in endocardial cushion formation;GO:0003273//cell migr…	GO:0005886//plasma membrane;GO:0005886//plasma membrane;GO:0005912//adherens junction;GO:0016020//membrane;GO:0016020//membrane;GO:0016021//integral component of membrane;GO:0016342//catenin complex;GO:0045177//apical part of cell;	GO:0005509//calcium ion binding;GO:0005509//calcium ion binding;GO:0045296//cadherin binding;
ENSMUSG00000026295	772.4362729	1274.033557	270.8389885	0.212583873	-2.233895937	0.000102314	0.007829815	Down Regulation	1	88334683	88354160	+	992	Spp2	GO:0003674;GO:0005576;GO:0005576;GO:0032991;GO:0046849;GO:0065003;GO:0005576;GO:0005576;GO:0046849;GO:0005576;GO:0005576;GO:0046849;	-	-	O;W	192V6;13Q9I;0VHWE;1D0NZ;0UV4Q;1ATV4;0DRGM;0A6TH;0IWPI	secreted phosphoprotein 2 [Source:MGI Symbol;Acc:MGI:1922646]	75396	Q8K1I3	-	GO:0046849//bone remodeling;GO:0065003//protein-containing complex assembly;GO:0046849//bone remodeling;GO:0046849//bone remodeling;	GO:0005576//extracellular region;GO:0005576//extracellular region;GO:0032991//protein-containing complex;GO:0005576//extracellular region;GO:0005576//extracellular region;GO:0005576//extracellular region;GO:0005576//extracellular region;	GO:0003674//molecular_function;
ENSMUSG00000032078	1671.393821	2619.264687	723.5229542	0.276231325	-1.856051164	0.000104065	0.007927739	Down Regulation	9	46184362	46193941	+	3583	Zpr1	GO:0000226;GO:0001833;GO:0001834;GO:0005515;GO:0005515;GO:0005515;GO:0005634;GO:0005634;GO:0005634;GO:0005634;GO:0005654;GO:0005654;GO:0005654;GO:0005730;GO:0005730;GO:0005730;GO:0005737;GO:0005737;GO:0005737;GO:0005737;GO:0006397;GO:0007275;GO:0008270;GO:0008270;GO:0008283;GO:0008380;GO:0010628;GO:0010628;GO:0010628;GO:0010628;GO:0015030;GO:0015030;GO:0015030;GO:0015030;GO:0021510;GO:0030154;GO:…	K06874	-	S	0UGQI;0DFEQ;09U55;12NIX;1AREG;1CQ4G;18S4V;0V54A;KOG2703	ZPR1 zinc finger [Source:MGI Symbol;Acc:MGI:1330262]	22687	Q62384	-	GO:0000226//microtubule cytoskeleton organization;GO:0001833//inner cell mass cell proliferation;GO:0001834//trophectodermal cell proliferation;GO:0006397//mRNA processing;GO:0007275//multicellular organism development;GO:0008283//cell population proliferation;GO:0008380//RNA splicing;GO:0010628//positive regulation of gene expression;GO:0010628//positive regulation of gene expression;GO:0010628/…	GO:0005634//nucleus;GO:0005634//nucleus;GO:0005634//nucleus;GO:0005634//nucleus;GO:0005654//nucleoplasm;GO:0005654//nucleoplasm;GO:0005654//nucleoplasm;GO:0005730//nucleolus;GO:0005730//nucleolus;GO:0005730//nucleolus;GO:0005737//cytoplasm;GO:0005737//cytoplasm;GO:0005737//cytoplasm;GO:0005737//cytoplasm;GO:0015030//Cajal body;GO:0015030//Cajal body;GO:0015030//Cajal body;GO:0015030//Cajal body;G…	GO:0005515//protein binding;GO:0005515//protein binding;GO:0005515//protein binding;GO:0008270//zinc ion binding;GO:0008270//zinc ion binding;GO:0030971//receptor tyrosine kinase binding;GO:0031369//translation initiation factor binding;GO:0031369//translation initiation factor binding;GO:0031369//translation initiation factor binding;GO:0031369//translation initiation factor binding;GO:0046872//…
ENSMUSG00000028240	952.7347169	1626.042078	279.4273561	0.171845095	-2.540819418	0.000104614	0.007933681	Down Regulation	4	6265612	6275633	-	4174	Cyp7a1	GO:0004497;GO:0004497;GO:0005506;GO:0005783;GO:0005789;GO:0006629;GO:0006699;GO:0006699;GO:0006699;GO:0006699;GO:0006699;GO:0006699;GO:0006707;GO:0006707;GO:0006707;GO:0006707;GO:0008123;GO:0008123;GO:0008123;GO:0008123;GO:0008123;GO:0008123;GO:0008202;GO:0008203;GO:0008395;GO:0010468;GO:0010468;GO:0014070;GO:0015721;GO:0016020;GO:0016021;GO:0016491;GO:0016705;GO:0020037;GO:0031090;GO:0032966;GO:…	K00489	EC:1.14.14.23	Q	09VQG;0DGZ4;13IZI;1AXNI;KOG0684;0UTVE;1D13V;18XTX;0V6PI	cytochrome P450, family 7, subfamily a, polypeptide 1 [Source:MGI Symbol;Acc:MGI:106091]	13122	Q64505	ko04979(Cholesterol metabolism);ko04976(Bile secretion);ko03320(PPAR signaling pathway);ko00140(Steroid hormone biosynthesis);ko00120(Primary bile acid biosynthesis)	GO:0006629//lipid metabolic process;GO:0006699//bile acid biosynthetic process;GO:0006699//bile acid biosynthetic process;GO:0006699//bile acid biosynthetic process;GO:0006699//bile acid biosynthetic process;GO:0006699//bile acid biosynthetic process;GO:0006699//bile acid biosynthetic process;GO:0006707//cholesterol catabolic process;GO:0006707//cholesterol catabolic process;GO:0006707//cholester…	GO:0005783//endoplasmic reticulum;GO:0005789//endoplasmic reticulum membrane;GO:0016020//membrane;GO:0016021//integral component of membrane;GO:0031090//organelle membrane;GO:0043231//intracellular membrane-bounded organelle;GO:0043231//intracellular membrane-bounded organelle;GO:0043231//intracellular membrane-bounded organelle;GO:0043231//intracellular membrane-bounded organelle;	GO:0004497//monooxygenase activity;GO:0004497//monooxygenase activity;GO:0005506//iron ion binding;GO:0008123//cholesterol 7-alpha-monooxygenase activity;GO:0008123//cholesterol 7-alpha-monooxygenase activity;GO:0008123//cholesterol 7-alpha-monooxygenase activity;GO:0008123//cholesterol 7-alpha-monooxygenase activity;GO:0008123//cholesterol 7-alpha-monooxygenase activity;GO:0008123//cholesterol 7…
ENSMUSG00000057400	18162.51187	28030.69298	8294.330771	0.295901738	-1.756809924	0.000108389	0.008175266	Down Regulation	8	93825643	93857911	-	2323	Ces1c	GO:0004771;GO:0004806;GO:0005615;GO:0005615;GO:0005783;GO:0005788;GO:0009617;GO:0016042;GO:0016787;GO:0016788;GO:0052689;GO:0052689;GO:0052689;GO:0080030;GO:0016787;	K01044	EC:3.1.1.1	Q;T	0DEJK;KOG1516;1318D;09T8E;0V47D	carboxylesterase 1C [Source:MGI Symbol;Acc:MGI:95420]	13884	P23953	ko00983(Drug metabolism - other enzymes)	GO:0009617//response to bacterium;GO:0016042//lipid catabolic process;	GO:0005615//extracellular space;GO:0005615//extracellular space;GO:0005783//endoplasmic reticulum;GO:0005788//endoplasmic reticulum lumen;	GO:0004771//sterol esterase activity;GO:0004806//triglyceride lipase activity;GO:0016787//hydrolase activity;GO:0016788//hydrolase activity, acting on ester bonds;GO:0052689//carboxylic ester hydrolase activity;GO:0052689//carboxylic ester hydrolase activity;GO:0052689//carboxylic ester hydrolase activity;GO:0080030//methyl indole-3-acetate esterase activity;GO:0016787//hydrolase activity;
ENSMUSG00000033059	207.0126207	78.9283634	335.096878	4.245582494	2.085962505	0.000109111	0.008175266	Up Regulation	2	150628655	150673678	+	4809	Pygb	GO:0003824;GO:0004645;GO:0004645;GO:0005737;GO:0005737;GO:0005737;GO:0005975;GO:0005975;GO:0005977;GO:0005977;GO:0005980;GO:0005980;GO:0008152;GO:0008184;GO:0008184;GO:0008184;GO:0016740;GO:0016757;GO:0030170;GO:0030170;GO:0030246;GO:0030424;GO:0042802;GO:0102250;GO:0102499;	K00688	EC:2.4.1.1	G	0UFQB;0DEQ1;KOG2099;09TCR;18THU;12N63;1CPDR;0V4BV;1AXH4	brain glycogen phosphorylase [Source:MGI Symbol;Acc:MGI:97828]	110078	Q8CI94	ko04931(Insulin resistance);ko04922(Glucagon signaling pathway);ko04910(Insulin signaling pathway);ko04217(Necroptosis);ko02026(Biofilm formation - Escherichia coli);ko00500(Starch and sucrose metabolism)	GO:0005975//carbohydrate metabolic process;GO:0005975//carbohydrate metabolic process;GO:0005977//glycogen metabolic process;GO:0005977//glycogen metabolic process;GO:0005980//glycogen catabolic process;GO:0005980//glycogen catabolic process;GO:0008152//metabolic process;	GO:0005737//cytoplasm;GO:0005737//cytoplasm;GO:0005737//cytoplasm;GO:0030424//axon;	GO:0003824//catalytic activity;GO:0004645//1,4-alpha-oligoglucan phosphorylase activity;GO:0004645//1,4-alpha-oligoglucan phosphorylase activity;GO:0008184//glycogen phosphorylase activity;GO:0008184//glycogen phosphorylase activity;GO:0008184//glycogen phosphorylase activity;GO:0016740//transferase activity;GO:0016757//glycosyltransferase activity;GO:0030170//pyridoxal phosphate binding;GO:00301…
ENSMUSG00000036570	1190.023289	1856.711549	523.3350289	0.281861245	-1.826942969	0.000109269	0.008175266	Down Regulation	7	30751103	30756624	-	2186	Fxyd1	GO:0005886;GO:0005886;GO:0005890;GO:0005890;GO:0005901;GO:0005901;GO:0006811;GO:0006813;GO:0006814;GO:0010734;GO:0014704;GO:0014704;GO:0016020;GO:0016020;GO:0016021;GO:0016324;GO:0016324;GO:0017022;GO:0017080;GO:0017080;GO:0030315;GO:0030315;GO:0032892;GO:0042383;GO:0042383;GO:0042383;GO:0043269;GO:0044325;GO:0051117;GO:0051480;GO:0086004;GO:0086036;GO:0099106;GO:1903278;GO:1903278;GO:1903797;GO:…	K13360	-	W;P	13WMN;196MI;0A8WY;0UVY6;0DVA0;1B6JC;0VJQF;0J08K;1D4KN	FXYD domain-containing ion transport regulator 1 [Source:MGI Symbol;Acc:MGI:1889273]	56188	Q9Z239	ko04024(cAMP signaling pathway)	GO:0006811//ion transport;GO:0006813//potassium ion transport;GO:0006814//sodium ion transport;GO:0010734//negative regulation of protein glutathionylation;GO:0032892//positive regulation of organic acid transport;GO:0043269//regulation of ion transport;GO:0051480//regulation of cytosolic calcium ion concentration;GO:0086004//regulation of cardiac muscle cell contraction;GO:0086036//regulation of…	GO:0005886//plasma membrane;GO:0005886//plasma membrane;GO:0005890//sodium:potassium-exchanging ATPase complex;GO:0005890//sodium:potassium-exchanging ATPase complex;GO:0005901//caveola;GO:0005901//caveola;GO:0014704//intercalated disc;GO:0014704//intercalated disc;GO:0016020//membrane;GO:0016020//membrane;GO:0016021//integral component of membrane;GO:0016324//apical plasma membrane;GO:0016324//a…	GO:0017022//myosin binding;GO:0017080//sodium channel regulator activity;GO:0017080//sodium channel regulator activity;GO:0044325//transmembrane transporter binding;GO:0051117//ATPase binding;GO:0099106//ion channel regulator activity;GO:0017022//myosin binding;GO:0017080//sodium channel regulator activity;GO:0017080//sodium channel regulator activity;GO:0044325//transmembrane transporter binding…
ENSMUSG00000020836	38.01802601	8.590377606	67.4456744	7.851304972	2.972932465	0.000109742	0.008175266	Up Regulation	11	77353237	77361310	+	3011	Coro6	GO:0007015;GO:0016477;GO:0051015;GO:0007015;GO:0016477;GO:0051015;GO:0007015;GO:0016477;GO:0051015;GO:0007015;GO:0016477;GO:0051015;	K13886	-	Z	12NEF;0V4FS;09TGS;1CQGI;195R9;KOG0303;0UNAM;1AS9D;0DFT4	coronin 6 [Source:MGI Symbol;Acc:MGI:2183448]	216961	Q920M5	-	GO:0007015//actin filament organization;GO:0016477//cell migration;GO:0007015//actin filament organization;GO:0016477//cell migration;GO:0007015//actin filament organization;GO:0016477//cell migration;GO:0007015//actin filament organization;GO:0016477//cell migration;	-	GO:0051015//actin filament binding;GO:0051015//actin filament binding;GO:0051015//actin filament binding;GO:0051015//actin filament binding;
ENSMUSG00000043811	90.3540915	2.016301118	178.6918819	88.623609	6.469619173	0.000110889	0.008224326	Up Regulation	16	17945506	17970272	+	1938	Rtn4r	GO:0005515;GO:0005783;GO:0005886;GO:0005886;GO:0005887;GO:0007166;GO:0007166;GO:0007166;GO:0007409;GO:0007411;GO:0008201;GO:0008201;GO:0009986;GO:0009986;GO:0009986;GO:0010977;GO:0010977;GO:0010977;GO:0016020;GO:0022038;GO:0023041;GO:0030424;GO:0030425;GO:0030426;GO:0030517;GO:0031225;GO:0031362;GO:0031362;GO:0035025;GO:0035025;GO:0035374;GO:0038023;GO:0038023;GO:0038131;GO:0042995;GO:0043005;GO:…	K16659	-	T	KOG0619;18VZ5;13K0I;0A1B0;0DNYK;0UKTU;1AY8Z;1CXW5;0VC6P	reticulon 4 receptor [Source:MGI Symbol;Acc:MGI:2136886]	65079	Q99PI8	-	GO:0007166//cell surface receptor signaling pathway;GO:0007166//cell surface receptor signaling pathway;GO:0007166//cell surface receptor signaling pathway;GO:0007409//axonogenesis;GO:0007411//axon guidance;GO:0010977//negative regulation of neuron projection development;GO:0010977//negative regulation of neuron projection development;GO:0010977//negative regulation of neuron projection developme…	GO:0005783//endoplasmic reticulum;GO:0005886//plasma membrane;GO:0005886//plasma membrane;GO:0005887//integral component of plasma membrane;GO:0009986//cell surface;GO:0009986//cell surface;GO:0009986//cell surface;GO:0016020//membrane;GO:0030424//axon;GO:0030425//dendrite;GO:0030426//growth cone;GO:0031225//anchored component of membrane;GO:0031362//anchored component of external side of plasma …	GO:0005515//protein binding;GO:0008201//heparin binding;GO:0008201//heparin binding;GO:0035374//chondroitin sulfate binding;GO:0038023//signaling receptor activity;GO:0038023//signaling receptor activity;GO:0038131//neuregulin receptor activity;GO:0044877//protein-containing complex binding;GO:0044877//protein-containing complex binding;GO:0048495//Roundabout binding;GO:1905573//ganglioside GM1 b…
ENSMUSG00000015085	3033.521001	26.90250301	6040.139499	224.5196105	7.810697652	0.000112766	0.008326909	Up Regulation	2	25285886	25291333	+	2128	Entpd2	GO:0000166;GO:0004382;GO:0005515;GO:0005524;GO:0005604;GO:0005886;GO:0005886;GO:0005886;GO:0007186;GO:0009134;GO:0009181;GO:0009986;GO:0016020;GO:0016020;GO:0016021;GO:0016787;GO:0016787;GO:0016887;GO:0017110;GO:0017110;GO:0017111;GO:0030168;GO:0031253;GO:0042802;GO:0043262;GO:0044297;GO:0045134;GO:0071354;	K01509	EC:3.6.1.-	F	0UJD0;18WCN;12QP6;0DJ2A;1D01D;0V6I5;1AUW5;09VIZ;KOG1386	ectonucleoside triphosphate diphosphohydrolase 2 [Source:MGI Symbol;Acc:MGI:1096863]	12496	O55026;Q921R1	ko04742(Taste transduction);ko00230(Purine metabolism)	GO:0007186//G protein-coupled receptor signaling pathway;GO:0009134//nucleoside diphosphate catabolic process;GO:0009181//purine ribonucleoside diphosphate catabolic process;GO:0030168//platelet activation;GO:0071354//cellular response to interleukin-6;	GO:0005604//basement membrane;GO:0005886//plasma membrane;GO:0005886//plasma membrane;GO:0005886//plasma membrane;GO:0009986//cell surface;GO:0016020//membrane;GO:0016020//membrane;GO:0016021//integral component of membrane;GO:0031253//cell projection membrane;GO:0044297//cell body;	GO:0000166//nucleotide binding;GO:0004382//guanosine-diphosphatase activity;GO:0005515//protein binding;GO:0005524//ATP binding;GO:0016787//hydrolase activity;GO:0016787//hydrolase activity;GO:0016887//ATP hydrolysis activity;GO:0017110//nucleoside-diphosphatase activity;GO:0017110//nucleoside-diphosphatase activity;GO:0017111//nucleoside-triphosphatase activity;GO:0042802//identical protein bind…
ENSMUSG00000030737	1340.387075	2099.712326	581.0618234	0.276734016	-1.853428107	0.000113509	0.008345177	Down Regulation	7	99307011	99360547	-	5958	Slco2b1	GO:0005886;GO:0005886;GO:0005887;GO:0006811;GO:0008514;GO:0009925;GO:0015125;GO:0015125;GO:0015347;GO:0015347;GO:0015711;GO:0015721;GO:0015721;GO:0016020;GO:0016020;GO:0016021;GO:0016324;GO:0043252;GO:0055085;GO:0055085;GO:0071718;GO:0005886;GO:0005886;GO:0005887;GO:0006811;GO:0008514;GO:0009925;GO:0015125;GO:0015125;GO:0015347;GO:0015347;GO:0015711;GO:0015721;GO:0015721;GO:0016020;GO:0016020;GO:…	K14352	-	Q;P	0V4MT;12NAH;KOG3626;0DIGK;1CT74;18UZH;1AX1D;09TNP;0UMJ4	solute carrier organic anion transporter family, member 2b1 [Source:MGI Symbol;Acc:MGI:1351872]	101488	Q8BXB6	-	GO:0006811//ion transport;GO:0015711//organic anion transport;GO:0015721//bile acid and bile salt transport;GO:0015721//bile acid and bile salt transport;GO:0043252//sodium-independent organic anion transport;GO:0055085//transmembrane transport;GO:0055085//transmembrane transport;GO:0071718//sodium-independent icosanoid transport;GO:0006811//ion transport;GO:0015711//organic anion transport;GO:00…	GO:0005886//plasma membrane;GO:0005886//plasma membrane;GO:0005887//integral component of plasma membrane;GO:0009925//basal plasma membrane;GO:0016020//membrane;GO:0016020//membrane;GO:0016021//integral component of membrane;GO:0016324//apical plasma membrane;GO:0005886//plasma membrane;GO:0005886//plasma membrane;GO:0005887//integral component of plasma membrane;GO:0009925//basal plasma membrane…	GO:0008514//organic anion transmembrane transporter activity;GO:0015125//bile acid transmembrane transporter activity;GO:0015125//bile acid transmembrane transporter activity;GO:0015347//sodium-independent organic anion transmembrane transporter activity;GO:0015347//sodium-independent organic anion transmembrane transporter activity;GO:0008514//organic anion transmembrane transporter activity;GO:…
ENSMUSG00000026390	127.0583816	240.460872	13.65589113	0.056790492	-4.13820679	0.000115768	0.008444783	Down Regulation	1	120402267	120432753	-	1925	Marco	GO:0001540;GO:0001664;GO:0001664;GO:0001664;GO:0001934;GO:0002376;GO:0005044;GO:0005581;GO:0005737;GO:0005886;GO:0005886;GO:0005886;GO:0005886;GO:0006897;GO:0006897;GO:0006897;GO:0006898;GO:0006911;GO:0007193;GO:0016020;GO:0016020;GO:0016021;GO:0038024;GO:0043277;GO:0045087;GO:0070374;GO:0097242;GO:0016020;GO:0016021;	K13884	-	T;U	18Y2U;09ZMZ;1CW0U;0DM5Q;1B49R;0IHK7;0UPR3;0VAIN;13N6N	macrophage receptor with collagenous structure [Source:MGI Symbol;Acc:MGI:1309998]	17167	Q60754;A2RT24	ko04145(Phagosome)	GO:0001934//positive regulation of protein phosphorylation;GO:0002376//immune system process;GO:0006897//endocytosis;GO:0006897//endocytosis;GO:0006897//endocytosis;GO:0006898//receptor-mediated endocytosis;GO:0006911//phagocytosis, engulfment;GO:0007193//adenylate cyclase-inhibiting G protein-coupled receptor signaling pathway;GO:0043277//apoptotic cell clearance;GO:0045087//innate immune respon…	GO:0005581//collagen trimer;GO:0005737//cytoplasm;GO:0005886//plasma membrane;GO:0005886//plasma membrane;GO:0005886//plasma membrane;GO:0005886//plasma membrane;GO:0016020//membrane;GO:0016020//membrane;GO:0016021//integral component of membrane;GO:0016020//membrane;GO:0016021//integral component of membrane;	GO:0001540//amyloid-beta binding;GO:0001664//G protein-coupled receptor binding;GO:0001664//G protein-coupled receptor binding;GO:0001664//G protein-coupled receptor binding;GO:0005044//scavenger receptor activity;GO:0038024//cargo receptor activity;
ENSMUSG00000057103	235.7168928	420.1874324	51.24635332	0.1219607	-3.035511761	0.000115867	0.008444783	Down Regulation	6	85887136	85892669	-	1345	Nat8f1	GO:0001702;GO:0004468;GO:0005743;GO:0005783;GO:0005789;GO:0005793;GO:0005794;GO:0007162;GO:0007275;GO:0007369;GO:0008080;GO:0008080;GO:0008080;GO:0010628;GO:0016020;GO:0016021;GO:0016740;GO:0016746;GO:0018003;GO:0033116;GO:0043066;GO:0050435;GO:0008080;GO:0016020;GO:0016021;	K20838	-	S;M	0V3I5;13EVP;0E8Z9;0IS8J;1DFVJ;0B5K3;0WI7Q	N-acetyltransferase 8 (GCN5-related) family member 1 [Source:MGI Symbol;Acc:MGI:1913366]	66116	Q9JIZ0;E9PUL7	ko00480(Glutathione metabolism)	GO:0001702//gastrulation with mouth forming second;GO:0007162//negative regulation of cell adhesion;GO:0007275//multicellular organism development;GO:0007369//gastrulation;GO:0010628//positive regulation of gene expression;GO:0018003//peptidyl-lysine N6-acetylation;GO:0043066//negative regulation of apoptotic process;GO:0050435//amyloid-beta metabolic process;	GO:0005743//mitochondrial inner membrane;GO:0005783//endoplasmic reticulum;GO:0005789//endoplasmic reticulum membrane;GO:0005793//endoplasmic reticulum-Golgi intermediate compartment;GO:0005794//Golgi apparatus;GO:0016020//membrane;GO:0016021//integral component of membrane;GO:0033116//endoplasmic reticulum-Golgi intermediate compartment membrane;GO:0016020//membrane;GO:0016021//integral componen…	GO:0004468//lysine N-acetyltransferase activity, acting on acetyl phosphate as donor;GO:0008080//N-acetyltransferase activity;GO:0008080//N-acetyltransferase activity;GO:0008080//N-acetyltransferase activity;GO:0016740//transferase activity;GO:0016746//acyltransferase activity;GO:0008080//N-acetyltransferase activity;
ENSMUSG00000032207	857.9599262	1587.452757	128.4670958	0.080926563	-3.627242862	0.000117648	0.008537596	Down Regulation	9	70705410	70859508	-	2150	Lipc	GO:0004465;GO:0004620;GO:0004622;GO:0004622;GO:0004806;GO:0004806;GO:0004806;GO:0005576;GO:0005615;GO:0005615;GO:0005769;GO:0005770;GO:0005902;GO:0006629;GO:0006629;GO:0006631;GO:0006633;GO:0006633;GO:0006641;GO:0006658;GO:0008201;GO:0008201;GO:0008203;GO:0008289;GO:0008970;GO:0008970;GO:0009986;GO:0015012;GO:0016042;GO:0016042;GO:0016298;GO:0016298;GO:0016746;GO:0016787;GO:0019433;GO:0019433;GO:…	K22283	EC:3.1.1.3	I	12U1R;18XGT;0DK7R;1CV1P;0V9QZ;0UFP7;1B1M9;09YT2;0IIHP	lipase, hepatic [Source:MGI Symbol;Acc:MGI:96216]	15450	P27656	ko04979(Cholesterol metabolism);ko00561(Glycerolipid metabolism)	GO:0006629//lipid metabolic process;GO:0006629//lipid metabolic process;GO:0006631//fatty acid metabolic process;GO:0006633//fatty acid biosynthetic process;GO:0006633//fatty acid biosynthetic process;GO:0006641//triglyceride metabolic process;GO:0006658//phosphatidylserine metabolic process;GO:0008203//cholesterol metabolic process;GO:0015012//heparan sulfate proteoglycan biosynthetic process;GO…	GO:0005576//extracellular region;GO:0005615//extracellular space;GO:0005615//extracellular space;GO:0005769//early endosome;GO:0005770//late endosome;GO:0005902//microvillus;GO:0009986//cell surface;GO:0034364//high-density lipoprotein particle;GO:0005576//extracellular region;GO:0034364//high-density lipoprotein particle;GO:0005576//extracellular region;	GO:0004465//lipoprotein lipase activity;GO:0004620//phospholipase activity;GO:0004622//lysophospholipase activity;GO:0004622//lysophospholipase activity;GO:0004806//triglyceride lipase activity;GO:0004806//triglyceride lipase activity;GO:0004806//triglyceride lipase activity;GO:0008201//heparin binding;GO:0008201//heparin binding;GO:0008289//lipid binding;GO:0008970//phospholipase A1 activity;GO:…
ENSMUSG00000025916	15.5822117	1.072928857	30.09149453	28.04612284	4.809729438	0.000119807	0.008656969	Up Regulation	1	10038849	10079361	-	1523	Ppp1r42	GO:0002177;GO:0003779;GO:0005515;GO:0005737;GO:0005813;GO:0005815;GO:0005856;GO:0010921;GO:0015630;GO:0015631;GO:0070840;GO:0002177;GO:0003779;GO:0005515;GO:0005737;GO:0005813;GO:0005815;GO:0005856;GO:0010921;GO:0015630;GO:0015631;GO:0070840;	K17579	-	A;T	09WCY;KOG2769;13M3J;0UJVU;1CSCM;1ASXT;0DHN6;18TFG;0V7BD	protein phosphatase 1, regulatory subunit 42 [Source:MGI Symbol;Acc:MGI:1921138]	69312	Q8R1Z4	-	GO:0010921//regulation of phosphatase activity;GO:0010921//regulation of phosphatase activity;	GO:0002177//manchette;GO:0005737//cytoplasm;GO:0005813//centrosome;GO:0005815//microtubule organizing center;GO:0005856//cytoskeleton;GO:0015630//microtubule cytoskeleton;GO:0002177//manchette;GO:0005737//cytoplasm;GO:0005813//centrosome;GO:0005815//microtubule organizing center;GO:0005856//cytoskeleton;GO:0015630//microtubule cytoskeleton;	GO:0003779//actin binding;GO:0005515//protein binding;GO:0015631//tubulin binding;GO:0070840//dynein complex binding;GO:0003779//actin binding;GO:0005515//protein binding;GO:0015631//tubulin binding;GO:0070840//dynein complex binding;
ENSMUSG00000063568	120.3424181	14.3645357	226.3203005	15.75549014	3.977782731	0.000120782	0.008690098	Up Regulation	6	52745782	53045616	-	2536	Jazf1	GO:0000122;GO:0000122;GO:0000122;GO:0001650;GO:0001650;GO:0003714;GO:0003714;GO:0003714;GO:0005634;GO:0005634;GO:0005654;GO:0005654;GO:0005829;GO:0005829;GO:0006629;GO:0017053;GO:0017053;GO:0046872;	K19495	-	D;K	0UNW9;0V8PP;1CTW1;1ATA1;12S54;18U81;09XRY;0DJ45;KOG4124	JAZF zinc finger 1 [Source:MGI Symbol;Acc:MGI:2141450]	231986	Q80ZQ5	-	GO:0000122//negative regulation of transcription by RNA polymerase II;GO:0000122//negative regulation of transcription by RNA polymerase II;GO:0000122//negative regulation of transcription by RNA polymerase II;GO:0006629//lipid metabolic process;	GO:0001650//fibrillar center;GO:0001650//fibrillar center;GO:0005634//nucleus;GO:0005634//nucleus;GO:0005654//nucleoplasm;GO:0005654//nucleoplasm;GO:0005829//cytosol;GO:0005829//cytosol;GO:0017053//transcription repressor complex;GO:0017053//transcription repressor complex;	GO:0003714//transcription corepressor activity;GO:0003714//transcription corepressor activity;GO:0003714//transcription corepressor activity;GO:0046872//metal ion binding;
ENSMUSG00000045827	252.0072205	103.1770984	400.8373425	3.884944902	1.957894138	0.000122538	0.008768656	Up Regulation	13	33187233	33201940	+	3494	Serpinb9	GO:0001913;GO:0002020;GO:0002438;GO:0004867;GO:0004867;GO:0004867;GO:0005515;GO:0005615;GO:0005615;GO:0005615;GO:0005634;GO:0005654;GO:0005737;GO:0005737;GO:0005794;GO:0005829;GO:0006915;GO:0006955;GO:0009617;GO:0010628;GO:0010951;GO:0010951;GO:0033668;GO:0042270;GO:0042742;GO:0043027;GO:0043066;GO:0043154;GO:0062023;GO:0070233;GO:0001913;GO:0002020;GO:0002438;GO:0004867;GO:0004867;GO:0004867;GO:…	K13963	-	V	0UHGD;0DF5U;KOG2392;18X9C;12QSH;1AX91;1CT89;0V4H4;09W3S	serine (or cysteine) peptidase inhibitor, clade B, member 9 [Source:MGI Symbol;Acc:MGI:106603]	20723	O08797	ko05146(Amoebiasis)	GO:0001913//T cell mediated cytotoxicity;GO:0002438//acute inflammatory response to antigenic stimulus;GO:0006915//apoptotic process;GO:0006955//immune response;GO:0009617//response to bacterium;GO:0010628//positive regulation of gene expression;GO:0010951//negative regulation of endopeptidase activity;GO:0010951//negative regulation of endopeptidase activity;GO:0033668//negative regulation by sy…	GO:0005615//extracellular space;GO:0005615//extracellular space;GO:0005615//extracellular space;GO:0005634//nucleus;GO:0005654//nucleoplasm;GO:0005737//cytoplasm;GO:0005737//cytoplasm;GO:0005794//Golgi apparatus;GO:0005829//cytosol;GO:0062023//collagen-containing extracellular matrix;GO:0005615//extracellular space;GO:0005615//extracellular space;GO:0005615//extracellular space;GO:0005634//nucleu…	GO:0002020//protease binding;GO:0004867//serine-type endopeptidase inhibitor activity;GO:0004867//serine-type endopeptidase inhibitor activity;GO:0004867//serine-type endopeptidase inhibitor activity;GO:0005515//protein binding;GO:0043027//cysteine-type endopeptidase inhibitor activity involved in apoptotic process;GO:0002020//protease binding;GO:0004867//serine-type endopeptidase inhibitor activ…
ENSMUSG00000030323	98.17347369	34.59926249	161.7476849	4.674888228	2.224931872	0.000122915	0.008768656	Up Regulation	6	115830431	115903660	+	10319	Ift122	GO:0001843;GO:0003674;GO:0005654;GO:0005737;GO:0005737;GO:0005737;GO:0005829;GO:0005856;GO:0005929;GO:0005929;GO:0007227;GO:0007275;GO:0009953;GO:0010172;GO:0021914;GO:0030030;GO:0030991;GO:0030991;GO:0030991;GO:0032391;GO:0035050;GO:0035115;GO:0035720;GO:0035721;GO:0035721;GO:0036064;GO:0036064;GO:0042073;GO:0042073;GO:0042733;GO:0042995;GO:0045879;GO:0045879;GO:0048593;GO:0048596;GO:0050680;GO:…	K19656	-	Z;S	1B1S5;1CWYW;12RQK;0DKZ0;0V4HD;KOG1538;19043;0URKS;09TIE	intraflagellar transport 122 [Source:MGI Symbol;Acc:MGI:1932386]	81896	Q6NWV3	-	GO:0001843//neural tube closure;GO:0007227//signal transduction downstream of smoothened;GO:0007275//multicellular organism development;GO:0009953//dorsal/ventral pattern formation;GO:0010172//embryonic body morphogenesis;GO:0021914//negative regulation of smoothened signaling pathway involved in ventral spinal cord patterning;GO:0030030//cell projection organization;GO:0035050//embryonic heart t…	GO:0005654//nucleoplasm;GO:0005737//cytoplasm;GO:0005737//cytoplasm;GO:0005737//cytoplasm;GO:0005829//cytosol;GO:0005856//cytoskeleton;GO:0005929//cilium;GO:0005929//cilium;GO:0030991//intraciliary transport particle A;GO:0030991//intraciliary transport particle A;GO:0030991//intraciliary transport particle A;GO:0032391//photoreceptor connecting cilium;GO:0036064//ciliary basal body;GO:0036064//c…	GO:0003674//molecular_function;GO:0003674//molecular_function;
ENSMUSG00000078496	70.91574804	131.5210435	10.31045263	0.078393939	-3.673114076	0.000124858	0.008869655	Down Regulation	4	147576874	147597943	+	1488	Zfp982	GO:0000978;GO:0000981;GO:0005634;GO:0005634;GO:0006355;GO:0006357;GO:0046872;GO:0000978;GO:0000981;GO:0005634;GO:0005634;GO:0006355;GO:0006357;GO:0046872;	K09228	-	K	KOG1721	zinc finger protein 982 [Source:MGI Symbol;Acc:MGI:3701121]	195531	Q6PDN1	ko05168(Herpes simplex virus 1 infection)	GO:0006355//regulation of transcription, DNA-templated;GO:0006357//regulation of transcription by RNA polymerase II;GO:0006355//regulation of transcription, DNA-templated;GO:0006357//regulation of transcription by RNA polymerase II;	GO:0005634//nucleus;GO:0005634//nucleus;GO:0005634//nucleus;GO:0005634//nucleus;	GO:0000978//RNA polymerase II cis-regulatory region sequence-specific DNA binding;GO:0000981//DNA-binding transcription factor activity, RNA polymerase II-specific;GO:0046872//metal ion binding;GO:0000978//RNA polymerase II cis-regulatory region sequence-specific DNA binding;GO:0000981//DNA-binding transcription factor activity, RNA polymerase II-specific;GO:0046872//metal ion binding;
ENSMUSG00000031765	3765.974309	5813.300413	1718.648205	0.2956407	-1.758083198	0.000125857	0.00890303	Down Regulation	8	94905710	94906955	+	1246	Mt1	GO:0005507;GO:0005634;GO:0005634;GO:0005737;GO:0005737;GO:0005764;GO:0005829;GO:0005829;GO:0006875;GO:0006882;GO:0006882;GO:0007263;GO:0008270;GO:0008270;GO:0010273;GO:0010273;GO:0043524;GO:0045926;GO:0046872;GO:0046872;GO:0046872;GO:0046872;GO:0071247;GO:0071276;GO:0071280;GO:0071294;GO:0071294;GO:0046872;GO:0046872;	K14739	-	P	149A1;0UWX6;0DWP7;1B6VA;0ABH5;196KZ;1D5XW;0VNIF;0JFS1	metallothionein 1 [Source:MGI Symbol;Acc:MGI:97171]	17748	P02802	ko04978(Mineral absorption);ko04212(Longevity regulating pathway - worm)	GO:0006875//cellular metal ion homeostasis;GO:0006882//cellular zinc ion homeostasis;GO:0006882//cellular zinc ion homeostasis;GO:0007263//nitric oxide mediated signal transduction;GO:0010273//detoxification of copper ion;GO:0010273//detoxification of copper ion;GO:0043524//negative regulation of neuron apoptotic process;GO:0045926//negative regulation of growth;GO:0071247//cellular response to c…	GO:0005634//nucleus;GO:0005634//nucleus;GO:0005737//cytoplasm;GO:0005737//cytoplasm;GO:0005764//lysosome;GO:0005829//cytosol;GO:0005829//cytosol;	GO:0005507//copper ion binding;GO:0008270//zinc ion binding;GO:0008270//zinc ion binding;GO:0046872//metal ion binding;GO:0046872//metal ion binding;GO:0046872//metal ion binding;GO:0046872//metal ion binding;GO:0046872//metal ion binding;GO:0046872//metal ion binding;
ENSMUSG00000072625	131.3756084	221.7091713	41.04204552	0.185116589	-2.433493909	0.000128657	0.009063047	Down Regulation	14	33662996	33669155	+	2988	Gdf2	GO:0001525;GO:0001525;GO:0001525;GO:0001569;GO:0001569;GO:0001569;GO:0001570;GO:0001649;GO:0001937;GO:0001937;GO:0001938;GO:0001938;GO:0001938;GO:0005125;GO:0005125;GO:0005515;GO:0005576;GO:0005615;GO:0005615;GO:0006006;GO:0006879;GO:0008083;GO:0008083;GO:0010596;GO:0010596;GO:0010628;GO:0010862;GO:0010862;GO:0010862;GO:0030182;GO:0030308;GO:0030308;GO:0030509;GO:0030509;GO:0030513;GO:0032757;GO:…	K05503	-	T	13KSJ;0V5CT;190VZ;KOG3900;0URZ1;1B0BY;1CQCP;09UDC;0DFP6	growth differentiation factor 2 [Source:MGI Symbol;Acc:MGI:1321394]	12165	Q9WV56	ko04060(Cytokine-cytokine receptor interaction)	GO:0001525//angiogenesis;GO:0001525//angiogenesis;GO:0001525//angiogenesis;GO:0001569//branching involved in blood vessel morphogenesis;GO:0001569//branching involved in blood vessel morphogenesis;GO:0001569//branching involved in blood vessel morphogenesis;GO:0001570//vasculogenesis;GO:0001649//osteoblast differentiation;GO:0001937//negative regulation of endothelial cell proliferation;GO:000193…	GO:0005576//extracellular region;GO:0005615//extracellular space;GO:0005615//extracellular space;	GO:0005125//cytokine activity;GO:0005125//cytokine activity;GO:0005515//protein binding;GO:0008083//growth factor activity;GO:0008083//growth factor activity;
ENSMUSG00000037679	599.2862804	938.2999479	260.2726129	0.277387432	-1.850025673	0.000131681	0.00923744	Down Regulation	12	112555218	112581991	+	4871	Inf2	GO:0003779;GO:0016043;GO:0030036;GO:0003779;GO:0030036;	K23958	-	Z;T	0DP0S;18TI9;1CPB5;1AWXP;0VAHM;KOG1922;0UJG2;09ZKZ;12RNU	inverted formin, FH2 and WH2 domain containing [Source:MGI Symbol;Acc:MGI:1917685]	70435	Q0GNC1;E9QLA5	-	GO:0016043//cellular component organization;GO:0030036//actin cytoskeleton organization;GO:0030036//actin cytoskeleton organization;	-	GO:0003779//actin binding;GO:0003779//actin binding;
ENSMUSG00000040181	2918.952384	4546.748941	1291.155827	0.283973416	-1.816172218	0.000136594	0.009542293	Down Regulation	1	162657130	162694179	-	6304	Fmo1	GO:0004497;GO:0004497;GO:0004497;GO:0004497;GO:0004497;GO:0004499;GO:0004499;GO:0004499;GO:0004499;GO:0004499;GO:0005783;GO:0005789;GO:0006082;GO:0006082;GO:0006970;GO:0009404;GO:0009404;GO:0016020;GO:0016021;GO:0016491;GO:0017144;GO:0031090;GO:0032496;GO:0043231;GO:0043231;GO:0043231;GO:0050660;GO:0050661;GO:0055114;GO:0055114;GO:0070995;GO:0070995;GO:0004499;GO:0004499;GO:0005789;GO:0016020;GO:…	K00485	EC:1.14.13.8	Q	09Y1K;12SFZ;1AXPG;KOG1399;1CWF5;0UKIT;0V6D1;18UD5;0DMJV	flavin containing monooxygenase 1 [Source:MGI Symbol;Acc:MGI:1310002]	14261	P50285;Q3UNX7	ko00982(Drug metabolism - cytochrome P450)	GO:0006082//organic acid metabolic process;GO:0006082//organic acid metabolic process;GO:0006970//response to osmotic stress;GO:0009404//toxin metabolic process;GO:0009404//toxin metabolic process;GO:0017144//xenobiotic metabolic process;GO:0032496//response to lipopolysaccharide;GO:0055114//obsolete oxidation-reduction process;GO:0055114//obsolete oxidation-reduction process;GO:0070995//NADPH ox…	GO:0005783//endoplasmic reticulum;GO:0005789//endoplasmic reticulum membrane;GO:0016020//membrane;GO:0016021//integral component of membrane;GO:0031090//organelle membrane;GO:0043231//intracellular membrane-bounded organelle;GO:0043231//intracellular membrane-bounded organelle;GO:0043231//intracellular membrane-bounded organelle;GO:0005789//endoplasmic reticulum membrane;GO:0016020//membrane;GO:0…	GO:0004497//monooxygenase activity;GO:0004497//monooxygenase activity;GO:0004497//monooxygenase activity;GO:0004497//monooxygenase activity;GO:0004497//monooxygenase activity;GO:0004499//N,N-dimethylaniline monooxygenase activity;GO:0004499//N,N-dimethylaniline monooxygenase activity;GO:0004499//N,N-dimethylaniline monooxygenase activity;GO:0004499//N,N-dimethylaniline monooxygenase activity;GO:0…
ENSMUSG00000022892	3414.257078	1512.947465	5315.56669	3.513384841	1.812861612	0.000139016	0.009671385	Up Regulation	16	84746573	84970654	-	12996	App	GO:0000122;GO:0000185;GO:0000187;GO:0000978;GO:0000979;GO:0001664;GO:0001774;GO:0001774;GO:0001878;GO:0001934;GO:0001934;GO:0001967;GO:0002265;GO:0002265;GO:0004867;GO:0004867;GO:0004867;GO:0004867;GO:0005102;GO:0005102;GO:0005109;GO:0005158;GO:0005178;GO:0005515;GO:0005515;GO:0005515;GO:0005515;GO:0005515;GO:0005576;GO:0005615;GO:0005615;GO:0005615;GO:0005634;GO:0005634;GO:0005641;GO:0005641;GO:…	K04520	-	Z;O;W	1952G;1B1WW;13P3R;0V88N;0DIMR;09UQB;KOG3540;1CT4A;0US9H	amyloid beta (A4) precursor protein [Source:MGI Symbol;Acc:MGI:88059]	11820	P12023;Q6GR78;Q3TWF3	ko05022(Pathways of neurodegeneration - multiple diseases);ko05010(Alzheimer disease);ko04726(Serotonergic synapse)	GO:0000122//negative regulation of transcription by RNA polymerase II;GO:0000185//obsolete activation of MAPKKK activity;GO:0000187//obsolete activation of MAPK activity;GO:0001774//microglial cell activation;GO:0001774//microglial cell activation;GO:0001878//response to yeast;GO:0001934//positive regulation of protein phosphorylation;GO:0001934//positive regulation of protein phosphorylation;GO:…	GO:0005576//extracellular region;GO:0005615//extracellular space;GO:0005615//extracellular space;GO:0005615//extracellular space;GO:0005634//nucleus;GO:0005634//nucleus;GO:0005641//nuclear envelope lumen;GO:0005641//nuclear envelope lumen;GO:0005737//cytoplasm;GO:0005737//cytoplasm;GO:0005737//cytoplasm;GO:0005737//cytoplasm;GO:0005739//mitochondrion;GO:0005764//lysosome;GO:0005768//endosome;GO:0…	GO:0000978//RNA polymerase II cis-regulatory region sequence-specific DNA binding;GO:0000979//RNA polymerase II core promoter sequence-specific DNA binding;GO:0001664//G protein-coupled receptor binding;GO:0004867//serine-type endopeptidase inhibitor activity;GO:0004867//serine-type endopeptidase inhibitor activity;GO:0004867//serine-type endopeptidase inhibitor activity;GO:0004867//serine-type e…
ENSMUSG00000037474	31.72495662	6.243238249	57.20667498	9.162981245	3.195817066	0.000143735	0.009958515	Up Regulation	1	191269468	191307656	-	13709	Dtl	GO:0000209;GO:0000209;GO:0000209;GO:0004842;GO:0004842;GO:0004842;GO:0005634;GO:0005634;GO:0005634;GO:0005654;GO:0005654;GO:0005694;GO:0005730;GO:0005730;GO:0005737;GO:0005813;GO:0005813;GO:0005813;GO:0005815;GO:0005829;GO:0005829;GO:0005856;GO:0006260;GO:0006511;GO:0006511;GO:0006511;GO:0006513;GO:0006513;GO:0006513;GO:0006974;GO:0006974;GO:0006974;GO:0009411;GO:0009411;GO:0009411;GO:0010971;GO:…	K11790	-	S;O	KOG0321;0DH3G;18SFN;0V4ZF;1B11E;0UGIA;09VVD;12RXF;1CQ0U	denticleless E3 ubiquitin protein ligase [Source:MGI Symbol;Acc:MGI:1924093]	76843	Q3TLR7	-	GO:0000209//protein polyubiquitination;GO:0000209//protein polyubiquitination;GO:0000209//protein polyubiquitination;GO:0006260//DNA replication;GO:0006511//ubiquitin-dependent protein catabolic process;GO:0006511//ubiquitin-dependent protein catabolic process;GO:0006511//ubiquitin-dependent protein catabolic process;GO:0006513//protein monoubiquitination;GO:0006513//protein monoubiquitination;GO…	GO:0005634//nucleus;GO:0005634//nucleus;GO:0005634//nucleus;GO:0005654//nucleoplasm;GO:0005654//nucleoplasm;GO:0005694//chromosome;GO:0005730//nucleolus;GO:0005730//nucleolus;GO:0005737//cytoplasm;GO:0005813//centrosome;GO:0005813//centrosome;GO:0005813//centrosome;GO:0005815//microtubule organizing center;GO:0005829//cytosol;GO:0005829//cytosol;GO:0005856//cytoskeleton;GO:0016020//membrane;GO:00…	GO:0004842//ubiquitin-protein transferase activity;GO:0004842//ubiquitin-protein transferase activity;GO:0004842//ubiquitin-protein transferase activity;
ENSMUSG00000045136	26.6646863	4.696017288	48.63335532	10.35629819	3.372436505	0.000145922	0.01006864	Up Regulation	13	34310731	34314449	-	2294	Tubb2b	GO:0000166;GO:0000226;GO:0000278;GO:0001764;GO:0001764;GO:0001764;GO:0001764;GO:0003924;GO:0003924;GO:0005200;GO:0005200;GO:0005525;GO:0005525;GO:0005525;GO:0005737;GO:0005737;GO:0005856;GO:0005874;GO:0005874;GO:0005874;GO:0005874;GO:0005874;GO:0007010;GO:0007017;GO:0007017;GO:0007017;GO:0007017;GO:0007399;GO:0015630;GO:0015630;GO:0015630;GO:0046982;GO:0046982;GO:0046982;GO:0050804;GO:0098685;GO:…	K07375	-	Z	18ZGG;1AY5V;KOG1375;0V5GJ;12NDK;1CSK9;09UH7;0DHVM;0UI5E	tubulin, beta 2B class IIB [Source:MGI Symbol;Acc:MGI:1920960]	73710	Q9CWF2;B2RSN3	ko05132(Salmonella infection);ko05130(Pathogenic Escherichia coli infection);ko05022(Pathways of neurodegeneration - multiple diseases);ko05020(Prion disease);ko05016(Huntington disease);ko05014(Amyotrophic lateral sclerosis);ko05012(Parkinson disease);ko05010(Alzheimer disease);ko04540(Gap junction);ko04145(Phagosome)	GO:0000226//microtubule cytoskeleton organization;GO:0000278//mitotic cell cycle;GO:0001764//neuron migration;GO:0001764//neuron migration;GO:0001764//neuron migration;GO:0001764//neuron migration;GO:0007010//cytoskeleton organization;GO:0007017//microtubule-based process;GO:0007017//microtubule-based process;GO:0007017//microtubule-based process;GO:0007017//microtubule-based process;GO:0007399//…	GO:0005737//cytoplasm;GO:0005737//cytoplasm;GO:0005856//cytoskeleton;GO:0005874//microtubule;GO:0005874//microtubule;GO:0005874//microtubule;GO:0005874//microtubule;GO:0005874//microtubule;GO:0015630//microtubule cytoskeleton;GO:0015630//microtubule cytoskeleton;GO:0015630//microtubule cytoskeleton;GO:0098685//Schaffer collateral - CA1 synapse;	GO:0000166//nucleotide binding;GO:0003924//GTPase activity;GO:0003924//GTPase activity;GO:0005200//structural constituent of cytoskeleton;GO:0005200//structural constituent of cytoskeleton;GO:0005525//GTP binding;GO:0005525//GTP binding;GO:0005525//GTP binding;GO:0046982//protein heterodimerization activity;GO:0046982//protein heterodimerization activity;GO:0046982//protein heterodimerization act…
ENSMUSG00000031853	79.41797978	132.9178789	25.91808066	0.194993186	-2.358504386	0.000147865	0.010161066	Down Regulation	8	126637189	126674179	+	5693	Map3k21	GO:0000166;GO:0000186;GO:0004672;GO:0004672;GO:0004674;GO:0004706;GO:0004709;GO:0004709;GO:0005524;GO:0005524;GO:0006468;GO:0007256;GO:0007257;GO:0016301;GO:0016310;GO:0016740;	K17534	EC:2.7.11.25	T	1CPR0;0UG5E;191MC;1ARYI;09UC9;0DF15;KOG0192;12Q1Y;0V5BE	mitogen-activated protein kinase kinase kinase 21 [Source:MGI Symbol;Acc:MGI:2385307]	234878	Q8VDG6	-	GO:0000186//obsolete activation of MAPKK activity;GO:0006468//protein phosphorylation;GO:0007256//obsolete activation of JNKK activity;GO:0007257//obsolete activation of JUN kinase activity;GO:0016310//phosphorylation;	-	GO:0000166//nucleotide binding;GO:0004672//protein kinase activity;GO:0004672//protein kinase activity;GO:0004674//protein serine/threonine kinase activity;GO:0004706//JUN kinase kinase kinase activity;GO:0004709//MAP kinase kinase kinase activity;GO:0004709//MAP kinase kinase kinase activity;GO:0005524//ATP binding;GO:0005524//ATP binding;GO:0016301//kinase activity;GO:0016740//transferase activ…
ENSMUSG00000005681	50836.1725	79483.63302	22188.71199	0.279160767	-1.840831892	0.000156985	0.010743914	Down Regulation	1	171052623	171053948	+	537	Apoa2	GO:0002719;GO:0005102;GO:0005319;GO:0005543;GO:0005576;GO:0005576;GO:0005576;GO:0005615;GO:0005829;GO:0006656;GO:0006869;GO:0006869;GO:0006869;GO:0008035;GO:0008035;GO:0008203;GO:0008203;GO:0008289;GO:0008289;GO:0009395;GO:0009749;GO:0010873;GO:0010903;GO:0015485;GO:0015485;GO:0018158;GO:0018206;GO:0030300;GO:0030301;GO:0030301;GO:0031072;GO:0031100;GO:0031210;GO:0031210;GO:0031647;GO:0032375;GO:…	K08758	-	H;O	0VKIH;0A9QT;193R5;1D53D;13Y60;0UW85;0DVT2;0J3V8;1B6JQ	apolipoprotein A-II [Source:MGI Symbol;Acc:MGI:88050]	11807	P09813	ko04979(Cholesterol metabolism);ko03320(PPAR signaling pathway)	GO:0002719//negative regulation of cytokine production involved in immune response;GO:0006656//phosphatidylcholine biosynthetic process;GO:0006869//lipid transport;GO:0006869//lipid transport;GO:0006869//lipid transport;GO:0008203//cholesterol metabolic process;GO:0008203//cholesterol metabolic process;GO:0009395//phospholipid catabolic process;GO:0009749//response to glucose;GO:0010873//positive…	GO:0005576//extracellular region;GO:0005576//extracellular region;GO:0005576//extracellular region;GO:0005615//extracellular space;GO:0005829//cytosol;GO:0034361//very-low-density lipoprotein particle;GO:0034361//very-low-density lipoprotein particle;GO:0034364//high-density lipoprotein particle;GO:0034364//high-density lipoprotein particle;GO:0034366//spherical high-density lipoprotein particle;…	GO:0005102//signaling receptor binding;GO:0005319//lipid transporter activity;GO:0005543//phospholipid binding;GO:0008035//high-density lipoprotein particle binding;GO:0008035//high-density lipoprotein particle binding;GO:0008289//lipid binding;GO:0008289//lipid binding;GO:0015485//cholesterol binding;GO:0015485//cholesterol binding;GO:0031072//heat shock protein binding;GO:0031210//phosphatidylc…
ENSMUSG00000033022	15920.91705	24559.16777	7282.666328	0.29653555	-1.753723022	0.000161775	0.011026921	Down Regulation	18	46846260	46861462	-	1644	Cdo1	GO:0005506;GO:0005829;GO:0005886;GO:0007595;GO:0007595;GO:0008198;GO:0008198;GO:0008198;GO:0010243;GO:0010243;GO:0016491;GO:0016702;GO:0016702;GO:0017172;GO:0017172;GO:0017172;GO:0017172;GO:0019448;GO:0019448;GO:0019448;GO:0019452;GO:0019530;GO:0033762;GO:0033762;GO:0042412;GO:0043200;GO:0043200;GO:0045471;GO:0045471;GO:0046872;GO:0051213;GO:0051384;GO:0051384;GO:0051591;GO:0051591;GO:0055114;GO:…	K00456	EC:1.13.11.20	E	0VBPB;18S28;0A0SU;0DNE3;1CXBB;12T2Y;1AXHJ;0UJAU;KOG4064	cysteine dioxygenase 1, cytosolic [Source:MGI Symbol;Acc:MGI:105925]	12583	P60334	ko00430(Taurine and hypotaurine metabolism);ko00270(Cysteine and methionine metabolism)	GO:0007595//lactation;GO:0007595//lactation;GO:0010243//response to organonitrogen compound;GO:0010243//response to organonitrogen compound;GO:0019448//L-cysteine catabolic process;GO:0019448//L-cysteine catabolic process;GO:0019448//L-cysteine catabolic process;GO:0019452//L-cysteine catabolic process to taurine;GO:0019530//taurine metabolic process;GO:0033762//response to glucagon;GO:0033762//r…	GO:0005829//cytosol;GO:0005886//plasma membrane;	GO:0005506//iron ion binding;GO:0008198//ferrous iron binding;GO:0008198//ferrous iron binding;GO:0008198//ferrous iron binding;GO:0016491//oxidoreductase activity;GO:0016702//oxidoreductase activity, acting on single donors with incorporation of molecular oxygen, incorporation of two atoms of oxygen;GO:0016702//oxidoreductase activity, acting on single donors with incorporation of molecular oxyg…
ENSMUSG00000020230	69.25365037	14.87816181	123.6291389	8.309436374	3.054750623	0.000162463	0.011029134	Up Regulation	10	76043056	76073699	-	3381	Prmt2	GO:0008168;GO:0008168;GO:0016274;GO:0016740;GO:0018216;GO:0032259;GO:0035246;GO:0008168;GO:0008168;GO:0016274;GO:0016740;GO:0018216;GO:0032259;GO:0035246;GO:0008168;GO:0008168;GO:0016274;GO:0016740;GO:0018216;GO:0032259;GO:0035246;GO:0008168;GO:0008168;GO:0016274;GO:0016740;GO:0018216;GO:0032259;GO:0035246;GO:0008168;GO:0008168;GO:0016274;GO:0016740;GO:0018216;GO:0032259;GO:0035246;	K11435	EC:2.1.1.319	O;T;D;K;B	1AWYV;13IMM;0USMV;0VCTZ;0DPKI;0A1YN;191T0;KOG1499;1CYJI	protein arginine N-methyltransferase 2 [Source:MGI Symbol;Acc:MGI:1316652]	15468	Q3UKX1	-	GO:0018216//peptidyl-arginine methylation;GO:0032259//methylation;GO:0035246//peptidyl-arginine N-methylation;GO:0018216//peptidyl-arginine methylation;GO:0032259//methylation;GO:0035246//peptidyl-arginine N-methylation;GO:0018216//peptidyl-arginine methylation;GO:0032259//methylation;GO:0035246//peptidyl-arginine N-methylation;GO:0018216//peptidyl-arginine methylation;GO:0032259//methylation;GO:…	-	GO:0008168//methyltransferase activity;GO:0008168//methyltransferase activity;GO:0016274//protein-arginine N-methyltransferase activity;GO:0016740//transferase activity;GO:0008168//methyltransferase activity;GO:0008168//methyltransferase activity;GO:0016274//protein-arginine N-methyltransferase activity;GO:0016740//transferase activity;GO:0008168//methyltransferase activity;GO:0008168//methyltran…
ENSMUSG00000031150	192.6447007	77.48351052	307.8058909	3.972534141	1.990059619	0.000163969	0.011086674	Up Regulation	X	7597953	7617144	-	4165	Ccdc120	GO:0003674;GO:0005737;GO:0005768;GO:0005814;GO:0005814;GO:0005814;GO:0005856;GO:0007275;GO:0008104;GO:0008104;GO:0030426;GO:0034454;GO:0034454;GO:0042995;GO:0043005;GO:0120103;GO:0120103;GO:0120103;GO:0120103;	-	-	Z;S	0UGJQ;1ASBG;KOG3529;0V50A;09U1H;0DFB5;1CQ0Z;13KPY;18TW9	coiled-coil domain containing 120 [Source:MGI Symbol;Acc:MGI:1859619]	54648	A2AEV7	-	GO:0007275//multicellular organism development;GO:0008104//protein localization;GO:0008104//protein localization;GO:0034454//microtubule anchoring at centrosome;GO:0034454//microtubule anchoring at centrosome;	GO:0005737//cytoplasm;GO:0005768//endosome;GO:0005814//centriole;GO:0005814//centriole;GO:0005814//centriole;GO:0005856//cytoskeleton;GO:0030426//growth cone;GO:0042995//cell projection;GO:0043005//neuron projection;GO:0120103//centriolar subdistal appendage;GO:0120103//centriolar subdistal appendage;GO:0120103//centriolar subdistal appendage;GO:0120103//centriolar subdistal appendage;	GO:0003674//molecular_function;
ENSMUSG00000021696	40.10476904	10.12891325	70.08062484	6.918869096	2.790536246	0.000166061	0.011183189	Up Regulation	13	108350938	108422217	+	4013	Elovl7	GO:0005783;GO:0005783;GO:0005783;GO:0005783;GO:0005789;GO:0006629;GO:0006631;GO:0006633;GO:0006636;GO:0009922;GO:0009922;GO:0009922;GO:0009922;GO:0016020;GO:0016021;GO:0016021;GO:0016740;GO:0019367;GO:0019367;GO:0019367;GO:0019367;GO:0019367;GO:0030148;GO:0030176;GO:0034625;GO:0034625;GO:0034626;GO:0034626;GO:0034626;GO:0034626;GO:0035338;GO:0042761;GO:0042761;GO:0042761;GO:0042761;GO:0042761;GO:…	K10250	EC:2.3.1.199	I	0UJ59;1AYTT;12RER;0V6UD;191SI;09VVR;1CRU3;0DH3U;KOG3071	ELOVL family member 7, elongation of long chain fatty acids (yeast) [Source:MGI Symbol;Acc:MGI:1921809]	74559	Q9D2Y9	ko01040(Biosynthesis of unsaturated fatty acids);ko00062(Fatty acid elongation)	GO:0006629//lipid metabolic process;GO:0006631//fatty acid metabolic process;GO:0006633//fatty acid biosynthetic process;GO:0006636//unsaturated fatty acid biosynthetic process;GO:0019367//fatty acid elongation, saturated fatty acid;GO:0019367//fatty acid elongation, saturated fatty acid;GO:0019367//fatty acid elongation, saturated fatty acid;GO:0019367//fatty acid elongation, saturated fatty aci…	GO:0005783//endoplasmic reticulum;GO:0005783//endoplasmic reticulum;GO:0005783//endoplasmic reticulum;GO:0005783//endoplasmic reticulum;GO:0005789//endoplasmic reticulum membrane;GO:0016020//membrane;GO:0016021//integral component of membrane;GO:0016021//integral component of membrane;GO:0030176//integral component of endoplasmic reticulum membrane;GO:0005783//endoplasmic reticulum;GO:0005789//en…	GO:0009922//fatty acid elongase activity;GO:0009922//fatty acid elongase activity;GO:0009922//fatty acid elongase activity;GO:0009922//fatty acid elongase activity;GO:0016740//transferase activity;GO:0102336//3-oxo-arachidoyl-CoA synthase activity;GO:0102337//3-oxo-cerotoyl-CoA synthase activity;GO:0102338//3-oxo-lignoceronyl-CoA synthase activity;GO:0102756//very-long-chain 3-ketoacyl-CoA syntha…
ENSMUSG00000058624	659.4010774	1030.19376	288.6083948	0.280149624	-1.835730537	0.00016787	0.011254317	Down Regulation	19	21368671	21450809	-	6235	Gda	GO:0005515;GO:0005829;GO:0006147;GO:0006147;GO:0008270;GO:0008270;GO:0008270;GO:0008892;GO:0008892;GO:0008892;GO:0008892;GO:0016787;GO:0016787;GO:0016810;GO:0019239;GO:0031116;GO:0046098;GO:0046872;GO:0006147;GO:0006147;GO:0008270;GO:0008270;GO:0008892;GO:0008892;GO:0016787;GO:0016787;GO:0016810;GO:0046872;GO:0006147;GO:0006147;GO:0008270;GO:0008270;GO:0008892;GO:0008892;GO:0016787;GO:0016787;GO:…	K01487	EC:3.5.4.3	F	18ZT8;12NP4;09YRF;0UP2P;1CUZT;1B4MT;0DK5X;0V9PB;KOG3968	guanine deaminase [Source:MGI Symbol;Acc:MGI:95678]	14544	Q9R111;Q548F2	ko00230(Purine metabolism)	GO:0006147//guanine catabolic process;GO:0006147//guanine catabolic process;GO:0031116//positive regulation of microtubule polymerization;GO:0046098//guanine metabolic process;GO:0006147//guanine catabolic process;GO:0006147//guanine catabolic process;GO:0006147//guanine catabolic process;GO:0006147//guanine catabolic process;	GO:0005829//cytosol;	GO:0005515//protein binding;GO:0008270//zinc ion binding;GO:0008270//zinc ion binding;GO:0008270//zinc ion binding;GO:0008892//guanine deaminase activity;GO:0008892//guanine deaminase activity;GO:0008892//guanine deaminase activity;GO:0008892//guanine deaminase activity;GO:0016787//hydrolase activity;GO:0016787//hydrolase activity;GO:0016810//hydrolase activity, acting on carbon-nitrogen (but not…
ENSMUSG00000022304	2823.097044	4359.609714	1286.584375	0.295114577	-1.760652913	0.000168454	0.011254317	Down Regulation	15	39631883	39720866	-	3743	Dpys	GO:0002058;GO:0002058;GO:0002058;GO:0002059;GO:0002059;GO:0002059;GO:0004157;GO:0004157;GO:0004157;GO:0004157;GO:0004157;GO:0004157;GO:0005737;GO:0005829;GO:0005829;GO:0005829;GO:0006208;GO:0006208;GO:0006208;GO:0006210;GO:0006210;GO:0006210;GO:0006212;GO:0006212;GO:0006212;GO:0006212;GO:0008270;GO:0008270;GO:0008270;GO:0016597;GO:0016597;GO:0016597;GO:0016787;GO:0016787;GO:0016810;GO:0019482;GO:…	K01464	EC:3.5.2.2	F	12N8J;0DI51;1AX0U;1CSVF;18XYI;0UKHV;0V4HE;09TIF;KOG2584	dihydropyrimidinase [Source:MGI Symbol;Acc:MGI:1928679]	64705	Q9EQF5	ko00983(Drug metabolism - other enzymes);ko00770(Pantothenate and CoA biosynthesis);ko00410(beta-Alanine metabolism);ko00240(Pyrimidine metabolism)	GO:0006208//pyrimidine nucleobase catabolic process;GO:0006208//pyrimidine nucleobase catabolic process;GO:0006208//pyrimidine nucleobase catabolic process;GO:0006210//thymine catabolic process;GO:0006210//thymine catabolic process;GO:0006210//thymine catabolic process;GO:0006212//uracil catabolic process;GO:0006212//uracil catabolic process;GO:0006212//uracil catabolic process;GO:0006212//uracil…	GO:0005737//cytoplasm;GO:0005829//cytosol;GO:0005829//cytosol;GO:0005829//cytosol;GO:0032991//protein-containing complex;GO:0032991//protein-containing complex;GO:0005737//cytoplasm;GO:0005829//cytosol;GO:0005829//cytosol;GO:0032991//protein-containing complex;	GO:0002058//uracil binding;GO:0002058//uracil binding;GO:0002058//uracil binding;GO:0002059//thymine binding;GO:0002059//thymine binding;GO:0002059//thymine binding;GO:0004157//dihydropyrimidinase activity;GO:0004157//dihydropyrimidinase activity;GO:0004157//dihydropyrimidinase activity;GO:0004157//dihydropyrimidinase activity;GO:0004157//dihydropyrimidinase activity;GO:0004157//dihydropyrimidina…
ENSMUSG00000028532	85.32430066	12.7577465	157.8908548	12.37607714	3.629482189	0.000172097	0.011452263	Up Regulation	4	100633872	100886417	+	6020	Cachd1	GO:0005245;GO:0005891;GO:0006811;GO:0006816;GO:0008150;GO:0016020;GO:0016021;GO:0070588;GO:0006811;GO:0006816;GO:0016020;GO:0016021;	-	-	T;P	09YZN;1CXQ2;12TEN;1ARVA;KOG2353;18SN6;0V9X8;0UH7Q;0DNSU	cache domain containing 1 [Source:MGI Symbol;Acc:MGI:2444177]	320508	Q6PDJ1	-	GO:0006811//ion transport;GO:0006816//calcium ion transport;GO:0008150//biological_process;GO:0070588//calcium ion transmembrane transport;GO:0006811//ion transport;GO:0006816//calcium ion transport;	GO:0005891//voltage-gated calcium channel complex;GO:0016020//membrane;GO:0016021//integral component of membrane;GO:0016020//membrane;GO:0016021//integral component of membrane;	GO:0005245//voltage-gated calcium channel activity;
ENSMUSG00000033904	225.8122985	365.1468625	86.4777345	0.236830008	-2.078076201	0.000175889	0.011658527	Down Regulation	7	118311775	118336247	+	8256	Ccp110	GO:0005515;GO:0005515;GO:0005737;GO:0005813;GO:0005813;GO:0005814;GO:0005814;GO:0005814;GO:0005814;GO:0005814;GO:0005815;GO:0005815;GO:0005856;GO:0005929;GO:0007099;GO:0007099;GO:0007099;GO:0007099;GO:0030030;GO:0032053;GO:0032053;GO:0032465;GO:0032465;GO:0032465;GO:0032991;GO:0032991;GO:0042995;GO:0045724;GO:0051298;GO:0051298;GO:0051298;GO:0051298;GO:1902018;GO:1902018;GO:1902018;GO:1903723;GO:…	K16453	-	Z;S	12Q20;0V7N9;0IF00;09WPT;18Y4I;1AWSE;0DHZG;0UME6;1CSQ4	centriolar coiled coil protein 110 [Source:MGI Symbol;Acc:MGI:2141942]	101565	Q7TSH4	-	GO:0007099//centriole replication;GO:0007099//centriole replication;GO:0007099//centriole replication;GO:0007099//centriole replication;GO:0030030//cell projection organization;GO:0032053//ciliary basal body organization;GO:0032053//ciliary basal body organization;GO:0032465//regulation of cytokinesis;GO:0032465//regulation of cytokinesis;GO:0032465//regulation of cytokinesis;GO:0045724//positive…	GO:0005737//cytoplasm;GO:0005813//centrosome;GO:0005813//centrosome;GO:0005814//centriole;GO:0005814//centriole;GO:0005814//centriole;GO:0005814//centriole;GO:0005814//centriole;GO:0005815//microtubule organizing center;GO:0005815//microtubule organizing center;GO:0005856//cytoskeleton;GO:0005929//cilium;GO:0032991//protein-containing complex;GO:0032991//protein-containing complex;GO:0042995//cel…	GO:0005515//protein binding;GO:0005515//protein binding;GO:0005515//protein binding;GO:0005515//protein binding;
ENSMUSG00000055546	24.88976664	46.64149144	3.138041836	0.067280049	-3.893677431	0.000177782	0.011714087	Down Regulation	11	46701627	46735159	+	2173	Timd4	GO:0001786;GO:0005515;GO:0016020;GO:0016021;GO:0043277;	-	-	S;T	1D1KF;0IYS0;0DSAY;0UUJW;13U5H;193CB;0VFJ8;1B59I;0A4VG	T cell immunoglobulin and mucin domain containing 4 [Source:MGI Symbol;Acc:MGI:2445125]	276891	Q6U7R4	-	GO:0043277//apoptotic cell clearance;	GO:0016020//membrane;GO:0016021//integral component of membrane;	GO:0001786//phosphatidylserine binding;GO:0005515//protein binding;
ENSMUSG00000048612	150.9984391	57.84803027	244.148848	4.22052137	2.077421229	0.000178119	0.011714087	Up Regulation	19	37887484	38032025	-	12603	Myof	GO:0005886;GO:0007520;GO:0016020;GO:0016021;GO:0016021;GO:0030659;GO:0031410;GO:0046872;GO:0001778;GO:0001778;GO:0005543;GO:0005543;GO:0005543;GO:0005634;GO:0005886;GO:0005886;GO:0005886;GO:0005901;GO:0006071;GO:0007009;GO:0007520;GO:0016020;GO:0016021;GO:0016021;GO:0030659;GO:0030947;GO:0031410;GO:0031410;GO:0031965;GO:0033292;GO:0033292;GO:0034605;GO:0043231;GO:0046872;GO:0048747;GO:0061025;GO:…	K22125	-	M	09TCK;0DEPV;12QQ5;KOG1326;1CPDJ;0V4BR;0UGS5;1946V;1ASG4	myoferlin [Source:MGI Symbol;Acc:MGI:1919192]	226101	Q69ZN7	-	GO:0007520//myoblast fusion;GO:0001778//plasma membrane repair;GO:0001778//plasma membrane repair;GO:0006071//glycerol metabolic process;GO:0007009//plasma membrane organization;GO:0007520//myoblast fusion;GO:0030947//regulation of vascular endothelial growth factor receptor signaling pathway;GO:0033292//T-tubule organization;GO:0033292//T-tubule organization;GO:0034605//cellular response to heat…	GO:0005886//plasma membrane;GO:0016020//membrane;GO:0016021//integral component of membrane;GO:0016021//integral component of membrane;GO:0030659//cytoplasmic vesicle membrane;GO:0031410//cytoplasmic vesicle;GO:0005634//nucleus;GO:0005886//plasma membrane;GO:0005886//plasma membrane;GO:0005886//plasma membrane;GO:0005901//caveola;GO:0016020//membrane;GO:0016021//integral component of membrane;GO:…	GO:0046872//metal ion binding;GO:0005543//phospholipid binding;GO:0005543//phospholipid binding;GO:0005543//phospholipid binding;GO:0046872//metal ion binding;GO:0005543//phospholipid binding;GO:0046872//metal ion binding;
ENSMUSG00000042379	395.1426992	36.86712593	753.4182724	20.43604576	4.353044166	0.000180307	0.011811868	Up Regulation	13	113346193	113354632	+	2097	Esm1	GO:0001525;GO:0001525;GO:0001525;GO:0002040;GO:0002040;GO:0005171;GO:0005171;GO:0005171;GO:0005178;GO:0005178;GO:0005178;GO:0005520;GO:0005575;GO:0005576;GO:0005576;GO:0008284;GO:0008284;GO:1902204;GO:1902204;GO:1902204;	-	-	W;T	13JHJ;0DNDK;0A0SG;KOG1218;0VBNR;1CTPQ;192PU;0URQM;1B2D6	endothelial cell-specific molecule 1 [Source:MGI Symbol;Acc:MGI:1918940]	71690	Q9QYY7;B9EJX9	-	GO:0001525//angiogenesis;GO:0001525//angiogenesis;GO:0001525//angiogenesis;GO:0002040//sprouting angiogenesis;GO:0002040//sprouting angiogenesis;GO:0008284//positive regulation of cell population proliferation;GO:0008284//positive regulation of cell population proliferation;GO:1902204//positive regulation of hepatocyte growth factor receptor signaling pathway;GO:1902204//positive regulation of he…	GO:0005575//cellular_component;GO:0005576//extracellular region;GO:0005576//extracellular region;	GO:0005171//hepatocyte growth factor receptor binding;GO:0005171//hepatocyte growth factor receptor binding;GO:0005171//hepatocyte growth factor receptor binding;GO:0005178//integrin binding;GO:0005178//integrin binding;GO:0005178//integrin binding;GO:0005520//insulin-like growth factor binding;
ENSMUSG00000050440	5370.174962	9638.564355	1101.785569	0.114310133	-3.128974804	0.000182186	0.011888697	Down Regulation	7	30641793	30643457	-	410	Hamp	GO:0000122;GO:0002262;GO:0005179;GO:0005507;GO:0005576;GO:0005576;GO:0005615;GO:0005615;GO:0005634;GO:0006879;GO:0006879;GO:0006879;GO:0006879;GO:0007259;GO:0010039;GO:0031668;GO:0034760;GO:0034760;GO:0042742;GO:0042742;GO:0043032;GO:0045779;GO:0045944;GO:0050728;GO:0050832;GO:0055072;GO:0060586;GO:1903364;GO:1904479;	K23106	-	O;W	0UWUN;0J3JD;1B6V7;0AB7X;1D5U1;13YBT;0VN8G;0DWJ1	hepcidin antimicrobial peptide [Source:MGI Symbol;Acc:MGI:1933533]	84506	Q9EQ21	ko04350(TGF-beta signaling pathway)	GO:0000122//negative regulation of transcription by RNA polymerase II;GO:0002262//myeloid cell homeostasis;GO:0006879//cellular iron ion homeostasis;GO:0006879//cellular iron ion homeostasis;GO:0006879//cellular iron ion homeostasis;GO:0006879//cellular iron ion homeostasis;GO:0007259//receptor signaling pathway via JAK-STAT;GO:0010039//response to iron ion;GO:0031668//cellular response to extrac…	GO:0005576//extracellular region;GO:0005576//extracellular region;GO:0005615//extracellular space;GO:0005615//extracellular space;GO:0005634//nucleus;	GO:0005179//hormone activity;GO:0005507//copper ion binding;
ENSMUSG00000026355	253.0376153	103.0059616	403.069269	3.913067388	1.968299955	0.000184155	0.011970791	Up Regulation	1	128259327	128287401	-	4666	Mcm6	GO:0000166;GO:0000727;GO:0003677;GO:0003677;GO:0003678;GO:0003678;GO:0003678;GO:0003678;GO:0003688;GO:0003697;GO:0003697;GO:0004386;GO:0005515;GO:0005515;GO:0005524;GO:0005524;GO:0005634;GO:0005634;GO:0005634;GO:0005634;GO:0005634;GO:0005654;GO:0005654;GO:0005694;GO:0006260;GO:0006260;GO:0006267;GO:0006268;GO:0006268;GO:0006270;GO:0007049;GO:0016787;GO:0032508;GO:0042555;GO:0042555;GO:0042555;GO:…	K02542	EC:3.6.4.12	L	0DGF8;18VIT;0V65Z;KOG0480;0UK0K;12P59;1CWTI;09V6E;1B294	minichromosome maintenance complex component 6 [Source:MGI Symbol;Acc:MGI:1298227]	17219	P97311;Q542I2	ko04113(Meiosis - yeast);ko04111(Cell cycle - yeast);ko04110(Cell cycle);ko03030(DNA replication)	GO:0000727//double-strand break repair via break-induced replication;GO:0006260//DNA replication;GO:0006260//DNA replication;GO:0006267//pre-replicative complex assembly involved in nuclear cell cycle DNA replication;GO:0006268//DNA unwinding involved in DNA replication;GO:0006268//DNA unwinding involved in DNA replication;GO:0006270//DNA replication initiation;GO:0007049//cell cycle;GO:0032508//…	GO:0005634//nucleus;GO:0005634//nucleus;GO:0005634//nucleus;GO:0005634//nucleus;GO:0005634//nucleus;GO:0005654//nucleoplasm;GO:0005654//nucleoplasm;GO:0005694//chromosome;GO:0042555//MCM complex;GO:0042555//MCM complex;GO:0042555//MCM complex;GO:0042555//MCM complex;GO:0042555//MCM complex;GO:0071162//CMG complex;GO:0005634//nucleus;GO:0005634//nucleus;GO:0042555//MCM complex;	GO:0000166//nucleotide binding;GO:0003677//DNA binding;GO:0003677//DNA binding;GO:0003678//DNA helicase activity;GO:0003678//DNA helicase activity;GO:0003678//DNA helicase activity;GO:0003678//DNA helicase activity;GO:0003688//DNA replication origin binding;GO:0003697//single-stranded DNA binding;GO:0003697//single-stranded DNA binding;GO:0004386//helicase activity;GO:0005515//protein binding;GO:…
ENSMUSG00000043629	472.8109656	4.969025862	940.6529054	189.3032823	7.564555615	0.000185642	0.012021048	Up Regulation	1	52961483	53059338	-	4330	1700019D03Rik	GO:0003674;GO:0005886;GO:0008150;GO:0016020;GO:0034237;GO:0003674;GO:0005886;GO:0008150;GO:0016020;GO:0034237;GO:0003674;GO:0005886;GO:0008150;GO:0016020;GO:0034237;GO:0003674;GO:0005886;GO:0008150;GO:0016020;GO:0034237;GO:0003674;GO:0005886;GO:0008150;GO:0016020;GO:0034237;GO:0003674;GO:0005886;GO:0008150;GO:0016020;GO:0034237;GO:0003674;GO:0005886;GO:0008150;GO:0016020;GO:0034237;	-	-	S	1D561;0DVVS;0UWBH;0VKSV;1B6RZ;0A9V5;0J194;193YZ;13UR1	RIKEN cDNA 1700019D03 gene [Source:MGI Symbol;Acc:MGI:1914330]	67080	Q9CPS8	-	GO:0008150//biological_process;GO:0008150//biological_process;GO:0008150//biological_process;GO:0008150//biological_process;GO:0008150//biological_process;GO:0008150//biological_process;GO:0008150//biological_process;	GO:0005886//plasma membrane;GO:0016020//membrane;GO:0005886//plasma membrane;GO:0016020//membrane;GO:0005886//plasma membrane;GO:0016020//membrane;GO:0005886//plasma membrane;GO:0016020//membrane;GO:0005886//plasma membrane;GO:0016020//membrane;GO:0005886//plasma membrane;GO:0016020//membrane;GO:0005886//plasma membrane;GO:0016020//membrane;	GO:0003674//molecular_function;GO:0034237//protein kinase A regulatory subunit binding;GO:0003674//molecular_function;GO:0034237//protein kinase A regulatory subunit binding;GO:0003674//molecular_function;GO:0034237//protein kinase A regulatory subunit binding;GO:0003674//molecular_function;GO:0034237//protein kinase A regulatory subunit binding;GO:0003674//molecular_function;GO:0034237//protein …
ENSMUSG00000034413	29.33408694	5.810018728	52.85815515	9.097759856	3.185511354	0.000186932	0.012058178	Up Regulation	17	26633803	26665323	+	6331	Neurl1b	GO:0046872;GO:0046872;GO:0005515;GO:0005737;GO:0005769;GO:0005769;GO:0007219;GO:0016567;GO:0016740;GO:0046872;GO:0061630;GO:0061630;GO:0070086;GO:0070086;	K01931	EC:2.3.2.27	O	1B17H;09U3B;0DFD4;1CWYR;KOG4172;0V52F;KOG4625;191C1;12SCR;0UQ0E	neuralized E3 ubiquitin protein ligase 1B [Source:MGI Symbol;Acc:MGI:3643092]	240055	Q0MW30	-	GO:0007219//Notch signaling pathway;GO:0016567//protein ubiquitination;GO:0070086//ubiquitin-dependent endocytosis;GO:0070086//ubiquitin-dependent endocytosis;	GO:0005737//cytoplasm;GO:0005769//early endosome;GO:0005769//early endosome;	GO:0046872//metal ion binding;GO:0046872//metal ion binding;GO:0005515//protein binding;GO:0016740//transferase activity;GO:0046872//metal ion binding;GO:0061630//ubiquitin protein ligase activity;GO:0061630//ubiquitin protein ligase activity;
ENSMUSG00000031594	8592.621359	14707.61102	2477.6317	0.168459153	-2.569529274	0.000190158	0.012219465	Down Regulation	8	41644471	41668193	-	4434	Fgl1	GO:0005576;GO:0072574;	-	-	S;E	13K8T;0UHD2;1ARII;1CY3C;0DP5E;0VCD3;09TIR;KOG2579;18SWC	fibrinogen-like protein 1 [Source:MGI Symbol;Acc:MGI:102795]	234199	Q71KU9;A0A0R4J0E1	-	GO:0072574//hepatocyte proliferation;	GO:0005576//extracellular region;	-
[truncated: 16,582 more rows]
