# Supplementary material for: AAV induces hepatic necroptosis and carcinoma in diabetic and obese mice dependent on Pebp1 pathway
Source: EMBO Mol Med. 2023 Jun 5;15(7):e17230. doi: 10.15252/emmm.202217230 (PMC10331584; doi:10.15252/emmm.202217230)
Supplement: Supplementary file 3 — Source Data for Figure 1 [file EMMM-15-e17230-s007.zip › Source Data for Figure 1/Figure 1/1V/rAAV-adj vs PBS.xls]

id	baseMean	baseMean_PBS	baseMean_rAAV:adj	foldChange(rAAV:adj/PBS)	log2FoldChange	pval	padj	Regulation	Chromosome	Start Site	End Site	Direction	Length	Name	GO	KEGG	EC	eggNOG Class	eggNOG	Description	Entrez_geneID	UniProtAC	Pathway	BP	CC	MF
ENSMUSG00000061540	2105.07829	870.2027902	3339.953789	3.838132705	1.940404594	6.83E-12	1.11E-07	Up Regulation	4	63280686	63284115	+	775	Orm2	GO:0002682;GO:0005576;GO:0005615;GO:0005615;GO:0006953;	K17308	-	W;G	0A6MS;0VHFW;13QCS;0IWZI;1ATJ1;0DSRG;0UP4B;193FT;1D3GW	orosomucoid 2 [Source:MGI Symbol;Acc:MGI:97444]	18406	P07361	-	GO:0002682//regulation of immune system process;GO:0006953//acute-phase response;	GO:0005576//extracellular region;GO:0005615//extracellular space;GO:0005615//extracellular space;	-
ENSMUSG00000031765	3631.836431	1544.953524	5718.719339	3.701547815	1.888128665	1.09E-09	8.88E-06	Up Regulation	8	94905710	94906955	+	1246	Mt1	GO:0005507;GO:0005634;GO:0005634;GO:0005737;GO:0005737;GO:0005764;GO:0005829;GO:0005829;GO:0006875;GO:0006882;GO:0006882;GO:0007263;GO:0008270;GO:0008270;GO:0010273;GO:0010273;GO:0043524;GO:0045926;GO:0046872;GO:0046872;GO:0046872;GO:0046872;GO:0071247;GO:0071276;GO:0071280;GO:0071294;GO:0071294;GO:0046872;GO:0046872;	K14739	-	P	149A1;0UWX6;0DWP7;1B6VA;0ABH5;196KZ;1D5XW;0VNIF;0JFS1	metallothionein 1 [Source:MGI Symbol;Acc:MGI:97171]	17748	P02802	ko04978(Mineral absorption);ko04212(Longevity regulating pathway - worm)	GO:0006875//cellular metal ion homeostasis;GO:0006882//cellular zinc ion homeostasis;GO:0006882//cellular zinc ion homeostasis;GO:0007263//nitric oxide mediated signal transduction;GO:0010273//detoxification of copper ion;GO:0010273//detoxification of copper ion;GO:0043524//negative regulation of neuron apoptotic process;GO:0045926//negative regulation of growth;GO:0071247//cellular response to c…	GO:0005634//nucleus;GO:0005634//nucleus;GO:0005737//cytoplasm;GO:0005737//cytoplasm;GO:0005764//lysosome;GO:0005829//cytosol;GO:0005829//cytosol;	GO:0005507//copper ion binding;GO:0008270//zinc ion binding;GO:0008270//zinc ion binding;GO:0046872//metal ion binding;GO:0046872//metal ion binding;GO:0046872//metal ion binding;GO:0046872//metal ion binding;GO:0046872//metal ion binding;GO:0046872//metal ion binding;
ENSMUSG00000058672	1759.064734	2521.435311	996.6941566	0.395288411	-1.339022437	1.52E-06	0.008218701	Down Regulation	13	34258257	34261990	-	1610	Tubb2a	GO:0000166;GO:0000226;GO:0000278;GO:0001764;GO:0003924;GO:0005200;GO:0005200;GO:0005525;GO:0005525;GO:0005525;GO:0005737;GO:0005737;GO:0005856;GO:0005874;GO:0005874;GO:0005874;GO:0005874;GO:0005874;GO:0007017;	K07375	-	Z	1ATQT;18UQI;KOG1375;0V5GJ;12NDK;1CSK9;09UH7;0DHVM;0UI5E	tubulin, beta 2A class IIA [Source:MGI Symbol;Acc:MGI:107861]	22151	Q7TMM9	ko05132(Salmonella infection);ko05130(Pathogenic Escherichia coli infection);ko05022(Pathways of neurodegeneration - multiple diseases);ko05020(Prion disease);ko05016(Huntington disease);ko05014(Amyotrophic lateral sclerosis);ko05012(Parkinson disease);ko05010(Alzheimer disease);ko04540(Gap junction);ko04145(Phagosome)	GO:0000226//microtubule cytoskeleton organization;GO:0000278//mitotic cell cycle;GO:0001764//neuron migration;GO:0007017//microtubule-based process;	GO:0005737//cytoplasm;GO:0005737//cytoplasm;GO:0005856//cytoskeleton;GO:0005874//microtubule;GO:0005874//microtubule;GO:0005874//microtubule;GO:0005874//microtubule;GO:0005874//microtubule;	GO:0000166//nucleotide binding;GO:0003924//GTPase activity;GO:0005200//structural constituent of cytoskeleton;GO:0005200//structural constituent of cytoskeleton;GO:0005525//GTP binding;GO:0005525//GTP binding;GO:0005525//GTP binding;
ENSMUSG00000062825	2244.36429	3218.15958	1270.568999	0.394812304	-1.340761144	4.08E-06	0.014433589	Down Regulation	11	120236516	120239368	-	2658	Actg1	GO:0000166;GO:0001525;GO:0001738;GO:0005200;GO:0005515;GO:0005522;GO:0005524;GO:0005737;GO:0005829;GO:0005856;GO:0005884;GO:0005884;GO:0005886;GO:0005911;GO:0005925;GO:0009612;GO:0010628;GO:0015629;GO:0030016;GO:0030335;GO:0031625;GO:0031941;GO:0042802;GO:0043034;GO:0043209;GO:0043296;GO:0044305;GO:0045177;GO:0045214;GO:0045335;GO:0048488;GO:0051492;GO:0051592;GO:0051893;GO:0070062;GO:0071346;GO:…	K05692	-	Z	09TDS;12N6D;0DEQX;195P5;1AX31;0V4CV;KOG0676;1CPEN;0UR4K	actin, gamma, cytoplasmic 1 [Source:MGI Symbol;Acc:MGI:87906]	11465	P63260;Q4KL81	ko05418(Fluid shear stress and atherosclerosis);ko05416(Viral myocarditis);ko05414(Dilated cardiomyopathy);ko05412(Arrhythmogenic right ventricular cardiomyopathy);ko05410(Hypertrophic cardiomyopathy);ko05225(Hepatocellular carcinoma);ko05205(Proteoglycans in cancer);ko05164(Influenza A);ko05135(Yersinia infection);ko05132(Salmonella infection);ko05131(Shigellosis);ko05130(Pathogenic Escherichia …	GO:0001525//angiogenesis;GO:0001738//morphogenesis of a polarized epithelium;GO:0009612//response to mechanical stimulus;GO:0010628//positive regulation of gene expression;GO:0030335//positive regulation of cell migration;GO:0045214//sarcomere organization;GO:0048488//synaptic vesicle endocytosis;GO:0051492//regulation of stress fiber assembly;GO:0051592//response to calcium ion;GO:0051893//regul…	GO:0005737//cytoplasm;GO:0005829//cytosol;GO:0005856//cytoskeleton;GO:0005884//actin filament;GO:0005884//actin filament;GO:0005886//plasma membrane;GO:0005911//cell-cell junction;GO:0005925//focal adhesion;GO:0015629//actin cytoskeleton;GO:0030016//myofibril;GO:0031941//filamentous actin;GO:0043034//costamere;GO:0043209//myelin sheath;GO:0043296//apical junction complex;GO:0044305//calyx of Held…	GO:0000166//nucleotide binding;GO:0005200//structural constituent of cytoskeleton;GO:0005515//protein binding;GO:0005522//profilin binding;GO:0005524//ATP binding;GO:0031625//ubiquitin protein ligase binding;GO:0042802//identical protein binding;GO:0098973//structural constituent of postsynaptic actin cytoskeleton;GO:0098973//structural constituent of postsynaptic actin cytoskeleton;GO:0098973//s…
ENSMUSG00000053303	1727.280207	906.9600973	2547.600317	2.808944214	1.490027972	4.44E-06	0.014433589	Up Regulation	19	7758406	7780032	-	2949	Slc22a26	GO:0015711;GO:0016020;GO:0016021;GO:0016021;GO:0022857;GO:0055085;GO:0015711;GO:0016020;GO:0016021;GO:0016021;GO:0022857;GO:0055085;	K08206	-	I	KOG0255	solute carrier family 22 (organic cation transporter), member 26 [Source:MGI Symbol;Acc:MGI:2385316]	236149	Q91WJ2	-	GO:0015711//organic anion transport;GO:0055085//transmembrane transport;GO:0015711//organic anion transport;GO:0055085//transmembrane transport;	GO:0016020//membrane;GO:0016021//integral component of membrane;GO:0016021//integral component of membrane;GO:0016020//membrane;GO:0016021//integral component of membrane;GO:0016021//integral component of membrane;	GO:0022857//transmembrane transporter activity;GO:0022857//transmembrane transporter activity;
ENSMUSG00000039196	12365.54226	7446.660297	17284.42423	2.321097451	1.214807095	6.58E-06	0.016805725	Up Regulation	4	63262797	63266400	+	775	Orm1	GO:0002682;GO:0005576;GO:0005615;GO:0005615;GO:0006953;	K17308	-	W;G	0A6MS;0VHFW;13QCS;0IWZI;1ATJ1;0DSRG;0UP4B;193FT;1D3GW	orosomucoid 1 [Source:MGI Symbol;Acc:MGI:97443]	18405	Q60590	-	GO:0002682//regulation of immune system process;GO:0006953//acute-phase response;	GO:0005576//extracellular region;GO:0005615//extracellular space;GO:0005615//extracellular space;	-
ENSMUSG00000028211	1251.497515	712.1467749	1790.848254	2.514717917	1.330396578	7.23E-06	0.016805725	Up Regulation	4	11156431	11174379	+	6475	Trp53inp1	GO:0000045;GO:0005634;GO:0005634;GO:0005634;GO:0005634;GO:0005737;GO:0005776;GO:0005776;GO:0005776;GO:0005776;GO:0005829;GO:0005829;GO:0005829;GO:0006355;GO:0006914;GO:0006915;GO:0007050;GO:0008285;GO:0008285;GO:0009408;GO:0010506;GO:0010508;GO:0010508;GO:0010508;GO:0010628;GO:0010629;GO:0016209;GO:0016605;GO:0030336;GO:0031410;GO:0034644;GO:0043065;GO:0045893;GO:0045893;GO:0045893;GO:0045893;GO:…	K15310	-	K	1AWTF;0DI9P;13NHP;0UKQI;1CT06;09WZ5;0IJ9V;18XKI;0V7X6	transformation related protein 53 inducible nuclear protein 1 [Source:MGI Symbol;Acc:MGI:1926609]	60599	Q9QXE4;Q3UQK9	-	GO:0000045//autophagosome assembly;GO:0006355//regulation of transcription, DNA-templated;GO:0006914//autophagy;GO:0006915//apoptotic process;GO:0007050//regulation of cell cycle;GO:0008285//negative regulation of cell population proliferation;GO:0008285//negative regulation of cell population proliferation;GO:0009408//response to heat;GO:0010506//regulation of autophagy;GO:0010508//positive regu…	GO:0005634//nucleus;GO:0005634//nucleus;GO:0005634//nucleus;GO:0005634//nucleus;GO:0005737//cytoplasm;GO:0005776//autophagosome;GO:0005776//autophagosome;GO:0005776//autophagosome;GO:0005776//autophagosome;GO:0005829//cytosol;GO:0005829//cytosol;GO:0005829//cytosol;GO:0016605//PML body;GO:0031410//cytoplasmic vesicle;	GO:0016209//antioxidant activity;
ENSMUSG00000032078	1830.935705	1088.224864	2573.646547	2.36499517	1.241837237	8.28E-06	0.016834749	Up Regulation	9	46184362	46193941	+	3583	Zpr1	GO:0000226;GO:0001833;GO:0001834;GO:0005515;GO:0005515;GO:0005515;GO:0005634;GO:0005634;GO:0005634;GO:0005634;GO:0005654;GO:0005654;GO:0005654;GO:0005730;GO:0005730;GO:0005730;GO:0005737;GO:0005737;GO:0005737;GO:0005737;GO:0006397;GO:0007275;GO:0008270;GO:0008270;GO:0008283;GO:0008380;GO:0010628;GO:0010628;GO:0010628;GO:0010628;GO:0015030;GO:0015030;GO:0015030;GO:0015030;GO:0021510;GO:0030154;GO:…	K06874	-	S	0UGQI;0DFEQ;09U55;12NIX;1AREG;1CQ4G;18S4V;0V54A;KOG2703	ZPR1 zinc finger [Source:MGI Symbol;Acc:MGI:1330262]	22687	Q62384	-	GO:0000226//microtubule cytoskeleton organization;GO:0001833//inner cell mass cell proliferation;GO:0001834//trophectodermal cell proliferation;GO:0006397//mRNA processing;GO:0007275//multicellular organism development;GO:0008283//cell population proliferation;GO:0008380//RNA splicing;GO:0010628//positive regulation of gene expression;GO:0010628//positive regulation of gene expression;GO:0010628/…	GO:0005634//nucleus;GO:0005634//nucleus;GO:0005634//nucleus;GO:0005634//nucleus;GO:0005654//nucleoplasm;GO:0005654//nucleoplasm;GO:0005654//nucleoplasm;GO:0005730//nucleolus;GO:0005730//nucleolus;GO:0005730//nucleolus;GO:0005737//cytoplasm;GO:0005737//cytoplasm;GO:0005737//cytoplasm;GO:0005737//cytoplasm;GO:0015030//Cajal body;GO:0015030//Cajal body;GO:0015030//Cajal body;GO:0015030//Cajal body;G…	GO:0005515//protein binding;GO:0005515//protein binding;GO:0005515//protein binding;GO:0008270//zinc ion binding;GO:0008270//zinc ion binding;GO:0030971//receptor tyrosine kinase binding;GO:0031369//translation initiation factor binding;GO:0031369//translation initiation factor binding;GO:0031369//translation initiation factor binding;GO:0031369//translation initiation factor binding;GO:0046872//…
ENSMUSG00000026072	690.0733506	288.4506905	1091.696011	3.784688499	1.920174563	1.84E-05	0.033315466	Up Regulation	1	40264240	40356417	+	6363	Il1r1	GO:0002020;GO:0004908;GO:0004908;GO:0004908;GO:0004908;GO:0004908;GO:0004909;GO:0005161;GO:0005161;GO:0005515;GO:0005515;GO:0005515;GO:0005576;GO:0005615;GO:0005634;GO:0005886;GO:0006954;GO:0007165;GO:0009314;GO:0009897;GO:0009986;GO:0009986;GO:0010286;GO:0014069;GO:0016020;GO:0016020;GO:0016020;GO:0016021;GO:0016787;GO:0019221;GO:0019966;GO:0019966;GO:0030424;GO:0032729;GO:0032729;GO:0032729;GO:…	K04386	-	W;T	1ASFK;0UGRE;0IQBC;18TBI;13MG9;1CQ57;09U5U;0DFFE;0V54U	interleukin 1 receptor, type I [Source:MGI Symbol;Acc:MGI:96545]	16177	P13504;Q32MH0	ko05418(Fluid shear stress and atherosclerosis);ko05166(Human T-cell leukemia virus 1 infection);ko05163(Human cytomegalovirus infection);ko05146(Amoebiasis);ko05131(Shigellosis);ko05130(Pathogenic Escherichia coli infection);ko04750(Inflammatory mediator regulation of TRP channels);ko04659(Th17 cell differentiation);ko04640(Hematopoietic cell lineage);ko04380(Osteoclast differentiation);ko04064(…	GO:0006954//inflammatory response;GO:0007165//signal transduction;GO:0009314//response to radiation;GO:0010286//heat acclimation;GO:0019221//cytokine-mediated signaling pathway;GO:0032729//positive regulation of interferon-gamma production;GO:0032729//positive regulation of interferon-gamma production;GO:0032729//positive regulation of interferon-gamma production;GO:0050727//regulation of inflamm…	GO:0005576//extracellular region;GO:0005615//extracellular space;GO:0005634//nucleus;GO:0005886//plasma membrane;GO:0009897//external side of plasma membrane;GO:0009986//cell surface;GO:0009986//cell surface;GO:0014069//postsynaptic density;GO:0016020//membrane;GO:0016020//membrane;GO:0016020//membrane;GO:0016021//integral component of membrane;GO:0030424//axon;GO:0032991//protein-containing comp…	GO:0002020//protease binding;GO:0004908//interleukin-1 receptor activity;GO:0004908//interleukin-1 receptor activity;GO:0004908//interleukin-1 receptor activity;GO:0004908//interleukin-1 receptor activity;GO:0004908//interleukin-1 receptor activity;GO:0004909//interleukin-1, type I, activating receptor activity;GO:0005161//platelet-derived growth factor receptor binding;GO:0005161//platelet-deriv…
ENSMUSG00000043079	223.7421582	325.1197669	122.3645496	0.37636761	-1.40978562	2.17E-05	0.035319424	Down Regulation	18	60727045	60793214	-	9533	Synpo	GO:0001725;GO:0003779;GO:0003779;GO:0003779;GO:0003779;GO:0005634;GO:0005737;GO:0005829;GO:0005829;GO:0005856;GO:0005923;GO:0008542;GO:0014069;GO:0015629;GO:0015629;GO:0030018;GO:0030054;GO:0030425;GO:0030865;GO:0032233;GO:0032233;GO:0032233;GO:0042995;GO:0043197;GO:0043204;GO:0045202;GO:0048169;GO:0097444;GO:0097444;GO:0097444;GO:0098685;GO:0098886;GO:0098886;GO:0098978;GO:0098978;GO:0099170;GO:…	K21112	-	Z;S	0IHBK;1CXX4;18VB4;0A1C0;0UISF;1AT2N;0DNZH;12TKH;0VC7K	synaptopodin [Source:MGI Symbol;Acc:MGI:1099446]	104027	Q3URF1	ko04530(Tight junction)	GO:0008542//visual learning;GO:0030865//cortical cytoskeleton organization;GO:0032233//positive regulation of actin filament bundle assembly;GO:0032233//positive regulation of actin filament bundle assembly;GO:0032233//positive regulation of actin filament bundle assembly;GO:0048169//regulation of long-term neuronal synaptic plasticity;GO:0098886//modification of dendritic spine;GO:0098886//modif…	GO:0001725//stress fiber;GO:0005634//nucleus;GO:0005737//cytoplasm;GO:0005829//cytosol;GO:0005829//cytosol;GO:0005856//cytoskeleton;GO:0005923//bicellular tight junction;GO:0014069//postsynaptic density;GO:0015629//actin cytoskeleton;GO:0015629//actin cytoskeleton;GO:0030018//Z disc;GO:0030054//cell junction;GO:0030425//dendrite;GO:0042995//cell projection;GO:0043197//dendritic spine;GO:0043204//…	GO:0003779//actin binding;GO:0003779//actin binding;GO:0003779//actin binding;GO:0003779//actin binding;GO:0003779//actin binding;GO:0003779//actin binding;GO:0003779//actin binding;GO:0003779//actin binding;GO:0003779//actin binding;GO:0003779//actin binding;GO:0003779//actin binding;GO:0003779//actin binding;GO:0003779//actin binding;GO:0003779//actin binding;GO:0003779//actin binding;GO:000377…
ENSMUSG00000033327	205.1313189	297.3617641	112.9008738	0.379675155	-1.3971625	4.38E-05	0.064821507	Down Regulation	17	34879431	34938789	+	13488	Tnxb	GO:0005518;GO:0005576;GO:0005615;GO:0006629;GO:0006631;GO:0006641;GO:0007160;GO:0008201;GO:0030198;GO:0030198;GO:0030199;GO:0030199;GO:0031012;GO:0032963;GO:0043506;GO:0048251;GO:0062023;GO:0098609;GO:0098633;GO:0005518;GO:0005576;GO:0005615;GO:0006629;GO:0006631;GO:0006641;GO:0007160;GO:0008201;GO:0030198;GO:0030198;GO:0030199;GO:0030199;GO:0031012;GO:0032963;GO:0043506;GO:0048251;GO:0062023;GO:…	K06252	-	T;W;E	1DFE0;0E8FR;KOG1225;0B4R4;KOG2579;13DHH;0WH9K	tenascin XB [Source:MGI Symbol;Acc:MGI:1932137]	81877	E9Q2T3	ko05206(MicroRNAs in cancer);ko05165(Human papillomavirus infection);ko04512(ECM-receptor interaction);ko04510(Focal adhesion);ko04151(PI3K-Akt signaling pathway)	GO:0006629//lipid metabolic process;GO:0006631//fatty acid metabolic process;GO:0006641//triglyceride metabolic process;GO:0007160//cell-matrix adhesion;GO:0030198//extracellular matrix organization;GO:0030198//extracellular matrix organization;GO:0030199//collagen fibril organization;GO:0030199//collagen fibril organization;GO:0032963//collagen metabolic process;GO:0043506//regulation of JUN kin…	GO:0005576//extracellular region;GO:0005615//extracellular space;GO:0031012//extracellular matrix;GO:0062023//collagen-containing extracellular matrix;GO:0005576//extracellular region;GO:0005615//extracellular space;GO:0031012//extracellular matrix;GO:0062023//collagen-containing extracellular matrix;GO:0005576//extracellular region;GO:0005615//extracellular space;GO:0031012//extracellular matrix…	GO:0005518//collagen binding;GO:0008201//heparin binding;GO:0098633//collagen fibril binding;GO:0005518//collagen binding;GO:0008201//heparin binding;GO:0098633//collagen fibril binding;GO:0005518//collagen binding;GO:0008201//heparin binding;GO:0098633//collagen fibril binding;GO:0005201//extracellular matrix structural constituent;GO:0005518//collagen binding;GO:0008201//heparin binding;GO:0098…
ENSMUSG00000035686	14621.48116	22134.16524	7108.79708	0.32116852	-1.638597606	5.08E-05	0.06880526	Down Regulation	7	97062145	97066937	-	2189	Thrsp	GO:0005515;GO:0005515;GO:0005634;GO:0005654;GO:0005654;GO:0005737;GO:0005829;GO:0005829;GO:0006629;GO:0009617;GO:0010866;GO:0042802;GO:0042802;GO:0042802;GO:0042803;GO:0046890;GO:0046890;GO:0046890;	-	-	K	13TR5;1932B;0VIGU;0A7TG;0UVIU;1D3WE;1B5IZ;0DUIS;0J34G	thyroid hormone responsive [Source:MGI Symbol;Acc:MGI:109126]	21835	Q62264;Q543J4;Q8BPB6	-	GO:0006629//lipid metabolic process;GO:0009617//response to bacterium;GO:0010866//regulation of triglyceride biosynthetic process;GO:0046890//regulation of lipid biosynthetic process;GO:0046890//regulation of lipid biosynthetic process;GO:0046890//regulation of lipid biosynthetic process;	GO:0005634//nucleus;GO:0005654//nucleoplasm;GO:0005654//nucleoplasm;GO:0005737//cytoplasm;GO:0005829//cytosol;GO:0005829//cytosol;	GO:0005515//protein binding;GO:0005515//protein binding;GO:0042802//identical protein binding;GO:0042802//identical protein binding;GO:0042802//identical protein binding;GO:0042803//protein homodimerization activity;
ENSMUSG00000017167	124.756236	189.2775737	60.23489833	0.318235791	-1.651831996	5.99E-05	0.071714008	Down Regulation	11	101061349	101081550	+	5875	Cntnap1	GO:0002175;GO:0005886;GO:0005918;GO:0007010;GO:0007155;GO:0016020;GO:0016021;GO:0016021;GO:0016021;GO:0016021;GO:0016021;GO:0017124;GO:0017124;GO:0017124;GO:0017124;GO:0019227;GO:0022010;GO:0022010;GO:0022010;GO:0022011;GO:0022011;GO:0022011;GO:0030054;GO:0030424;GO:0030424;GO:0030913;GO:0030913;GO:0030913;GO:0030913;GO:0031175;GO:0033010;GO:0033270;GO:0033270;GO:0033270;GO:0033270;GO:0033270;GO:…	K07379	-	W;T	0DI2H;12Q3Q;0UFSG;KOG3516;0V5DY;1CVRW;1ARMD;18SCU;09VPX	contactin associated protein-like 1 [Source:MGI Symbol;Acc:MGI:1858201]	53321	O54991	ko04514(Cell adhesion molecules)	GO:0002175//protein localization to paranode region of axon;GO:0007010//cytoskeleton organization;GO:0007155//cell adhesion;GO:0019227//neuronal action potential propagation;GO:0022010//central nervous system myelination;GO:0022010//central nervous system myelination;GO:0022010//central nervous system myelination;GO:0022011//myelination in peripheral nervous system;GO:0022011//myelination in peri…	GO:0005886//plasma membrane;GO:0005918//septate junction;GO:0016020//membrane;GO:0016021//integral component of membrane;GO:0016021//integral component of membrane;GO:0016021//integral component of membrane;GO:0016021//integral component of membrane;GO:0016021//integral component of membrane;GO:0030054//cell junction;GO:0030424//axon;GO:0030424//axon;GO:0033010//paranodal junction;GO:0033270//par…	GO:0017124//SH3 domain binding;GO:0017124//SH3 domain binding;GO:0017124//SH3 domain binding;GO:0017124//SH3 domain binding;
ENSMUSG00000039967	279.8485482	161.769277	397.9278194	2.459847919	1.298569123	6.17E-05	0.071714008	Up Regulation	4	34803113	34882960	-	9986	Zfp292	GO:0000981;GO:0001228;GO:0003677;GO:0003677;GO:0003677;GO:0005634;GO:0005634;GO:0005634;GO:0006357;GO:0045944;GO:0046872;GO:0000981;GO:0001228;GO:0001228;GO:0003677;GO:0003677;GO:0003677;GO:0003677;GO:0005634;GO:0005634;GO:0005634;GO:0005634;GO:0006357;GO:0045944;GO:0045944;GO:0046872;	-	-	K	18W6B;1CUPS;1AW71;0DJWE;KOG1721;0UU56;09YG4;0V9DY;12R68	zinc finger protein 292 [Source:MGI Symbol;Acc:MGI:1353423]	30046	Q9Z2U2	-	GO:0006357//regulation of transcription by RNA polymerase II;GO:0045944//positive regulation of transcription by RNA polymerase II;GO:0006357//regulation of transcription by RNA polymerase II;GO:0045944//positive regulation of transcription by RNA polymerase II;GO:0045944//positive regulation of transcription by RNA polymerase II;	GO:0005634//nucleus;GO:0005634//nucleus;GO:0005634//nucleus;GO:0005634//nucleus;GO:0005634//nucleus;GO:0005634//nucleus;GO:0005634//nucleus;	GO:0000981//DNA-binding transcription factor activity, RNA polymerase II-specific;GO:0001228//DNA-binding transcription activator activity, RNA polymerase II-specific;GO:0003677//DNA binding;GO:0003677//DNA binding;GO:0003677//DNA binding;GO:0046872//metal ion binding;GO:0000981//DNA-binding transcription factor activity, RNA polymerase II-specific;GO:0001228//DNA-binding transcription activator …
ENSMUSG00000029309	124.7529714	197.0319667	52.47397601	0.266322145	-1.908755699	9.33E-05	0.098845022	Down Regulation	5	104226977	104261599	-	2937	Sparcl1	GO:0005509;GO:0005509;GO:0005518;GO:0005576;GO:0005615;GO:0005615;GO:0007165;GO:0045202;GO:0046872;GO:0048856;GO:0050807;GO:0050840;GO:0062023;GO:0098965;GO:0098978;GO:0098978;GO:0099560;	-	-	W	09TMI;0UJSQ;0V4KK;KOG4004;1ARFX;0DEXZ;1CPMQ;12U4C;18U9G	SPARC-like 1 [Source:MGI Symbol;Acc:MGI:108110]	13602	P70663;Q3TYD5;Q3UYK7	-	GO:0007165//signal transduction;GO:0048856//anatomical structure development;GO:0050807//regulation of synapse organization;GO:0099560//synaptic membrane adhesion;	GO:0005576//extracellular region;GO:0005615//extracellular space;GO:0005615//extracellular space;GO:0045202//synapse;GO:0062023//collagen-containing extracellular matrix;GO:0098965//extracellular matrix of synaptic cleft;GO:0098978//glutamatergic synapse;GO:0098978//glutamatergic synapse;	GO:0005509//calcium ion binding;GO:0005509//calcium ion binding;GO:0005518//collagen binding;GO:0046872//metal ion binding;GO:0050840//extracellular matrix binding;
ENSMUSG00000025969	458.7702511	635.4827933	282.0577088	0.443847909	-1.171862696	9.94E-05	0.098845022	Down Regulation	1	62742444	62857854	+	11842	Nrp2	GO:0001525;GO:0001755;GO:0001764;GO:0003148;GO:0005021;GO:0005515;GO:0005515;GO:0005886;GO:0005886;GO:0007275;GO:0007399;GO:0007411;GO:0007411;GO:0007507;GO:0008201;GO:0016020;GO:0016020;GO:0016021;GO:0017154;GO:0017154;GO:0021612;GO:0021649;GO:0021675;GO:0021828;GO:0030154;GO:0030424;GO:0036486;GO:0038084;GO:0042802;GO:0046872;GO:0048846;GO:0050919;GO:0061549;GO:0061551;GO:0097374;GO:0097490;GO:…	K06819	-	W;T	0UKBY;1CSQH;0IHB5;0V7NM;1AZ3J;13HQ1;18V4I;09WQ4;0DHZV	neuropilin 2 [Source:MGI Symbol;Acc:MGI:1100492]	18187	O35375;Q3U5I8	-	GO:0001525//angiogenesis;GO:0001755//neural crest cell migration;GO:0001764//neuron migration;GO:0003148//outflow tract septum morphogenesis;GO:0007275//multicellular organism development;GO:0007399//nervous system development;GO:0007411//axon guidance;GO:0007411//axon guidance;GO:0007507//heart development;GO:0021612//facial nerve structural organization;GO:0021649//vestibulocochlear nerve struc…	GO:0005886//plasma membrane;GO:0005886//plasma membrane;GO:0016020//membrane;GO:0016020//membrane;GO:0016021//integral component of membrane;GO:0030424//axon;GO:0098978//glutamatergic synapse;GO:0099055//integral component of postsynaptic membrane;GO:0005886//plasma membrane;GO:0005886//plasma membrane;GO:0016020//membrane;GO:0016020//membrane;GO:0016021//integral component of membrane;GO:0030424…	GO:0005021//vascular endothelial growth factor-activated receptor activity;GO:0005515//protein binding;GO:0005515//protein binding;GO:0008201//heparin binding;GO:0017154//semaphorin receptor activity;GO:0017154//semaphorin receptor activity;GO:0042802//identical protein binding;GO:0046872//metal ion binding;GO:0005021//vascular endothelial growth factor-activated receptor activity;GO:0005515//pro…
ENSMUSG00000006445	185.0890578	264.8993612	105.2787544	0.39742925	-1.331230039	0.000103324	0.098845022	Down Regulation	4	141028551	141056695	+	4674	Epha2	GO:0000166;GO:0001501;GO:0001525;GO:0001568;GO:0001570;GO:0001649;GO:0001818;GO:0002043;GO:0004672;GO:0004713;GO:0004713;GO:0004714;GO:0004714;GO:0004714;GO:0004714;GO:0005003;GO:0005005;GO:0005515;GO:0005515;GO:0005524;GO:0005524;GO:0005886;GO:0005886;GO:0005886;GO:0005887;GO:0005887;GO:0005887;GO:0005887;GO:0005887;GO:0005925;GO:0005925;GO:0005925;GO:0006468;GO:0006915;GO:0006954;GO:0007155;GO:…	K05103	EC:2.7.10.1	T	0A4HX;1CRV8;1AVEP;192FE;0US7B;KOG0196;0V42J;12PWI;0DH50	Eph receptor A2 [Source:MGI Symbol;Acc:MGI:95278]	13836	Q03145	ko04360(Axon guidance);ko04151(PI3K-Akt signaling pathway);ko04015(Rap1 signaling pathway);ko04014(Ras signaling pathway);ko04010(MAPK signaling pathway)	GO:0001501//skeletal system development;GO:0001525//angiogenesis;GO:0001568//blood vessel development;GO:0001570//vasculogenesis;GO:0001649//osteoblast differentiation;GO:0001818//negative regulation of cytokine production;GO:0002043//blood vessel endothelial cell proliferation involved in sprouting angiogenesis;GO:0006468//protein phosphorylation;GO:0006915//apoptotic process;GO:0006954//inflamm…	GO:0005886//plasma membrane;GO:0005886//plasma membrane;GO:0005886//plasma membrane;GO:0005887//integral component of plasma membrane;GO:0005887//integral component of plasma membrane;GO:0005887//integral component of plasma membrane;GO:0005887//integral component of plasma membrane;GO:0005887//integral component of plasma membrane;GO:0005925//focal adhesion;GO:0005925//focal adhesion;GO:0005925/…	GO:0000166//nucleotide binding;GO:0004672//protein kinase activity;GO:0004713//protein tyrosine kinase activity;GO:0004713//protein tyrosine kinase activity;GO:0004714//transmembrane receptor protein tyrosine kinase activity;GO:0004714//transmembrane receptor protein tyrosine kinase activity;GO:0004714//transmembrane receptor protein tyrosine kinase activity;GO:0004714//transmembrane receptor pro…
ENSMUSG00000020044	161.3385644	232.1604388	90.51669005	0.389888521	-1.358866416	0.000122457	0.106366642	Down Regulation	10	86136236	86185370	+	8144	Timp3	GO:0002020;GO:0004857;GO:0005576;GO:0005604;GO:0005615;GO:0005615;GO:0005737;GO:0008191;GO:0008191;GO:0008191;GO:0008270;GO:0009725;GO:0010033;GO:0010466;GO:0010951;GO:0010951;GO:0030414;GO:0031012;GO:0034097;GO:0045861;GO:0046872;GO:0051045;GO:0051045;GO:0070373;GO:0071310;GO:1903984;GO:1904684;GO:0008191;GO:0010951;	K16866	-	O	0V7EK;0UK06;1922M;13H8I;09WG1;1CSFV;0DHRH;1AZIF;KOG4745	tissue inhibitor of metalloproteinase 3 [Source:MGI Symbol;Acc:MGI:98754]	21859	P39876;Q54AE5	ko05206(MicroRNAs in cancer);ko05205(Proteoglycans in cancer)	GO:0009725//response to hormone;GO:0010033//response to organic substance;GO:0010466//negative regulation of peptidase activity;GO:0010951//negative regulation of endopeptidase activity;GO:0010951//negative regulation of endopeptidase activity;GO:0034097//response to cytokine;GO:0045861//negative regulation of proteolysis;GO:0051045//negative regulation of membrane protein ectodomain proteolysis;…	GO:0005576//extracellular region;GO:0005604//basement membrane;GO:0005615//extracellular space;GO:0005615//extracellular space;GO:0005737//cytoplasm;GO:0031012//extracellular matrix;	GO:0002020//protease binding;GO:0004857//enzyme inhibitor activity;GO:0008191//metalloendopeptidase inhibitor activity;GO:0008191//metalloendopeptidase inhibitor activity;GO:0008191//metalloendopeptidase inhibitor activity;GO:0008270//zinc ion binding;GO:0030414//peptidase inhibitor activity;GO:0046872//metal ion binding;GO:0008191//metalloendopeptidase inhibitor activity;
ENSMUSG00000026043	362.6121385	550.9976774	174.2265996	0.316202058	-1.661081337	0.000124268	0.106366642	Down Regulation	1	45350698	45388866	+	9816	Col3a1	GO:0001501;GO:0001568;GO:0002020;GO:0005178;GO:0005201;GO:0005201;GO:0005201;GO:0005576;GO:0005581;GO:0005581;GO:0005586;GO:0005615;GO:0005615;GO:0005615;GO:0007160;GO:0007179;GO:0007229;GO:0007507;GO:0009314;GO:0009612;GO:0018149;GO:0021987;GO:0030020;GO:0030198;GO:0030199;GO:0031012;GO:0031012;GO:0034097;GO:0035025;GO:0042060;GO:0043588;GO:0046332;GO:0046872;GO:0048407;GO:0048565;GO:0050777;GO:…	K19720	-	W	0V43J;1AWYR;1D1S0;09T4V;KOG3544;0DEW1;18SHW;0UMAS;12N1R	collagen, type III, alpha 1 [Source:MGI Symbol;Acc:MGI:88453]	12825	P08121;Q3TVI5	ko05415(Diabetic cardiomyopathy);ko05146(Amoebiasis);ko04974(Protein digestion and absorption);ko04933(AGE-RAGE signaling pathway in diabetic complications);ko04926(Relaxin signaling pathway);ko04611(Platelet activation)	GO:0001501//skeletal system development;GO:0001568//blood vessel development;GO:0007160//cell-matrix adhesion;GO:0007179//transforming growth factor beta receptor signaling pathway;GO:0007229//integrin-mediated signaling pathway;GO:0007507//heart development;GO:0009314//response to radiation;GO:0009612//response to mechanical stimulus;GO:0018149//peptide cross-linking;GO:0021987//cerebral cortex …	GO:0005576//extracellular region;GO:0005581//collagen trimer;GO:0005581//collagen trimer;GO:0005586//collagen type III trimer;GO:0005615//extracellular space;GO:0005615//extracellular space;GO:0005615//extracellular space;GO:0031012//extracellular matrix;GO:0031012//extracellular matrix;GO:0062023//collagen-containing extracellular matrix;GO:0062023//collagen-containing extracellular matrix;GO:00…	GO:0002020//protease binding;GO:0005178//integrin binding;GO:0005201//extracellular matrix structural constituent;GO:0005201//extracellular matrix structural constituent;GO:0005201//extracellular matrix structural constituent;GO:0030020//extracellular matrix structural constituent conferring tensile strength;GO:0046332//SMAD binding;GO:0046872//metal ion binding;GO:0048407//platelet-derived growt…
ENSMUSG00000026042	48.99088044	77.40812788	20.573633	0.265781302	-1.911688483	0.000176899	0.139684087	Down Regulation	1	45413481	45542442	-	9591	Col5a2	GO:0001501;GO:0001503;GO:0005201;GO:0005201;GO:0005576;GO:0005581;GO:0005581;GO:0005588;GO:0005588;GO:0005588;GO:0005615;GO:0005615;GO:0030020;GO:0030198;GO:0030199;GO:0030199;GO:0030199;GO:0031012;GO:0043588;GO:0043588;GO:0043588;GO:0043588;GO:0046332;GO:0046872;GO:0048592;GO:0048592;GO:0062023;GO:0062023;GO:0071230;GO:1903225;GO:1903225;	K19721	-	W	0B0G2;196U4;14TNS;0E5WM;1BA4A;KOG3544;1DCW4;0V1AJ;0WCZ8	collagen, type V, alpha 2 [Source:MGI Symbol;Acc:MGI:88458]	12832	Q3U962	ko04974(Protein digestion and absorption)	GO:0001501//skeletal system development;GO:0001503//ossification;GO:0030198//extracellular matrix organization;GO:0030199//collagen fibril organization;GO:0030199//collagen fibril organization;GO:0030199//collagen fibril organization;GO:0043588//skin development;GO:0043588//skin development;GO:0043588//skin development;GO:0043588//skin development;GO:0048592//eye morphogenesis;GO:0048592//eye mor…	GO:0005576//extracellular region;GO:0005581//collagen trimer;GO:0005581//collagen trimer;GO:0005588//collagen type V trimer;GO:0005588//collagen type V trimer;GO:0005588//collagen type V trimer;GO:0005615//extracellular space;GO:0005615//extracellular space;GO:0031012//extracellular matrix;GO:0062023//collagen-containing extracellular matrix;GO:0062023//collagen-containing extracellular matrix;	GO:0005201//extracellular matrix structural constituent;GO:0005201//extracellular matrix structural constituent;GO:0030020//extracellular matrix structural constituent conferring tensile strength;GO:0046332//SMAD binding;GO:0046872//metal ion binding;
ENSMUSG00000022010	723.6914929	1024.869876	422.5131094	0.412260248	-1.278372738	0.000180371	0.139684087	Down Regulation	14	76652401	76745205	+	8994	Tsc22d1	GO:0006357;GO:0006357;GO:0006357;GO:0006357;GO:0006357;GO:0006357;GO:0000978;GO:0001228;GO:0005515;GO:0005634;GO:0005634;GO:0005737;GO:0005737;GO:0006357;GO:0043065;GO:0045944;GO:0006357;	-	-	K	1ASKN;0UMX0;KOG4797;1CWGE;0A01D;12SGT;0DMKZ;190DT;0VAXZ	TSC22 domain family, member 1 [Source:MGI Symbol;Acc:MGI:109127]	21807	P62500;Q3UXU0;E9QLZ1	-	GO:0006357//regulation of transcription by RNA polymerase II;GO:0006357//regulation of transcription by RNA polymerase II;GO:0006357//regulation of transcription by RNA polymerase II;GO:0006357//regulation of transcription by RNA polymerase II;GO:0006357//regulation of transcription by RNA polymerase II;GO:0006357//regulation of transcription by RNA polymerase II;GO:0006357//regulation of transcr…	GO:0005634//nucleus;GO:0005634//nucleus;GO:0005737//cytoplasm;GO:0005737//cytoplasm;	GO:0000978//RNA polymerase II cis-regulatory region sequence-specific DNA binding;GO:0001228//DNA-binding transcription activator activity, RNA polymerase II-specific;GO:0005515//protein binding;
ENSMUSG00000028339	149.681268	214.1571697	85.20536623	0.397863711	-1.329653778	0.000232849	0.153669515	Down Regulation	4	47208161	47313167	+	6349	Col15a1	GO:0005581;GO:0001525;GO:0001886;GO:0005201;GO:0005515;GO:0005576;GO:0005581;GO:0005604;GO:0005615;GO:0005615;GO:0007155;GO:0030020;GO:0030198;GO:0031012;GO:0062023;GO:0005581;GO:0005581;	K08135	-	W	09X6K;13HQD;1AUXE;0V854;0DIHW;18SSC;KOG3546;0UJEP;1CPIV	collagen, type XV, alpha 1 [Source:MGI Symbol;Acc:MGI:88449]	12819	O35206	ko04974(Protein digestion and absorption)	GO:0001525//angiogenesis;GO:0001886//endothelial cell morphogenesis;GO:0007155//cell adhesion;GO:0030198//extracellular matrix organization;	GO:0005581//collagen trimer;GO:0005576//extracellular region;GO:0005581//collagen trimer;GO:0005604//basement membrane;GO:0005615//extracellular space;GO:0005615//extracellular space;GO:0031012//extracellular matrix;GO:0062023//collagen-containing extracellular matrix;GO:0005581//collagen trimer;GO:0005581//collagen trimer;	GO:0005201//extracellular matrix structural constituent;GO:0005515//protein binding;GO:0030020//extracellular matrix structural constituent conferring tensile strength;
ENSMUSG00000020241	95.45100104	140.3451847	50.55681734	0.360231934	-1.473002015	0.000234408	0.153669515	Down Regulation	10	76431596	76459464	-	8326	Col6a2	GO:0005518;GO:0005518;GO:0005576;GO:0005576;GO:0005576;GO:0005581;GO:0005615;GO:0005615;GO:0007155;GO:0009749;GO:0016020;GO:0030020;GO:0031012;GO:0032991;GO:0032991;GO:0042383;GO:0062023;GO:0062023;GO:0062023;	K06238	-	W	0V3I2;1BB9M;0IS7F;0B5JD;197C5;1DFVD;0E8Z1;0WI6Y;13EUR	collagen, type VI, alpha 2 [Source:MGI Symbol;Acc:MGI:88460]	12834	Q02788	ko05165(Human papillomavirus infection);ko04974(Protein digestion and absorption);ko04512(ECM-receptor interaction);ko04510(Focal adhesion);ko04151(PI3K-Akt signaling pathway)	GO:0007155//cell adhesion;GO:0009749//response to glucose;	GO:0005576//extracellular region;GO:0005576//extracellular region;GO:0005576//extracellular region;GO:0005581//collagen trimer;GO:0005615//extracellular space;GO:0005615//extracellular space;GO:0016020//membrane;GO:0031012//extracellular matrix;GO:0032991//protein-containing complex;GO:0032991//protein-containing complex;GO:0042383//sarcolemma;GO:0062023//collagen-containing extracellular matrix;…	GO:0005518//collagen binding;GO:0005518//collagen binding;GO:0030020//extracellular matrix structural constituent conferring tensile strength;
ENSMUSG00000033355	299.5297843	177.5605601	421.4990085	2.373832389	1.247218073	0.000241212	0.153669515	Up Regulation	16	23339041	23432972	+	2131	Rtp4	GO:0001580;GO:0001580;GO:0005515;GO:0005737;GO:0005737;GO:0006612;GO:0006612;GO:0016020;GO:0016021;GO:0031849;GO:0051205;GO:0051607;GO:0001580;GO:0001580;GO:0005515;GO:0005737;GO:0005737;GO:0006612;GO:0006612;GO:0016020;GO:0016021;GO:0031849;GO:0051205;GO:0051607;GO:0001580;GO:0001580;GO:0005515;GO:0005737;GO:0005737;GO:0006612;GO:0006612;GO:0016020;GO:0016021;GO:0031849;GO:0051205;GO:0051607;	-	-	T;U	13PC0;1967W;1B03R;09WVI;0UUMV;0DTMI;0IH22;0VEXE;1D1CR	receptor transporter protein 4 [Source:MGI Symbol;Acc:MGI:1915025]	67775	Q9ER80	-	GO:0001580//detection of chemical stimulus involved in sensory perception of bitter taste;GO:0001580//detection of chemical stimulus involved in sensory perception of bitter taste;GO:0006612//protein targeting to membrane;GO:0006612//protein targeting to membrane;GO:0051205//protein insertion into membrane;GO:0051607//defense response to virus;GO:0001580//detection of chemical stimulus involved i…	GO:0005737//cytoplasm;GO:0005737//cytoplasm;GO:0016020//membrane;GO:0016021//integral component of membrane;GO:0005737//cytoplasm;GO:0005737//cytoplasm;GO:0016020//membrane;GO:0016021//integral component of membrane;GO:0005737//cytoplasm;GO:0005737//cytoplasm;GO:0016020//membrane;GO:0016021//integral component of membrane;	GO:0005515//protein binding;GO:0031849//olfactory receptor binding;GO:0005515//protein binding;GO:0031849//olfactory receptor binding;GO:0005515//protein binding;GO:0031849//olfactory receptor binding;
ENSMUSG00000040488	409.0300674	559.5000063	258.5601284	0.462127123	-1.113638328	0.0002424	0.153669515	Down Regulation	7	27004561	27037117	-	6463	Ltbp4	GO:0001527;GO:0005509;GO:0005515;GO:0005576;GO:0007179;GO:0019838;GO:0030162;GO:0030162;GO:0030162;GO:0031012;GO:0031012;GO:0031012;GO:0046879;GO:0048251;GO:0050431;GO:0050431;GO:0050431;GO:0062023;GO:0062023;GO:0001527;GO:0005201;GO:0005509;GO:0005515;GO:0005576;GO:0007179;GO:0019838;GO:0030162;GO:0030162;GO:0031012;GO:0031012;GO:0046879;GO:0048251;GO:0050431;GO:0050431;GO:0062023;GO:0062023;GO:…	K08023	-	W;T	0E8K7;13DVS;1DFI2;0B4YN;KOG1217;1BB4E;0WHI7;0V3B0	latent transforming growth factor beta binding protein 4 [Source:MGI Symbol;Acc:MGI:1321395]	108075	Q8K4G1	-	GO:0007179//transforming growth factor beta receptor signaling pathway;GO:0030162//regulation of proteolysis;GO:0030162//regulation of proteolysis;GO:0030162//regulation of proteolysis;GO:0046879//hormone secretion;GO:0048251//elastic fiber assembly;GO:0007179//transforming growth factor beta receptor signaling pathway;GO:0030162//regulation of proteolysis;GO:0030162//regulation of proteolysis;GO…	GO:0001527//microfibril;GO:0005576//extracellular region;GO:0031012//extracellular matrix;GO:0031012//extracellular matrix;GO:0031012//extracellular matrix;GO:0062023//collagen-containing extracellular matrix;GO:0062023//collagen-containing extracellular matrix;GO:0001527//microfibril;GO:0005576//extracellular region;GO:0031012//extracellular matrix;GO:0031012//extracellular matrix;GO:0062023//co…	GO:0005509//calcium ion binding;GO:0005515//protein binding;GO:0019838//growth factor binding;GO:0050431//transforming growth factor beta binding;GO:0050431//transforming growth factor beta binding;GO:0050431//transforming growth factor beta binding;GO:0005201//extracellular matrix structural constituent;GO:0005509//calcium ion binding;GO:0005515//protein binding;GO:0019838//growth factor binding…
ENSMUSG00000020538	5670.23728	7562.101108	3778.373453	0.499645984	-1.001021835	0.000248524	0.153669515	Down Regulation	11	60089915	60113407	-	5634	Srebf1	GO:0016020;GO:0016021;GO:0046983;GO:0000122;GO:0000139;GO:0000139;GO:0000976;GO:0000977;GO:0000977;GO:0000978;GO:0000978;GO:0000978;GO:0000981;GO:0000981;GO:0000981;GO:0001228;GO:0001228;GO:0003062;GO:0003677;GO:0003677;GO:0003682;GO:0003682;GO:0003700;GO:0003700;GO:0003700;GO:0004879;GO:0004879;GO:0005515;GO:0005515;GO:0005515;GO:0005634;GO:0005634;GO:0005634;GO:0005634;GO:0005634;GO:0005634;GO:…	K07197	-	K	18VBR;09TG6;1CPGV;0V4F7;12Q86;0URHZ;1AU9X;0DET2;KOG2588	sterol regulatory element binding transcription factor 1 [Source:MGI Symbol;Acc:MGI:107606]	20787	Q9WTN3	ko04936(Alcoholic liver disease);ko04932(Non-alcoholic fatty liver disease);ko04931(Insulin resistance);ko04910(Insulin signaling pathway);ko04152(AMPK signaling pathway)	GO:0000122//negative regulation of transcription by RNA polymerase II;GO:0003062//regulation of heart rate by chemical signal;GO:0006355//regulation of transcription, DNA-templated;GO:0006355//regulation of transcription, DNA-templated;GO:0006357//regulation of transcription by RNA polymerase II;GO:0006357//regulation of transcription by RNA polymerase II;GO:0006357//regulation of transcription b…	GO:0016020//membrane;GO:0016021//integral component of membrane;GO:0000139//Golgi membrane;GO:0000139//Golgi membrane;GO:0005634//nucleus;GO:0005634//nucleus;GO:0005634//nucleus;GO:0005634//nucleus;GO:0005634//nucleus;GO:0005634//nucleus;GO:0005654//nucleoplasm;GO:0005737//cytoplasm;GO:0005737//cytoplasm;GO:0005783//endoplasmic reticulum;GO:0005783//endoplasmic reticulum;GO:0005789//endoplasmic r…	GO:0046983//protein dimerization activity;GO:0000976//transcription cis-regulatory region binding;GO:0000977//RNA polymerase II transcription regulatory region sequence-specific DNA binding;GO:0000977//RNA polymerase II transcription regulatory region sequence-specific DNA binding;GO:0000978//RNA polymerase II cis-regulatory region sequence-specific DNA binding;GO:0000978//RNA polymerase II cis-r…
ENSMUSG00000059248	1341.652161	1804.517498	878.7868244	0.486992686	-1.038027988	0.000255124	0.153669515	Down Regulation	11	117090487	117253151	+	7565	Septin9	GO:0000166;GO:0001725;GO:0001725;GO:0003924;GO:0005515;GO:0005525;GO:0005525;GO:0005737;GO:0005856;GO:0005874;GO:0005874;GO:0005930;GO:0005930;GO:0005940;GO:0007049;GO:0015629;GO:0015629;GO:0015630;GO:0031105;GO:0031105;GO:0031105;GO:0031105;GO:0032153;GO:0034613;GO:0048471;GO:0048471;GO:0051301;GO:0060090;GO:0061640;GO:0097730;GO:0097730;GO:1902857;GO:1902857;GO:0000166;GO:0005525;GO:0005525;GO:…	K16938	-	Z;T;D	1CRAY;0UIF6;0V55K;0DGM3;18V90;1ATZ4;KOG1547;09U6K;12T1G	septin 9 [Source:MGI Symbol;Acc:MGI:1858222]	53860	Q80UG5	ko05131(Shigellosis);ko05100(Bacterial invasion of epithelial cells)	GO:0007049//cell cycle;GO:0034613//cellular protein localization;GO:0051301//cell division;GO:0061640//cytoskeleton-dependent cytokinesis;GO:1902857//positive regulation of non-motile cilium assembly;GO:1902857//positive regulation of non-motile cilium assembly;GO:0007049//cell cycle;GO:0034613//cellular protein localization;GO:0051301//cell division;GO:0061640//cytoskeleton-dependent cytokinesis…	GO:0001725//stress fiber;GO:0001725//stress fiber;GO:0005737//cytoplasm;GO:0005856//cytoskeleton;GO:0005874//microtubule;GO:0005874//microtubule;GO:0005930//axoneme;GO:0005930//axoneme;GO:0005940//septin ring;GO:0015629//actin cytoskeleton;GO:0015629//actin cytoskeleton;GO:0015630//microtubule cytoskeleton;GO:0031105//septin complex;GO:0031105//septin complex;GO:0031105//septin complex;GO:0031105…	GO:0000166//nucleotide binding;GO:0003924//GTPase activity;GO:0005515//protein binding;GO:0005525//GTP binding;GO:0005525//GTP binding;GO:0060090//molecular adaptor activity;GO:0000166//nucleotide binding;GO:0005525//GTP binding;GO:0005525//GTP binding;GO:0000166//nucleotide binding;GO:0003924//GTPase activity;GO:0005515//protein binding;GO:0005525//GTP binding;GO:0005525//GTP binding;GO:0060090/…
ENSMUSG00000031441	308.0264251	192.8400001	423.2128502	2.194632079	1.133979098	0.000301142	0.174909486	Up Regulation	8	12807014	12918728	+	11150	Atp11a	GO:0000166;GO:0000166;GO:0000287;GO:0000287;GO:0005524;GO:0005524;GO:0015914;GO:0016020;GO:0016021;GO:0016021;GO:0034204;GO:0046872;GO:0140326;GO:0140326;GO:0000166;GO:0000166;GO:0000287;GO:0001701;GO:0005524;GO:0005524;GO:0005768;GO:0005769;GO:0005783;GO:0005783;GO:0005783;GO:0005802;GO:0005886;GO:0005886;GO:0006869;GO:0015914;GO:0016020;GO:0016021;GO:0016021;GO:0043231;GO:0043231;GO:0045332;GO:…	K01530	EC:7.6.2.1	P	1CT53;0V51J;1913W;1AZVQ;0UHS9;KOG0206;12PKI;09U2K;0DFC9	ATPase, class VI, type 11A [Source:MGI Symbol;Acc:MGI:1354735]	50770	P98197	-	GO:0015914//phospholipid transport;GO:0034204//lipid translocation;GO:0001701//in utero embryonic development;GO:0006869//lipid transport;GO:0015914//phospholipid transport;GO:0045332//phospholipid translocation;GO:0015914//phospholipid transport;GO:0034204//lipid translocation;GO:0015914//phospholipid transport;GO:0034204//lipid translocation;GO:0015914//phospholipid transport;GO:0034204//lipid …	GO:0016020//membrane;GO:0016021//integral component of membrane;GO:0016021//integral component of membrane;GO:0005768//endosome;GO:0005769//early endosome;GO:0005783//endoplasmic reticulum;GO:0005783//endoplasmic reticulum;GO:0005783//endoplasmic reticulum;GO:0005802//trans-Golgi network;GO:0005886//plasma membrane;GO:0005886//plasma membrane;GO:0016020//membrane;GO:0016021//integral component of…	GO:0000166//nucleotide binding;GO:0000166//nucleotide binding;GO:0000287//magnesium ion binding;GO:0000287//magnesium ion binding;GO:0005524//ATP binding;GO:0005524//ATP binding;GO:0046872//metal ion binding;GO:0140326//ATPase-coupled intramembrane lipid transporter activity;GO:0140326//ATPase-coupled intramembrane lipid transporter activity;GO:0000166//nucleotide binding;GO:0000166//nucleotide b…
ENSMUSG00000032253	213.2112113	121.5070843	304.9153383	2.509444945	1.327368295	0.000345479	0.193742469	Up Regulation	9	82748212	82857569	-	33312	Phip	GO:0005158;GO:0007010;GO:0008286;GO:0022604;GO:0045944;GO:0070577;GO:2001237;GO:0005158;GO:0008286;GO:0005158;GO:0008286;GO:0005158;GO:0008286;	K11797	-	S;K;B	0DENW;0V4AR;KOG0644;1CPCQ;12Q0B;09TBK;0UNIG;1AYNC;191J6	pleckstrin homology domain interacting protein [Source:MGI Symbol;Acc:MGI:1932404]	83946	F8VQ93	-	GO:0007010//cytoskeleton organization;GO:0008286//insulin receptor signaling pathway;GO:0022604//regulation of cell morphogenesis;GO:0045944//positive regulation of transcription by RNA polymerase II;GO:2001237//negative regulation of extrinsic apoptotic signaling pathway;GO:0008286//insulin receptor signaling pathway;GO:0008286//insulin receptor signaling pathway;GO:0008286//insulin receptor sig…	-	GO:0005158//insulin receptor binding;GO:0070577//lysine-acetylated histone binding;GO:0005158//insulin receptor binding;GO:0005158//insulin receptor binding;GO:0005158//insulin receptor binding;
ENSMUSG00000048706	691.3367692	456.2759826	926.3975559	2.030344772	1.021724732	0.000420588	0.228001012	Up Regulation	4	80828883	80873865	+	3066	Lurap1l	GO:0003674;GO:0005575;GO:0008150;GO:0043123;	-	-	S	18S64;0DRMK;1D02A;1ATJE;0VFY9;0A52Y;13PI0;0UIYA;0IR6S	leucine rich adaptor protein 1-like [Source:MGI Symbol;Acc:MGI:106510]	52829	Q8K2P1	-	GO:0008150//biological_process;GO:0043123//positive regulation of I-kappaB kinase/NF-kappaB signaling;	GO:0005575//cellular_component;	GO:0003674//molecular_function;
ENSMUSG00000001119	176.2249185	246.0680266	106.3818104	0.432326832	-1.209805716	0.000454185	0.238271083	Down Regulation	10	76544626	76562002	-	4380	Col6a1	GO:0005518;GO:0005518;GO:0005576;GO:0005576;GO:0005576;GO:0005581;GO:0005615;GO:0005615;GO:0007155;GO:0030020;GO:0031012;GO:0032991;GO:0032991;GO:0035987;GO:0042383;GO:0048407;GO:0048407;GO:0062023;GO:0062023;GO:0062023;GO:0071230;	K06238	-	W	1BB9G;0V3HW;0B5J5;197C4;1DFV6;KOG3544;0WI6P;0E8YT;13EUI	collagen, type VI, alpha 1 [Source:MGI Symbol;Acc:MGI:88459]	12833	Q04857;B0LAD9	ko05165(Human papillomavirus infection);ko04974(Protein digestion and absorption);ko04512(ECM-receptor interaction);ko04510(Focal adhesion);ko04151(PI3K-Akt signaling pathway)	GO:0007155//cell adhesion;GO:0035987//endodermal cell differentiation;GO:0071230//cellular response to amino acid stimulus;	GO:0005576//extracellular region;GO:0005576//extracellular region;GO:0005576//extracellular region;GO:0005581//collagen trimer;GO:0005615//extracellular space;GO:0005615//extracellular space;GO:0031012//extracellular matrix;GO:0032991//protein-containing complex;GO:0032991//protein-containing complex;GO:0042383//sarcolemma;GO:0062023//collagen-containing extracellular matrix;GO:0062023//collagen-…	GO:0005518//collagen binding;GO:0005518//collagen binding;GO:0030020//extracellular matrix structural constituent conferring tensile strength;GO:0048407//platelet-derived growth factor binding;GO:0048407//platelet-derived growth factor binding;
ENSMUSG00000078650	8771.479901	12793.94229	4749.017508	0.371192663	-1.429759901	0.000558465	0.283822384	Down Regulation	11	101258387	101268729	+	2414	G6pc	GO:0004346;GO:0004346;GO:0004346;GO:0004346;GO:0004346;GO:0004346;GO:0005783;GO:0005783;GO:0005789;GO:0005789;GO:0005977;GO:0005980;GO:0006094;GO:0006094;GO:0006094;GO:0006094;GO:0006094;GO:0006641;GO:0006796;GO:0006796;GO:0008202;GO:0009743;GO:0010468;GO:0015760;GO:0016020;GO:0016020;GO:0016021;GO:0016021;GO:0016021;GO:0016773;GO:0016787;GO:0032094;GO:0032868;GO:0032869;GO:0035264;GO:0042301;GO:…	K01084	EC:3.1.3.9	G	18VG1;13I0C;0V9VZ;1AYWD;0UPAS;0DKD8;0IDXG;1CV77;09YY7	glucose-6-phosphatase, catalytic [Source:MGI Symbol;Acc:MGI:95607]	14377	P35576	ko04973(Carbohydrate digestion and absorption);ko04931(Insulin resistance);ko04922(Glucagon signaling pathway);ko04920(Adipocytokine signaling pathway);ko04910(Insulin signaling pathway);ko04152(AMPK signaling pathway);ko04151(PI3K-Akt signaling pathway);ko04068(FoxO signaling pathway);ko00500(Starch and sucrose metabolism);ko00052(Galactose metabolism);ko00010(Glycolysis / Gluconeogenesis)	GO:0005977//glycogen metabolic process;GO:0005980//glycogen catabolic process;GO:0006094//gluconeogenesis;GO:0006094//gluconeogenesis;GO:0006094//gluconeogenesis;GO:0006094//gluconeogenesis;GO:0006094//gluconeogenesis;GO:0006641//triglyceride metabolic process;GO:0006796//phosphate-containing compound metabolic process;GO:0006796//phosphate-containing compound metabolic process;GO:0008202//steroi…	GO:0005783//endoplasmic reticulum;GO:0005783//endoplasmic reticulum;GO:0005789//endoplasmic reticulum membrane;GO:0005789//endoplasmic reticulum membrane;GO:0016020//membrane;GO:0016020//membrane;GO:0016021//integral component of membrane;GO:0016021//integral component of membrane;GO:0016021//integral component of membrane;GO:0043231//intracellular membrane-bounded organelle;GO:0043231//intracell…	GO:0004346//glucose-6-phosphatase activity;GO:0004346//glucose-6-phosphatase activity;GO:0004346//glucose-6-phosphatase activity;GO:0004346//glucose-6-phosphatase activity;GO:0004346//glucose-6-phosphatase activity;GO:0004346//glucose-6-phosphatase activity;GO:0016773//phosphotransferase activity, alcohol group as acceptor;GO:0016787//hydrolase activity;GO:0042301//phosphate ion binding;GO:004230…
ENSMUSG00000012123	282.6151462	431.6942034	133.5360891	0.309330281	-1.692780028	0.000612521	0.301861381	Down Regulation	4	133788126	133819815	+	7801	Crybg2	GO:0003674;GO:0005575;GO:0008150;GO:0003674;GO:0005575;GO:0008150;GO:0003674;GO:0005575;GO:0008150;GO:0003674;GO:0005575;GO:0008150;GO:0003674;GO:0005575;GO:0008150;	-	-	S	0V692;0DGI7;1CR7Y;0IERF;18XM5;136MA;1AZQ3;09V9T;0UP28	crystallin beta-gamma domain containing 2 [Source:MGI Symbol;Acc:MGI:1334463]	230806	B7ZCC2	-	GO:0008150//biological_process;GO:0008150//biological_process;GO:0008150//biological_process;GO:0008150//biological_process;GO:0008150//biological_process;	GO:0005575//cellular_component;GO:0005575//cellular_component;GO:0005575//cellular_component;GO:0005575//cellular_component;GO:0005575//cellular_component;	GO:0003674//molecular_function;GO:0003674//molecular_function;GO:0003674//molecular_function;GO:0003674//molecular_function;GO:0003674//molecular_function;
ENSMUSG00000025270	439.2238402	586.1092839	292.3383965	0.498777966	-1.003530361	0.000644109	0.308092705	Down Regulation	X	149330371	149353634	+	2403	Alas2	GO:0001666;GO:0001666;GO:0001666;GO:0001666;GO:0003824;GO:0003870;GO:0003870;GO:0003870;GO:0003870;GO:0003870;GO:0005739;GO:0005739;GO:0005739;GO:0005739;GO:0005743;GO:0005743;GO:0005743;GO:0005759;GO:0005759;GO:0006778;GO:0006782;GO:0006783;GO:0006783;GO:0006879;GO:0009058;GO:0016740;GO:0016740;GO:0016746;GO:0030170;GO:0030170;GO:0030218;GO:0033014;GO:0042541;GO:0042541;GO:0048821;GO:0120225;GO:…	K00643	EC:2.3.1.37	H	1CYAP;0DNU3;KOG1360;0UNMU;12RIT;0A1QQ;1B3VN;0VCK8;19262	aminolevulinic acid synthase 2, erythroid [Source:MGI Symbol;Acc:MGI:87990]	11656	P08680;A2AFM0	ko00860(Porphyrin metabolism);ko00260(Glycine, serine and threonine metabolism)	GO:0001666//response to hypoxia;GO:0001666//response to hypoxia;GO:0001666//response to hypoxia;GO:0001666//response to hypoxia;GO:0006778//porphyrin-containing compound metabolic process;GO:0006782//protoporphyrinogen IX biosynthetic process;GO:0006783//heme biosynthetic process;GO:0006783//heme biosynthetic process;GO:0006879//cellular iron ion homeostasis;GO:0009058//biosynthetic process;GO:00…	GO:0005739//mitochondrion;GO:0005739//mitochondrion;GO:0005739//mitochondrion;GO:0005739//mitochondrion;GO:0005743//mitochondrial inner membrane;GO:0005743//mitochondrial inner membrane;GO:0005743//mitochondrial inner membrane;GO:0005759//mitochondrial matrix;GO:0005759//mitochondrial matrix;GO:0005739//mitochondrion;GO:0005759//mitochondrial matrix;	GO:0003824//catalytic activity;GO:0003870//5-aminolevulinate synthase activity;GO:0003870//5-aminolevulinate synthase activity;GO:0003870//5-aminolevulinate synthase activity;GO:0003870//5-aminolevulinate synthase activity;GO:0003870//5-aminolevulinate synthase activity;GO:0016740//transferase activity;GO:0016740//transferase activity;GO:0016746//acyltransferase activity;GO:0030170//pyridoxal pho…
ENSMUSG00000029188	332.8283354	591.9806837	73.67598704	0.124456742	-3.006283713	0.00068578	0.318652521	Down Regulation	5	53195423	53229006	+	5013	Slc34a2	GO:0005436;GO:0005886;GO:0006811;GO:0006814;GO:0015293;GO:0016020;GO:0016020;GO:0016021;GO:0035725;GO:0044341;GO:0055085;GO:0001701;GO:0005436;GO:0005436;GO:0005436;GO:0005436;GO:0005886;GO:0005903;GO:0005903;GO:0006811;GO:0006814;GO:0006817;GO:0006817;GO:0015293;GO:0016020;GO:0016020;GO:0016021;GO:0016021;GO:0016021;GO:0016324;GO:0016324;GO:0016324;GO:0019904;GO:0030643;GO:0030643;GO:0030643;GO:…	K14683	-	P	09XTY;0IE8P;12QR1;1CTXX;0V8RJ;0DJ62;1907W;0URPR;1AZEV	solute carrier family 34 (sodium phosphate), member 2 [Source:MGI Symbol;Acc:MGI:1342284]	20531	Q9DBP0	ko04978(Mineral absorption);ko04928(Parathyroid hormone synthesis, secretion and action)	GO:0006811//ion transport;GO:0006814//sodium ion transport;GO:0035725//sodium ion transmembrane transport;GO:0044341//sodium-dependent phosphate transport;GO:0055085//transmembrane transport;GO:0001701//in utero embryonic development;GO:0006811//ion transport;GO:0006814//sodium ion transport;GO:0006817//phosphate ion transport;GO:0006817//phosphate ion transport;GO:0030643//cellular phosphate ion…	GO:0005886//plasma membrane;GO:0016020//membrane;GO:0016020//membrane;GO:0016021//integral component of membrane;GO:0005886//plasma membrane;GO:0005903//brush border;GO:0005903//brush border;GO:0016020//membrane;GO:0016020//membrane;GO:0016021//integral component of membrane;GO:0016021//integral component of membrane;GO:0016021//integral component of membrane;GO:0016324//apical plasma membrane;GO…	GO:0005436//sodium:phosphate symporter activity;GO:0015293//symporter activity;GO:0005436//sodium:phosphate symporter activity;GO:0005436//sodium:phosphate symporter activity;GO:0005436//sodium:phosphate symporter activity;GO:0005436//sodium:phosphate symporter activity;GO:0015293//symporter activity;GO:0019904//protein domain specific binding;GO:0031402//sodium ion binding;GO:0031402//sodium ion…
ENSMUSG00000020034	268.7792048	172.6101757	364.9482338	2.114291538	1.080174322	0.000767724	0.346819251	Up Regulation	10	84412490	84450223	+	3438	Tcp11l2	GO:0003674;GO:0005575;GO:0007165;	-	-	T	0DHA4;1B0FX;09U6Y;18ZAH;0V562;KOG1981;12NJX;1CTHS;0UFK1	t-complex 11 (mouse) like 2 [Source:MGI Symbol;Acc:MGI:2444679]	216198	Q8K1H7	-	GO:0007165//signal transduction;	GO:0005575//cellular_component;	GO:0003674//molecular_function;
ENSMUSG00000094410	287.2343193	48.12329541	526.3453431	10.9374335	3.45120234	0.00079593	0.349773789	Up Regulation	1	133547678	133589056	-	10156	Gm38394	GO:0000122;GO:0000122;GO:0000976;GO:0001835;GO:0003309;GO:0003677;GO:0003677;GO:0005634;GO:0005634;GO:0005634;GO:0005634;GO:0005730;GO:0005737;GO:0005737;GO:0005737;GO:0006357;GO:0045787;GO:0045787;GO:0045787;GO:0045892;GO:0046872;GO:0046983;GO:0051148;GO:0060548;GO:0061178;	K24641	-	K	0V3CQ;197AN;0E8NS;0IR9U;1BB61;0B522;13DZH;0WHN0;1DFKA	predicted gene, 38394 [Source:MGI Symbol;Acc:MGI:5614057]	667118	D2EAC2;G0LE24	-	GO:0000122//negative regulation of transcription by RNA polymerase II;GO:0000122//negative regulation of transcription by RNA polymerase II;GO:0001835//blastocyst hatching;GO:0003309//type B pancreatic cell differentiation;GO:0006357//regulation of transcription by RNA polymerase II;GO:0045787//positive regulation of cell cycle;GO:0045787//positive regulation of cell cycle;GO:0045787//positive re…	GO:0005634//nucleus;GO:0005634//nucleus;GO:0005634//nucleus;GO:0005634//nucleus;GO:0005730//nucleolus;GO:0005737//cytoplasm;GO:0005737//cytoplasm;GO:0005737//cytoplasm;	GO:0000976//transcription cis-regulatory region binding;GO:0003677//DNA binding;GO:0003677//DNA binding;GO:0046872//metal ion binding;GO:0046983//protein dimerization activity;
ENSMUSG00000048249	408.3326955	269.5057111	547.1596799	2.030234081	1.021646077	0.000817279	0.349773789	Up Regulation	17	26934624	26995609	+	8564	Crebrf	GO:0000122;GO:0000122;GO:0000977;GO:0000977;GO:0000981;GO:0001228;GO:0003700;GO:0005634;GO:0005634;GO:0005654;GO:0005737;GO:0005737;GO:0006355;GO:0006357;GO:0006986;GO:0006986;GO:0016604;GO:0016604;GO:0032388;GO:0032388;GO:0034976;GO:0034976;GO:0042711;GO:0045732;GO:0045732;GO:0045944;GO:0051222;GO:0051222;GO:1900102;GO:1900102;GO:1900170;GO:1900170;GO:1902213;GO:0006986;GO:0000977;GO:0001228;GO:…	K21554	-	K	0V7AR;09WCB;18WDA;12NQM;0DHMQ;1CSC5;0UJV0;0IHZR;1AVC7	CREB3 regulatory factor [Source:MGI Symbol;Acc:MGI:1924378]	77128	Q8CDG5	-	GO:0000122//negative regulation of transcription by RNA polymerase II;GO:0000122//negative regulation of transcription by RNA polymerase II;GO:0006355//regulation of transcription, DNA-templated;GO:0006357//regulation of transcription by RNA polymerase II;GO:0006986//response to unfolded protein;GO:0006986//response to unfolded protein;GO:0032388//positive regulation of intracellular transport;GO…	GO:0005634//nucleus;GO:0005634//nucleus;GO:0005654//nucleoplasm;GO:0005737//cytoplasm;GO:0005737//cytoplasm;GO:0016604//nuclear body;GO:0016604//nuclear body;GO:0005654//nucleoplasm;	GO:0000977//RNA polymerase II transcription regulatory region sequence-specific DNA binding;GO:0000977//RNA polymerase II transcription regulatory region sequence-specific DNA binding;GO:0000981//DNA-binding transcription factor activity, RNA polymerase II-specific;GO:0001228//DNA-binding transcription activator activity, RNA polymerase II-specific;GO:0003700//DNA-binding transcription factor act…
ENSMUSG00000030107	112.5171275	48.93772915	176.0965259	3.598379592	1.847347384	0.000938631	0.391409232	Up Regulation	6	121222865	121247876	+	2790	Usp18	GO:0004197;GO:0004843;GO:0004843;GO:0005515;GO:0005634;GO:0005634;GO:0005829;GO:0005829;GO:0006508;GO:0006511;GO:0008233;GO:0008234;GO:0009617;GO:0016579;GO:0016579;GO:0016787;GO:0018215;GO:0019785;GO:0035634;GO:0050727;GO:0050727;GO:0004843;GO:0006508;GO:0006511;GO:0008233;GO:0008234;GO:0016579;GO:0016787;GO:0018215;	K11846	EC:3.4.19.12	O	0DH24;KOG1863;09VTS;1CRSB;0V6SI;13J1N;1B2UT;18W92;0UJ2S	ubiquitin specific peptidase 18 [Source:MGI Symbol;Acc:MGI:1344364]	24110	Q9WTV6;Q3UAR6	-	GO:0006508//proteolysis;GO:0006511//ubiquitin-dependent protein catabolic process;GO:0009617//response to bacterium;GO:0016579//protein deubiquitination;GO:0016579//protein deubiquitination;GO:0018215//protein phosphopantetheinylation;GO:0035634//response to stilbenoid;GO:0050727//regulation of inflammatory response;GO:0050727//regulation of inflammatory response;GO:0006508//proteolysis;GO:000651…	GO:0005634//nucleus;GO:0005634//nucleus;GO:0005829//cytosol;GO:0005829//cytosol;	GO:0004197//cysteine-type endopeptidase activity;GO:0004843//thiol-dependent deubiquitinase;GO:0004843//thiol-dependent deubiquitinase;GO:0005515//protein binding;GO:0008233//peptidase activity;GO:0008234//cysteine-type peptidase activity;GO:0016787//hydrolase activity;GO:0019785//ISG15-specific protease activity;GO:0004843//thiol-dependent deubiquitinase;GO:0008233//peptidase activity;GO:0008234…
ENSMUSG00000042286	572.5127103	755.8514241	389.1739965	0.514881608	-0.957687359	0.001042838	0.423972029	Nodiff	14	30860970	30890598	-	10288	Stab1	GO:0005041;GO:0005044;GO:0005509;GO:0005540;GO:0005887;GO:0006897;GO:0007155;GO:0007267;GO:0016020;GO:0016021;GO:0016525;GO:0030169;GO:0042742;	K19020	-	T	0V9Z8;KOG1218;1CVB7;1AT2S;09Z1R;0DKH8;18ZH2;13K1J;0UJMD	stabilin 1 [Source:MGI Symbol;Acc:MGI:2178742]	192187	G3X973	-	GO:0006897//endocytosis;GO:0007155//cell adhesion;GO:0007267//cell-cell signaling;GO:0016525//negative regulation of angiogenesis;GO:0042742//defense response to bacterium;	GO:0005887//integral component of plasma membrane;GO:0016020//membrane;GO:0016021//integral component of membrane;	GO:0005041//low-density lipoprotein particle receptor activity;GO:0005044//scavenger receptor activity;GO:0005509//calcium ion binding;GO:0005540//hyaluronic acid binding;GO:0030169//low-density lipoprotein particle binding;
ENSMUSG00000110353	199.7771948	127.3675951	272.1867946	2.137017616	1.095598801	0.001068859	0.423972029	Up Regulation	10	95659835	95678792	-	1777	Gm33543	-	-	-	-	-	predicted gene, 33543 [Source:MGI Symbol;Acc:MGI:5592702]	-	-	-	-	-	-
ENSMUSG00000022462	1974.956321	1374.501357	2575.411286	1.873705888	0.905894514	0.001183518	0.45827493	Nodiff	15	96585273	96597611	-	8838	Slc38a2	GO:0003333;GO:0003333;GO:0003333;GO:0005295;GO:0005295;GO:0005737;GO:0005737;GO:0005886;GO:0005886;GO:0005886;GO:0005886;GO:0005887;GO:0005903;GO:0005903;GO:0006811;GO:0006814;GO:0006865;GO:0006865;GO:0006868;GO:0006868;GO:0006868;GO:0006868;GO:0007565;GO:0010628;GO:0010628;GO:0015171;GO:0015171;GO:0015186;GO:0015186;GO:0015186;GO:0015186;GO:0015194;GO:0015194;GO:0015293;GO:0015804;GO:0015804;GO:…	K14207	-	P;E	18Z7T;KOG1305;0UU7Y;1CV3D;0V7U9;1AVBG;12S53;09VXT;0DK9G	solute carrier family 38, member 2 [Source:MGI Symbol;Acc:MGI:1915010]	67760	Q8CFE6	ko04974(Protein digestion and absorption);ko04727(GABAergic synapse);ko04724(Glutamatergic synapse)	GO:0003333//amino acid transmembrane transport;GO:0003333//amino acid transmembrane transport;GO:0003333//amino acid transmembrane transport;GO:0006811//ion transport;GO:0006814//sodium ion transport;GO:0006865//amino acid transport;GO:0006865//amino acid transport;GO:0006868//glutamine transport;GO:0006868//glutamine transport;GO:0006868//glutamine transport;GO:0006868//glutamine transport;GO:00…	GO:0005737//cytoplasm;GO:0005737//cytoplasm;GO:0005886//plasma membrane;GO:0005886//plasma membrane;GO:0005886//plasma membrane;GO:0005886//plasma membrane;GO:0005887//integral component of plasma membrane;GO:0005903//brush border;GO:0005903//brush border;GO:0016020//membrane;GO:0016021//integral component of membrane;GO:0030424//axon;GO:0030424//axon;GO:0030425//dendrite;GO:0030425//dendrite;GO:…	GO:0005295//neutral amino acid:sodium symporter activity;GO:0005295//neutral amino acid:sodium symporter activity;GO:0015171//amino acid transmembrane transporter activity;GO:0015171//amino acid transmembrane transporter activity;GO:0015186//L-glutamine transmembrane transporter activity;GO:0015186//L-glutamine transmembrane transporter activity;GO:0015186//L-glutamine transmembrane transporter a…
ENSMUSG00000029661	189.9598544	292.5768249	87.3428839	0.298529742	-1.744053425	0.001237175	0.46791113	Down Regulation	6	4504814	4541544	+	12426	Col1a2	GO:0001501;GO:0001501;GO:0001568;GO:0001568;GO:0002020;GO:0002020;GO:0005201;GO:0005201;GO:0005515;GO:0005576;GO:0005581;GO:0005581;GO:0005584;GO:0005584;GO:0005584;GO:0005615;GO:0005615;GO:0005615;GO:0005615;GO:0005783;GO:0005783;GO:0007179;GO:0007179;GO:0007266;GO:0007266;GO:0008217;GO:0008217;GO:0030020;GO:0030198;GO:0030199;GO:0030199;GO:0030282;GO:0030674;GO:0030674;GO:0031012;GO:0032963;GO:…	K06236	-	W	0V43J;1CPJM;1AVQM;18SQQ;09T4V;0UKT3;KOG3544;0DEW1;12N1R	collagen, type I, alpha 2 [Source:MGI Symbol;Acc:MGI:88468]	12843	Q01149;Q3TX57	ko05415(Diabetic cardiomyopathy);ko05205(Proteoglycans in cancer);ko05165(Human papillomavirus infection);ko05146(Amoebiasis);ko04974(Protein digestion and absorption);ko04933(AGE-RAGE signaling pathway in diabetic complications);ko04926(Relaxin signaling pathway);ko04611(Platelet activation);ko04512(ECM-receptor interaction);ko04510(Focal adhesion);ko04151(PI3K-Akt signaling pathway)	GO:0001501//skeletal system development;GO:0001501//skeletal system development;GO:0001568//blood vessel development;GO:0001568//blood vessel development;GO:0007179//transforming growth factor beta receptor signaling pathway;GO:0007179//transforming growth factor beta receptor signaling pathway;GO:0007266//Rho protein signal transduction;GO:0007266//Rho protein signal transduction;GO:0008217//reg…	GO:0005576//extracellular region;GO:0005581//collagen trimer;GO:0005581//collagen trimer;GO:0005584//collagen type I trimer;GO:0005584//collagen type I trimer;GO:0005584//collagen type I trimer;GO:0005615//extracellular space;GO:0005615//extracellular space;GO:0005615//extracellular space;GO:0005615//extracellular space;GO:0005783//endoplasmic reticulum;GO:0005783//endoplasmic reticulum;GO:003101…	GO:0002020//protease binding;GO:0002020//protease binding;GO:0005201//extracellular matrix structural constituent;GO:0005201//extracellular matrix structural constituent;GO:0005515//protein binding;GO:0030020//extracellular matrix structural constituent conferring tensile strength;GO:0030674//protein-macromolecule adaptor activity;GO:0030674//protein-macromolecule adaptor activity;GO:0042802//ide…
ENSMUSG00000081984	12.54455217	2.567595191	22.52150916	8.771440776	3.132813836	0.001335288	0.489910944	Up Regulation	1	88132454	88133504	-	1051	Dnajb3	-	K09509	-	O	13IV0;1ATDM;1CS2R;18UCC;KOG0714;0DNR9;0VBCA;0A084;0UIU3	DnaJ heat shock protein family (Hsp40) member B3 [Source:MGI Symbol;Acc:MGI:1306822]	15504	O35723;Q5RL26	-	-	-	-
ENSMUSG00000024130	2961.436231	3843.582389	2079.290073	0.540977105	-0.886360557	0.001355592	0.489910944	Nodiff	17	24570924	24629175	+	9374	Abca3	GO:0000166;GO:0005319;GO:0005524;GO:0005524;GO:0005886;GO:0005886;GO:0006855;GO:0006855;GO:0006869;GO:0008559;GO:0008559;GO:0015914;GO:0015914;GO:0016020;GO:0016021;GO:0016021;GO:0016887;GO:0016887;GO:0016887;GO:0030324;GO:0030659;GO:0032368;GO:0042626;GO:0042626;GO:0042908;GO:0042908;GO:0043129;GO:0043231;GO:0046470;GO:0046470;GO:0046471;GO:0046618;GO:0046618;GO:0046890;GO:0051384;GO:0055085;GO:…	K05643	-	Q	0V4GH;12P2M;1CSTF;KOG0059;09THI;0UKKG;18UY0;1AZ2Q;0DI32	ATP-binding cassette, sub-family A (ABC1), member 3 [Source:MGI Symbol;Acc:MGI:1351617]	27410	Q8R420;Q6AXE3	ko02010(ABC transporters)	GO:0006855//xenobiotic transmembrane transport;GO:0006855//xenobiotic transmembrane transport;GO:0006869//lipid transport;GO:0015914//phospholipid transport;GO:0015914//phospholipid transport;GO:0030324//lung development;GO:0032368//regulation of lipid transport;GO:0042908//xenobiotic transport;GO:0042908//xenobiotic transport;GO:0043129//surfactant homeostasis;GO:0046470//phosphatidylcholine met…	GO:0005886//plasma membrane;GO:0005886//plasma membrane;GO:0016020//membrane;GO:0016021//integral component of membrane;GO:0016021//integral component of membrane;GO:0030659//cytoplasmic vesicle membrane;GO:0043231//intracellular membrane-bounded organelle;GO:0097208//alveolar lamellar body;GO:0097208//alveolar lamellar body;GO:0097232//lamellar body membrane;GO:0097233//alveolar lamellar body me…	GO:0000166//nucleotide binding;GO:0005319//lipid transporter activity;GO:0005524//ATP binding;GO:0005524//ATP binding;GO:0008559//ABC-type xenobiotic transporter activity;GO:0008559//ABC-type xenobiotic transporter activity;GO:0016887//ATP hydrolysis activity;GO:0016887//ATP hydrolysis activity;GO:0016887//ATP hydrolysis activity;GO:0042626//ATPase-coupled transmembrane transporter activity;GO:00…
ENSMUSG00000042745	198.0819908	106.6256324	289.5383493	2.715466654	1.441200147	0.001456117	0.504298129	Up Regulation	2	152578171	152579330	+	1160	Id1	GO:0000122;GO:0000122;GO:0001886;GO:0005515;GO:0005515;GO:0005634;GO:0005634;GO:0005634;GO:0005634;GO:0005654;GO:0005737;GO:0005737;GO:0005737;GO:0005794;GO:0005813;GO:0007275;GO:0007507;GO:0007623;GO:0008022;GO:0008134;GO:0010628;GO:0010628;GO:0010629;GO:0030154;GO:0030509;GO:0031648;GO:0032091;GO:0032233;GO:0032922;GO:0032963;GO:0042802;GO:0043066;GO:0043392;GO:0043408;GO:0043433;GO:0043621;GO:…	K04680	-	K;L	1B3K4;0IWDR;1D308;1936K;0UV08;0VHGZ;13QEQ;0A6NU;0DTNF	inhibitor of DNA binding 1, HLH protein [Source:MGI Symbol;Acc:MGI:96396]	15901	-	ko04550(Signaling pathways regulating pluripotency of stem cells);ko04390(Hippo signaling pathway);ko04350(TGF-beta signaling pathway);ko04015(Rap1 signaling pathway)	GO:0000122//negative regulation of transcription by RNA polymerase II;GO:0000122//negative regulation of transcription by RNA polymerase II;GO:0001886//endothelial cell morphogenesis;GO:0007275//multicellular organism development;GO:0007507//heart development;GO:0007623//circadian rhythm;GO:0010628//positive regulation of gene expression;GO:0010628//positive regulation of gene expression;GO:00106…	GO:0005634//nucleus;GO:0005634//nucleus;GO:0005634//nucleus;GO:0005634//nucleus;GO:0005654//nucleoplasm;GO:0005737//cytoplasm;GO:0005737//cytoplasm;GO:0005737//cytoplasm;GO:0005794//Golgi apparatus;GO:0005813//centrosome;GO:0005634//nucleus;GO:0005654//nucleoplasm;GO:0005737//cytoplasm;GO:0005794//Golgi apparatus;	GO:0005515//protein binding;GO:0005515//protein binding;GO:0008022//protein C-terminus binding;GO:0008134//transcription factor binding;GO:0042802//identical protein binding;GO:0043621//protein self-association;GO:0046983//protein dimerization activity;GO:0047485//protein N-terminus binding;GO:0070628//proteasome binding;GO:0140416//transcription regulator inhibitor activity;GO:0140416//transcrip…
ENSMUSG00000039157	897.6898679	1170.761594	624.6181421	0.533514377	-0.906400946	0.001457419	0.504298129	Nodiff	2	32425344	32459768	+	6066	Fam102a	GO:0003674;GO:0005575;GO:0008150;	-	-	S	12RVZ;1CPF3;0V4DA;1AYC7;0UPVY;0IWVB;18VHR;0DERB;09TE6	family with sequence similarity 102, member A [Source:MGI Symbol;Acc:MGI:2138935]	98952	Q78T81;A0A158RFU0	-	GO:0008150//biological_process;	GO:0005575//cellular_component;	GO:0003674//molecular_function;
ENSMUSG00000028763	254.4196631	340.1610169	168.6783094	0.495877837	-1.011943347	0.001508848	0.511216661	Down Regulation	4	137196080	137297941	+	14739	Hspg2	GO:0005509;GO:0005576;GO:0005604;GO:0016020;GO:0005509;GO:0005576;GO:0005604;GO:0008022;GO:0016020;	K06255	-	T	0V44A;12UAG;18XF2;1CP6C;1AWW0;KOG3509;09T5K;0DEGQ;0UFEJ	perlecan (heparan sulfate proteoglycan 2) [Source:MGI Symbol;Acc:MGI:96257]	15530	Q05793;Q3UHH3;E9PZ16;Q2XQV0;Q52KG8	ko05205(Proteoglycans in cancer);ko05161(Hepatitis B);ko04512(ECM-receptor interaction)	-	GO:0005576//extracellular region;GO:0005604//basement membrane;GO:0016020//membrane;GO:0005576//extracellular region;GO:0005604//basement membrane;GO:0016020//membrane;	GO:0005509//calcium ion binding;GO:0005509//calcium ion binding;GO:0008022//protein C-terminus binding;
ENSMUSG00000024665	8656.202645	11099.7375	6212.667789	0.559713037	-0.837240743	0.001619535	0.53752041	Nodiff	19	10040129	10079110	-	3295	Fads2	GO:0004768;GO:0005783;GO:0005789;GO:0006629;GO:0006629;GO:0006631;GO:0006633;GO:0006636;GO:0016020;GO:0016020;GO:0016021;GO:0016021;GO:0016213;GO:0016491;GO:0016491;GO:0055114;GO:0016020;GO:0016021;	K10226	EC:1.14.19.3	I	18VCM;KOG4232;1AUAU;12SGY;1CSZY;0UIU2;0V91N;0DJHD;09Y46	fatty acid desaturase 2 [Source:MGI Symbol;Acc:MGI:1930079]	56473	Q9Z0R9	ko03320(PPAR signaling pathway);ko01040(Biosynthesis of unsaturated fatty acids);ko00592(alpha-Linolenic acid metabolism)	GO:0006629//lipid metabolic process;GO:0006629//lipid metabolic process;GO:0006631//fatty acid metabolic process;GO:0006633//fatty acid biosynthetic process;GO:0006636//unsaturated fatty acid biosynthetic process;GO:0055114//obsolete oxidation-reduction process;	GO:0005783//endoplasmic reticulum;GO:0005789//endoplasmic reticulum membrane;GO:0016020//membrane;GO:0016020//membrane;GO:0016021//integral component of membrane;GO:0016021//integral component of membrane;GO:0016020//membrane;GO:0016021//integral component of membrane;	GO:0004768//stearoyl-CoA 9-desaturase activity;GO:0016213//linoleoyl-CoA desaturase activity;GO:0016491//oxidoreductase activity;GO:0016491//oxidoreductase activity;
ENSMUSG00000026915	907.7970908	633.9163457	1181.677836	1.864091128	0.898472389	0.001720095	0.551037345	Nodiff	2	37373240	37593871	-	18616	Strbp	GO:0002177;GO:0003723;GO:0003723;GO:0003725;GO:0003725;GO:0003727;GO:0003727;GO:0005634;GO:0005737;GO:0005856;GO:0007275;GO:0007283;GO:0007283;GO:0007286;GO:0007638;GO:0008017;GO:0015630;GO:0015631;GO:0030154;GO:0002177;GO:0003723;GO:0003723;GO:0003725;GO:0003725;GO:0003727;GO:0003727;GO:0005634;GO:0005634;GO:0005737;GO:0005856;GO:0007275;GO:0007283;GO:0007283;GO:0007286;GO:0007638;GO:0008017;GO:…	K13200	-	J	1BAPM;1971D;0E7KR;0B3B8;0WFPU;0IN2U;1DEM4;13B9I;0V2QS	spermatid perinuclear RNA binding protein [Source:MGI Symbol;Acc:MGI:104626]	20744	Q91WM1	-	GO:0007275//multicellular organism development;GO:0007283//spermatogenesis;GO:0007283//spermatogenesis;GO:0007286//spermatid development;GO:0007638//mechanosensory behavior;GO:0030154//cell differentiation;GO:0007275//multicellular organism development;GO:0007283//spermatogenesis;GO:0007283//spermatogenesis;GO:0007286//spermatid development;GO:0007638//mechanosensory behavior;GO:0030154//cell dif…	GO:0002177//manchette;GO:0005634//nucleus;GO:0005737//cytoplasm;GO:0005856//cytoskeleton;GO:0015630//microtubule cytoskeleton;GO:0002177//manchette;GO:0005634//nucleus;GO:0005634//nucleus;GO:0005737//cytoplasm;GO:0005856//cytoskeleton;GO:0015630//microtubule cytoskeleton;GO:0002177//manchette;GO:0005634//nucleus;GO:0005737//cytoplasm;GO:0005856//cytoskeleton;GO:0015630//microtubule cytoskeleton;	GO:0003723//RNA binding;GO:0003723//RNA binding;GO:0003725//double-stranded RNA binding;GO:0003725//double-stranded RNA binding;GO:0003727//single-stranded RNA binding;GO:0003727//single-stranded RNA binding;GO:0008017//microtubule binding;GO:0015631//tubulin binding;GO:0003723//RNA binding;GO:0003723//RNA binding;GO:0003725//double-stranded RNA binding;GO:0003725//double-stranded RNA binding;GO:…
ENSMUSG00000050310	365.5694739	247.2698611	483.8690867	1.956846194	0.968530366	0.001728027	0.551037345	Nodiff	15	6737860	6829882	+	16930	Rictor	GO:0001932;GO:0001938;GO:0001938;GO:0005515;GO:0005515;GO:0005515;GO:0007275;GO:0009792;GO:0010468;GO:0018105;GO:0018105;GO:0019901;GO:0019901;GO:0030838;GO:0031532;GO:0031532;GO:0031532;GO:0031929;GO:0031932;GO:0031932;GO:0031932;GO:0031932;GO:0031932;GO:0032008;GO:0032008;GO:0032956;GO:0032956;GO:0033135;GO:0038203;GO:0042325;GO:0042325;GO:0043022;GO:0043087;GO:0043539;GO:0050727;GO:0050731;GO:…	K08267	-	D	KOG3694;0DFQI;18T15;0V5E2;1AS2N;12QR9;0UH51;09UEQ;1CQE6	RPTOR independent companion of MTOR, complex 2 [Source:MGI Symbol;Acc:MGI:1926007]	78757	Q6QI06	ko04150(mTOR signaling pathway)	GO:0001932//regulation of protein phosphorylation;GO:0001938//positive regulation of endothelial cell proliferation;GO:0001938//positive regulation of endothelial cell proliferation;GO:0007275//multicellular organism development;GO:0009792//embryo development ending in birth or egg hatching;GO:0010468//regulation of gene expression;GO:0018105//peptidyl-serine phosphorylation;GO:0018105//peptidyl-…	GO:0031932//TORC2 complex;GO:0031932//TORC2 complex;GO:0031932//TORC2 complex;GO:0031932//TORC2 complex;GO:0031932//TORC2 complex;	GO:0005515//protein binding;GO:0005515//protein binding;GO:0005515//protein binding;GO:0019901//protein kinase binding;GO:0019901//protein kinase binding;GO:0043022//ribosome binding;GO:0043539//protein serine/threonine kinase activator activity;
ENSMUSG00000022871	7786.759543	5553.830444	10019.68864	1.804104166	0.85128264	0.001805829	0.556744747	Nodiff	16	22737084	22758528	+	1962	Fetub	GO:0004857;GO:0004866;GO:0004869;GO:0005576;GO:0005576;GO:0005615;GO:0007338;GO:0007339;GO:0007339;GO:0008191;GO:0008191;GO:0010466;GO:0010951;GO:0010951;GO:0030414;GO:0004857;GO:0004866;GO:0004869;GO:0005576;GO:0005576;GO:0005615;GO:0007338;GO:0007339;GO:0007339;GO:0008191;GO:0008191;GO:0010466;GO:0010951;GO:0010951;GO:0030414;GO:0004869;GO:0005576;GO:0005615;GO:0010951;GO:0004857;GO:0004866;GO:…	K23411	-	O	0DP0I;0UIZ7;09YZY;1CXYB;0IEMR;18XEE;13P96;1AW52;0V4E9	fetuin beta [Source:MGI Symbol;Acc:MGI:1890221]	59083	Q9QXC1;Q8CB17	-	GO:0007338//single fertilization;GO:0007339//binding of sperm to zona pellucida;GO:0007339//binding of sperm to zona pellucida;GO:0010466//negative regulation of peptidase activity;GO:0010951//negative regulation of endopeptidase activity;GO:0010951//negative regulation of endopeptidase activity;GO:0007338//single fertilization;GO:0007339//binding of sperm to zona pellucida;GO:0007339//binding of…	GO:0005576//extracellular region;GO:0005576//extracellular region;GO:0005615//extracellular space;GO:0005576//extracellular region;GO:0005576//extracellular region;GO:0005615//extracellular space;GO:0005576//extracellular region;GO:0005615//extracellular space;GO:0005576//extracellular region;GO:0005576//extracellular region;GO:0005615//extracellular space;GO:0005576//extracellular region;GO:0005…	GO:0004857//enzyme inhibitor activity;GO:0004866//endopeptidase inhibitor activity;GO:0004869//cysteine-type endopeptidase inhibitor activity;GO:0008191//metalloendopeptidase inhibitor activity;GO:0008191//metalloendopeptidase inhibitor activity;GO:0030414//peptidase inhibitor activity;GO:0004857//enzyme inhibitor activity;GO:0004866//endopeptidase inhibitor activity;GO:0004869//cysteine-type end…
ENSMUSG00000022371	681.2842021	888.8145183	473.7538859	0.533017718	-0.907744606	0.001814393	0.556744747	Nodiff	15	55171146	55384199	+	7013	Col14a1	GO:0003229;GO:0005576;GO:0005581;GO:0005614;GO:0005614;GO:0005615;GO:0005615;GO:0007155;GO:0030020;GO:0030199;GO:0048873;GO:0061050;GO:0062023;GO:0062023;GO:0005576;GO:0005581;GO:0005576;GO:0005581;	K08133	-	W	1BB9I;0V3HZ;0B5J8;1DFV9;KOG3544;0WI6S;0E8YW;13EUM	collagen, type XIV, alpha 1 [Source:MGI Symbol;Acc:MGI:1341272]	12818	-	ko04974(Protein digestion and absorption)	GO:0003229//ventricular cardiac muscle tissue development;GO:0007155//cell adhesion;GO:0030199//collagen fibril organization;GO:0048873//homeostasis of number of cells within a tissue;GO:0061050//regulation of cell growth involved in cardiac muscle cell development;	GO:0005576//extracellular region;GO:0005581//collagen trimer;GO:0005614//interstitial matrix;GO:0005614//interstitial matrix;GO:0005615//extracellular space;GO:0005615//extracellular space;GO:0062023//collagen-containing extracellular matrix;GO:0062023//collagen-containing extracellular matrix;GO:0005576//extracellular region;GO:0005581//collagen trimer;GO:0005576//extracellular region;GO:0005581…	GO:0030020//extracellular matrix structural constituent conferring tensile strength;
ENSMUSG00000036885	448.8247817	306.8670602	590.7825032	1.925206645	0.945013308	0.00196553	0.591952015	Nodiff	3	62245765	62369642	+	10116	Arhgef26	GO:0001886;GO:0005085;GO:0005085;GO:0005575;GO:0090630;GO:0097178;GO:0001886;GO:0005085;GO:0005085;GO:0005575;GO:0090630;GO:0097178;	K13744	-	T	0UJ15;KOG3523;09UGY;12NRK;1AUI6;0DFST;1CS0P;0V5G9;194DJ	Rho guanine nucleotide exchange factor (GEF) 26 [Source:MGI Symbol;Acc:MGI:1918053]	622434	D3YYY8	ko05132(Salmonella infection);ko05100(Bacterial invasion of epithelial cells)	GO:0001886//endothelial cell morphogenesis;GO:0090630//activation of GTPase activity;GO:0097178//ruffle assembly;GO:0001886//endothelial cell morphogenesis;GO:0090630//activation of GTPase activity;GO:0097178//ruffle assembly;	GO:0005575//cellular_component;GO:0005575//cellular_component;	GO:0005085//guanyl-nucleotide exchange factor activity;GO:0005085//guanyl-nucleotide exchange factor activity;GO:0005085//guanyl-nucleotide exchange factor activity;GO:0005085//guanyl-nucleotide exchange factor activity;
ENSMUSG00000024501	23.55741265	40.83681245	6.278012845	0.153734155	-2.701490374	0.002083425	0.608191389	Down Regulation	18	43454049	43571351	-	6608	Dpysl3	GO:0005615;GO:0005737;GO:0005737;GO:0005829;GO:0010975;GO:0010976;GO:0010977;GO:0016787;GO:0016810;GO:0017124;GO:0030027;GO:0030334;GO:0030336;GO:0030426;GO:0030426;GO:0031005;GO:0031941;GO:0035374;GO:0042802;GO:0042995;GO:0044297;GO:0045202;GO:0048666;GO:0048678;GO:0051017;GO:0051017;GO:0051491;GO:0051491;GO:0051764;GO:0070382;GO:0005737;GO:0005737;GO:0010975;GO:0016787;GO:0016810;GO:0030334;GO:…	-	-	F	12N8J;0UP31;1AYMS;0DI51;1CVKN;194CR;0V4HE;09TIF;KOG2584	dihydropyrimidinase-like 3 [Source:MGI Symbol;Acc:MGI:1349762]	22240	Q62188	-	GO:0010975//regulation of neuron projection development;GO:0010976//positive regulation of neuron projection development;GO:0010977//negative regulation of neuron projection development;GO:0030334//regulation of cell migration;GO:0030336//negative regulation of cell migration;GO:0048666//neuron development;GO:0048678//response to axon injury;GO:0051017//actin filament bundle assembly;GO:0051017//…	GO:0005615//extracellular space;GO:0005737//cytoplasm;GO:0005737//cytoplasm;GO:0005829//cytosol;GO:0030027//lamellipodium;GO:0030426//growth cone;GO:0030426//growth cone;GO:0031941//filamentous actin;GO:0042995//cell projection;GO:0044297//cell body;GO:0045202//synapse;GO:0070382//exocytic vesicle;GO:0005737//cytoplasm;GO:0005737//cytoplasm;GO:0030426//growth cone;GO:0042995//cell projection;GO:0…	GO:0016787//hydrolase activity;GO:0016810//hydrolase activity, acting on carbon-nitrogen (but not peptide) bonds;GO:0017124//SH3 domain binding;GO:0031005//filamin binding;GO:0035374//chondroitin sulfate binding;GO:0042802//identical protein binding;GO:0016787//hydrolase activity;GO:0016810//hydrolase activity, acting on carbon-nitrogen (but not peptide) bonds;GO:0005515//protein binding;GO:00167…
ENSMUSG00000052934	869.5082807	614.3111039	1124.705458	1.830840189	0.872505866	0.002094246	0.608191389	Nodiff	8	122276179	122305545	-	5482	Fbxo31	GO:0005813;GO:0005813;GO:0006974;GO:0006974;GO:0006974;GO:0006974;GO:0007049;GO:0016567;GO:0019005;GO:0019005;GO:0019005;GO:0019005;GO:0019005;GO:0030332;GO:0030332;GO:0030332;GO:0031145;GO:0031145;GO:0031145;GO:0031146;GO:0031146;GO:0031146;GO:0031146;GO:0031146;GO:0031571;GO:0031571;GO:0031571;GO:0031571;GO:0043025;GO:0050775;GO:0050775;GO:2001224;GO:2001224;GO:0006974;GO:0006974;GO:0016020;GO:…	K10308	-	O;L	1CUPU;0IFQE;0DJWG;0UIIH;0V9E0;09YG6;1B2HM;190QS;12R69	F-box protein 31 [Source:MGI Symbol;Acc:MGI:1354708]	76454	Q3TQF0	-	GO:0006974//cellular response to DNA damage stimulus;GO:0006974//cellular response to DNA damage stimulus;GO:0006974//cellular response to DNA damage stimulus;GO:0006974//cellular response to DNA damage stimulus;GO:0007049//cell cycle;GO:0016567//protein ubiquitination;GO:0031145//anaphase-promoting complex-dependent catabolic process;GO:0031145//anaphase-promoting complex-dependent catabolic pro…	GO:0005813//centrosome;GO:0005813//centrosome;GO:0019005//SCF ubiquitin ligase complex;GO:0019005//SCF ubiquitin ligase complex;GO:0019005//SCF ubiquitin ligase complex;GO:0019005//SCF ubiquitin ligase complex;GO:0019005//SCF ubiquitin ligase complex;GO:0043025//neuronal cell body;GO:0016020//membrane;GO:0016021//integral component of membrane;GO:0019005//SCF ubiquitin ligase complex;	GO:0030332//cyclin binding;GO:0030332//cyclin binding;GO:0030332//cyclin binding;GO:0030332//cyclin binding;
ENSMUSG00000025498	736.5480343	412.6178719	1060.478197	2.570121822	1.361836744	0.002244271	0.640326004	Up Regulation	7	140842619	140846394	-	3776	Irf7	GO:0000976;GO:0003700;GO:0005634;GO:0006355;GO:0000976;GO:0000978;GO:0000978;GO:0000978;GO:0000981;GO:0000981;GO:0000981;GO:0000981;GO:0000987;GO:0002376;GO:0002376;GO:0002819;GO:0002819;GO:0002819;GO:0003677;GO:0003677;GO:0003677;GO:0003700;GO:0005515;GO:0005515;GO:0005634;GO:0005634;GO:0005634;GO:0005634;GO:0005654;GO:0005654;GO:0005737;GO:0005737;GO:0005737;GO:0005829;GO:0005829;GO:0006355;GO:…	K09447	-	K	0V6WU;0IWNR;0UJ8Y;0DH74;18Z6T;1CRX8;13QBS;09VYE;1AZYD	interferon regulatory factor 7 [Source:MGI Symbol;Acc:MGI:1859212]	54123	P70434;Q542T3	ko05417(Lipid and atherosclerosis);ko05203(Viral carcinogenesis);ko05169(Epstein-Barr virus infection);ko05168(Herpes simplex virus 1 infection);ko05167(Kaposi sarcoma-associated herpesvirus infection);ko05164(Influenza A);ko05162(Measles);ko05161(Hepatitis B);ko05160(Hepatitis C);ko04623(Cytosolic DNA-sensing pathway);ko04622(RIG-I-like receptor signaling pathway);ko04621(NOD-like receptor signa…	GO:0006355//regulation of transcription, DNA-templated;GO:0002376//immune system process;GO:0002376//immune system process;GO:0002819//regulation of adaptive immune response;GO:0002819//regulation of adaptive immune response;GO:0002819//regulation of adaptive immune response;GO:0006355//regulation of transcription, DNA-templated;GO:0006357//regulation of transcription by RNA polymerase II;GO:0010…	GO:0005634//nucleus;GO:0005634//nucleus;GO:0005634//nucleus;GO:0005634//nucleus;GO:0005634//nucleus;GO:0005654//nucleoplasm;GO:0005654//nucleoplasm;GO:0005737//cytoplasm;GO:0005737//cytoplasm;GO:0005737//cytoplasm;GO:0005829//cytosol;GO:0005829//cytosol;GO:0005634//nucleus;GO:0005634//nucleus;	GO:0000976//transcription cis-regulatory region binding;GO:0003700//DNA-binding transcription factor activity;GO:0000976//transcription cis-regulatory region binding;GO:0000978//RNA polymerase II cis-regulatory region sequence-specific DNA binding;GO:0000978//RNA polymerase II cis-regulatory region sequence-specific DNA binding;GO:0000978//RNA polymerase II cis-regulatory region sequence-specific…
ENSMUSG00000035498	141.5948838	193.869667	89.32010057	0.460722412	-1.118030315	0.002323934	0.642418187	Down Regulation	9	122999889	123045103	-	6765	Cdcp1	GO:0005575;GO:0005886;GO:0008150;GO:0016020;GO:0016021;	K06732	-	U	1AVDM;0V9K2;0UJWK;1CSDD;12SYJ;09YNC;0DHNY;190HG;0IJR2	CUB domain containing protein 1 [Source:MGI Symbol;Acc:MGI:2442010]	109332	Q5U462	-	GO:0008150//biological_process;	GO:0005575//cellular_component;GO:0005886//plasma membrane;GO:0016020//membrane;GO:0016021//integral component of membrane;	-
ENSMUSG00000041220	6488.700965	9701.760865	3275.641065	0.337633664	-1.56646934	0.002364104	0.642418187	Down Regulation	3	129326004	129432144	+	6431	Elovl6	GO:0005783;GO:0005783;GO:0005783;GO:0005789;GO:0006629;GO:0006631;GO:0006633;GO:0006636;GO:0009922;GO:0009922;GO:0009922;GO:0009922;GO:0009923;GO:0016020;GO:0016021;GO:0016021;GO:0016740;GO:0016747;GO:0019367;GO:0019367;GO:0019367;GO:0019367;GO:0030148;GO:0030176;GO:0030176;GO:0030497;GO:0034625;GO:0034625;GO:0034626;GO:0035338;GO:0042759;GO:0042759;GO:0042761;GO:0042761;GO:0102336;GO:0102337;GO:…	K10203	EC:2.3.1.199	I	0DPZ4;12NDM;0UNFF;0A2B0;1CV2Y;18ZW6;1AT3S;0VD6Z;KOG3072	ELOVL family member 6, elongation of long chain fatty acids (yeast) [Source:MGI Symbol;Acc:MGI:2156528]	170439	Q920L5	ko01040(Biosynthesis of unsaturated fatty acids);ko00062(Fatty acid elongation)	GO:0006629//lipid metabolic process;GO:0006631//fatty acid metabolic process;GO:0006633//fatty acid biosynthetic process;GO:0006636//unsaturated fatty acid biosynthetic process;GO:0019367//fatty acid elongation, saturated fatty acid;GO:0019367//fatty acid elongation, saturated fatty acid;GO:0019367//fatty acid elongation, saturated fatty acid;GO:0019367//fatty acid elongation, saturated fatty aci…	GO:0005783//endoplasmic reticulum;GO:0005783//endoplasmic reticulum;GO:0005783//endoplasmic reticulum;GO:0005789//endoplasmic reticulum membrane;GO:0009923//fatty acid elongase complex;GO:0016020//membrane;GO:0016021//integral component of membrane;GO:0016021//integral component of membrane;GO:0030176//integral component of endoplasmic reticulum membrane;GO:0030176//integral component of endoplas…	GO:0009922//fatty acid elongase activity;GO:0009922//fatty acid elongase activity;GO:0009922//fatty acid elongase activity;GO:0009922//fatty acid elongase activity;GO:0016740//transferase activity;GO:0016747//acyltransferase activity, transferring groups other than amino-acyl groups;GO:0102336//3-oxo-arachidoyl-CoA synthase activity;GO:0102337//3-oxo-cerotoyl-CoA synthase activity;GO:0102338//3-o…
ENSMUSG00000079507	49.34914223	91.52297599	7.175308471	0.078398986	-3.673021203	0.002405373	0.642418187	Down Regulation	17	35539381	35544075	+	2860	H2-Q1	GO:0002476;GO:0005102;GO:0005615;GO:0005783;GO:0005794;GO:0005797;GO:0005886;GO:0009897;GO:0009986;GO:0016020;GO:0016021;GO:0019882;GO:0030881;GO:0042277;GO:0042605;GO:0042608;GO:0042610;GO:0042612;GO:0042824;GO:0044877;GO:0046977;GO:0062061;GO:0070971;GO:0002476;GO:0005102;GO:0005615;GO:0005783;GO:0005794;GO:0005797;GO:0005886;GO:0006955;GO:0009897;GO:0009986;GO:0016020;GO:0016021;GO:0019882;GO:…	K06751	-	U	09WNN;0US52;0VB3S;1CU56;0II5V;194CQ;13KER;0DJCZ;1AX68	histocompatibility 2, Q region locus 1 [Source:MGI Symbol;Acc:MGI:95928]	15006	-	ko05416(Viral myocarditis);ko05332(Graft-versus-host disease);ko05330(Allograft rejection);ko05320(Autoimmune thyroid disease);ko05203(Viral carcinogenesis);ko05170(Human immunodeficiency virus 1 infection);ko05169(Epstein-Barr virus infection);ko05168(Herpes simplex virus 1 infection);ko05167(Kaposi sarcoma-associated herpesvirus infection);ko05166(Human T-cell leukemia virus 1 infection);ko0516…	GO:0002476//antigen processing and presentation of endogenous peptide antigen via MHC class Ib;GO:0019882//antigen processing and presentation;GO:0002476//antigen processing and presentation of endogenous peptide antigen via MHC class Ib;GO:0006955//immune response;GO:0019882//antigen processing and presentation;GO:0019882//antigen processing and presentation;	GO:0005615//extracellular space;GO:0005783//endoplasmic reticulum;GO:0005794//Golgi apparatus;GO:0005797//Golgi medial cisterna;GO:0005886//plasma membrane;GO:0009897//external side of plasma membrane;GO:0009986//cell surface;GO:0016020//membrane;GO:0016021//integral component of membrane;GO:0042612//MHC class I protein complex;GO:0042824//MHC class I peptide loading complex;GO:0070971//endoplasm…	GO:0005102//signaling receptor binding;GO:0030881//beta-2-microglobulin binding;GO:0042277//peptide binding;GO:0042605//peptide antigen binding;GO:0042608//T cell receptor binding;GO:0042610//CD8 receptor binding;GO:0044877//protein-containing complex binding;GO:0046977//TAP binding;GO:0062061//TAP complex binding;GO:0005102//signaling receptor binding;GO:0030881//beta-2-microglobulin binding;GO:…
ENSMUSG00000033863	655.4428044	462.0405147	848.8450941	1.837165935	0.877481938	0.002409611	0.642418187	Nodiff	19	23118590	23145498	+	4815	Klf9	GO:0005634;GO:0005654;GO:0005829;GO:0005886;GO:0007623;GO:0010839;GO:0071387;GO:0097067;	K09208	-	K	0V8PH;18VYU;13MUN;KOG1721;1CTVV;0DJ3Z;09XRS;0UG5H;1AZ6I	Kruppel-like factor 9 [Source:MGI Symbol;Acc:MGI:1333856]	16601	Q8CEC4	-	GO:0007623//circadian rhythm;GO:0010839//negative regulation of keratinocyte proliferation;GO:0071387//cellular response to cortisol stimulus;GO:0097067//cellular response to thyroid hormone stimulus;	GO:0005634//nucleus;GO:0005654//nucleoplasm;GO:0005829//cytosol;GO:0005886//plasma membrane;	-
ENSMUSG00000029482	1820.992619	2594.196886	1047.788353	0.403897005	-1.307940647	0.002467888	0.647343009	Down Regulation	5	125552878	125594474	+	3854	Aacs	GO:0000166;GO:0001889;GO:0001889;GO:0005524;GO:0005737;GO:0005829;GO:0005829;GO:0005829;GO:0005829;GO:0006629;GO:0006629;GO:0006631;GO:0007584;GO:0007584;GO:0010243;GO:0010243;GO:0014070;GO:0014070;GO:0014074;GO:0016874;GO:0030729;GO:0030729;GO:0030729;GO:0030729;GO:0030729;GO:0032024;GO:0032024;GO:0032024;GO:0034201;GO:0034201;GO:0042493;GO:0042493;GO:0042594;GO:0045471;GO:0045471;GO:0047760;GO:…	K01907	EC:6.2.1.16	I	12RMH;1B382;KOG1175;191M0;0UPJD;09Z2H;0VA00;0DKHW;1CVCD	acetoacetyl-CoA synthetase [Source:MGI Symbol;Acc:MGI:1926144]	78894	Q9D2R0	ko00650(Butanoate metabolism);ko00280(Valine, leucine and isoleucine degradation)	GO:0001889//liver development;GO:0001889//liver development;GO:0006629//lipid metabolic process;GO:0006629//lipid metabolic process;GO:0006631//fatty acid metabolic process;GO:0007584//response to nutrient;GO:0007584//response to nutrient;GO:0010243//response to organonitrogen compound;GO:0010243//response to organonitrogen compound;GO:0014070//response to organic cyclic compound;GO:0014070//resp…	GO:0005737//cytoplasm;GO:0005829//cytosol;GO:0005829//cytosol;GO:0005829//cytosol;GO:0005829//cytosol;	GO:0000166//nucleotide binding;GO:0005524//ATP binding;GO:0016874//ligase activity;GO:0030729//acetoacetate-CoA ligase activity;GO:0030729//acetoacetate-CoA ligase activity;GO:0030729//acetoacetate-CoA ligase activity;GO:0030729//acetoacetate-CoA ligase activity;GO:0030729//acetoacetate-CoA ligase activity;GO:0047760//butyrate-CoA ligase activity;GO:0047760//butyrate-CoA ligase activity;
ENSMUSG00000042978	845.5127685	1083.777514	607.2480236	0.560306904	-0.835710825	0.002713495	0.693619096	Nodiff	7	125848034	125894188	+	4478	Sbk1	GO:0004672;GO:0005524;GO:0006468;GO:0000166;GO:0004672;GO:0004674;GO:0004674;GO:0004674;GO:0004674;GO:0005524;GO:0005524;GO:0005575;GO:0005737;GO:0006468;GO:0016301;GO:0016310;GO:0016740;GO:0018105;GO:0018105;GO:0018107;GO:0018107;GO:0106310;GO:0106311;	K08858	EC:2.7.11.1	T	KOG1345;18YXV;0VC4C;1CWXK;0UNM9;13HZ9;1B0YI;0A18K;0DN1C	SH3-binding kinase 1 [Source:MGI Symbol;Acc:MGI:2135937]	104175	Q8QZX0	-	GO:0006468//protein phosphorylation;GO:0006468//protein phosphorylation;GO:0016310//phosphorylation;GO:0018105//peptidyl-serine phosphorylation;GO:0018105//peptidyl-serine phosphorylation;GO:0018107//peptidyl-threonine phosphorylation;GO:0018107//peptidyl-threonine phosphorylation;	GO:0005575//cellular_component;GO:0005737//cytoplasm;	GO:0004672//protein kinase activity;GO:0005524//ATP binding;GO:0000166//nucleotide binding;GO:0004672//protein kinase activity;GO:0004674//protein serine/threonine kinase activity;GO:0004674//protein serine/threonine kinase activity;GO:0004674//protein serine/threonine kinase activity;GO:0004674//protein serine/threonine kinase activity;GO:0005524//ATP binding;GO:0005524//ATP binding;GO:0016301//…
ENSMUSG00000029675	20.43320611	33.43427151	7.432140708	0.222291091	-2.169477963	0.0027703	0.693619096	Down Regulation	5	134731447	134776177	-	8098	Eln	GO:0003151;GO:0005201;GO:0005515;GO:0005576;GO:0005739;GO:0007519;GO:0030023;GO:0030198;GO:0030833;GO:0043149;GO:0050840;GO:0062023;GO:0062023;GO:0071953;GO:0071953;GO:0005201;GO:0005576;GO:0062023;	K14211	-	Z;O;W	0UW7Z;0DVKN;147W8;0A9RM;0VKP5;1B71I;1D4X0;196DQ;0IZT8	elastin [Source:MGI Symbol;Acc:MGI:95317]	13717	P54320	ko04974(Protein digestion and absorption)	GO:0003151//outflow tract morphogenesis;GO:0007519//skeletal muscle tissue development;GO:0030198//extracellular matrix organization;GO:0030833//regulation of actin filament polymerization;GO:0043149//stress fiber assembly;	GO:0005576//extracellular region;GO:0005739//mitochondrion;GO:0062023//collagen-containing extracellular matrix;GO:0062023//collagen-containing extracellular matrix;GO:0071953//elastic fiber;GO:0071953//elastic fiber;GO:0005576//extracellular region;GO:0062023//collagen-containing extracellular matrix;	GO:0005201//extracellular matrix structural constituent;GO:0005515//protein binding;GO:0030023//extracellular matrix constituent conferring elasticity;GO:0050840//extracellular matrix binding;GO:0005201//extracellular matrix structural constituent;
ENSMUSG00000020674	102.4785694	142.4350215	62.52211722	0.438951857	-1.187865377	0.002772259	0.693619096	Down Regulation	12	29987607	30067657	+	9648	Pxdn	GO:0004601;GO:0004601;GO:0006979;GO:0016491;GO:0020037;GO:0055114;GO:0055114;GO:0098869;GO:0004601;GO:0004601;GO:0004601;GO:0004601;GO:0004601;GO:0005201;GO:0005201;GO:0005201;GO:0005576;GO:0005615;GO:0005615;GO:0005615;GO:0005615;GO:0005615;GO:0005783;GO:0005783;GO:0006979;GO:0016491;GO:0019806;GO:0019806;GO:0020037;GO:0020037;GO:0020037;GO:0020037;GO:0030198;GO:0030198;GO:0030198;GO:0030199;GO:…	K19511	EC:1.11.1.7	M;T;U	18Z7H;0V701;KOG2408;12XAE;09W1S;1ATWW;1CXDU;0DNGE;0UICK	peroxidasin [Source:MGI Symbol;Acc:MGI:1916925]	69675	Q3UQ28	-	GO:0006979//response to oxidative stress;GO:0055114//obsolete oxidation-reduction process;GO:0055114//obsolete oxidation-reduction process;GO:0098869//cellular oxidant detoxification;GO:0006979//response to oxidative stress;GO:0030198//extracellular matrix organization;GO:0030198//extracellular matrix organization;GO:0030198//extracellular matrix organization;GO:0030199//collagen fibril organizat…	GO:0005576//extracellular region;GO:0005615//extracellular space;GO:0005615//extracellular space;GO:0005615//extracellular space;GO:0005615//extracellular space;GO:0005615//extracellular space;GO:0005783//endoplasmic reticulum;GO:0005783//endoplasmic reticulum;GO:0062023//collagen-containing extracellular matrix;GO:0062023//collagen-containing extracellular matrix;GO:0062023//collagen-containing …	GO:0004601//peroxidase activity;GO:0004601//peroxidase activity;GO:0016491//oxidoreductase activity;GO:0020037//heme binding;GO:0004601//peroxidase activity;GO:0004601//peroxidase activity;GO:0004601//peroxidase activity;GO:0004601//peroxidase activity;GO:0004601//peroxidase activity;GO:0005201//extracellular matrix structural constituent;GO:0005201//extracellular matrix structural constituent;GO…
ENSMUSG00000079164	155.512471	219.2256456	91.79929638	0.418743419	-1.255861577	0.0029595	0.71124506	Down Regulation	1	182782353	182804010	+	5191	Tlr5	GO:0001819;GO:0002224;GO:0002376;GO:0002755;GO:0004888;GO:0006954;GO:0006955;GO:0007165;GO:0008584;GO:0016020;GO:0016020;GO:0016021;GO:0016021;GO:0034146;GO:0042742;GO:0045087;GO:0045087;GO:0045429;GO:0071222;GO:0001819;GO:0002224;GO:0002376;GO:0002755;GO:0004888;GO:0006954;GO:0006955;GO:0007165;GO:0016020;GO:0016021;GO:0016021;GO:0034146;GO:0042742;GO:0045087;GO:0045087;	K10168	-	-	-	toll-like receptor 5 [Source:MGI Symbol;Acc:MGI:1858171]	53791	Q9JLF7;Q05AH3;E9QL10;Q8CB40	ko05321(Inflammatory bowel disease);ko05134(Legionellosis);ko05132(Salmonella infection);ko05131(Shigellosis);ko05130(Pathogenic Escherichia coli infection);ko04620(Toll-like receptor signaling pathway)	GO:0001819//positive regulation of cytokine production;GO:0002224//toll-like receptor signaling pathway;GO:0002376//immune system process;GO:0002755//MyD88-dependent toll-like receptor signaling pathway;GO:0006954//inflammatory response;GO:0006955//immune response;GO:0007165//signal transduction;GO:0008584//male gonad development;GO:0034146//toll-like receptor 5 signaling pathway;GO:0042742//defe…	GO:0016020//membrane;GO:0016020//membrane;GO:0016021//integral component of membrane;GO:0016021//integral component of membrane;GO:0016020//membrane;GO:0016021//integral component of membrane;GO:0016021//integral component of membrane;	GO:0004888//transmembrane signaling receptor activity;GO:0004888//transmembrane signaling receptor activity;
ENSMUSG00000027456	24.89493665	39.70845862	10.08141468	0.253885823	-1.97774826	0.00296803	0.71124506	Down Regulation	2	151414542	151431925	+	1399	Sdcbp2	GO:0005546;GO:0005546;GO:0005546;GO:0005634;GO:0005654;GO:0005654;GO:0005730;GO:0005730;GO:0005730;GO:0005737;GO:0005737;GO:0005737;GO:0005737;GO:0005794;GO:0005829;GO:0005886;GO:0005886;GO:0005886;GO:0005886;GO:0008022;GO:0008022;GO:0008022;GO:0008283;GO:0008283;GO:0008289;GO:0016020;GO:0016607;GO:0016607;GO:0016607;GO:0042802;GO:0042802;GO:0042803;GO:0042803;GO:0042803;GO:0046982;GO:0046982;GO:…	K17254	-	W;T	0E9VE;13H48;0IK98;0WJTG;1BBP3;197J1;0V429;1DGP5;0B703	syndecan binding protein (syntenin) 2 [Source:MGI Symbol;Acc:MGI:2385156]	228765	Q99JZ0	-	GO:0008283//cell population proliferation;GO:0008283//cell population proliferation;	GO:0005634//nucleus;GO:0005654//nucleoplasm;GO:0005654//nucleoplasm;GO:0005730//nucleolus;GO:0005730//nucleolus;GO:0005730//nucleolus;GO:0005737//cytoplasm;GO:0005737//cytoplasm;GO:0005737//cytoplasm;GO:0005737//cytoplasm;GO:0005794//Golgi apparatus;GO:0005829//cytosol;GO:0005886//plasma membrane;GO:0005886//plasma membrane;GO:0005886//plasma membrane;GO:0005886//plasma membrane;GO:0016020//membr…	GO:0005546//phosphatidylinositol-4,5-bisphosphate binding;GO:0005546//phosphatidylinositol-4,5-bisphosphate binding;GO:0005546//phosphatidylinositol-4,5-bisphosphate binding;GO:0008022//protein C-terminus binding;GO:0008022//protein C-terminus binding;GO:0008022//protein C-terminus binding;GO:0008289//lipid binding;GO:0042802//identical protein binding;GO:0042802//identical protein binding;GO:004…
ENSMUSG00000004891	32.8388	50.30594103	15.37165897	0.305563491	-1.710455915	0.003007394	0.71124506	Down Regulation	3	87878385	87887758	+	6416	Nes	GO:0000086;GO:0005515;GO:0005737;GO:0005737;GO:0005882;GO:0005882;GO:0005882;GO:0007275;GO:0007399;GO:0007399;GO:0007420;GO:0019215;GO:0019215;GO:0030844;GO:0030844;GO:0031076;GO:0031730;GO:0031730;GO:0032091;GO:0043086;GO:0043524;GO:0045111;GO:0048858;GO:0072089;GO:2000179;GO:0005515;GO:0005737;GO:0005882;GO:0005882;GO:0005882;GO:0007275;GO:0007399;GO:0007399;GO:0007420;GO:0019215;GO:0019215;GO:…	K07609	-	Z	09TM8;1B0H2;13HI2;191DE;0V4K8;0UG0F;0DEXQ;1CPME;0IRNV	nestin [Source:MGI Symbol;Acc:MGI:101784]	18008	Q6P5H2	-	GO:0000086//G2/M transition of mitotic cell cycle;GO:0007275//multicellular organism development;GO:0007399//nervous system development;GO:0007399//nervous system development;GO:0007420//brain development;GO:0030844//positive regulation of intermediate filament depolymerization;GO:0030844//positive regulation of intermediate filament depolymerization;GO:0031076//embryonic camera-type eye developm…	GO:0005737//cytoplasm;GO:0005737//cytoplasm;GO:0005882//intermediate filament;GO:0005882//intermediate filament;GO:0005882//intermediate filament;GO:0045111//intermediate filament cytoskeleton;GO:0005737//cytoplasm;GO:0005882//intermediate filament;GO:0005882//intermediate filament;GO:0005882//intermediate filament;	GO:0005515//protein binding;GO:0019215//intermediate filament binding;GO:0019215//intermediate filament binding;GO:0031730//CCR5 chemokine receptor binding;GO:0031730//CCR5 chemokine receptor binding;GO:0005515//protein binding;GO:0019215//intermediate filament binding;GO:0019215//intermediate filament binding;GO:0031730//CCR5 chemokine receptor binding;GO:0031730//CCR5 chemokine receptor binding;
ENSMUSG00000026858	1450.951575	1947.474995	954.4281544	0.490084934	-1.028896298	0.003017642	0.71124506	Down Regulation	2	30254245	30275533	+	6249	Miga2	GO:0005739;GO:0005741;GO:0005887;GO:0005887;GO:0008053;GO:0008053;GO:0008053;GO:0008053;GO:0016020;GO:0016021;GO:0042803;GO:0042803;GO:0046982;GO:0046982;GO:0060348;GO:0005739;GO:0005741;GO:0005887;GO:0005887;GO:0008053;GO:0008053;GO:0008053;GO:0008053;GO:0016020;GO:0016021;GO:0042803;GO:0042803;GO:0046982;GO:0046982;GO:0060348;GO:0005739;GO:0008053;GO:0016020;GO:0016021;GO:0005739;GO:0005741;GO:…	-	-	S	KOG3831;1CUAC;1AXRR;0UN8P;0DGHU;09U18;0V4ZZ;18WZ8;12NGX	mitoguardin 2 [Source:MGI Symbol;Acc:MGI:1922035]	108958	Q8BK03	-	GO:0008053//mitochondrial fusion;GO:0008053//mitochondrial fusion;GO:0008053//mitochondrial fusion;GO:0008053//mitochondrial fusion;GO:0060348//bone development;GO:0008053//mitochondrial fusion;GO:0008053//mitochondrial fusion;GO:0008053//mitochondrial fusion;GO:0008053//mitochondrial fusion;GO:0060348//bone development;GO:0008053//mitochondrial fusion;GO:0008053//mitochondrial fusion;GO:0008053/…	GO:0005739//mitochondrion;GO:0005741//mitochondrial outer membrane;GO:0005887//integral component of plasma membrane;GO:0005887//integral component of plasma membrane;GO:0016020//membrane;GO:0016021//integral component of membrane;GO:0005739//mitochondrion;GO:0005741//mitochondrial outer membrane;GO:0005887//integral component of plasma membrane;GO:0005887//integral component of plasma membrane;G…	GO:0042803//protein homodimerization activity;GO:0042803//protein homodimerization activity;GO:0046982//protein heterodimerization activity;GO:0046982//protein heterodimerization activity;GO:0042803//protein homodimerization activity;GO:0042803//protein homodimerization activity;GO:0046982//protein heterodimerization activity;GO:0046982//protein heterodimerization activity;GO:0042803//protein hom…
ENSMUSG00000062901	789.3860398	563.8760166	1014.896063	1.799856765	0.847882099	0.003315036	0.760636457	Nodiff	16	19916292	19947971	+	10183	Klhl24	GO:0005737;GO:0005737;GO:0005737;GO:0005912;GO:0005912;GO:0005912;GO:0016567;GO:0016567;GO:0016567;GO:0030054;GO:0030057;GO:0030057;GO:0030057;GO:0030424;GO:0031463;GO:0031463;GO:0031463;GO:0042995;GO:0043204;GO:0045109;GO:0045109;GO:0045109;GO:0051865;GO:0051865;GO:0051865;GO:2000312;GO:2000312;GO:2000312;	K10461	-	T	09UF7;0UJH7;0DM9H;18ZYA;1AS70;0VAMZ;13K5B;1CW4N;KOG4441	kelch-like 24 [Source:MGI Symbol;Acc:MGI:1923035]	75785	Q8BRG6	-	GO:0016567//protein ubiquitination;GO:0016567//protein ubiquitination;GO:0016567//protein ubiquitination;GO:0045109//intermediate filament organization;GO:0045109//intermediate filament organization;GO:0045109//intermediate filament organization;GO:0051865//protein autoubiquitination;GO:0051865//protein autoubiquitination;GO:0051865//protein autoubiquitination;GO:2000312//regulation of kainate se…	GO:0005737//cytoplasm;GO:0005737//cytoplasm;GO:0005737//cytoplasm;GO:0005912//adherens junction;GO:0005912//adherens junction;GO:0005912//adherens junction;GO:0030054//cell junction;GO:0030057//desmosome;GO:0030057//desmosome;GO:0030057//desmosome;GO:0030424//axon;GO:0031463//Cul3-RING ubiquitin ligase complex;GO:0031463//Cul3-RING ubiquitin ligase complex;GO:0031463//Cul3-RING ubiquitin ligase c…	-
ENSMUSG00000040651	222.8956071	149.7042268	296.0869874	1.977813144	0.983906132	0.003329393	0.760636457	Nodiff	14	27150791	27205512	+	13627	Tasor	GO:0000792;GO:0000792;GO:0001701;GO:0003682;GO:0003682;GO:0005515;GO:0005634;GO:0005654;GO:0005654;GO:0005694;GO:0008595;GO:0045814;GO:0045814;GO:0045814;GO:0045869;GO:0045869;GO:0045869;GO:0060809;GO:0090307;GO:0090309;GO:0090309;GO:0090309;GO:0097355;GO:0097355;GO:0097355;	K21873	-	S;L	12U1Q;0UMWQ;0IF4K;1CP7Q;18XF4;1B2WK;0V45I;0DEHX;09T6T	transcription activation suppressor [Source:MGI Symbol;Acc:MGI:1921694]	218850	Q69ZR9	-	GO:0001701//in utero embryonic development;GO:0008595//anterior/posterior axis specification, embryo;GO:0045814//negative regulation of gene expression, epigenetic;GO:0045814//negative regulation of gene expression, epigenetic;GO:0045814//negative regulation of gene expression, epigenetic;GO:0045869//negative regulation of single stranded viral RNA replication via double stranded DNA intermediate…	GO:0000792//heterochromatin;GO:0000792//heterochromatin;GO:0005634//nucleus;GO:0005654//nucleoplasm;GO:0005654//nucleoplasm;GO:0005694//chromosome;	GO:0003682//chromatin binding;GO:0003682//chromatin binding;GO:0005515//protein binding;
ENSMUSG00000069833	243.7464877	321.2845224	166.208453	0.517324805	-0.950857725	0.003468926	0.760636457	Nodiff	19	8966648	9054278	+	19938	Ahnak	GO:0005515;GO:0005634;GO:0005634;GO:0005737;GO:0005737;GO:0005737;GO:0005829;GO:0005829;GO:0005829;GO:0005886;GO:0005886;GO:0005886;GO:0005911;GO:0015629;GO:0015629;GO:0015629;GO:0031982;GO:0031982;GO:0031982;GO:0042383;GO:0042383;GO:0042802;GO:0043034;GO:0043034;GO:0043484;GO:0043484;GO:0044291;GO:0044291;GO:0044291;GO:0044548;GO:0044548;GO:0045121;GO:0045121;GO:0045121;GO:0070062;GO:0070062;GO:…	K23934	-	S	0DJDH;194AA;0IGIF;12S0I;0V8Y1;0UHN6;1CU5S;09Y0D;1AT8Q	AHNAK nucleoprotein (desmoyokin) [Source:MGI Symbol;Acc:MGI:1316648]	66395	G5E8K8;Q8BRB8;Q8R2L7	ko05132(Salmonella infection)	GO:0043484//regulation of RNA splicing;GO:0043484//regulation of RNA splicing;GO:1901385//regulation of voltage-gated calcium channel activity;GO:1901385//regulation of voltage-gated calcium channel activity;GO:0043484//regulation of RNA splicing;GO:1901385//regulation of voltage-gated calcium channel activity;GO:0043484//regulation of RNA splicing;GO:1901385//regulation of voltage-gated calcium …	GO:0005634//nucleus;GO:0005634//nucleus;GO:0005737//cytoplasm;GO:0005737//cytoplasm;GO:0005737//cytoplasm;GO:0005829//cytosol;GO:0005829//cytosol;GO:0005829//cytosol;GO:0005886//plasma membrane;GO:0005886//plasma membrane;GO:0005886//plasma membrane;GO:0005911//cell-cell junction;GO:0015629//actin cytoskeleton;GO:0015629//actin cytoskeleton;GO:0015629//actin cytoskeleton;GO:0031982//vesicle;GO:00…	GO:0005515//protein binding;GO:0042802//identical protein binding;GO:0044548//S100 protein binding;GO:0044548//S100 protein binding;GO:0097493//structural molecule activity conferring elasticity;GO:0005515//protein binding;GO:0042802//identical protein binding;GO:0044548//S100 protein binding;GO:0005515//protein binding;GO:0042802//identical protein binding;GO:0044548//S100 protein binding;GO:000…
ENSMUSG00000074639	1243.876482	714.4536324	1773.299331	2.482035574	1.311523793	0.003549399	0.760636457	Up Regulation	10	127702343	127713186	+	1265	Rdh16f2	GO:0005789;GO:0016491;GO:0016491;GO:0031301;GO:0043231;GO:0047023;GO:0047044;GO:0055114;GO:0055114;	K11154	EC:1.1.1.-	Q	1917Z;1CPJA;13H77;KOG1610;0UJCS;0V4HX;09TJ0;1B0QN;0DEVP	RDH16 family member 2 [Source:MGI Symbol;Acc:MGI:3583955]	216454	Q8K3M1;Q8K3M0	ko00830(Retinol metabolism)	GO:0055114//obsolete oxidation-reduction process;GO:0055114//obsolete oxidation-reduction process;	GO:0005789//endoplasmic reticulum membrane;GO:0031301//integral component of organelle membrane;GO:0043231//intracellular membrane-bounded organelle;	GO:0016491//oxidoreductase activity;GO:0016491//oxidoreductase activity;GO:0047023//androsterone dehydrogenase activity;GO:0047044//androstan-3-alpha,17-beta-diol dehydrogenase activity;
ENSMUSG00000026675	1071.777149	1362.588278	780.9660199	0.573148935	-0.803018018	0.003628143	0.760636457	Nodiff	1	169777104	169796810	-	5104	Hsd17b7	GO:0000253;GO:0000253;GO:0000253;GO:0000253;GO:0004303;GO:0004303;GO:0005148;GO:0005783;GO:0005783;GO:0005783;GO:0005789;GO:0005789;GO:0006629;GO:0006694;GO:0006694;GO:0006695;GO:0006695;GO:0006703;GO:0006703;GO:0007399;GO:0007420;GO:0008209;GO:0008209;GO:0016020;GO:0016020;GO:0016021;GO:0016491;GO:0030154;GO:0047024;GO:0047024;GO:0048568;GO:0048706;GO:0055114;GO:0055114;GO:0000253;GO:0000253;GO:…	K13373	-	Q;I	KOG1478;1ASQG;12QYT;0V93U;0DJJQ;09Y6A;1CUCI;0UHAD;18U9K	hydroxysteroid (17-beta) dehydrogenase 7 [Source:MGI Symbol;Acc:MGI:1330808]	15490	O88736	ko04913(Ovarian steroidogenesis);ko00140(Steroid hormone biosynthesis);ko00100(Steroid biosynthesis)	GO:0006629//lipid metabolic process;GO:0006694//steroid biosynthetic process;GO:0006694//steroid biosynthetic process;GO:0006695//cholesterol biosynthetic process;GO:0006695//cholesterol biosynthetic process;GO:0006703//estrogen biosynthetic process;GO:0006703//estrogen biosynthetic process;GO:0007399//nervous system development;GO:0007420//brain development;GO:0008209//androgen metabolic process…	GO:0005783//endoplasmic reticulum;GO:0005783//endoplasmic reticulum;GO:0005783//endoplasmic reticulum;GO:0005789//endoplasmic reticulum membrane;GO:0005789//endoplasmic reticulum membrane;GO:0016020//membrane;GO:0016020//membrane;GO:0016021//integral component of membrane;GO:0005789//endoplasmic reticulum membrane;GO:0016020//membrane;GO:0016021//integral component of membrane;	GO:0000253//3-keto sterol reductase activity;GO:0000253//3-keto sterol reductase activity;GO:0000253//3-keto sterol reductase activity;GO:0000253//3-keto sterol reductase activity;GO:0004303//estradiol 17-beta-dehydrogenase activity;GO:0004303//estradiol 17-beta-dehydrogenase activity;GO:0005148//prolactin receptor binding;GO:0016491//oxidoreductase activity;GO:0047024//5alpha-androstane-3beta,17…
ENSMUSG00000004105	175.1703307	233.8864304	116.4542309	0.497909309	-1.006045107	0.003687489	0.760636457	Down Regulation	2	33106081	33137729	+	6286	Angptl2	GO:0001525;GO:0005102;GO:0005576;GO:0005615;GO:0005615;GO:0062023;	-	-	S;T;E	0DH5X;1B35P;1CRW5;13DWM;0V6W2;0UNZ8;KOG2579;09VXJ;18XZR	angiopoietin-like 2 [Source:MGI Symbol;Acc:MGI:1347002]	26360	Q9R045	-	GO:0001525//angiogenesis;	GO:0005576//extracellular region;GO:0005615//extracellular space;GO:0005615//extracellular space;GO:0062023//collagen-containing extracellular matrix;	GO:0005102//signaling receptor binding;
ENSMUSG00000063354	283.8770969	172.9095322	394.8446617	2.283533225	1.191267781	0.003712393	0.760636457	Up Regulation	15	76496583	76501584	-	3106	Slc39a4	GO:0016020;GO:0016020;GO:0016021;GO:0030001;GO:0046873;GO:0055085;GO:0005385;GO:0005385;GO:0005385;GO:0005768;GO:0005768;GO:0005886;GO:0005886;GO:0005886;GO:0005887;GO:0006811;GO:0006829;GO:0006829;GO:0006882;GO:0006882;GO:0016020;GO:0016020;GO:0016021;GO:0016324;GO:0030001;GO:0031410;GO:0031410;GO:0034224;GO:0046873;GO:0055038;GO:0055085;GO:0071577;GO:0071578;	K14710	-	P	09Y9D;0DRY0;18UEW;1D16T;1B32A;KOG2693;13J2V;0VF9H;0UP4K	solute carrier family 39 (zinc transporter), member 4 [Source:MGI Symbol;Acc:MGI:1919277]	72027	Q78IQ7	ko05012(Parkinson disease);ko05010(Alzheimer disease);ko04978(Mineral absorption)	GO:0030001//metal ion transport;GO:0055085//transmembrane transport;GO:0006811//ion transport;GO:0006829//zinc ion transport;GO:0006829//zinc ion transport;GO:0006882//cellular zinc ion homeostasis;GO:0006882//cellular zinc ion homeostasis;GO:0030001//metal ion transport;GO:0034224//cellular response to zinc ion starvation;GO:0055085//transmembrane transport;GO:0071577//zinc ion transmembrane tra…	GO:0016020//membrane;GO:0016020//membrane;GO:0016021//integral component of membrane;GO:0005768//endosome;GO:0005768//endosome;GO:0005886//plasma membrane;GO:0005886//plasma membrane;GO:0005886//plasma membrane;GO:0005887//integral component of plasma membrane;GO:0016020//membrane;GO:0016020//membrane;GO:0016021//integral component of membrane;GO:0016324//apical plasma membrane;GO:0031410//cytopl…	GO:0046873//metal ion transmembrane transporter activity;GO:0005385//zinc ion transmembrane transporter activity;GO:0005385//zinc ion transmembrane transporter activity;GO:0005385//zinc ion transmembrane transporter activity;GO:0046873//metal ion transmembrane transporter activity;
ENSMUSG00000014852	90.5882509	125.6419597	55.53454209	0.442006335	-1.177861049	0.003723199	0.760636457	Down Regulation	2	26863428	26899640	+	4925	Adamts13	GO:0004222;GO:0005576;GO:0006508;GO:0006508;GO:0008233;GO:0008237;GO:0008237;GO:0004175;GO:0004175;GO:0004222;GO:0004222;GO:0005576;GO:0005615;GO:0005615;GO:0006508;GO:0006508;GO:0006508;GO:0006508;GO:0006508;GO:0007596;GO:0007599;GO:0008233;GO:0008233;GO:0008233;GO:0008237;GO:0008237;GO:0009636;GO:0014075;GO:0016787;GO:0030198;GO:0031012;GO:0034341;GO:0034612;GO:0035864;GO:0043171;GO:0043171;GO:…	K08627	EC:3.4.24.87	O	0A2D4;0DQ0J;0VD8T;1CZ10;12T6R;0UTAH;1B2BI;18XZF;KOG3538	a disintegrin-like and metallopeptidase (reprolysin type) with thrombospondin type 1 motif, 13 [Source:MGI Symbol;Acc:MGI:2685556]	279028	Q769J6	-	GO:0006508//proteolysis;GO:0006508//proteolysis;GO:0006508//proteolysis;GO:0006508//proteolysis;GO:0006508//proteolysis;GO:0006508//proteolysis;GO:0006508//proteolysis;GO:0007596//blood coagulation;GO:0007599//hemostasis;GO:0009636//response to toxic substance;GO:0014075//response to amine;GO:0030198//extracellular matrix organization;GO:0034341//response to interferon-gamma;GO:0034612//response …	GO:0005576//extracellular region;GO:0005576//extracellular region;GO:0005615//extracellular space;GO:0005615//extracellular space;GO:0031012//extracellular matrix;	GO:0004222//metalloendopeptidase activity;GO:0008233//peptidase activity;GO:0008237//metallopeptidase activity;GO:0008237//metallopeptidase activity;GO:0004175//endopeptidase activity;GO:0004175//endopeptidase activity;GO:0004222//metalloendopeptidase activity;GO:0004222//metalloendopeptidase activity;GO:0008233//peptidase activity;GO:0008233//peptidase activity;GO:0008233//peptidase activity;GO:…
ENSMUSG00000013076	92.68637389	128.0731489	57.29959887	0.447397439	-1.160371096	0.003741111	0.760636457	Down Regulation	9	14453262	14556352	-	10064	Amotl1	GO:0001525;GO:0003365;GO:0003365;GO:0005515;GO:0005886;GO:0005923;GO:0005923;GO:0005923;GO:0008180;GO:0016055;GO:0016324;GO:0030027;GO:0030036;GO:0030054;GO:0030334;GO:0031410;GO:0031410;GO:0035329;GO:0035329;GO:0042802;GO:0043536;GO:0005923;GO:0008180;GO:0042802;	K06104	-	Z	0IJU5;0V5I4;1CQHX;0DFUH;1AT1E;18TYP;12NSQ;0UHEK;09UIX	angiomotin-like 1 [Source:MGI Symbol;Acc:MGI:1922973]	75723	Q9D4H4	ko04530(Tight junction)	GO:0001525//angiogenesis;GO:0003365//establishment of cell polarity involved in ameboidal cell migration;GO:0003365//establishment of cell polarity involved in ameboidal cell migration;GO:0016055//Wnt signaling pathway;GO:0030036//actin cytoskeleton organization;GO:0030334//regulation of cell migration;GO:0035329//hippo signaling;GO:0035329//hippo signaling;GO:0043536//positive regulation of bloo…	GO:0005886//plasma membrane;GO:0005923//bicellular tight junction;GO:0005923//bicellular tight junction;GO:0005923//bicellular tight junction;GO:0008180//COP9 signalosome;GO:0016324//apical plasma membrane;GO:0030027//lamellipodium;GO:0030054//cell junction;GO:0031410//cytoplasmic vesicle;GO:0031410//cytoplasmic vesicle;GO:0005923//bicellular tight junction;GO:0008180//COP9 signalosome;	GO:0005515//protein binding;GO:0042802//identical protein binding;GO:0042802//identical protein binding;
ENSMUSG00000070605	51.07287027	27.49520257	74.65053797	2.715038661	1.440972742	0.003748217	0.760636457	Up Regulation	4	146533480	146554749	+	4550	Zfp992	GO:0000978;GO:0000981;GO:0005634;GO:0006355;GO:0006357;GO:0046872;	-	-	K	0V4DW;09TES;KOG1721;12PGP;0DERT	zinc finger protein 992 [Source:MGI Symbol;Acc:MGI:3700963]	433791	B1ASD8	-	GO:0006355//regulation of transcription, DNA-templated;GO:0006357//regulation of transcription by RNA polymerase II;	GO:0005634//nucleus;	GO:0000978//RNA polymerase II cis-regulatory region sequence-specific DNA binding;GO:0000981//DNA-binding transcription factor activity, RNA polymerase II-specific;GO:0046872//metal ion binding;
ENSMUSG00000027931	89.98647375	124.8388379	55.13410963	0.441642285	-1.179049785	0.003800867	0.760636457	Down Regulation	3	90357898	90373173	-	4783	Npr1	GO:0000166;GO:0001653;GO:0004383;GO:0004383;GO:0004383;GO:0004383;GO:0004383;GO:0004672;GO:0005524;GO:0005525;GO:0005886;GO:0005886;GO:0005886;GO:0006182;GO:0006182;GO:0006182;GO:0006182;GO:0006468;GO:0007165;GO:0007166;GO:0007166;GO:0007168;GO:0007168;GO:0007168;GO:0009190;GO:0010753;GO:0010753;GO:0016020;GO:0016021;GO:0016021;GO:0016829;GO:0016849;GO:0016941;GO:0016941;GO:0016941;GO:0016941;GO:…	K12323	EC:4.6.1.2	T	09WU4;12S31;190R9;0UNZY;1CTFQ;0DIQK;0V8B6;KOG1023;1B026	natriuretic peptide receptor 1 [Source:MGI Symbol;Acc:MGI:97371]	18160	P18293;Q2TAY4;Q3UY30	ko04925(Aldosterone synthesis and secretion);ko04924(Renin secretion);ko04923(Regulation of lipolysis in adipocytes);ko04921(Oxytocin signaling pathway);ko04714(Thermogenesis);ko04270(Vascular smooth muscle contraction);ko04024(cAMP signaling pathway);ko04022(cGMP-PKG signaling pathway);ko00230(Purine metabolism)	GO:0006182//cGMP biosynthetic process;GO:0006182//cGMP biosynthetic process;GO:0006182//cGMP biosynthetic process;GO:0006182//cGMP biosynthetic process;GO:0006468//protein phosphorylation;GO:0007165//signal transduction;GO:0007166//cell surface receptor signaling pathway;GO:0007166//cell surface receptor signaling pathway;GO:0007168//receptor guanylyl cyclase signaling pathway;GO:0007168//recepto…	GO:0005886//plasma membrane;GO:0005886//plasma membrane;GO:0005886//plasma membrane;GO:0016020//membrane;GO:0016021//integral component of membrane;GO:0016021//integral component of membrane;GO:0043235//receptor complex;GO:0043235//receptor complex;GO:0016020//membrane;GO:0016021//integral component of membrane;	GO:0000166//nucleotide binding;GO:0001653//peptide receptor activity;GO:0004383//guanylate cyclase activity;GO:0004383//guanylate cyclase activity;GO:0004383//guanylate cyclase activity;GO:0004383//guanylate cyclase activity;GO:0004383//guanylate cyclase activity;GO:0004672//protein kinase activity;GO:0005524//ATP binding;GO:0005525//GTP binding;GO:0016829//lyase activity;GO:0016849//phosphorus-o…
ENSMUSG00000022875	54727.08088	37476.49759	71977.66416	1.920608082	0.941563154	0.003803364	0.760636457	Nodiff	16	22876615	22900828	+	3250	Kng1	GO:0004869;GO:0010951;GO:0004866;GO:0004869;GO:0004869;GO:0004869;GO:0004869;GO:0005102;GO:0005576;GO:0005576;GO:0005615;GO:0005615;GO:0006954;GO:0007204;GO:0007596;GO:0007599;GO:0010466;GO:0010951;GO:0030195;GO:0030414;GO:0042311;GO:0062023;GO:0004869;GO:0005615;GO:0006954;GO:0007596;GO:0007599;GO:0010951;GO:0042311;GO:0004869;GO:0005615;GO:0010951;GO:0042311;	K03898	-	W	1D03I;0IKIQ;13N81;09YFS;1AUDA;191RC;0DQZ3;0VE6A;0UU2Q	kininogen 1 [Source:MGI Symbol;Acc:MGI:1097705]	16644	O08677;A0A0R4J038	ko05200(Pathways in cancer);ko05143(African trypanosomiasis);ko05142(Chagas disease);ko04810(Regulation of actin cytoskeleton);ko04750(Inflammatory mediator regulation of TRP channels);ko04610(Complement and coagulation cascades);ko04080(Neuroactive ligand-receptor interaction);ko04071(Sphingolipid signaling pathway);ko04022(cGMP-PKG signaling pathway)	GO:0010951//negative regulation of endopeptidase activity;GO:0006954//inflammatory response;GO:0007204//positive regulation of cytosolic calcium ion concentration;GO:0007596//blood coagulation;GO:0007599//hemostasis;GO:0010466//negative regulation of peptidase activity;GO:0010951//negative regulation of endopeptidase activity;GO:0030195//negative regulation of blood coagulation;GO:0042311//vasodi…	GO:0005576//extracellular region;GO:0005576//extracellular region;GO:0005615//extracellular space;GO:0005615//extracellular space;GO:0062023//collagen-containing extracellular matrix;GO:0005615//extracellular space;GO:0005615//extracellular space;	GO:0004869//cysteine-type endopeptidase inhibitor activity;GO:0004866//endopeptidase inhibitor activity;GO:0004869//cysteine-type endopeptidase inhibitor activity;GO:0004869//cysteine-type endopeptidase inhibitor activity;GO:0004869//cysteine-type endopeptidase inhibitor activity;GO:0004869//cysteine-type endopeptidase inhibitor activity;GO:0005102//signaling receptor binding;GO:0030414//peptidas…
ENSMUSG00000046169	50.35630328	25.77094323	74.94166334	2.907990704	1.540022657	0.003862544	0.760636457	Up Regulation	13	104424343	104633203	+	7798	Adamts6	GO:0001822;GO:0003279;GO:0004222;GO:0004222;GO:0006508;GO:0007507;GO:0008237;GO:0030198;GO:0031012;GO:0035904;GO:0060976;GO:0001822;GO:0003279;GO:0004222;GO:0004222;GO:0006508;GO:0007507;GO:0008237;GO:0030198;GO:0031012;GO:0035904;GO:0060976;GO:0001822;GO:0003279;GO:0004222;GO:0004222;GO:0005576;GO:0006508;GO:0006508;GO:0007507;GO:0008233;GO:0008237;GO:0008237;GO:0016787;GO:0030198;GO:0031012;GO:…	K08621	EC:3.4.24.-	O	KOG4597;0V69U;1AV5P;18WUS;0UP96;1CV5Q;0DH5R;12PII;09U5N;KOG3538	a disintegrin-like and metallopeptidase (reprolysin type) with thrombospondin type 1 motif, 6 [Source:MGI Symbol;Acc:MGI:1347348]	108154	D3Z1A5	-	GO:0001822//kidney development;GO:0003279//cardiac septum development;GO:0006508//proteolysis;GO:0007507//heart development;GO:0030198//extracellular matrix organization;GO:0035904//aorta development;GO:0060976//coronary vasculature development;GO:0001822//kidney development;GO:0003279//cardiac septum development;GO:0006508//proteolysis;GO:0007507//heart development;GO:0030198//extracellular matr…	GO:0031012//extracellular matrix;GO:0031012//extracellular matrix;GO:0005576//extracellular region;GO:0031012//extracellular matrix;GO:0031012//extracellular matrix;GO:0005576//extracellular region;GO:0031012//extracellular matrix;GO:0031012//extracellular matrix;GO:0031012//extracellular matrix;	GO:0004222//metalloendopeptidase activity;GO:0004222//metalloendopeptidase activity;GO:0008237//metallopeptidase activity;GO:0004222//metalloendopeptidase activity;GO:0004222//metalloendopeptidase activity;GO:0008237//metallopeptidase activity;GO:0004222//metalloendopeptidase activity;GO:0004222//metalloendopeptidase activity;GO:0008233//peptidase activity;GO:0008237//metallopeptidase activity;GO…
ENSMUSG00000019139	261.8192663	180.886424	342.7521085	1.894847058	0.922081407	0.003881991	0.760636457	Nodiff	8	71047023	71049940	+	2436	Isyna1	GO:0004512;GO:0006021;GO:0008654;GO:0004512;GO:0006021;GO:0008654;GO:0004512;GO:0004512;GO:0004512;GO:0004512;GO:0005737;GO:0005737;GO:0006021;GO:0006021;GO:0006021;GO:0006629;GO:0008654;GO:0008654;GO:0016853;GO:0004512;GO:0004512;GO:0004512;GO:0004512;GO:0004512;GO:0005737;GO:0005737;GO:0006021;GO:0006021;GO:0006021;GO:0006629;GO:0008654;GO:0008654;GO:0016853;GO:0004512;GO:0006021;GO:0008654;	K01858	EC:5.5.1.4	I	KOG0693;12NUQ;1AZTW;0VB5Z;0UQ3Q;0A09Z;1CWSM;18ZYX;0DMWX	myo-inositol 1-phosphate synthase A1 [Source:MGI Symbol;Acc:MGI:1919030]	71780	Q9JHU9	ko00562(Inositol phosphate metabolism);ko00521(Streptomycin biosynthesis)	GO:0006021//inositol biosynthetic process;GO:0008654//phospholipid biosynthetic process;GO:0006021//inositol biosynthetic process;GO:0008654//phospholipid biosynthetic process;GO:0006021//inositol biosynthetic process;GO:0006021//inositol biosynthetic process;GO:0006021//inositol biosynthetic process;GO:0006629//lipid metabolic process;GO:0008654//phospholipid biosynthetic process;GO:0008654//pho…	GO:0005737//cytoplasm;GO:0005737//cytoplasm;GO:0005737//cytoplasm;GO:0005737//cytoplasm;	GO:0004512//inositol-3-phosphate synthase activity;GO:0004512//inositol-3-phosphate synthase activity;GO:0004512//inositol-3-phosphate synthase activity;GO:0004512//inositol-3-phosphate synthase activity;GO:0004512//inositol-3-phosphate synthase activity;GO:0004512//inositol-3-phosphate synthase activity;GO:0016853//isomerase activity;GO:0004512//inositol-3-phosphate synthase activity;GO:0004512/…
ENSMUSG00000116079	12.33441806	2.587323836	22.08151228	8.534498843	3.093306439	0.003998611	0.774159716	Up Regulation	15	77483458	77487054	+	520	Gm36245	GO:0016020;GO:0016021;GO:0016021;	-	-	-	-	predicted gene, 36245 [Source:MGI Symbol;Acc:MGI:5595404]	-	-	-	-	GO:0016020//membrane;GO:0016021//integral component of membrane;GO:0016021//integral component of membrane;	-
ENSMUSG00000031503	246.3657161	323.6778115	169.0536208	0.522289804	-0.937077554	0.004118599	0.788009092	Nodiff	8	11362805	11499287	+	6619	Col4a2	GO:0001525;GO:0005201;GO:0005201;GO:0005576;GO:0005576;GO:0005581;GO:0005581;GO:0005587;GO:0005587;GO:0005604;GO:0005604;GO:0005615;GO:0005615;GO:0006351;GO:0007568;GO:0014823;GO:0016020;GO:0016525;GO:0016525;GO:0016525;GO:0030020;GO:0030198;GO:0031012;GO:0035987;GO:0038063;GO:0038063;GO:0062023;GO:0062023;GO:0071560;	K06237	-	W	1CVYB;0UPWV;1AZK5;09U8F;0V57J;190CF;KOG3544;0DFDX;12N1R	collagen, type IV, alpha 2 [Source:MGI Symbol;Acc:MGI:88455]	12827	P08122;B2RQQ8	ko05222(Small cell lung cancer);ko05200(Pathways in cancer);ko05165(Human papillomavirus infection);ko05146(Amoebiasis);ko04974(Protein digestion and absorption);ko04933(AGE-RAGE signaling pathway in diabetic complications);ko04926(Relaxin signaling pathway);ko04512(ECM-receptor interaction);ko04510(Focal adhesion);ko04151(PI3K-Akt signaling pathway)	GO:0001525//angiogenesis;GO:0006351//transcription, DNA-templated;GO:0007568//aging;GO:0014823//response to activity;GO:0016525//negative regulation of angiogenesis;GO:0016525//negative regulation of angiogenesis;GO:0016525//negative regulation of angiogenesis;GO:0030198//extracellular matrix organization;GO:0035987//endodermal cell differentiation;GO:0038063//collagen-activated tyrosine kinase r…	GO:0005576//extracellular region;GO:0005576//extracellular region;GO:0005581//collagen trimer;GO:0005581//collagen trimer;GO:0005587//collagen type IV trimer;GO:0005587//collagen type IV trimer;GO:0005604//basement membrane;GO:0005604//basement membrane;GO:0005615//extracellular space;GO:0005615//extracellular space;GO:0016020//membrane;GO:0031012//extracellular matrix;GO:0062023//collagen-contai…	GO:0005201//extracellular matrix structural constituent;GO:0005201//extracellular matrix structural constituent;GO:0030020//extracellular matrix structural constituent conferring tensile strength;
ENSMUSG00000045868	23.48033757	9.45113817	37.50953698	3.968785167	1.98869747	0.004283774	0.806044973	Up Regulation	7	105755763	105814533	-	9005	Gvin1	GO:0005525;GO:0005634;GO:0005737;GO:0005525;GO:0005634;GO:0005737;	-	-	S	1ATYP;0V6A8;09VAY;191XB;0IG57;0UIDG;12RX4;1CR98;0DGJE	GTPase, very large interferon inducible 1 [Source:MGI Symbol;Acc:MGI:1921808]	74558	L7N451	-	-	GO:0005634//nucleus;GO:0005737//cytoplasm;GO:0005634//nucleus;GO:0005737//cytoplasm;	GO:0005525//GTP binding;GO:0005525//GTP binding;
ENSMUSG00000001506	107.2496928	181.339502	33.15988367	0.182860785	-2.451182377	0.004331473	0.806044973	Down Regulation	11	94827050	94843868	+	6563	Col1a1	GO:0001501;GO:0001501;GO:0001501;GO:0001503;GO:0001503;GO:0001568;GO:0001568;GO:0001568;GO:0001649;GO:0001957;GO:0001958;GO:0002020;GO:0002020;GO:0005201;GO:0005201;GO:0005201;GO:0005515;GO:0005576;GO:0005576;GO:0005581;GO:0005581;GO:0005584;GO:0005584;GO:0005584;GO:0005615;GO:0005615;GO:0005615;GO:0005615;GO:0005615;GO:0005737;GO:0005737;GO:0005783;GO:0005783;GO:0005794;GO:0005794;GO:0007584;GO:…	K06236	-	W	0V43J;1CPJM;18ZN5;0UFRB;09T4V;KOG3544;0DEW1;1AYQP;12N1R	collagen, type I, alpha 1 [Source:MGI Symbol;Acc:MGI:88467]	12842	P11087	ko05415(Diabetic cardiomyopathy);ko05205(Proteoglycans in cancer);ko05165(Human papillomavirus infection);ko05146(Amoebiasis);ko04974(Protein digestion and absorption);ko04933(AGE-RAGE signaling pathway in diabetic complications);ko04926(Relaxin signaling pathway);ko04611(Platelet activation);ko04512(ECM-receptor interaction);ko04510(Focal adhesion);ko04151(PI3K-Akt signaling pathway)	GO:0001501//skeletal system development;GO:0001501//skeletal system development;GO:0001501//skeletal system development;GO:0001503//ossification;GO:0001503//ossification;GO:0001568//blood vessel development;GO:0001568//blood vessel development;GO:0001568//blood vessel development;GO:0001649//osteoblast differentiation;GO:0001957//intramembranous ossification;GO:0001958//endochondral ossification;…	GO:0005576//extracellular region;GO:0005576//extracellular region;GO:0005581//collagen trimer;GO:0005581//collagen trimer;GO:0005584//collagen type I trimer;GO:0005584//collagen type I trimer;GO:0005584//collagen type I trimer;GO:0005615//extracellular space;GO:0005615//extracellular space;GO:0005615//extracellular space;GO:0005615//extracellular space;GO:0005615//extracellular space;GO:0005737//…	GO:0002020//protease binding;GO:0002020//protease binding;GO:0005201//extracellular matrix structural constituent;GO:0005201//extracellular matrix structural constituent;GO:0005201//extracellular matrix structural constituent;GO:0005515//protein binding;GO:0030020//extracellular matrix structural constituent conferring tensile strength;GO:0042802//identical protein binding;GO:0042802//identical p…
ENSMUSG00000025396	662.9564829	277.4920393	1048.420926	3.778201815	1.917699766	0.004468178	0.806044973	Up Regulation	10	127826805	127843480	-	1575	Hsd17b6	GO:0004303;GO:0004745;GO:0004745;GO:0005768;GO:0005783;GO:0006629;GO:0008202;GO:0016020;GO:0016491;GO:0016491;GO:0031090;GO:0031901;GO:0043231;GO:0047023;GO:0047023;GO:0047024;GO:0047024;GO:0047035;GO:0047044;GO:0047044;GO:0047045;GO:0055114;GO:0055114;GO:0062175;GO:0062175;GO:0004303;GO:0004745;GO:0004745;GO:0004745;GO:0005768;GO:0005783;GO:0006629;GO:0008202;GO:0016020;GO:0016491;GO:0016491;GO:…	K13369	-	Q	195T8;1CPJA;13H77;KOG1610;0UJCS;0V4HX;09TJ0;0DEVP;1ATPE	hydroxysteroid (17-beta) dehydrogenase 6 [Source:MGI Symbol;Acc:MGI:1351670]	27400	Q9R092	ko00830(Retinol metabolism);ko00140(Steroid hormone biosynthesis)	GO:0006629//lipid metabolic process;GO:0008202//steroid metabolic process;GO:0055114//obsolete oxidation-reduction process;GO:0055114//obsolete oxidation-reduction process;GO:0062175//brexanolone catabolic process;GO:0062175//brexanolone catabolic process;GO:0006629//lipid metabolic process;GO:0008202//steroid metabolic process;GO:0055114//obsolete oxidation-reduction process;GO:0055114//obsolete…	GO:0005768//endosome;GO:0005783//endoplasmic reticulum;GO:0016020//membrane;GO:0031090//organelle membrane;GO:0031901//early endosome membrane;GO:0043231//intracellular membrane-bounded organelle;GO:0005768//endosome;GO:0005783//endoplasmic reticulum;GO:0016020//membrane;GO:0031090//organelle membrane;GO:0031901//early endosome membrane;GO:0043231//intracellular membrane-bounded organelle;GO:0005…	GO:0004303//estradiol 17-beta-dehydrogenase activity;GO:0004745//NAD-retinol dehydrogenase activity;GO:0004745//NAD-retinol dehydrogenase activity;GO:0016491//oxidoreductase activity;GO:0016491//oxidoreductase activity;GO:0047023//androsterone dehydrogenase activity;GO:0047023//androsterone dehydrogenase activity;GO:0047024//5alpha-androstane-3beta,17beta-diol dehydrogenase activity;GO:0047024//5…
ENSMUSG00000018593	533.9766847	683.1035559	384.8498135	0.563384292	-0.827808754	0.004482486	0.806044973	Nodiff	11	55285326	55314009	-	3788	Sparc	GO:0005509;GO:0005518;GO:0005576;GO:0005604;GO:0005615;GO:0016020;GO:0062023;GO:0001937;GO:0005201;GO:0005509;GO:0005509;GO:0005509;GO:0005509;GO:0005515;GO:0005518;GO:0005518;GO:0005518;GO:0005576;GO:0005604;GO:0005615;GO:0005615;GO:0005615;GO:0005615;GO:0005615;GO:0005634;GO:0005737;GO:0009986;GO:0010595;GO:0016020;GO:0016363;GO:0016525;GO:0022604;GO:0030324;GO:0031012;GO:0031091;GO:0031092;GO:…	K24262	-	W	09TMI;1ATUC;0V4KK;18URI;KOG4004;0UG0P;0DEXZ;1CPMQ;12U4C	secreted acidic cysteine rich glycoprotein [Source:MGI Symbol;Acc:MGI:98373]	20692	P07214;Q5NCU5	-	GO:0001937//negative regulation of endothelial cell proliferation;GO:0010595//positive regulation of endothelial cell migration;GO:0016525//negative regulation of angiogenesis;GO:0022604//regulation of cell morphogenesis;GO:0030324//lung development;GO:0042127//regulation of cell population proliferation;GO:0043473//pigmentation;GO:0048856//anatomical structure development;GO:0050807//regulation …	GO:0005576//extracellular region;GO:0005604//basement membrane;GO:0005615//extracellular space;GO:0016020//membrane;GO:0062023//collagen-containing extracellular matrix;GO:0005576//extracellular region;GO:0005604//basement membrane;GO:0005615//extracellular space;GO:0005615//extracellular space;GO:0005615//extracellular space;GO:0005615//extracellular space;GO:0005615//extracellular space;GO:0005…	GO:0005509//calcium ion binding;GO:0005518//collagen binding;GO:0005201//extracellular matrix structural constituent;GO:0005509//calcium ion binding;GO:0005509//calcium ion binding;GO:0005509//calcium ion binding;GO:0005509//calcium ion binding;GO:0005515//protein binding;GO:0005518//collagen binding;GO:0005518//collagen binding;GO:0005518//collagen binding;GO:0046872//metal ion binding;GO:005084…
ENSMUSG00000053617	463.5230146	666.9191263	260.1269029	0.390042649	-1.358296211	0.004490093	0.806044973	Down Regulation	19	47248613	47452840	-	11593	Sh3pxd2a	GO:0001701;GO:0002020;GO:0002102;GO:0002102;GO:0002102;GO:0005515;GO:0005546;GO:0005737;GO:0005737;GO:0006801;GO:0006801;GO:0006801;GO:0010314;GO:0016176;GO:0030054;GO:0032266;GO:0032266;GO:0035091;GO:0035091;GO:0042995;GO:0043325;GO:0050790;GO:0070273;GO:0072593;GO:0072675;GO:0072675;GO:0001701;GO:0002020;GO:0002102;GO:0002102;GO:0005515;GO:0005546;GO:0005737;GO:0005737;GO:0006801;GO:0006801;GO:…	K24032	-	Z;T;C	18UIP;0V62I;09V2W;1B50U;KOG4773;0UHZB;13ARM;0DGC9;1CR1R	SH3 and PX domains 2A [Source:MGI Symbol;Acc:MGI:1298393]	14218	O89032	-	GO:0001701//in utero embryonic development;GO:0006801//superoxide metabolic process;GO:0006801//superoxide metabolic process;GO:0006801//superoxide metabolic process;GO:0050790//regulation of catalytic activity;GO:0072593//reactive oxygen species metabolic process;GO:0072675//osteoclast fusion;GO:0072675//osteoclast fusion;GO:0001701//in utero embryonic development;GO:0006801//superoxide metaboli…	GO:0002102//podosome;GO:0002102//podosome;GO:0002102//podosome;GO:0005737//cytoplasm;GO:0005737//cytoplasm;GO:0030054//cell junction;GO:0042995//cell projection;GO:0002102//podosome;GO:0002102//podosome;GO:0005737//cytoplasm;GO:0005737//cytoplasm;GO:0030054//cell junction;GO:0042995//cell projection;	GO:0002020//protease binding;GO:0005515//protein binding;GO:0005546//phosphatidylinositol-4,5-bisphosphate binding;GO:0010314//phosphatidylinositol-5-phosphate binding;GO:0016176//superoxide-generating NADPH oxidase activator activity;GO:0032266//phosphatidylinositol-3-phosphate binding;GO:0032266//phosphatidylinositol-3-phosphate binding;GO:0035091//phosphatidylinositol binding;GO:0035091//phosp…
ENSMUSG00000025608	66.5855785	93.83223508	39.33892192	0.419247414	-1.25412621	0.004510244	0.806044973	Down Regulation	6	31496423	31540916	-	5488	Podxl	GO:0001726;GO:0005737;GO:0005886;GO:0005886;GO:0005902;GO:0007155;GO:0007162;GO:0007162;GO:0016020;GO:0016021;GO:0016324;GO:0016324;GO:0016324;GO:0016477;GO:0016477;GO:0016477;GO:0022407;GO:0022408;GO:0022408;GO:0030027;GO:0030175;GO:0030335;GO:0031528;GO:0031528;GO:0032534;GO:0032534;GO:0033634;GO:0033634;GO:0036057;GO:0036057;GO:0042995;GO:0044297;GO:0045121;GO:0050900;GO:0072015;GO:0072175;	K06817	-	W;T	0VEEP;13KVV;0UK0H;192BW;0DF9E;0A3JI;0IFKB;1B1N5;1CPZ0	podocalyxin-like [Source:MGI Symbol;Acc:MGI:1351317]	27205	Q9R0M4;Q791G4	ko05132(Salmonella infection)	GO:0007155//cell adhesion;GO:0007162//negative regulation of cell adhesion;GO:0007162//negative regulation of cell adhesion;GO:0016477//cell migration;GO:0016477//cell migration;GO:0016477//cell migration;GO:0022407//regulation of cell-cell adhesion;GO:0022408//negative regulation of cell-cell adhesion;GO:0022408//negative regulation of cell-cell adhesion;GO:0030335//positive regulation of cell m…	GO:0001726//ruffle;GO:0005737//cytoplasm;GO:0005886//plasma membrane;GO:0005886//plasma membrane;GO:0005902//microvillus;GO:0016020//membrane;GO:0016021//integral component of membrane;GO:0016324//apical plasma membrane;GO:0016324//apical plasma membrane;GO:0016324//apical plasma membrane;GO:0030027//lamellipodium;GO:0030175//filopodium;GO:0031528//microvillus membrane;GO:0031528//microvillus mem…	-
ENSMUSG00000001773	173.0128077	111.0318007	234.9938146	2.116455043	1.081649844	0.004613856	0.815599426	Up Regulation	7	86368185	86425151	-	3210	Folh1	GO:0003824;GO:0004180;GO:0004180;GO:0004180;GO:0004181;GO:0005886;GO:0005886;GO:0005887;GO:0006508;GO:0006508;GO:0006760;GO:0008152;GO:0008233;GO:0008233;GO:0008237;GO:0016020;GO:0016021;GO:0016021;GO:0016787;GO:0016805;GO:0016805;GO:0043065;GO:0046872;GO:0005886;GO:0016020;GO:0016021;	K14592	EC:3.4.17.21	O;P;E	1CPF8;18XU0;0V4DJ;0UFS2;KOG2195;1B4Z9;12N6T;0DERF;09TED	folate hydrolase 1 [Source:MGI Symbol;Acc:MGI:1858193]	53320	O35409	ko04977(Vitamin digestion and absorption);ko00250(Alanine, aspartate and glutamate metabolism)	GO:0006508//proteolysis;GO:0006508//proteolysis;GO:0006760//folic acid-containing compound metabolic process;GO:0008152//metabolic process;GO:0043065//positive regulation of apoptotic process;	GO:0005886//plasma membrane;GO:0005886//plasma membrane;GO:0005887//integral component of plasma membrane;GO:0016020//membrane;GO:0016021//integral component of membrane;GO:0016021//integral component of membrane;GO:0005886//plasma membrane;GO:0016020//membrane;GO:0016021//integral component of membrane;	GO:0003824//catalytic activity;GO:0004180//carboxypeptidase activity;GO:0004180//carboxypeptidase activity;GO:0004180//carboxypeptidase activity;GO:0004181//metallocarboxypeptidase activity;GO:0008233//peptidase activity;GO:0008233//peptidase activity;GO:0008237//metallopeptidase activity;GO:0016787//hydrolase activity;GO:0016805//dipeptidase activity;GO:0016805//dipeptidase activity;GO:0046872//…
ENSMUSG00000027408	16.67649632	27.72851355	5.624479086	0.202840988	-2.301578888	0.004680447	0.816182162	Down Regulation	2	130232695	130239494	-	2432	Cpxm1	GO:0004181;GO:0005576;GO:0005615;GO:0005615;GO:0005615;GO:0006518;GO:0008270;GO:0016485;GO:0016787;GO:0046872;	K08638	EC:3.4.17.-	O;T;E;U	0UKFK;12P19;1AZVA;0DHEZ;09V9C;190K7;0V6KB;1CUB4;KOG2649	carboxypeptidase X 1 (M14 family) [Source:MGI Symbol;Acc:MGI:1934569]	56264	Q9Z100;Q3V190	-	GO:0006518//peptide metabolic process;GO:0016485//protein processing;	GO:0005576//extracellular region;GO:0005615//extracellular space;GO:0005615//extracellular space;GO:0005615//extracellular space;	GO:0004181//metallocarboxypeptidase activity;GO:0008270//zinc ion binding;GO:0016787//hydrolase activity;GO:0046872//metal ion binding;
ENSMUSG00000030655	1061.317597	664.481188	1458.154006	2.194424812	1.13384284	0.004728284	0.816182162	Up Regulation	7	117730531	117842893	-	23984	Smg1	GO:0000166;GO:0000184;GO:0000184;GO:0000184;GO:0004674;GO:0004674;GO:0004674;GO:0004674;GO:0005524;GO:0005634;GO:0005634;GO:0005634;GO:0005654;GO:0005737;GO:0005737;GO:0006281;GO:0006974;GO:0016242;GO:0016301;GO:0016301;GO:0016310;GO:0016310;GO:0016740;GO:0018105;GO:0031931;GO:0031932;GO:0032204;GO:0038202;GO:0042162;GO:0046777;GO:0046854;GO:0046872;GO:0106310;GO:0106311;GO:2001020;	K08873	EC:2.7.11.1	T;L	0DK4E;12PEY;18ZI6;09VPI;0V6NI;0UP16;KOG0891;1AYJQ;1CUY7	SMG1 homolog, phosphatidylinositol 3-kinase-related kinase (C. elegans) [Source:MGI Symbol;Acc:MGI:1919742]	233789	Q8BKX6	ko03015(mRNA surveillance pathway)	GO:0000184//nuclear-transcribed mRNA catabolic process, nonsense-mediated decay;GO:0000184//nuclear-transcribed mRNA catabolic process, nonsense-mediated decay;GO:0000184//nuclear-transcribed mRNA catabolic process, nonsense-mediated decay;GO:0006281//DNA repair;GO:0006974//cellular response to DNA damage stimulus;GO:0016242//negative regulation of macroautophagy;GO:0016310//phosphorylation;GO:00…	GO:0005634//nucleus;GO:0005634//nucleus;GO:0005634//nucleus;GO:0005654//nucleoplasm;GO:0005737//cytoplasm;GO:0005737//cytoplasm;GO:0031931//TORC1 complex;GO:0031932//TORC2 complex;	GO:0000166//nucleotide binding;GO:0004674//protein serine/threonine kinase activity;GO:0004674//protein serine/threonine kinase activity;GO:0004674//protein serine/threonine kinase activity;GO:0004674//protein serine/threonine kinase activity;GO:0005524//ATP binding;GO:0016301//kinase activity;GO:0016301//kinase activity;GO:0016740//transferase activity;GO:0042162//telomeric DNA binding;GO:004687…
ENSMUSG00000022623	93.25588104	127.6007366	58.91102548	0.461682487	-1.115027086	0.004811612	0.816182162	Down Regulation	15	89383826	89444464	+	9236	Shank3	GO:0000165;GO:0001838;GO:0003779;GO:0005515;GO:0005515;GO:0005515;GO:0005737;GO:0007416;GO:0007611;GO:0007612;GO:0007612;GO:0007612;GO:0007613;GO:0007613;GO:0007626;GO:0008022;GO:0008022;GO:0008270;GO:0008270;GO:0008328;GO:0014069;GO:0014069;GO:0014069;GO:0014069;GO:0017124;GO:0017124;GO:0021773;GO:0030054;GO:0030160;GO:0030160;GO:0030160;GO:0030534;GO:0031234;GO:0032232;GO:0035176;GO:0035176;GO:…	K15009	-	W;T;E	0V7QD;1901K;09WS1;1AWUI;0DIRV;KOG0504;0UMCB;KOG4375;1CTGZ;12Q3C	SH3 and multiple ankyrin repeat domains 3 [Source:MGI Symbol;Acc:MGI:1930016]	58234	Q4ACU6	ko04724(Glutamatergic synapse)	GO:0000165//MAPK cascade;GO:0001838//embryonic epithelial tube formation;GO:0007416//synapse assembly;GO:0007611//learning or memory;GO:0007612//learning;GO:0007612//learning;GO:0007612//learning;GO:0007613//memory;GO:0007613//memory;GO:0007626//locomotory behavior;GO:0021773//striatal medium spiny neuron differentiation;GO:0030534//adult behavior;GO:0032232//negative regulation of actin filament…	GO:0005737//cytoplasm;GO:0008328//ionotropic glutamate receptor complex;GO:0014069//postsynaptic density;GO:0014069//postsynaptic density;GO:0014069//postsynaptic density;GO:0014069//postsynaptic density;GO:0030054//cell junction;GO:0031234//extrinsic component of cytoplasmic side of plasma membrane;GO:0042995//cell projection;GO:0043005//neuron projection;GO:0043197//dendritic spine;GO:0043197//…	GO:0003779//actin binding;GO:0005515//protein binding;GO:0005515//protein binding;GO:0005515//protein binding;GO:0008022//protein C-terminus binding;GO:0008022//protein C-terminus binding;GO:0008270//zinc ion binding;GO:0008270//zinc ion binding;GO:0017124//SH3 domain binding;GO:0017124//SH3 domain binding;GO:0030160//synaptic receptor adaptor activity;GO:0030160//synaptic receptor adaptor activi…
ENSMUSG00000028600	61.32246488	87.19055125	35.45437852	0.406630971	-1.298207993	0.004817899	0.816182162	Down Regulation	4	107871988	107953642	-	4270	Podn	GO:0005518;GO:0005518;GO:0005576;GO:0005615;GO:0005615;GO:0005615;GO:0005737;GO:0005737;GO:0008285;GO:0008285;GO:0030336;GO:0030336;GO:0030336;GO:0005518;GO:0005576;GO:0005615;GO:0005615;GO:0005737;GO:0008285;GO:0030336;GO:0030336;GO:0005518;GO:0005576;GO:0005615;GO:0005615;GO:0005737;GO:0008285;GO:0030336;GO:0030336;	-	-	T;I	KOG0619;0DNDP;1CXAX;0A0SJ;18ZFT;1320M;0VBNV;0UK9M;1B09A	podocan [Source:MGI Symbol;Acc:MGI:2674939]	242608	Q7TQ62	-	GO:0008285//negative regulation of cell population proliferation;GO:0008285//negative regulation of cell population proliferation;GO:0030336//negative regulation of cell migration;GO:0030336//negative regulation of cell migration;GO:0030336//negative regulation of cell migration;GO:0008285//negative regulation of cell population proliferation;GO:0030336//negative regulation of cell migration;GO:0…	GO:0005576//extracellular region;GO:0005615//extracellular space;GO:0005615//extracellular space;GO:0005615//extracellular space;GO:0005737//cytoplasm;GO:0005737//cytoplasm;GO:0005576//extracellular region;GO:0005615//extracellular space;GO:0005615//extracellular space;GO:0005737//cytoplasm;GO:0005576//extracellular region;GO:0005615//extracellular space;GO:0005615//extracellular space;GO:0005737…	GO:0005518//collagen binding;GO:0005518//collagen binding;GO:0005518//collagen binding;GO:0005518//collagen binding;
ENSMUSG00000040423	319.3478038	219.6220881	419.0735195	1.908157431	0.932180205	0.004982368	0.823035895	Nodiff	1	160733988	160802548	+	11423	Rc3h1	GO:0003730;GO:0010608;GO:0042129;GO:0046872;GO:0050863;GO:0000209;GO:0000209;GO:0000209;GO:0000209;GO:0000288;GO:0000288;GO:0000932;GO:0000932;GO:0000956;GO:0000956;GO:0000956;GO:0000956;GO:0001782;GO:0002634;GO:0002635;GO:0003723;GO:0003725;GO:0003725;GO:0003725;GO:0003725;GO:0003729;GO:0003729;GO:0003730;GO:0003730;GO:0003730;GO:0004842;GO:0004842;GO:0004842;GO:0005515;GO:0005515;GO:0005737;GO:…	K15690	-	O	1AX8K;09UGZ;1CQGA;0DFSU;KOG3161;0V5GA;12SWW;18Y1K;0US4A	RING CCCH (C3H) domains 1 [Source:MGI Symbol;Acc:MGI:2685397]	381305	Q4VGL6	-	GO:0010608//posttranscriptional regulation of gene expression;GO:0042129//regulation of T cell proliferation;GO:0050863//regulation of T cell activation;GO:0000209//protein polyubiquitination;GO:0000209//protein polyubiquitination;GO:0000209//protein polyubiquitination;GO:0000209//protein polyubiquitination;GO:0000288//nuclear-transcribed mRNA catabolic process, deadenylation-dependent decay;GO:0…	GO:0000932//P-body;GO:0000932//P-body;GO:0005737//cytoplasm;GO:0005737//cytoplasm;GO:0010494//cytoplasmic stress granule;GO:0010494//cytoplasmic stress granule;GO:0010494//cytoplasmic stress granule;GO:0000932//P-body;	GO:0003730//mRNA 3'-UTR binding;GO:0046872//metal ion binding;GO:0003723//RNA binding;GO:0003725//double-stranded RNA binding;GO:0003725//double-stranded RNA binding;GO:0003725//double-stranded RNA binding;GO:0003725//double-stranded RNA binding;GO:0003729//mRNA binding;GO:0003729//mRNA binding;GO:0003730//mRNA 3'-UTR binding;GO:0003730//mRNA 3'-UTR binding;GO:0003730//mRNA 3'-UTR binding;GO:0004…
ENSMUSG00000038155	28.06270884	12.60217002	43.52324765	3.453631207	1.788114034	0.005043003	0.823035895	Up Regulation	19	4090285	4096023	-	1113	Gstp2	GO:0004364;GO:0004364;GO:0004364;GO:0004364;GO:0004602;GO:0005504;GO:0005634;GO:0005737;GO:0005739;GO:0005829;GO:0005829;GO:0005886;GO:0006749;GO:0006749;GO:0006749;GO:0016740;GO:0019901;GO:0035730;GO:0035731;GO:0097057;GO:0098869;GO:0004364;GO:0004364;GO:0006749;GO:0004364;GO:0004364;GO:0006749;GO:0006749;	K23790	EC:2.5.1.18	O	13P23;1AZJ4;18WPI;1D230;KOG1695;0VFXY;0UPD8;0A5E1;0DK8F	glutathione S-transferase, pi 2 [Source:MGI Symbol;Acc:MGI:95864]	14869	P46425	ko05418(Fluid shear stress and atherosclerosis);ko05225(Hepatocellular carcinoma);ko05215(Prostate cancer);ko05204(Chemical carcinogenesis - DNA adducts);ko05200(Pathways in cancer);ko01524(Platinum drug resistance);ko00983(Drug metabolism - other enzymes);ko00982(Drug metabolism - cytochrome P450);ko00980(Metabolism of xenobiotics by cytochrome P450);ko00480(Glutathione metabolism)	GO:0006749//glutathione metabolic process;GO:0006749//glutathione metabolic process;GO:0006749//glutathione metabolic process;GO:0098869//cellular oxidant detoxification;GO:0006749//glutathione metabolic process;GO:0006749//glutathione metabolic process;GO:0006749//glutathione metabolic process;	GO:0005634//nucleus;GO:0005737//cytoplasm;GO:0005739//mitochondrion;GO:0005829//cytosol;GO:0005829//cytosol;GO:0005886//plasma membrane;GO:0097057//TRAF2-GSTP1 complex;	GO:0004364//glutathione transferase activity;GO:0004364//glutathione transferase activity;GO:0004364//glutathione transferase activity;GO:0004364//glutathione transferase activity;GO:0004602//glutathione peroxidase activity;GO:0005504//fatty acid binding;GO:0016740//transferase activity;GO:0019901//protein kinase binding;GO:0035730//S-nitrosoglutathione binding;GO:0035731//dinitrosyl-iron complex…
ENSMUSG00000064080	42.42249611	62.13540447	22.70958775	0.365485474	-1.452114027	0.005055526	0.823035895	Down Regulation	6	91189437	91249522	+	6370	Fbln2	GO:0005201;GO:0005509;GO:0005515;GO:0005576;GO:0005576;GO:0010811;GO:0010811;GO:0030198;GO:0050840;GO:0050840;GO:0062023;GO:0062023;GO:0062023;GO:0005201;GO:0005509;GO:0005515;GO:0005515;GO:0005576;GO:0005576;GO:0010811;GO:0010811;GO:0030198;GO:0050840;GO:0050840;GO:0062023;GO:0062023;GO:0062023;GO:0030198;GO:0062023;GO:0030198;GO:0062023;	K17307	-	W;T	1BB58;197A8;13DX5;0B4ZX;0WHJJ;0E8MC;0IR7F;0V3BX;1DFJ4	fibulin 2 [Source:MGI Symbol;Acc:MGI:95488]	14115	P37889	-	GO:0010811//positive regulation of cell-substrate adhesion;GO:0010811//positive regulation of cell-substrate adhesion;GO:0030198//extracellular matrix organization;GO:0010811//positive regulation of cell-substrate adhesion;GO:0010811//positive regulation of cell-substrate adhesion;GO:0030198//extracellular matrix organization;GO:0030198//extracellular matrix organization;GO:0030198//extracellular…	GO:0005576//extracellular region;GO:0005576//extracellular region;GO:0062023//collagen-containing extracellular matrix;GO:0062023//collagen-containing extracellular matrix;GO:0062023//collagen-containing extracellular matrix;GO:0005576//extracellular region;GO:0005576//extracellular region;GO:0062023//collagen-containing extracellular matrix;GO:0062023//collagen-containing extracellular matrix;GO…	GO:0005201//extracellular matrix structural constituent;GO:0005509//calcium ion binding;GO:0005515//protein binding;GO:0050840//extracellular matrix binding;GO:0050840//extracellular matrix binding;GO:0005201//extracellular matrix structural constituent;GO:0005509//calcium ion binding;GO:0005515//protein binding;GO:0005515//protein binding;GO:0050840//extracellular matrix binding;GO:0050840//extr…
ENSMUSG00000064246	100.4615554	56.85067024	144.0724405	2.534225892	1.341545127	0.005095223	0.823035895	Up Regulation	1	134109914	134117919	+	2804	Chil1	GO:0005515;GO:0005576;GO:0005576;GO:0005615;GO:0005615;GO:0005615;GO:0005737;GO:0005783;GO:0005975;GO:0006032;GO:0006915;GO:0006954;GO:0007250;GO:0008061;GO:0008061;GO:0008061;GO:0008061;GO:0009612;GO:0010800;GO:0030324;GO:0030324;GO:0032637;GO:0034612;GO:0045766;GO:0045766;GO:0045766;GO:0051897;GO:0051897;GO:0070374;GO:0070374;GO:0070555;GO:0070741;GO:0071356;GO:0005515;GO:0005576;GO:0005576;GO:…	K17523	-	W;G	0V4N2;0DF5I;1B0U6;18Y04;0URHV;09TNW;KOG2806;12QHY;1CPV6	chitinase-like 1 [Source:MGI Symbol;Acc:MGI:1340899]	12654	Q61362	-	GO:0005975//carbohydrate metabolic process;GO:0006032//chitin catabolic process;GO:0006915//apoptotic process;GO:0006954//inflammatory response;GO:0007250//activation of NF-kappaB-inducing kinase activity;GO:0009612//response to mechanical stimulus;GO:0010800//positive regulation of peptidyl-threonine phosphorylation;GO:0030324//lung development;GO:0030324//lung development;GO:0032637//interleuki…	GO:0005576//extracellular region;GO:0005576//extracellular region;GO:0005615//extracellular space;GO:0005615//extracellular space;GO:0005615//extracellular space;GO:0005737//cytoplasm;GO:0005783//endoplasmic reticulum;GO:0005576//extracellular region;GO:0005576//extracellular region;GO:0005615//extracellular space;GO:0005615//extracellular space;GO:0005615//extracellular space;GO:0005737//cytopla…	GO:0005515//protein binding;GO:0008061//chitin binding;GO:0008061//chitin binding;GO:0008061//chitin binding;GO:0008061//chitin binding;GO:0005515//protein binding;GO:0008061//chitin binding;GO:0008061//chitin binding;GO:0008061//chitin binding;GO:0008061//chitin binding;GO:0005515//protein binding;GO:0008061//chitin binding;GO:0008061//chitin binding;GO:0008061//chitin binding;GO:0008061//chitin…
ENSMUSG00000006567	725.4570232	923.4494965	527.46455	0.571189385	-0.807958926	0.005111396	0.823035895	Nodiff	8	22482801	22550321	-	6505	Atp7b	GO:0000166;GO:0000166;GO:0005375;GO:0005507;GO:0005507;GO:0005507;GO:0005524;GO:0005524;GO:0005524;GO:0005768;GO:0005770;GO:0005770;GO:0005783;GO:0005794;GO:0005794;GO:0005802;GO:0005802;GO:0005886;GO:0005923;GO:0006811;GO:0006812;GO:0006825;GO:0006825;GO:0006878;GO:0006878;GO:0006882;GO:0007595;GO:0008270;GO:0015677;GO:0015680;GO:0016020;GO:0016020;GO:0016021;GO:0016021;GO:0016323;GO:0019829;GO:…	K17686	EC:7.2.2.8	P	0V7QK;09WSA;1AU3S;1CSSK;0DI1Y;0UJGB;KOG0207;12P75;191ZX	ATPase, Cu++ transporting, beta polypeptide [Source:MGI Symbol;Acc:MGI:103297]	11979	Q64446	ko04978(Mineral absorption);ko04016(MAPK signaling pathway - plant);ko01524(Platinum drug resistance)	GO:0006811//ion transport;GO:0006812//cation transport;GO:0006825//copper ion transport;GO:0006825//copper ion transport;GO:0006878//cellular copper ion homeostasis;GO:0006878//cellular copper ion homeostasis;GO:0006882//cellular zinc ion homeostasis;GO:0007595//lactation;GO:0015677//copper ion import;GO:0015680//protein maturation by copper ion transfer;GO:0030001//metal ion transport;GO:0046688…	GO:0005768//endosome;GO:0005770//late endosome;GO:0005770//late endosome;GO:0005783//endoplasmic reticulum;GO:0005794//Golgi apparatus;GO:0005794//Golgi apparatus;GO:0005802//trans-Golgi network;GO:0005802//trans-Golgi network;GO:0005886//plasma membrane;GO:0005923//bicellular tight junction;GO:0016020//membrane;GO:0016020//membrane;GO:0016021//integral component of membrane;GO:0016021//integral …	GO:0000166//nucleotide binding;GO:0000166//nucleotide binding;GO:0005375//copper ion transmembrane transporter activity;GO:0005507//copper ion binding;GO:0005507//copper ion binding;GO:0005507//copper ion binding;GO:0005524//ATP binding;GO:0005524//ATP binding;GO:0005524//ATP binding;GO:0008270//zinc ion binding;GO:0019829//ATPase-coupled cation transmembrane transporter activity;GO:0043682//P-ty…
ENSMUSG00000033799	133.7778354	87.81834738	179.7373235	2.046694442	1.033295734	0.005401032	0.861146859	Up Regulation	13	3616035	3661108	-	12454	Tasor2	GO:0003674;GO:0005654;GO:0005829;GO:0008150;	-	-	O	0A3B5;1CTWU;0UIHP;0II9C;18WRM;0VE61;12Z4D;0DJ4Z;1AXA9	transcription activation suppressor family member 2 [Source:MGI Symbol;Acc:MGI:2145274]	105203	Q5DTT3	-	GO:0008150//biological_process;	GO:0005654//nucleoplasm;GO:0005829//cytosol;	GO:0003674//molecular_function;
ENSMUSG00000039878	61.81559293	91.18002269	32.45116318	0.355902118	-1.490447577	0.005511164	0.861853266	Down Regulation	10	128231800	128237098	-	2225	Slc39a5	GO:0001654;GO:0001654;GO:0005385;GO:0005385;GO:0005886;GO:0005886;GO:0005887;GO:0006811;GO:0006829;GO:0006829;GO:0006882;GO:0006882;GO:0016020;GO:0016020;GO:0016021;GO:0016323;GO:0016323;GO:0030001;GO:0030509;GO:0030509;GO:0030509;GO:0034224;GO:0046873;GO:0048026;GO:0055085;GO:0071578;GO:0001654;GO:0001654;GO:0001654;GO:0005385;GO:0005385;GO:0005886;GO:0005886;GO:0005887;GO:0006811;GO:0006829;GO:…	K14711	-	P	0VCJN;1B42F;13EDF;0A1PZ;191CM;0DPC3;0USQ6;KOG2693;1CY9X	solute carrier family 39 (metal ion transporter), member 5 [Source:MGI Symbol;Acc:MGI:1919336]	72002	Q9D856	ko05012(Parkinson disease);ko05010(Alzheimer disease)	GO:0001654//eye development;GO:0001654//eye development;GO:0006811//ion transport;GO:0006829//zinc ion transport;GO:0006829//zinc ion transport;GO:0006882//cellular zinc ion homeostasis;GO:0006882//cellular zinc ion homeostasis;GO:0030001//metal ion transport;GO:0030509//BMP signaling pathway;GO:0030509//BMP signaling pathway;GO:0030509//BMP signaling pathway;GO:0034224//cellular response to zinc…	GO:0005886//plasma membrane;GO:0005886//plasma membrane;GO:0005887//integral component of plasma membrane;GO:0016020//membrane;GO:0016020//membrane;GO:0016021//integral component of membrane;GO:0016323//basolateral plasma membrane;GO:0016323//basolateral plasma membrane;GO:0005886//plasma membrane;GO:0005886//plasma membrane;GO:0005887//integral component of plasma membrane;GO:0016020//membrane;G…	GO:0005385//zinc ion transmembrane transporter activity;GO:0005385//zinc ion transmembrane transporter activity;GO:0046873//metal ion transmembrane transporter activity;GO:0005385//zinc ion transmembrane transporter activity;GO:0005385//zinc ion transmembrane transporter activity;GO:0046873//metal ion transmembrane transporter activity;
ENSMUSG00000038145	1095.710817	1379.014602	812.4070313	0.589121413	-0.763363102	0.005534866	0.861853266	Nodiff	9	121946332	121998768	+	5780	Snrk	GO:0000166;GO:0004672;GO:0004674;GO:0005524;GO:0005524;GO:0006468;GO:0004672;GO:0005524;GO:0006468;GO:0000166;GO:0000287;GO:0000287;GO:0000287;GO:0000287;GO:0004672;GO:0004674;GO:0004674;GO:0004674;GO:0004674;GO:0004674;GO:0005524;GO:0005524;GO:0005524;GO:0005524;GO:0005524;GO:0005634;GO:0005634;GO:0005634;GO:0005634;GO:0005737;GO:0006468;GO:0006468;GO:0006468;GO:0006468;GO:0006468;GO:0006468;GO:…	K08802	EC:2.7.11.1	T	KOG4717;1CPWK;1B2JX;12R4A;0UNMZ;09WMK;18Y5K;0V7K9;0DF72	SNF related kinase [Source:MGI Symbol;Acc:MGI:108104]	20623	Q8VDU5;B9EK90	-	GO:0006468//protein phosphorylation;GO:0006468//protein phosphorylation;GO:0006468//protein phosphorylation;GO:0006468//protein phosphorylation;GO:0006468//protein phosphorylation;GO:0006468//protein phosphorylation;GO:0006468//protein phosphorylation;GO:0006468//protein phosphorylation;GO:0016310//phosphorylation;GO:0035556//intracellular signal transduction;GO:0006468//protein phosphorylation;G…	GO:0005634//nucleus;GO:0005634//nucleus;GO:0005634//nucleus;GO:0005634//nucleus;GO:0005737//cytoplasm;GO:0005634//nucleus;GO:0005634//nucleus;GO:0005634//nucleus;GO:0005737//cytoplasm;	GO:0000166//nucleotide binding;GO:0004672//protein kinase activity;GO:0004674//protein serine/threonine kinase activity;GO:0005524//ATP binding;GO:0005524//ATP binding;GO:0004672//protein kinase activity;GO:0005524//ATP binding;GO:0000166//nucleotide binding;GO:0000287//magnesium ion binding;GO:0000287//magnesium ion binding;GO:0000287//magnesium ion binding;GO:0000287//magnesium ion binding;GO:0…
ENSMUSG00000051335	42.79687105	63.01316399	22.58057811	0.358346997	-1.480570829	0.005564446	0.861853266	Down Regulation	13	43348721	43457648	-	7208	Gfod1	GO:0005575;GO:0005576;GO:0016491;GO:0016491;GO:0055114;GO:0016491;GO:0016491;GO:0055114;	-	-	A;S;E	1CRZN;0V6YY;09W0J;1ASTI;0DH9P;12PH5;KOG2742;18TQJ;0UPPV	glucose-fructose oxidoreductase domain containing 1 [Source:MGI Symbol;Acc:MGI:2145304]	328232	Q3UHD2	-	GO:0055114//obsolete oxidation-reduction process;GO:0055114//obsolete oxidation-reduction process;	GO:0005575//cellular_component;GO:0005576//extracellular region;	GO:0016491//oxidoreductase activity;GO:0016491//oxidoreductase activity;GO:0016491//oxidoreductase activity;GO:0016491//oxidoreductase activity;
ENSMUSG00000039087	632.0425554	804.3960329	459.6890779	0.57147109	-0.807247578	0.005695001	0.86335158	Nodiff	13	37962376	38135981	+	13994	Rreb1	GO:0000122;GO:0000122;GO:0000977;GO:0000978;GO:0000978;GO:0001228;GO:0001228;GO:0001650;GO:0003677;GO:0003700;GO:0005634;GO:0005634;GO:0006357;GO:0010634;GO:0016607;GO:0016607;GO:0033601;GO:0045892;GO:0045944;GO:0046872;GO:0090336;GO:1900026;GO:1903691;GO:2000394;GO:0000122;GO:0000122;GO:0000122;GO:0000977;GO:0000977;GO:0000978;GO:0000978;GO:0000978;GO:0001228;GO:0001228;GO:0001228;GO:0001650;GO:…	K20210	-	K	0DHPN;1AVZ1;13MBF;KOG1721;18XMN;0V7CU;09WEB;0UJXM;1CSE2	ras responsive element binding protein 1 [Source:MGI Symbol;Acc:MGI:2443664]	68750	Q3UH06	ko04013(MAPK signaling pathway - fly)	GO:0000122//negative regulation of transcription by RNA polymerase II;GO:0000122//negative regulation of transcription by RNA polymerase II;GO:0006357//regulation of transcription by RNA polymerase II;GO:0010634//positive regulation of epithelial cell migration;GO:0033601//positive regulation of mammary gland epithelial cell proliferation;GO:0045892//negative regulation of transcription, DNA-temp…	GO:0001650//fibrillar center;GO:0005634//nucleus;GO:0005634//nucleus;GO:0016607//nuclear speck;GO:0016607//nuclear speck;GO:0001650//fibrillar center;GO:0001650//fibrillar center;GO:0005634//nucleus;GO:0005634//nucleus;GO:0016607//nuclear speck;GO:0016607//nuclear speck;GO:0016607//nuclear speck;GO:0001650//fibrillar center;GO:0005634//nucleus;GO:0005634//nucleus;GO:0016607//nuclear speck;GO:0016…	GO:0000977//RNA polymerase II transcription regulatory region sequence-specific DNA binding;GO:0000978//RNA polymerase II cis-regulatory region sequence-specific DNA binding;GO:0000978//RNA polymerase II cis-regulatory region sequence-specific DNA binding;GO:0001228//DNA-binding transcription activator activity, RNA polymerase II-specific;GO:0001228//DNA-binding transcription activator activity, …
ENSMUSG00000028712	191.2426724	99.13906149	283.3462833	2.858069051	1.515040772	0.00571775	0.86335158	Up Regulation	4	115420846	115436212	+	2509	Cyp4a31	GO:0001822;GO:0005506;GO:0005737;GO:0008391;GO:0008391;GO:0008392;GO:0016020;GO:0016021;GO:0016324;GO:0016705;GO:0018685;GO:0018685;GO:0019369;GO:0020037;GO:0036101;GO:0043231;GO:0043231;GO:0043651;GO:0046456;GO:0048252;GO:0050051;GO:0055114;GO:0001822;GO:0004497;GO:0005506;GO:0005737;GO:0008391;GO:0008391;GO:0008392;GO:0016324;GO:0016491;GO:0016705;GO:0018685;GO:0018685;GO:0019369;GO:0020037;GO:…	K07425	EC:1.14.14.80	Q	0DIWE;09XIZ;1CUC9;KOG0157;1AVWQ;12PPT;0V8GR;0UKE2;18WW0	cytochrome P450, family 4, subfamily a, polypeptide 31 [Source:MGI Symbol;Acc:MGI:3028580]	666168	Q91WU1	ko04750(Inflammatory mediator regulation of TRP channels);ko04270(Vascular smooth muscle contraction);ko03320(PPAR signaling pathway);ko00830(Retinol metabolism);ko00590(Arachidonic acid metabolism);ko00071(Fatty acid degradation)	GO:0001822//kidney development;GO:0019369//arachidonic acid metabolic process;GO:0036101//leukotriene B4 catabolic process;GO:0043651//linoleic acid metabolic process;GO:0046456//icosanoid biosynthetic process;GO:0048252//lauric acid metabolic process;GO:0055114//obsolete oxidation-reduction process;GO:0001822//kidney development;GO:0019369//arachidonic acid metabolic process;GO:0036101//leukotri…	GO:0005737//cytoplasm;GO:0016020//membrane;GO:0016021//integral component of membrane;GO:0016324//apical plasma membrane;GO:0043231//intracellular membrane-bounded organelle;GO:0043231//intracellular membrane-bounded organelle;GO:0005737//cytoplasm;GO:0016324//apical plasma membrane;GO:0043231//intracellular membrane-bounded organelle;GO:0043231//intracellular membrane-bounded organelle;GO:000573…	GO:0005506//iron ion binding;GO:0008391//arachidonic acid monooxygenase activity;GO:0008391//arachidonic acid monooxygenase activity;GO:0008392//arachidonic acid epoxygenase activity;GO:0016705//oxidoreductase activity, acting on paired donors, with incorporation or reduction of molecular oxygen;GO:0018685//alkane 1-monooxygenase activity;GO:0018685//alkane 1-monooxygenase activity;GO:0020037//he…
ENSMUSG00000032754	907.9662837	528.5401528	1287.392415	2.435751396	1.284366892	0.005843249	0.86335158	Up Regulation	5	120649233	120672089	+	3463	Slc8b1	GO:0005432;GO:0005432;GO:0005432;GO:0005739;GO:0005739;GO:0005739;GO:0005739;GO:0005743;GO:0005743;GO:0005743;GO:0005886;GO:0005886;GO:0006811;GO:0006812;GO:0006814;GO:0006816;GO:0006851;GO:0006851;GO:0006874;GO:0008324;GO:0015297;GO:0016020;GO:0016020;GO:0016021;GO:0016021;GO:0030061;GO:0030061;GO:0030061;GO:0032592;GO:0032592;GO:0035725;GO:0042383;GO:0042383;GO:0042593;GO:0042593;GO:0042802;GO:…	K13754	-	P	0VCS5;0DPIS;18WTG;0UN4C;13JXP;1ATUF;0A0GN;1CYHD;KOG2399	solute carrier family 8 (sodium/lithium/calcium exchanger), member B1 [Source:MGI Symbol;Acc:MGI:2180781]	170756	Q925Q3	-	GO:0006811//ion transport;GO:0006812//cation transport;GO:0006814//sodium ion transport;GO:0006816//calcium ion transport;GO:0006851//mitochondrial calcium ion transmembrane transport;GO:0006851//mitochondrial calcium ion transmembrane transport;GO:0006874//cellular calcium ion homeostasis;GO:0035725//sodium ion transmembrane transport;GO:0042593//glucose homeostasis;GO:0042593//glucose homeostas…	GO:0005739//mitochondrion;GO:0005739//mitochondrion;GO:0005739//mitochondrion;GO:0005739//mitochondrion;GO:0005743//mitochondrial inner membrane;GO:0005743//mitochondrial inner membrane;GO:0005743//mitochondrial inner membrane;GO:0005886//plasma membrane;GO:0005886//plasma membrane;GO:0016020//membrane;GO:0016020//membrane;GO:0016021//integral component of membrane;GO:0016021//integral component …	GO:0005432//calcium:sodium antiporter activity;GO:0005432//calcium:sodium antiporter activity;GO:0005432//calcium:sodium antiporter activity;GO:0008324//cation transmembrane transporter activity;GO:0015297//antiporter activity;GO:0042802//identical protein binding;GO:0042802//identical protein binding;GO:0042803//protein homodimerization activity;GO:0042803//protein homodimerization activity;GO:0…
ENSMUSG00000020709	329.5533288	424.7833801	234.3232775	0.551630051	-0.858227043	0.005890335	0.86335158	Nodiff	11	80044931	80069784	+	1785	Adap2	GO:0005096;GO:0005096;GO:0005545;GO:0005546;GO:0005546;GO:0005547;GO:0005547;GO:0005737;GO:0005737;GO:0005740;GO:0005740;GO:0005886;GO:0005886;GO:0005886;GO:0007507;GO:0016020;GO:0016020;GO:0043231;GO:0043325;GO:0043325;GO:0043533;GO:0043533;GO:0043547;GO:0046872;GO:0048017;GO:1902936;GO:0005096;GO:0043547;	K23781	-	T	09XNT;KOG0703;12PIM;1CTS1;0USDS;18WUF;0V8KG;1B47T;0DJ0J	ArfGAP with dual PH domains 2 [Source:MGI Symbol;Acc:MGI:2663075]	216991	Q8R2V5;Q5SSK2	-	GO:0007507//heart development;GO:0043547//positive regulation of GTPase activity;GO:0048017//inositol lipid-mediated signaling;GO:0043547//positive regulation of GTPase activity;	GO:0005737//cytoplasm;GO:0005737//cytoplasm;GO:0005740//mitochondrial envelope;GO:0005740//mitochondrial envelope;GO:0005886//plasma membrane;GO:0005886//plasma membrane;GO:0005886//plasma membrane;GO:0016020//membrane;GO:0016020//membrane;GO:0043231//intracellular membrane-bounded organelle;	GO:0005096//GTPase activator activity;GO:0005096//GTPase activator activity;GO:0005545//1-phosphatidylinositol binding;GO:0005546//phosphatidylinositol-4,5-bisphosphate binding;GO:0005546//phosphatidylinositol-4,5-bisphosphate binding;GO:0005547//phosphatidylinositol-3,4,5-trisphosphate binding;GO:0005547//phosphatidylinositol-3,4,5-trisphosphate binding;GO:0043325//phosphatidylinositol-3,4-bisph…
ENSMUSG00000024383	243.6028535	165.1300641	322.0756429	1.950436128	0.963796754	0.005951675	0.86335158	Nodiff	18	32296142	32369804	+	13950	Map3k2	GO:0000165;GO:0000186;GO:0004672;GO:0004672;GO:0004709;GO:0005524;GO:0005634;GO:0005654;GO:0005829;GO:0005829;GO:0006468;GO:0006468;GO:0019901;GO:0045893;GO:0071260;	K04420	EC:2.7.11.25	T	0DG5K;09UW5;18YT6;0UQWG;KOG0198;12T1N;1AXUG;0V5VW;1CWIZ	mitogen-activated protein kinase kinase kinase 2 [Source:MGI Symbol;Acc:MGI:1346873]	26405	G5E8L8	ko04912(GnRH signaling pathway);ko04540(Gap junction);ko04010(MAPK signaling pathway)	GO:0000165//MAPK cascade;GO:0000186//obsolete activation of MAPKK activity;GO:0006468//protein phosphorylation;GO:0006468//protein phosphorylation;GO:0045893//positive regulation of transcription, DNA-templated;GO:0071260//cellular response to mechanical stimulus;	GO:0005634//nucleus;GO:0005654//nucleoplasm;GO:0005829//cytosol;GO:0005829//cytosol;	GO:0004672//protein kinase activity;GO:0004672//protein kinase activity;GO:0004709//MAP kinase kinase kinase activity;GO:0005524//ATP binding;GO:0019901//protein kinase binding;
ENSMUSG00000046959	2108.215822	2725.674027	1490.757616	0.546931732	-0.870567328	0.005959578	0.86335158	Nodiff	5	108817744	108823435	-	4050	Slc26a1	GO:0005886;GO:0005887;GO:0005887;GO:0006811;GO:0006821;GO:0006821;GO:0006821;GO:0008271;GO:0008271;GO:0008272;GO:0008272;GO:0008272;GO:0015106;GO:0015108;GO:0015108;GO:0015108;GO:0015108;GO:0015116;GO:0015116;GO:0015116;GO:0015116;GO:0015297;GO:0015301;GO:0015301;GO:0015701;GO:0016020;GO:0016020;GO:0016021;GO:0016021;GO:0016323;GO:0019531;GO:0019531;GO:0019531;GO:0019531;GO:0019532;GO:0019532;GO:…	K14700	-	P	18XGE;1CY06;0V5WY;09UX5;0UQD8;0DG6J;12Q5P;KOG0236;1B1JQ	solute carrier family 26 (sulfate transporter), member 1 [Source:MGI Symbol;Acc:MGI:2385894]	231583	P58735;Q3UPH6	ko05208(Chemical carcinogenesis - reactive oxygen species)	GO:0006811//ion transport;GO:0006821//chloride transport;GO:0006821//chloride transport;GO:0006821//chloride transport;GO:0008272//sulfate transport;GO:0008272//sulfate transport;GO:0008272//sulfate transport;GO:0015701//bicarbonate transport;GO:0019532//oxalate transport;GO:0019532//oxalate transport;GO:0019532//oxalate transport;GO:0055085//transmembrane transport;GO:0098656//anion transmembran…	GO:0005886//plasma membrane;GO:0005887//integral component of plasma membrane;GO:0005887//integral component of plasma membrane;GO:0016020//membrane;GO:0016020//membrane;GO:0016021//integral component of membrane;GO:0016021//integral component of membrane;GO:0016323//basolateral plasma membrane;GO:0005887//integral component of plasma membrane;GO:0016020//membrane;GO:0016020//membrane;GO:0016021/…	GO:0008271//secondary active sulfate transmembrane transporter activity;GO:0008271//secondary active sulfate transmembrane transporter activity;GO:0015106//bicarbonate transmembrane transporter activity;GO:0015108//chloride transmembrane transporter activity;GO:0015108//chloride transmembrane transporter activity;GO:0015108//chloride transmembrane transporter activity;GO:0015108//chloride transme…
ENSMUSG00000042041	461.6845659	597.5894658	325.779666	0.545156307	-0.875258158	0.005998511	0.86335158	Nodiff	19	4546816	4548611	-	1167	2010003K11Rik	GO:0003674;GO:0005575;GO:0008150;	-	-	S	0A9M2;0J22H;1B675;0VM1A;0DUUB;0UVSY;13UMI;1D47J	RIKEN cDNA 2010003K11 gene [Source:MGI Symbol;Acc:MGI:1917111]	69861	Q8VC23;A0A678XUL2	-	GO:0008150//biological_process;	GO:0005575//cellular_component;	GO:0003674//molecular_function;
ENSMUSG00000072115	705.4982368	359.1997866	1051.796687	2.928166236	1.54999746	0.005998815	0.86335158	Up Regulation	14	51328607	51339466	+	1202	Ang	GO:0001525;GO:0001525;GO:0001525;GO:0001666;GO:0001666;GO:0001878;GO:0001938;GO:0001938;GO:0003676;GO:0003677;GO:0003723;GO:0003779;GO:0003779;GO:0004518;GO:0004519;GO:0004540;GO:0004540;GO:0004540;GO:0005102;GO:0005102;GO:0005507;GO:0005507;GO:0005576;GO:0005576;GO:0005604;GO:0005604;GO:0005615;GO:0005615;GO:0005615;GO:0005634;GO:0005634;GO:0005730;GO:0005730;GO:0006651;GO:0006651;GO:0007202;GO:…	K16631	EC:3.1.27.-	W;K;B	0DTZQ;0UVF0;0VHRQ;0A76W;13WR1;1B5WR;193RE;0J3ET;1D3BY	angiogenin, ribonuclease, RNase A family, 5 [Source:MGI Symbol;Acc:MGI:88022]	11727	P21570;Q3TBG7	ko05014(Amyotrophic lateral sclerosis)	GO:0001525//angiogenesis;GO:0001525//angiogenesis;GO:0001525//angiogenesis;GO:0001666//response to hypoxia;GO:0001666//response to hypoxia;GO:0001878//response to yeast;GO:0001938//positive regulation of endothelial cell proliferation;GO:0001938//positive regulation of endothelial cell proliferation;GO:0006651//diacylglycerol biosynthetic process;GO:0006651//diacylglycerol biosynthetic process;GO…	GO:0005576//extracellular region;GO:0005576//extracellular region;GO:0005604//basement membrane;GO:0005604//basement membrane;GO:0005615//extracellular space;GO:0005615//extracellular space;GO:0005615//extracellular space;GO:0005634//nucleus;GO:0005634//nucleus;GO:0005730//nucleolus;GO:0005730//nucleolus;GO:0015629//actin cytoskeleton;GO:0030426//growth cone;GO:0031410//cytoplasmic vesicle;GO:003…	GO:0003676//nucleic acid binding;GO:0003677//DNA binding;GO:0003723//RNA binding;GO:0003779//actin binding;GO:0003779//actin binding;GO:0004518//nuclease activity;GO:0004519//endonuclease activity;GO:0004540//ribonuclease activity;GO:0004540//ribonuclease activity;GO:0004540//ribonuclease activity;GO:0005102//signaling receptor binding;GO:0005102//signaling receptor binding;GO:0005507//copper ion…
ENSMUSG00000030878	15.36322217	25.52854651	5.197897831	0.203611194	-2.296111217	0.006264295	0.893651122	Down Regulation	7	120556259	120581535	-	5684	Cdr2	GO:0003674;GO:0005737;GO:0008150;	-	-	S	1CTE9;0UHKF;0IDY5;0V8A9;12Q07;1ARKB;0DIPC;18ZD4;09XBY	cerebellar degeneration-related 2 [Source:MGI Symbol;Acc:MGI:1100885]	12585	P97817	-	GO:0008150//biological_process;	GO:0005737//cytoplasm;	GO:0003674//molecular_function;
ENSMUSG00000037348	688.4124012	872.0832195	504.7415829	0.578776855	-0.788920865	0.006398683	0.895769578	Nodiff	4	134224008	134237546	+	4259	Paqr7	GO:0003707;GO:0005496;GO:0005496;GO:0005886;GO:0005886;GO:0007275;GO:0008289;GO:0016020;GO:0016021;GO:0016021;GO:0030154;GO:0038023;GO:0043401;GO:0048477;GO:0048545;GO:0016020;GO:0016021;GO:0016021;GO:0016020;GO:0016021;GO:0016021;GO:0016020;GO:0016021;GO:0016021;GO:0003707;GO:0005496;GO:0005496;GO:0005886;GO:0005886;GO:0007275;GO:0008289;GO:0016020;GO:0016021;GO:0016021;GO:0030154;GO:0038023;GO:…	-	-	T	18Z73;0V5SF;KOG0748;1CRKN;1AT2B;09T58;12N1Z;0UR4J;0DGWC	progestin and adipoQ receptor family member VII [Source:MGI Symbol;Acc:MGI:1919154]	71904	Q80ZE4;Q3TT73	-	GO:0007275//multicellular organism development;GO:0030154//cell differentiation;GO:0043401//steroid hormone mediated signaling pathway;GO:0048477//oogenesis;GO:0048545//response to steroid hormone;GO:0007275//multicellular organism development;GO:0030154//cell differentiation;GO:0043401//steroid hormone mediated signaling pathway;GO:0048477//oogenesis;GO:0048545//response to steroid hormone;	GO:0005886//plasma membrane;GO:0005886//plasma membrane;GO:0016020//membrane;GO:0016021//integral component of membrane;GO:0016021//integral component of membrane;GO:0016020//membrane;GO:0016021//integral component of membrane;GO:0016021//integral component of membrane;GO:0016020//membrane;GO:0016021//integral component of membrane;GO:0016021//integral component of membrane;GO:0016020//membrane;G…	GO:0003707//steroid hormone receptor activity;GO:0005496//steroid binding;GO:0005496//steroid binding;GO:0008289//lipid binding;GO:0038023//signaling receptor activity;GO:0003707//steroid hormone receptor activity;GO:0005496//steroid binding;GO:0005496//steroid binding;GO:0008289//lipid binding;GO:0038023//signaling receptor activity;
ENSMUSG00000039976	352.4413332	452.2415441	252.6411222	0.558642003	-0.840004043	0.006540614	0.895769578	Nodiff	11	119033871	119119325	-	7119	Tbc1d16	GO:0001919;GO:0001919;GO:0001919;GO:0005096;GO:0005096;GO:0005096;GO:0005096;GO:0005769;GO:0005769;GO:0005769;GO:0005769;GO:0005829;GO:0005829;GO:0005829;GO:0006886;GO:0031267;GO:0090630;GO:0001919;GO:0005096;GO:0005096;GO:0005769;GO:0005769;GO:0005829;GO:0006886;GO:0031267;GO:0090630;GO:0001919;GO:0005096;GO:0005096;GO:0005769;GO:0005769;GO:0005829;GO:0006886;GO:0031267;GO:0090630;	K24797	-	T	18TRM;0VBDS;0A0HN;12SVF;0DN4M;KOG2224;1CU0Q;0URDN;1B33H	TBC1 domain family, member 16 [Source:MGI Symbol;Acc:MGI:2652878]	207592	Q6PFC0	-	GO:0001919//regulation of receptor recycling;GO:0001919//regulation of receptor recycling;GO:0001919//regulation of receptor recycling;GO:0006886//intracellular protein transport;GO:0090630//activation of GTPase activity;GO:0001919//regulation of receptor recycling;GO:0006886//intracellular protein transport;GO:0090630//activation of GTPase activity;GO:0001919//regulation of receptor recycling;GO…	GO:0005769//early endosome;GO:0005769//early endosome;GO:0005769//early endosome;GO:0005769//early endosome;GO:0005829//cytosol;GO:0005829//cytosol;GO:0005829//cytosol;GO:0005769//early endosome;GO:0005769//early endosome;GO:0005829//cytosol;GO:0005769//early endosome;GO:0005769//early endosome;GO:0005829//cytosol;	GO:0005096//GTPase activator activity;GO:0005096//GTPase activator activity;GO:0005096//GTPase activator activity;GO:0005096//GTPase activator activity;GO:0031267//small GTPase binding;GO:0005096//GTPase activator activity;GO:0005096//GTPase activator activity;GO:0031267//small GTPase binding;GO:0005096//GTPase activator activity;GO:0005096//GTPase activator activity;GO:0031267//small GTPase bind…
ENSMUSG00000002265	209.160509	108.2231031	310.0979148	2.865357819	1.51871531	0.00656876	0.895769578	Up Regulation	7	6706891	6733430	-	13616	Peg3	GO:0000122;GO:0000785;GO:0000977;GO:0000981;GO:0001227;GO:0005634;GO:0005737;GO:0005776;GO:0006357;GO:0006915;GO:0010468;GO:0045944;GO:0046872;	K09230	-	K	1CWVR;1AWUV;0DMZH;0UMCP;0VB8Z;0A0CR;13P0I;KOG1721;18ZQF	paternally expressed 3 [Source:MGI Symbol;Acc:MGI:104748]	18616	Q3URU2	-	GO:0000122//negative regulation of transcription by RNA polymerase II;GO:0006357//regulation of transcription by RNA polymerase II;GO:0006915//apoptotic process;GO:0010468//regulation of gene expression;GO:0045944//positive regulation of transcription by RNA polymerase II;	GO:0000785//chromatin;GO:0005634//nucleus;GO:0005737//cytoplasm;GO:0005776//autophagosome;	GO:0000977//RNA polymerase II transcription regulatory region sequence-specific DNA binding;GO:0000981//DNA-binding transcription factor activity, RNA polymerase II-specific;GO:0001227//DNA-binding transcription repressor activity, RNA polymerase II-specific;GO:0046872//metal ion binding;
ENSMUSG00000035783	27.81889151	42.82119013	12.81659289	0.29930492	-1.7403121	0.006617084	0.895769578	Down Regulation	19	34218490	34232990	-	2196	Acta2	GO:0000166;GO:0001725;GO:0005515;GO:0005524;GO:0005737;GO:0005737;GO:0005737;GO:0005737;GO:0005856;GO:0005856;GO:0005869;GO:0006936;GO:0008217;GO:0009615;GO:0010628;GO:0014829;GO:0014829;GO:0015629;GO:0019901;GO:0030027;GO:0030175;GO:0030485;GO:0032991;GO:0044297;GO:0061041;GO:0061870;GO:0061874;GO:0070374;GO:0072144;GO:0090131;GO:2000491;	K12313	-	Z	09TDS;12N6D;0V4CV;1ASPD;KOG0676;0UQDY;190CQ;0DFJ6;1CW46	actin, alpha 2, smooth muscle, aorta [Source:MGI Symbol;Acc:MGI:87909]	11475	P62737	ko04926(Relaxin signaling pathway);ko04371(Apelin signaling pathway);ko04270(Vascular smooth muscle contraction)	GO:0006936//muscle contraction;GO:0008217//regulation of blood pressure;GO:0009615//response to virus;GO:0010628//positive regulation of gene expression;GO:0014829//vascular associated smooth muscle contraction;GO:0014829//vascular associated smooth muscle contraction;GO:0061041//regulation of wound healing;GO:0061870//positive regulation of hepatic stellate cell migration;GO:0061874//positive re…	GO:0001725//stress fiber;GO:0005737//cytoplasm;GO:0005737//cytoplasm;GO:0005737//cytoplasm;GO:0005737//cytoplasm;GO:0005856//cytoskeleton;GO:0005856//cytoskeleton;GO:0005869//dynactin complex;GO:0015629//actin cytoskeleton;GO:0030027//lamellipodium;GO:0030175//filopodium;GO:0030485//smooth muscle contractile fiber;GO:0032991//protein-containing complex;GO:0044297//cell body;	GO:0000166//nucleotide binding;GO:0005515//protein binding;GO:0005524//ATP binding;GO:0019901//protein kinase binding;
ENSMUSG00000069922	3504.053004	4833.492937	2174.613071	0.449905089	-1.152307409	0.006697055	0.895769578	Down Regulation	8	105775233	105785045	+	2627	Ces3a	GO:0004771;GO:0004806;GO:0005615;GO:0005783;GO:0005788;GO:0016042;GO:0016787;GO:0052689;GO:0052689;GO:0080030;GO:0004771;GO:0004806;GO:0005615;GO:0005783;GO:0005788;GO:0016042;GO:0016787;GO:0052689;GO:0052689;GO:0080030;	K15743	EC:3.1.1.1	Q;T;I	1B56N;1D1D2;0DEJK;KOG1516;1318D;195D8;09T8E;0UUMY;0V47D	carboxylesterase 3A [Source:MGI Symbol;Acc:MGI:102773]	382053	Q63880	-	GO:0016042//lipid catabolic process;GO:0016042//lipid catabolic process;	GO:0005615//extracellular space;GO:0005783//endoplasmic reticulum;GO:0005788//endoplasmic reticulum lumen;GO:0005615//extracellular space;GO:0005783//endoplasmic reticulum;GO:0005788//endoplasmic reticulum lumen;	GO:0004771//sterol esterase activity;GO:0004806//triglyceride lipase activity;GO:0016787//hydrolase activity;GO:0052689//carboxylic ester hydrolase activity;GO:0052689//carboxylic ester hydrolase activity;GO:0080030//methyl indole-3-acetate esterase activity;GO:0004771//sterol esterase activity;GO:0004806//triglyceride lipase activity;GO:0016787//hydrolase activity;GO:0052689//carboxylic ester hy…
ENSMUSG00000024664	250.3820956	326.0234572	174.740734	0.535975955	-0.899759814	0.006719442	0.895769578	Nodiff	19	10018933	10037474	+	3792	Fads3	GO:0005575;GO:0005783;GO:0005789;GO:0006629;GO:0006629;GO:0006631;GO:0006633;GO:0006636;GO:0006665;GO:0008150;GO:0016020;GO:0016021;GO:0016021;GO:0016491;GO:0016491;GO:0055114;GO:0055114;GO:0005783;GO:0005789;GO:0006629;GO:0006629;GO:0006631;GO:0006633;GO:0006636;GO:0016021;GO:0016021;GO:0016491;GO:0055114;GO:0006629;GO:0006629;	K10225	EC:1.14.19.-	I	KOG4232;18TIK;1ASMW;12SGY;1CSZY;0UMED;0V91N;0DJHD;09Y46	fatty acid desaturase 3 [Source:MGI Symbol;Acc:MGI:1928740]	60527	Q9JJE7;Q3T9H9	-	GO:0006629//lipid metabolic process;GO:0006629//lipid metabolic process;GO:0006631//fatty acid metabolic process;GO:0006633//fatty acid biosynthetic process;GO:0006636//unsaturated fatty acid biosynthetic process;GO:0006665//sphingolipid metabolic process;GO:0008150//biological_process;GO:0055114//obsolete oxidation-reduction process;GO:0055114//obsolete oxidation-reduction process;GO:0006629//li…	GO:0005575//cellular_component;GO:0005783//endoplasmic reticulum;GO:0005789//endoplasmic reticulum membrane;GO:0016020//membrane;GO:0016021//integral component of membrane;GO:0016021//integral component of membrane;GO:0005783//endoplasmic reticulum;GO:0005789//endoplasmic reticulum membrane;GO:0016021//integral component of membrane;GO:0016021//integral component of membrane;	GO:0016491//oxidoreductase activity;GO:0016491//oxidoreductase activity;GO:0016491//oxidoreductase activity;
ENSMUSG00000023057	1082.057538	1357.264017	806.8510587	0.594468761	-0.750327095	0.006853653	0.895769578	Nodiff	3	122688721	122693155	+	965	Fabp2	GO:0005324;GO:0005504;GO:0005504;GO:0005737;GO:0005737;GO:0005886;GO:0005902;GO:0006631;GO:0008289;GO:0008289;GO:0015909;GO:0036041;GO:0036041;GO:0045179;GO:0050892;GO:0098856;GO:0098856;	K08751	-	I	0UV55;KOG4015;1B64B;1932Y;0DUJG;0VINS;0A7UJ;1D3X3;13RGS	fatty acid binding protein 2, intestinal [Source:MGI Symbol;Acc:MGI:95478]	14079	P55050;Q53YP5	ko04975(Fat digestion and absorption);ko03320(PPAR signaling pathway)	GO:0006631//fatty acid metabolic process;GO:0015909//long-chain fatty acid transport;GO:0050892//intestinal absorption;GO:0098856//intestinal lipid absorption;GO:0098856//intestinal lipid absorption;	GO:0005737//cytoplasm;GO:0005737//cytoplasm;GO:0005886//plasma membrane;GO:0005902//microvillus;GO:0045179//apical cortex;	GO:0005324//long-chain fatty acid transporter activity;GO:0005504//fatty acid binding;GO:0005504//fatty acid binding;GO:0008289//lipid binding;GO:0008289//lipid binding;GO:0036041//long-chain fatty acid binding;GO:0036041//long-chain fatty acid binding;
ENSMUSG00000059142	157.1196894	99.6713228	214.5680561	2.152756179	1.106184929	0.00689554	0.895769578	Up Regulation	17	23065671	23086108	-	10173	Zfp945	GO:0000978;GO:0001228;GO:0005634;GO:0006355;GO:0006357;GO:0045944;GO:0046872;GO:0000978;GO:0001228;GO:0005634;GO:0006355;GO:0006357;GO:0045944;GO:0046872;	-	-	K	194FV;0V4DW;09TES;1AYV7;0UNG0;KOG1721;12PGP;1CPIM;0DERT	zinc finger protein 945 [Source:MGI Symbol;Acc:MGI:2445132]	240041	Q66L36;Q3TGT7;F6WAU7	-	GO:0006355//regulation of transcription, DNA-templated;GO:0006357//regulation of transcription by RNA polymerase II;GO:0045944//positive regulation of transcription by RNA polymerase II;GO:0006355//regulation of transcription, DNA-templated;GO:0006357//regulation of transcription by RNA polymerase II;GO:0045944//positive regulation of transcription by RNA polymerase II;	GO:0005634//nucleus;GO:0005634//nucleus;	GO:0000978//RNA polymerase II cis-regulatory region sequence-specific DNA binding;GO:0001228//DNA-binding transcription activator activity, RNA polymerase II-specific;GO:0046872//metal ion binding;GO:0000978//RNA polymerase II cis-regulatory region sequence-specific DNA binding;GO:0001228//DNA-binding transcription activator activity, RNA polymerase II-specific;GO:0046872//metal ion binding;
ENSMUSG00000031486	82.65837999	113.1795788	52.1371812	0.460658908	-1.118229183	0.006986382	0.895769578	Down Regulation	8	27575611	27613464	+	5775	Adgra2	GO:0004888;GO:0004930;GO:0004930;GO:0005886;GO:0007165;GO:0007166;GO:0007186;GO:0007186;GO:0016020;GO:0016020;GO:0016021;GO:0016021;GO:0001525;GO:0001525;GO:0002040;GO:0002040;GO:0002040;GO:0004888;GO:0004930;GO:0004930;GO:0005886;GO:0005886;GO:0005886;GO:0007165;GO:0007166;GO:0007166;GO:0007186;GO:0007186;GO:0007417;GO:0007417;GO:0009986;GO:0010595;GO:0016020;GO:0016020;GO:0016021;GO:0016021;GO:…	K08461	-	T	18Y61;KOG0619;1CRV3;09VWR;0USAM;0DH4U;0V6V8;12PIU;1B134	adhesion G protein-coupled receptor A2 [Source:MGI Symbol;Acc:MGI:1925810]	78560	Q91ZV8	-	GO:0007165//signal transduction;GO:0007166//cell surface receptor signaling pathway;GO:0007186//G protein-coupled receptor signaling pathway;GO:0007186//G protein-coupled receptor signaling pathway;GO:0001525//angiogenesis;GO:0001525//angiogenesis;GO:0002040//sprouting angiogenesis;GO:0002040//sprouting angiogenesis;GO:0002040//sprouting angiogenesis;GO:0007165//signal transduction;GO:0007166//ce…	GO:0005886//plasma membrane;GO:0016020//membrane;GO:0016020//membrane;GO:0016021//integral component of membrane;GO:0016021//integral component of membrane;GO:0005886//plasma membrane;GO:0005886//plasma membrane;GO:0005886//plasma membrane;GO:0009986//cell surface;GO:0016020//membrane;GO:0016020//membrane;GO:0016021//integral component of membrane;GO:0016021//integral component of membrane;GO:003…	GO:0004888//transmembrane signaling receptor activity;GO:0004930//G protein-coupled receptor activity;GO:0004930//G protein-coupled receptor activity;GO:0004888//transmembrane signaling receptor activity;GO:0004930//G protein-coupled receptor activity;GO:0004930//G protein-coupled receptor activity;
ENSMUSG00000029778	31.09788055	46.94564183	15.25011926	0.324846326	-1.622170707	0.007111805	0.895769578	Down Regulation	6	55428963	55478436	+	6601	Adcyap1r1	GO:0004888;GO:0004930;GO:0004930;GO:0004930;GO:0004999;GO:0004999;GO:0005515;GO:0005737;GO:0005768;GO:0005791;GO:0005886;GO:0005886;GO:0005901;GO:0005923;GO:0007165;GO:0007166;GO:0007186;GO:0007186;GO:0007186;GO:0007188;GO:0007202;GO:0007275;GO:0007283;GO:0008179;GO:0008528;GO:0009986;GO:0010524;GO:0016020;GO:0016020;GO:0016021;GO:0016021;GO:0017046;GO:0019933;GO:0030154;GO:0031267;GO:0042923;GO:…	K04587	-	T	0DPQP;0A22Q;1AUEQ;0VCY5;1CYPW;KOG4564;18WNY;0UN9M;13N30	adenylate cyclase activating polypeptide 1 receptor 1 [Source:MGI Symbol;Acc:MGI:108449]	11517	P70205;Q6NXJ9	ko04924(Renin secretion);ko04911(Insulin secretion);ko04713(Circadian entrainment);ko04080(Neuroactive ligand-receptor interaction);ko04024(cAMP signaling pathway)	GO:0007165//signal transduction;GO:0007166//cell surface receptor signaling pathway;GO:0007186//G protein-coupled receptor signaling pathway;GO:0007186//G protein-coupled receptor signaling pathway;GO:0007186//G protein-coupled receptor signaling pathway;GO:0007188//adenylate cyclase-modulating G protein-coupled receptor signaling pathway;GO:0007202//activation of phospholipase C activity;GO:0007…	GO:0005737//cytoplasm;GO:0005768//endosome;GO:0005791//rough endoplasmic reticulum;GO:0005886//plasma membrane;GO:0005886//plasma membrane;GO:0005901//caveola;GO:0005923//bicellular tight junction;GO:0009986//cell surface;GO:0016020//membrane;GO:0016020//membrane;GO:0016021//integral component of membrane;GO:0016021//integral component of membrane;GO:0043005//neuron projection;GO:0043005//neuron …	GO:0004888//transmembrane signaling receptor activity;GO:0004930//G protein-coupled receptor activity;GO:0004930//G protein-coupled receptor activity;GO:0004930//G protein-coupled receptor activity;GO:0004999//vasoactive intestinal polypeptide receptor activity;GO:0004999//vasoactive intestinal polypeptide receptor activity;GO:0005515//protein binding;GO:0008179//adenylate cyclase binding;GO:0008…
ENSMUSG00000029591	109.4465825	71.77999612	147.1131689	2.049500931	1.035272645	0.007125946	0.895769578	Up Regulation	5	114268447	114277384	+	5468	Ung	GO:0003684;GO:0003684;GO:0004844;GO:0004844;GO:0004844;GO:0004844;GO:0004844;GO:0005634;GO:0005634;GO:0005634;GO:0005654;GO:0005739;GO:0005739;GO:0005739;GO:0005739;GO:0006281;GO:0006281;GO:0006281;GO:0006284;GO:0006284;GO:0006284;GO:0006284;GO:0006974;GO:0016446;GO:0016447;GO:0016787;GO:0016799;GO:0043024;GO:0043024;GO:0043066;GO:0043066;GO:0045190;GO:0097510;GO:0097510;GO:0097510;GO:0003684;GO:…	K03648	EC:3.2.2.27	L	KOG2994;09XUJ;1AW78;18X54;12SBS;0DJ70;0UQJZ;1CTYX;0V8S9	uracil DNA glycosylase [Source:MGI Symbol;Acc:MGI:109352]	22256	P97931	ko05340(Primary immunodeficiency);ko03410(Base excision repair)	GO:0006281//DNA repair;GO:0006281//DNA repair;GO:0006281//DNA repair;GO:0006284//base-excision repair;GO:0006284//base-excision repair;GO:0006284//base-excision repair;GO:0006284//base-excision repair;GO:0006974//cellular response to DNA damage stimulus;GO:0016446//somatic hypermutation of immunoglobulin genes;GO:0016447//somatic recombination of immunoglobulin gene segments;GO:0043066//negative …	GO:0005634//nucleus;GO:0005634//nucleus;GO:0005634//nucleus;GO:0005654//nucleoplasm;GO:0005739//mitochondrion;GO:0005739//mitochondrion;GO:0005739//mitochondrion;GO:0005739//mitochondrion;GO:0005634//nucleus;GO:0005634//nucleus;GO:0005634//nucleus;GO:0005654//nucleoplasm;GO:0005739//mitochondrion;GO:0005739//mitochondrion;GO:0005739//mitochondrion;GO:0005634//nucleus;GO:0005739//mitochondrion;	GO:0003684//damaged DNA binding;GO:0003684//damaged DNA binding;GO:0004844//uracil DNA N-glycosylase activity;GO:0004844//uracil DNA N-glycosylase activity;GO:0004844//uracil DNA N-glycosylase activity;GO:0004844//uracil DNA N-glycosylase activity;GO:0004844//uracil DNA N-glycosylase activity;GO:0016787//hydrolase activity;GO:0016799//hydrolase activity, hydrolyzing N-glycosyl compounds;GO:004302…
ENSMUSG00000028382	924.3673747	682.654831	1166.079918	1.708154495	0.772438467	0.007140297	0.895769578	Nodiff	4	59471868	59549364	-	7480	Ptbp3	GO:0003676;GO:0003723;GO:0003723;GO:0003729;GO:0005634;GO:0005634;GO:0006397;GO:0006397;GO:0006417;GO:0008380;GO:0030154;GO:0033119;GO:0043249;GO:0043484;GO:0045595;GO:0045595;GO:0048025;GO:0048025;GO:0003676;GO:0003723;GO:0003723;GO:0005634;GO:0006397;GO:0006397;GO:0008380;GO:0033119;GO:0045595;GO:0003676;GO:0003723;GO:0003723;GO:0005634;GO:0006397;GO:0006397;GO:0008380;GO:0045595;GO:0003676;GO:…	K17844	-	A	1CUAY;0V6WG;09VY1;0DH6N;12QC1;1AZIG;191JC;KOG1190;0UHH6	polypyrimidine tract binding protein 3 [Source:MGI Symbol;Acc:MGI:1923334]	230257	Q8BHD7	-	GO:0006397//mRNA processing;GO:0006397//mRNA processing;GO:0006417//regulation of translation;GO:0008380//RNA splicing;GO:0030154//cell differentiation;GO:0033119//negative regulation of RNA splicing;GO:0043249//erythrocyte maturation;GO:0043484//regulation of RNA splicing;GO:0045595//regulation of cell differentiation;GO:0045595//regulation of cell differentiation;GO:0048025//negative regulation…	GO:0005634//nucleus;GO:0005634//nucleus;GO:0005634//nucleus;GO:0005634//nucleus;GO:0005634//nucleus;GO:0005634//nucleus;GO:0005634//nucleus;GO:0005634//nucleus;GO:0005634//nucleus;	GO:0003676//nucleic acid binding;GO:0003723//RNA binding;GO:0003723//RNA binding;GO:0003729//mRNA binding;GO:0003676//nucleic acid binding;GO:0003723//RNA binding;GO:0003723//RNA binding;GO:0003676//nucleic acid binding;GO:0003723//RNA binding;GO:0003723//RNA binding;GO:0003676//nucleic acid binding;GO:0003723//RNA binding;GO:0003723//RNA binding;GO:0003676//nucleic acid binding;GO:0003723//RNA b…
ENSMUSG00000050910	35.29816211	52.41056024	18.18576398	0.346986636	-1.527047996	0.007158426	0.895769578	Down Regulation	11	115272742	115286958	+	3700	Cdr2l	GO:0005575;GO:0008150;GO:0042802;GO:0042802;	-	-	S	1CTE9;1AYHY;0IDY5;0V8A9;12Q07;18XEX;0DIPC;0UFHX;09XBY	cerebellar degeneration-related protein 2-like [Source:MGI Symbol;Acc:MGI:2684867]	237988	A2A6T1	-	GO:0008150//biological_process;	GO:0005575//cellular_component;	GO:0042802//identical protein binding;GO:0042802//identical protein binding;
ENSMUSG00000042453	580.7143243	735.1777973	426.2508512	0.579792878	-0.786390482	0.007224713	0.895769578	Nodiff	5	22089452	22549700	-	23738	Reln	GO:0000904;GO:0001764;GO:0001764;GO:0001764;GO:0005201;GO:0005515;GO:0005576;GO:0005615;GO:0005615;GO:0005737;GO:0005886;GO:0006508;GO:0007155;GO:0007275;GO:0007411;GO:0007417;GO:0007417;GO:0007417;GO:0007420;GO:0007612;GO:0007616;GO:0007616;GO:0007626;GO:0008233;GO:0008236;GO:0008306;GO:0008306;GO:0010001;GO:0010468;GO:0010976;GO:0010976;GO:0014068;GO:0014068;GO:0016358;GO:0016477;GO:0016787;GO:…	K06249	EC:3.4.21.-	W;T	0IEXI;0DIAF;1AV2T;0V7Y6;1CT0W;12PXW;0UKRA;18XTS;09X02	reelin [Source:MGI Symbol;Acc:MGI:103022]	19699	Q60841	ko05165(Human papillomavirus infection);ko05017(Spinocerebellar ataxia);ko04512(ECM-receptor interaction);ko04510(Focal adhesion);ko04151(PI3K-Akt signaling pathway)	GO:0000904//cell morphogenesis involved in differentiation;GO:0001764//neuron migration;GO:0001764//neuron migration;GO:0001764//neuron migration;GO:0006508//proteolysis;GO:0007155//cell adhesion;GO:0007275//multicellular organism development;GO:0007411//axon guidance;GO:0007417//central nervous system development;GO:0007417//central nervous system development;GO:0007417//central nervous system d…	GO:0005576//extracellular region;GO:0005615//extracellular space;GO:0005615//extracellular space;GO:0005737//cytoplasm;GO:0005886//plasma membrane;GO:0030424//axon;GO:0030425//dendrite;GO:0031012//extracellular matrix;GO:0043005//neuron projection;GO:0043005//neuron projection;GO:0043025//neuronal cell body;GO:0043204//perikaryon;GO:0062023//collagen-containing extracellular matrix;GO:0005576//ex…	GO:0005201//extracellular matrix structural constituent;GO:0005515//protein binding;GO:0008233//peptidase activity;GO:0008236//serine-type peptidase activity;GO:0016787//hydrolase activity;GO:0046872//metal ion binding;GO:0070325//lipoprotein particle receptor binding;GO:0070325//lipoprotein particle receptor binding;GO:0070325//lipoprotein particle receptor binding;GO:0070326//very-low-density l…
ENSMUSG00000017491	72.18366202	100.1572732	44.21005085	0.441406295	-1.179820891	0.007256641	0.895769578	Down Regulation	14	5650540	6038924	+	5265	Rarb	GO:0003677;GO:0003700;GO:0005634;GO:0006355;GO:0008270;GO:0043565;GO:0046872;GO:0003677;GO:0003677;GO:0003700;GO:0004879;GO:0005634;GO:0005634;GO:0006355;GO:0008270;GO:0043565;GO:0046872;GO:0048384;GO:0000122;GO:0000122;GO:0000977;GO:0000978;GO:0001657;GO:0002068;GO:0003148;GO:0003406;GO:0003417;GO:0003677;GO:0003677;GO:0003700;GO:0003700;GO:0004879;GO:0004879;GO:0004879;GO:0005634;GO:0005634;GO:…	K08528	-	K	0A2S1;1956Y;0VCMW;1CUZC;13J5G;1AT6T;0DK5J;KOG3575;0UIJW	retinoic acid receptor, beta [Source:MGI Symbol;Acc:MGI:97857]	218772	P22605;Q6DFX0	ko05226(Gastric cancer);ko05223(Non-small cell lung cancer);ko05222(Small cell lung cancer);ko05200(Pathways in cancer)	GO:0006355//regulation of transcription, DNA-templated;GO:0006355//regulation of transcription, DNA-templated;GO:0048384//retinoic acid receptor signaling pathway;GO:0000122//negative regulation of transcription by RNA polymerase II;GO:0000122//negative regulation of transcription by RNA polymerase II;GO:0001657//ureteric bud development;GO:0002068//glandular epithelial cell development;GO:000314…	GO:0005634//nucleus;GO:0005634//nucleus;GO:0005634//nucleus;GO:0005634//nucleus;GO:0005634//nucleus;GO:0005634//nucleus;GO:0005634//nucleus;GO:0005634//nucleus;GO:0005654//nucleoplasm;GO:0005654//nucleoplasm;GO:0005654//nucleoplasm;GO:0005737//cytoplasm;GO:0005634//nucleus;	GO:0003677//DNA binding;GO:0003700//DNA-binding transcription factor activity;GO:0008270//zinc ion binding;GO:0043565//sequence-specific DNA binding;GO:0046872//metal ion binding;GO:0003677//DNA binding;GO:0003677//DNA binding;GO:0003700//DNA-binding transcription factor activity;GO:0004879//nuclear receptor activity;GO:0008270//zinc ion binding;GO:0043565//sequence-specific DNA binding;GO:004687…
ENSMUSG00000026827	779.7862674	1026.741725	532.8308094	0.518953108	-0.946323911	0.00729779	0.895769578	Nodiff	2	57127647	57260731	+	6549	Gpd2	GO:0004367;GO:0004368;GO:0004368;GO:0005509;GO:0005739;GO:0005739;GO:0005739;GO:0005743;GO:0005743;GO:0006072;GO:0006072;GO:0006094;GO:0006734;GO:0009331;GO:0009331;GO:0016020;GO:0016491;GO:0016491;GO:0019563;GO:0035264;GO:0043010;GO:0046872;GO:0052590;GO:0052591;GO:0055114;GO:0055114;GO:0004368;GO:0004368;GO:0005509;GO:0005739;GO:0005739;GO:0006072;GO:0006072;GO:0009331;GO:0009331;GO:0016491;GO:…	K00111	EC:1.1.5.3	C	0DJQJ;1B005;09YAY;12R1Y;KOG0042;1CUHJ;18T86;0V6XB;0UNHD	glycerol phosphate dehydrogenase 2, mitochondrial [Source:MGI Symbol;Acc:MGI:99778]	14571	Q64521	ko00564(Glycerophospholipid metabolism)	GO:0006072//glycerol-3-phosphate metabolic process;GO:0006072//glycerol-3-phosphate metabolic process;GO:0006094//gluconeogenesis;GO:0006734//NADH metabolic process;GO:0019563//glycerol catabolic process;GO:0035264//multicellular organism growth;GO:0043010//camera-type eye development;GO:0055114//obsolete oxidation-reduction process;GO:0055114//obsolete oxidation-reduction process;GO:0006072//gly…	GO:0005739//mitochondrion;GO:0005739//mitochondrion;GO:0005739//mitochondrion;GO:0005743//mitochondrial inner membrane;GO:0005743//mitochondrial inner membrane;GO:0009331//glycerol-3-phosphate dehydrogenase complex;GO:0009331//glycerol-3-phosphate dehydrogenase complex;GO:0016020//membrane;GO:0005739//mitochondrion;GO:0005739//mitochondrion;GO:0009331//glycerol-3-phosphate dehydrogenase complex;G…	GO:0004367//glycerol-3-phosphate dehydrogenase [NAD+] activity;GO:0004368//glycerol-3-phosphate dehydrogenase (quinone) activity;GO:0004368//glycerol-3-phosphate dehydrogenase (quinone) activity;GO:0005509//calcium ion binding;GO:0016491//oxidoreductase activity;GO:0016491//oxidoreductase activity;GO:0046872//metal ion binding;GO:0052590//sn-glycerol-3-phosphate:ubiquinone oxidoreductase activity…
ENSMUSG00000021482	641.0189179	470.1107649	811.9270709	1.727097381	0.788349431	0.007299671	0.895769578	Nodiff	13	64423094	64460524	-	3850	Prxl2c	GO:0055114;GO:0055114;GO:0005575;GO:0016209;GO:0045821;GO:0045821;GO:0055114;GO:0055114;GO:0070374;GO:0070374;GO:0098869;GO:0055114;GO:0055114;	-	-	O	197EK;1BBEP;13FPY;0B63C;0E9AG;1DG5Y;0WIT1;0IT73;0V3QY	peroxiredoxin like 2C [Source:MGI Symbol;Acc:MGI:1913379]	66129	Q9D1A0	-	GO:0055114//obsolete oxidation-reduction process;GO:0055114//obsolete oxidation-reduction process;GO:0045821//positive regulation of glycolytic process;GO:0045821//positive regulation of glycolytic process;GO:0055114//obsolete oxidation-reduction process;GO:0055114//obsolete oxidation-reduction process;GO:0070374//positive regulation of ERK1 and ERK2 cascade;GO:0070374//positive regulation of ERK…	GO:0005575//cellular_component;	GO:0016209//antioxidant activity;
ENSMUSG00000025323	56.19139164	32.88962314	79.49316014	2.416967802	1.273198254	0.007315516	0.895769578	Up Regulation	12	118198668	118265175	-	5770	Sp4	GO:0003700;GO:0005634;GO:0006357;GO:0003677;GO:0003700;GO:0003700;GO:0005634;GO:0005634;GO:0005654;GO:0005829;GO:0006357;GO:0006357;GO:0042802;GO:0043565;GO:0003700;GO:0005634;GO:0006357;	K09194	-	K	0A15Z;0UG3Z;0DNTT;18TH4;13K7B;1B278;1CXR4;KOG1721;0VC22	trans-acting transcription factor 4 [Source:MGI Symbol;Acc:MGI:107595]	20688	K4DI62;Q6DFV2	-	GO:0006357//regulation of transcription by RNA polymerase II;GO:0006357//regulation of transcription by RNA polymerase II;GO:0006357//regulation of transcription by RNA polymerase II;GO:0006357//regulation of transcription by RNA polymerase II;	GO:0005634//nucleus;GO:0005634//nucleus;GO:0005634//nucleus;GO:0005654//nucleoplasm;GO:0005829//cytosol;GO:0005634//nucleus;	GO:0003700//DNA-binding transcription factor activity;GO:0003677//DNA binding;GO:0003700//DNA-binding transcription factor activity;GO:0003700//DNA-binding transcription factor activity;GO:0042802//identical protein binding;GO:0043565//sequence-specific DNA binding;GO:0003700//DNA-binding transcription factor activity;
ENSMUSG00000044734	577.3652817	406.7478642	747.9826993	1.838934547	0.878870131	0.007345589	0.895769578	Nodiff	13	33026075	33035168	-	2303	Serpinb1a	GO:0004867;GO:0004867;GO:0004867;GO:0005515;GO:0005576;GO:0005576;GO:0005615;GO:0005615;GO:0005737;GO:0006954;GO:0010466;GO:0010951;GO:0010951;GO:0019725;GO:0030414;GO:0030414;GO:0032691;GO:0032691;GO:0036464;GO:0042176;GO:0044342;GO:0044342;GO:0045088;GO:0062023;GO:0004867;GO:0005615;GO:0010951;	K23425	-	V	1B0WS;0URCB;0DF5U;KOG2392;12QSH;18SRB;1CT89;0V4H4;09W3S	serine (or cysteine) peptidase inhibitor, clade B, member 1a [Source:MGI Symbol;Acc:MGI:1913472]	66222	Q9D154	-	GO:0006954//inflammatory response;GO:0010466//negative regulation of peptidase activity;GO:0010951//negative regulation of endopeptidase activity;GO:0010951//negative regulation of endopeptidase activity;GO:0019725//cellular homeostasis;GO:0032691//negative regulation of interleukin-1 beta production;GO:0032691//negative regulation of interleukin-1 beta production;GO:0042176//regulation of protei…	GO:0005576//extracellular region;GO:0005576//extracellular region;GO:0005615//extracellular space;GO:0005615//extracellular space;GO:0005737//cytoplasm;GO:0036464//cytoplasmic ribonucleoprotein granule;GO:0062023//collagen-containing extracellular matrix;GO:0005615//extracellular space;	GO:0004867//serine-type endopeptidase inhibitor activity;GO:0004867//serine-type endopeptidase inhibitor activity;GO:0004867//serine-type endopeptidase inhibitor activity;GO:0005515//protein binding;GO:0030414//peptidase inhibitor activity;GO:0030414//peptidase inhibitor activity;GO:0004867//serine-type endopeptidase inhibitor activity;
ENSMUSG00000074063	2610.873528	1345.379429	3876.367628	2.881244907	1.526692295	0.007380749	0.895769578	Up Regulation	8	120160863	120172995	+	2674	Osgin1	GO:0030308;GO:0043065;GO:0005575;GO:0007165;GO:0008083;GO:0008083;GO:0008083;GO:0030154;GO:0030308;GO:0030308;GO:0030308;GO:0030308;GO:0030334;GO:0030334;GO:0030334;GO:0040008;GO:0042127;GO:0042127;GO:0042127;GO:0042981;GO:0042981;GO:0042981;GO:0043065;GO:0030308;GO:0043065;GO:0030308;GO:0043065;	-	-	T	0DHDJ;12QIZ;18V9P;09W4G;0UQ2D;0V72U;0IF6I;1B0M1;1CS3T	oxidative stress induced growth inhibitor 1 [Source:MGI Symbol;Acc:MGI:1919089]	71839	Q8VC10	-	GO:0030308//negative regulation of cell growth;GO:0043065//positive regulation of apoptotic process;GO:0007165//signal transduction;GO:0030154//cell differentiation;GO:0030308//negative regulation of cell growth;GO:0030308//negative regulation of cell growth;GO:0030308//negative regulation of cell growth;GO:0030308//negative regulation of cell growth;GO:0030334//regulation of cell migration;GO:00…	GO:0005575//cellular_component;	GO:0008083//growth factor activity;GO:0008083//growth factor activity;GO:0008083//growth factor activity;
ENSMUSG00000031770	6907.058575	5215.520635	8598.596515	1.648655449	0.721289923	0.007446395	0.897042342	Nodiff	8	95113066	95122005	+	2333	Herpud1	GO:0005515;GO:0005783;GO:0005783;GO:0005783;GO:0005783;GO:0005783;GO:0005789;GO:0005789;GO:0005789;GO:0005789;GO:0006511;GO:0006511;GO:0006874;GO:0006874;GO:0006986;GO:0006986;GO:0016020;GO:0016021;GO:0016021;GO:0016567;GO:0030433;GO:0030433;GO:0030968;GO:0030968;GO:0030968;GO:0030970;GO:0030970;GO:0031396;GO:0032469;GO:0032469;GO:0032469;GO:0032469;GO:0034976;GO:0034976;GO:0043154;GO:0043154;GO:…	K14027	-	O	12SIW;0V5IS;18YIP;09UJK;0URVF;0DI3Y;1AXJH;1CX23;KOG4583	homocysteine-inducible, endoplasmic reticulum stress-inducible, ubiquitin-like domain member 1 [Source:MGI Symbol;Acc:MGI:1927406]	64209	Q9JJK5;Q3TMN9	ko04141(Protein processing in endoplasmic reticulum)	GO:0006511//ubiquitin-dependent protein catabolic process;GO:0006511//ubiquitin-dependent protein catabolic process;GO:0006874//cellular calcium ion homeostasis;GO:0006874//cellular calcium ion homeostasis;GO:0006986//response to unfolded protein;GO:0006986//response to unfolded protein;GO:0016567//protein ubiquitination;GO:0030433//ubiquitin-dependent ERAD pathway;GO:0030433//ubiquitin-dependent…	GO:0005783//endoplasmic reticulum;GO:0005783//endoplasmic reticulum;GO:0005783//endoplasmic reticulum;GO:0005783//endoplasmic reticulum;GO:0005783//endoplasmic reticulum;GO:0005789//endoplasmic reticulum membrane;GO:0005789//endoplasmic reticulum membrane;GO:0005789//endoplasmic reticulum membrane;GO:0005789//endoplasmic reticulum membrane;GO:0016020//membrane;GO:0016021//integral component of me…	GO:0005515//protein binding;GO:0044325//transmembrane transporter binding;GO:0044325//transmembrane transporter binding;GO:0044325//transmembrane transporter binding;GO:0044325//transmembrane transporter binding;GO:1990756//ubiquitin ligase-substrate adaptor activity;
ENSMUSG00000054417	52.42893714	17.88098247	86.97689182	4.864212129	2.282206146	0.007590957	0.907733308	Up Regulation	5	145710793	145742684	-	1962	Cyp3a44	GO:0004497;GO:0004497;GO:0005506;GO:0005575;GO:0005789;GO:0005789;GO:0008202;GO:0008395;GO:0008401;GO:0016020;GO:0016021;GO:0016491;GO:0016491;GO:0016705;GO:0016712;GO:0020037;GO:0031090;GO:0032451;GO:0043231;GO:0043231;GO:0046872;GO:0050649;GO:0050649;GO:0055114;GO:0055114;GO:0070330;GO:0070989;GO:0101020;	K07424	EC:1.14.14.1	Q	0DPQR;0V9SY;1CQPA;12P50;0USD4;09VC0;KOG0158	cytochrome P450, family 3, subfamily a, polypeptide 44 [Source:MGI Symbol;Acc:MGI:2449818]	337924	Q9EQW4	ko05207(Chemical carcinogenesis - receptor activation);ko05204(Chemical carcinogenesis - DNA adducts);ko00830(Retinol metabolism);ko00591(Linoleic acid metabolism);ko00140(Steroid hormone biosynthesis)	GO:0008202//steroid metabolic process;GO:0055114//obsolete oxidation-reduction process;GO:0055114//obsolete oxidation-reduction process;GO:0070989//oxidative demethylation;	GO:0005575//cellular_component;GO:0005789//endoplasmic reticulum membrane;GO:0005789//endoplasmic reticulum membrane;GO:0016020//membrane;GO:0016021//integral component of membrane;GO:0031090//organelle membrane;GO:0043231//intracellular membrane-bounded organelle;GO:0043231//intracellular membrane-bounded organelle;	GO:0004497//monooxygenase activity;GO:0004497//monooxygenase activity;GO:0005506//iron ion binding;GO:0008395//steroid hydroxylase activity;GO:0008401//retinoic acid 4-hydroxylase activity;GO:0016491//oxidoreductase activity;GO:0016491//oxidoreductase activity;GO:0016705//oxidoreductase activity, acting on paired donors, with incorporation or reduction of molecular oxygen;GO:0016712//oxidoreducta…
ENSMUSG00000026304	240.2918796	169.145142	311.4386171	1.841250736	0.880686102	0.007726472	0.912347285	Nodiff	1	90885855	90897383	-	1992	Rab17	GO:0000166;GO:0002415;GO:0003924;GO:0003924;GO:0003924;GO:0003924;GO:0005515;GO:0005525;GO:0005525;GO:0005768;GO:0005768;GO:0005886;GO:0006886;GO:0012505;GO:0015031;GO:0016020;GO:0016323;GO:0016324;GO:0019003;GO:0019003;GO:0019003;GO:0030100;GO:0030139;GO:0030139;GO:0030425;GO:0032401;GO:0032402;GO:0032456;GO:0032456;GO:0042470;GO:0042995;GO:0043025;GO:0045056;GO:0046847;GO:0050773;GO:0051489;GO:…	K07909	-	U	1AYED;KOG0092;09YK0;0UIIY;18ZC9;0V9HU;1CUNT;0DK0D;12QJ3	RAB17, member RAS oncogene family [Source:MGI Symbol;Acc:MGI:104640]	19329	P35292;Q0PD39	-	GO:0002415//immunoglobulin transcytosis in epithelial cells mediated by polymeric immunoglobulin receptor;GO:0006886//intracellular protein transport;GO:0015031//protein transport;GO:0030100//regulation of endocytosis;GO:0032401//establishment of melanosome localization;GO:0032402//melanosome transport;GO:0032456//endocytic recycling;GO:0032456//endocytic recycling;GO:0045056//transcytosis;GO:004…	GO:0005768//endosome;GO:0005768//endosome;GO:0005886//plasma membrane;GO:0012505//endomembrane system;GO:0016020//membrane;GO:0016323//basolateral plasma membrane;GO:0016324//apical plasma membrane;GO:0030139//endocytic vesicle;GO:0030139//endocytic vesicle;GO:0030425//dendrite;GO:0042470//melanosome;GO:0042995//cell projection;GO:0043025//neuronal cell body;GO:0055037//recycling endosome;GO:0055…	GO:0000166//nucleotide binding;GO:0003924//GTPase activity;GO:0003924//GTPase activity;GO:0003924//GTPase activity;GO:0003924//GTPase activity;GO:0005515//protein binding;GO:0005525//GTP binding;GO:0005525//GTP binding;GO:0019003//GDP binding;GO:0019003//GDP binding;GO:0019003//GDP binding;GO:0000166//nucleotide binding;GO:0003924//GTPase activity;GO:0003924//GTPase activity;GO:0003924//GTPase ac…
ENSMUSG00000035828	995.1516895	746.747365	1243.556014	1.665296822	0.735779346	0.00774174	0.912347285	Nodiff	15	88746389	88749929	+	2427	Pim3	GO:0000166;GO:0004672;GO:0004674;GO:0004674;GO:0004674;GO:0004674;GO:0004674;GO:0005515;GO:0005524;GO:0005524;GO:0005737;GO:0005737;GO:0005829;GO:0005829;GO:0006468;GO:0006468;GO:0006468;GO:0006468;GO:0006915;GO:0007049;GO:0007346;GO:0007346;GO:0007346;GO:0007346;GO:0016301;GO:0016310;GO:0016572;GO:0016740;GO:0043066;GO:0043066;GO:0043066;GO:0043066;GO:0043066;GO:0046777;GO:0046777;GO:0061179;GO:…	K08807	EC:2.7.11.1	T;D	18SAW;KOG0583;09THD;0UFXZ;0DEU7;0V4GC;1ARS6;12UDI;1CPHY	proviral integration site 3 [Source:MGI Symbol;Acc:MGI:1355297]	223775	P58750;Q3TX64	-	GO:0006468//protein phosphorylation;GO:0006468//protein phosphorylation;GO:0006468//protein phosphorylation;GO:0006468//protein phosphorylation;GO:0006915//apoptotic process;GO:0007049//cell cycle;GO:0007346//regulation of mitotic cell cycle;GO:0007346//regulation of mitotic cell cycle;GO:0007346//regulation of mitotic cell cycle;GO:0007346//regulation of mitotic cell cycle;GO:0016310//phosphoryl…	GO:0005737//cytoplasm;GO:0005737//cytoplasm;GO:0005829//cytosol;GO:0005829//cytosol;	GO:0000166//nucleotide binding;GO:0004672//protein kinase activity;GO:0004674//protein serine/threonine kinase activity;GO:0004674//protein serine/threonine kinase activity;GO:0004674//protein serine/threonine kinase activity;GO:0004674//protein serine/threonine kinase activity;GO:0004674//protein serine/threonine kinase activity;GO:0005515//protein binding;GO:0005524//ATP binding;GO:0005524//ATP…
ENSMUSG00000040447	344.8760267	441.0116322	248.7404213	0.564022359	-0.826175739	0.007859823	0.919599346	Nodiff	11	72342464	72380730	-	4083	Spns2	GO:0001782;GO:0002260;GO:0002920;GO:0003376;GO:0005768;GO:0005886;GO:0006665;GO:0006869;GO:0006869;GO:0006869;GO:0010008;GO:0016020;GO:0016021;GO:0022857;GO:0043029;GO:0046624;GO:0046624;GO:0048073;GO:0048535;GO:0055085;GO:0060348;GO:0072676;GO:0016020;GO:0016021;	K23677	-	G	1CQT1;0V5TK;0UHK8;KOG1330;12PQB;09UU4;0DG3G;18U49;1AT6Z	spinster homolog 2 [Source:MGI Symbol;Acc:MGI:2384936]	216892	Q91VM4	-	GO:0001782//B cell homeostasis;GO:0002260//lymphocyte homeostasis;GO:0002920//regulation of humoral immune response;GO:0003376//sphingosine-1-phosphate receptor signaling pathway;GO:0006665//sphingolipid metabolic process;GO:0006869//lipid transport;GO:0006869//lipid transport;GO:0006869//lipid transport;GO:0043029//T cell homeostasis;GO:0048073//regulation of eye pigmentation;GO:0048535//lymph n…	GO:0005768//endosome;GO:0005886//plasma membrane;GO:0010008//endosome membrane;GO:0016020//membrane;GO:0016021//integral component of membrane;GO:0016020//membrane;GO:0016021//integral component of membrane;	GO:0022857//transmembrane transporter activity;GO:0046624//sphingolipid transporter activity;GO:0046624//sphingolipid transporter activity;
ENSMUSG00000075256	58.77607977	35.57269502	81.97946453	2.304561532	1.204492288	0.00836997	0.972291555	Up Regulation	2	79160887	79287129	-	5284	Cerkl	GO:0001727;GO:0001750;GO:0001917;GO:0005634;GO:0005654;GO:0005730;GO:0005737;GO:0005783;GO:0005794;GO:0005829;GO:0006665;GO:0016310;GO:0030148;GO:0043066;GO:0046625;GO:0046834;GO:0048471;GO:0001727;GO:0001750;GO:0001917;GO:0003951;GO:0005634;GO:0005654;GO:0005654;GO:0005730;GO:0005737;GO:0005783;GO:0005794;GO:0005829;GO:0005829;GO:0006665;GO:0016301;GO:0016301;GO:0016310;GO:0016310;GO:0030148;GO:…	K19602	-	T;I	0UQUS;13MCF;18UJS;0VB0E;1B4JW;1CV1N;0DMPS;0A047;KOG1115	ceramide kinase-like [Source:MGI Symbol;Acc:MGI:3037816]	228094	A2AQH1	-	GO:0006665//sphingolipid metabolic process;GO:0016310//phosphorylation;GO:0030148//sphingolipid biosynthetic process;GO:0043066//negative regulation of apoptotic process;GO:0046834//lipid phosphorylation;GO:0006665//sphingolipid metabolic process;GO:0016310//phosphorylation;GO:0016310//phosphorylation;GO:0030148//sphingolipid biosynthetic process;GO:0043066//negative regulation of apoptotic proce…	GO:0001750//photoreceptor outer segment;GO:0001917//photoreceptor inner segment;GO:0005634//nucleus;GO:0005654//nucleoplasm;GO:0005730//nucleolus;GO:0005737//cytoplasm;GO:0005783//endoplasmic reticulum;GO:0005794//Golgi apparatus;GO:0005829//cytosol;GO:0048471//perinuclear region of cytoplasm;GO:0001750//photoreceptor outer segment;GO:0001917//photoreceptor inner segment;GO:0005634//nucleus;GO:00…	GO:0001727//lipid kinase activity;GO:0046625//sphingolipid binding;GO:0001727//lipid kinase activity;GO:0003951//NAD+ kinase activity;GO:0016301//kinase activity;GO:0016301//kinase activity;GO:0046625//sphingolipid binding;
ENSMUSG00000091264	323.027534	209.4450482	436.6100199	2.084604166	1.059773464	0.008705338	1	Up Regulation	13	41403320	41430053	+	4483	Smim13	GO:0003674;GO:0005575;GO:0008150;GO:0016020;GO:0016021;	-	-	S	0DVBR;0VJ74;1B877;1D4MC;0A89P;13XTD;0J4X9;0UVXV	small integral membrane protein 13 [Source:MGI Symbol;Acc:MGI:2652854]	108934	E9Q942	-	GO:0008150//biological_process;	GO:0005575//cellular_component;GO:0016020//membrane;GO:0016021//integral component of membrane;	GO:0003674//molecular_function;
ENSMUSG00000019878	428.5961515	314.4928011	542.6995018	1.7256341	0.787126591	0.008783059	1	Nodiff	10	57362481	57389231	+	9606	Hsf2	GO:0003677;GO:0003700;GO:0005634;GO:0006355;GO:0006357;GO:0043565;GO:0000977;GO:0000977;GO:0000978;GO:0000978;GO:0000978;GO:0001162;GO:0001162;GO:0001228;GO:0001228;GO:0003677;GO:0003677;GO:0003677;GO:0003700;GO:0003700;GO:0005634;GO:0005634;GO:0005634;GO:0005654;GO:0005654;GO:0005737;GO:0005737;GO:0006355;GO:0006357;GO:0006357;GO:0007283;GO:0042802;GO:0043565;GO:0043565;GO:0045944;GO:0045944;GO:…	K09415	-	K	0UGFA;0DF8C;18YKG;1AS7V;0VBT9;09TYB;KOG0627;13MTT;1CPXZ	heat shock factor 2 [Source:MGI Symbol;Acc:MGI:96239]	15500	P38533;Q8BWK6	-	GO:0006355//regulation of transcription, DNA-templated;GO:0006357//regulation of transcription by RNA polymerase II;GO:0006355//regulation of transcription, DNA-templated;GO:0006357//regulation of transcription by RNA polymerase II;GO:0006357//regulation of transcription by RNA polymerase II;GO:0007283//spermatogenesis;GO:0045944//positive regulation of transcription by RNA polymerase II;GO:00459…	GO:0005634//nucleus;GO:0005634//nucleus;GO:0005634//nucleus;GO:0005634//nucleus;GO:0005654//nucleoplasm;GO:0005654//nucleoplasm;GO:0005737//cytoplasm;GO:0005737//cytoplasm;GO:0005634//nucleus;	GO:0003677//DNA binding;GO:0003700//DNA-binding transcription factor activity;GO:0043565//sequence-specific DNA binding;GO:0000977//RNA polymerase II transcription regulatory region sequence-specific DNA binding;GO:0000977//RNA polymerase II transcription regulatory region sequence-specific DNA binding;GO:0000978//RNA polymerase II cis-regulatory region sequence-specific DNA binding;GO:0000978//R…
ENSMUSG00000037234	920.970659	684.1961484	1157.74517	1.692124652	0.75883585	0.008817286	1	Nodiff	8	26511449	26609252	-	28486	Hook3	GO:0000242;GO:0005515;GO:0005515;GO:0005737;GO:0005737;GO:0005737;GO:0005794;GO:0005801;GO:0005801;GO:0005813;GO:0005813;GO:0005813;GO:0005829;GO:0005856;GO:0005874;GO:0007032;GO:0007032;GO:0007032;GO:0007040;GO:0007040;GO:0007040;GO:0008017;GO:0008017;GO:0008017;GO:0008017;GO:0008333;GO:0008333;GO:0008333;GO:0015031;GO:0022027;GO:0022027;GO:0030705;GO:0030705;GO:0030897;GO:0030897;GO:0031122;GO:…	K16536	-	Z;U	0V5UC;0IG1M;0DG46;12S0C;1CTGV;09UUU;1B06X;195NX;0UPMY	hook microtubule tethering protein 3 [Source:MGI Symbol;Acc:MGI:2443554]	320191	Q8BUK6	-	GO:0007032//endosome organization;GO:0007032//endosome organization;GO:0007032//endosome organization;GO:0007040//lysosome organization;GO:0007040//lysosome organization;GO:0007040//lysosome organization;GO:0008333//endosome to lysosome transport;GO:0008333//endosome to lysosome transport;GO:0008333//endosome to lysosome transport;GO:0015031//protein transport;GO:0022027//interkinetic nuclear mig…	GO:0000242//pericentriolar material;GO:0005737//cytoplasm;GO:0005737//cytoplasm;GO:0005737//cytoplasm;GO:0005794//Golgi apparatus;GO:0005801//cis-Golgi network;GO:0005801//cis-Golgi network;GO:0005813//centrosome;GO:0005813//centrosome;GO:0005813//centrosome;GO:0005829//cytosol;GO:0005856//cytoskeleton;GO:0005874//microtubule;GO:0030897//HOPS complex;GO:0030897//HOPS complex;GO:0034451//centriola…	GO:0005515//protein binding;GO:0005515//protein binding;GO:0008017//microtubule binding;GO:0008017//microtubule binding;GO:0008017//microtubule binding;GO:0008017//microtubule binding;GO:0034452//dynactin binding;GO:0034452//dynactin binding;GO:0034452//dynactin binding;GO:0042802//identical protein binding;GO:0042802//identical protein binding;GO:0045503//dynein light chain binding;GO:0045503//d…
ENSMUSG00000097392	232.2833626	152.4455468	312.1211784	2.047427327	1.033812245	0.008910513	1	Up Regulation	5	104656216	104702073	+	11101	Thoc2l	GO:0000347;GO:0000445;GO:0003729;GO:0005634;GO:0006397;GO:0006406;GO:0006406;GO:0000347;GO:0000445;GO:0003729;GO:0005634;GO:0006397;GO:0006406;GO:0006406;GO:0000347;GO:0000445;GO:0003729;GO:0005634;GO:0006397;GO:0006406;GO:0006406;	-	-	K	1CV8C;KOG1874;1B3UC;0VABV;09ZET;0UQW4;18STV;12N2C;0DMP6	THO complex subunit 2-like [Source:MGI Symbol;Acc:MGI:3040669]	100042165	E9Q5E2	-	GO:0006397//mRNA processing;GO:0006406//mRNA export from nucleus;GO:0006406//mRNA export from nucleus;GO:0006397//mRNA processing;GO:0006406//mRNA export from nucleus;GO:0006406//mRNA export from nucleus;GO:0006397//mRNA processing;GO:0006406//mRNA export from nucleus;GO:0006406//mRNA export from nucleus;	GO:0000347//THO complex;GO:0000445//THO complex part of transcription export complex;GO:0005634//nucleus;GO:0000347//THO complex;GO:0000445//THO complex part of transcription export complex;GO:0005634//nucleus;GO:0000347//THO complex;GO:0000445//THO complex part of transcription export complex;GO:0005634//nucleus;	GO:0003729//mRNA binding;GO:0003729//mRNA binding;GO:0003729//mRNA binding;
ENSMUSG00000048537	85.41766665	118.9639825	51.87135076	0.436025675	-1.197515006	0.009030067	1	Down Regulation	9	44597601	44646495	-	7179	Phldb1	GO:0010470;GO:0010717;GO:0045180;GO:0070507;GO:1904261;GO:0003674;GO:0010470;GO:0010717;GO:0045180;GO:0045180;GO:0070507;GO:0070507;GO:1904261;	K23794	-	Z;T	1BBAH;0WIB8;0E914;1DFXA;13F2P;0ISGZ;197CM;0B5P1;0V3JA	pleckstrin homology like domain, family B, member 1 [Source:MGI Symbol;Acc:MGI:2143230]	102693	Q6PDH0	-	GO:0010470//regulation of gastrulation;GO:0010717//regulation of epithelial to mesenchymal transition;GO:0070507//regulation of microtubule cytoskeleton organization;GO:1904261//positive regulation of basement membrane assembly involved in embryonic body morphogenesis;GO:0010470//regulation of gastrulation;GO:0010717//regulation of epithelial to mesenchymal transition;GO:0070507//regulation of mi…	GO:0045180//basal cortex;GO:0045180//basal cortex;GO:0045180//basal cortex;	GO:0003674//molecular_function;
ENSMUSG00000068246	1543.980418	762.5595299	2325.401307	3.049468554	1.608557839	0.009119488	1	Up Regulation	15	77613239	77620582	+	1821	Apol9b	GO:0005575;GO:0005576;GO:0006869;GO:0008150;GO:0008289;GO:0008289;GO:0042157;GO:0005575;GO:0005576;GO:0006869;GO:0008150;GO:0008289;GO:0008289;GO:0042157;GO:0005575;GO:0005576;GO:0006869;GO:0008150;GO:0008289;GO:0008289;GO:0042157;GO:0005575;GO:0005576;GO:0006869;GO:0008150;GO:0008289;GO:0008289;GO:0042157;	K14480	-	-	-	apolipoprotein L 9b [Source:MGI Symbol;Acc:MGI:1919148]	71898	Q8C7I4	-	GO:0006869//lipid transport;GO:0008150//biological_process;GO:0042157//lipoprotein metabolic process;GO:0006869//lipid transport;GO:0008150//biological_process;GO:0042157//lipoprotein metabolic process;GO:0006869//lipid transport;GO:0008150//biological_process;GO:0042157//lipoprotein metabolic process;GO:0006869//lipid transport;GO:0008150//biological_process;GO:0042157//lipoprotein metabolic pro…	GO:0005575//cellular_component;GO:0005576//extracellular region;GO:0005575//cellular_component;GO:0005576//extracellular region;GO:0005575//cellular_component;GO:0005576//extracellular region;GO:0005575//cellular_component;GO:0005576//extracellular region;	GO:0008289//lipid binding;GO:0008289//lipid binding;GO:0008289//lipid binding;GO:0008289//lipid binding;GO:0008289//lipid binding;GO:0008289//lipid binding;GO:0008289//lipid binding;GO:0008289//lipid binding;
ENSMUSG00000030257	33.89839328	53.35908639	14.43770016	0.270576225	-1.885893017	0.009300015	1	Down Regulation	6	112694932	112924227	-	9852	Srgap3	GO:0007165;GO:0007165;GO:0016020;GO:0016021;	K07526	-	T	1925Y;KOG3565;0V5QS;0DG0Y;1B11M;0UHM1;1CQQK;12NWK;09UR6	SLIT-ROBO Rho GTPase activating protein 3 [Source:MGI Symbol;Acc:MGI:2152938]	259302	Q812A2;F8VPQ4;Q91Z68	ko04360(Axon guidance)	GO:0007165//signal transduction;GO:0007165//signal transduction;	GO:0016020//membrane;GO:0016021//integral component of membrane;	-
ENSMUSG00000060206	40.02171182	58.30701387	21.73640978	0.372792368	-1.42355577	0.00943709	1	Down Regulation	4	54945048	55083563	+	10702	Zfp462	GO:0003677;GO:0005634;GO:0005634;GO:0005634;GO:0006325;GO:0010468;GO:0043392;GO:0045944;GO:0045944;GO:0046872;	-	-	K	0A07M;0VB3J;1B0VH;0DMU6;18UJW;1CWPJ;KOG1721;12QV2;0UR0S	zinc finger protein 462 [Source:MGI Symbol;Acc:MGI:107690]	242466	B1AWL2;Q8CD61;Q69ZA0	-	GO:0006325//chromatin organization;GO:0010468//regulation of gene expression;GO:0043392//negative regulation of DNA binding;GO:0045944//positive regulation of transcription by RNA polymerase II;GO:0045944//positive regulation of transcription by RNA polymerase II;	GO:0005634//nucleus;GO:0005634//nucleus;GO:0005634//nucleus;	GO:0003677//DNA binding;GO:0046872//metal ion binding;
ENSMUSG00000048376	377.0108606	510.0478336	243.9738875	0.478335308	-1.063905808	0.009510407	1	Down Regulation	13	95738311	95754995	-	3336	F2r	GO:0000186;GO:0000186;GO:0001965;GO:0002248;GO:0002248;GO:0002248;GO:0003105;GO:0003105;GO:0004930;GO:0004930;GO:0004930;GO:0005102;GO:0005102;GO:0005769;GO:0005769;GO:0005770;GO:0005770;GO:0005886;GO:0005886;GO:0005886;GO:0005887;GO:0005901;GO:0005901;GO:0005901;GO:0006919;GO:0006919;GO:0006919;GO:0006954;GO:0007165;GO:0007186;GO:0007186;GO:0007186;GO:0007200;GO:0007200;GO:0007204;GO:0007205;GO:…	K03914	-	T	1AZNF;13IZG;1CVJZ;09Z96;0UP14;0DKRE;0IJCV;0VA6D;190JV	coagulation factor II (thrombin) receptor [Source:MGI Symbol;Acc:MGI:101802]	14062	P30558	ko05200(Pathways in cancer);ko05130(Pathogenic Escherichia coli infection);ko04810(Regulation of actin cytoskeleton);ko04611(Platelet activation);ko04610(Complement and coagulation cascades);ko04151(PI3K-Akt signaling pathway);ko04080(Neuroactive ligand-receptor interaction);ko04072(Phospholipase D signaling pathway);ko04024(cAMP signaling pathway);ko04020(Calcium signaling pathway);ko04015(Rap1 …	GO:0000186//obsolete activation of MAPKK activity;GO:0000186//obsolete activation of MAPKK activity;GO:0002248//connective tissue replacement involved in inflammatory response wound healing;GO:0002248//connective tissue replacement involved in inflammatory response wound healing;GO:0002248//connective tissue replacement involved in inflammatory response wound healing;GO:0003105//negative regulati…	GO:0005769//early endosome;GO:0005769//early endosome;GO:0005770//late endosome;GO:0005770//late endosome;GO:0005886//plasma membrane;GO:0005886//plasma membrane;GO:0005886//plasma membrane;GO:0005887//integral component of plasma membrane;GO:0005901//caveola;GO:0005901//caveola;GO:0005901//caveola;GO:0009986//cell surface;GO:0009986//cell surface;GO:0016020//membrane;GO:0016021//integral compone…	GO:0001965//G-protein alpha-subunit binding;GO:0004930//G protein-coupled receptor activity;GO:0004930//G protein-coupled receptor activity;GO:0004930//G protein-coupled receptor activity;GO:0005102//signaling receptor binding;GO:0005102//signaling receptor binding;GO:0015057//thrombin-activated receptor activity;GO:0015057//thrombin-activated receptor activity;GO:0015057//thrombin-activated rece…
ENSMUSG00000043091	1124.686788	1402.655986	846.7175902	0.603653069	-0.728208453	0.00953315	1	Nodiff	15	98927772	98935991	+	2287	Tuba1c	GO:0000166;GO:0000226;GO:0000278;GO:0003924;GO:0003924;GO:0005200;GO:0005200;GO:0005525;GO:0005525;GO:0005525;GO:0005634;GO:0005737;GO:0005737;GO:0005856;GO:0005874;GO:0005874;GO:0005874;GO:0005881;GO:0007010;GO:0007017;GO:0015630;GO:0045121;	K07374	-	Z	0DGS2;09VHD;12P5T;1CRG5;0V6GK;0UIAH;194WC;KOG1376;1B4HG	tubulin, alpha 1C [Source:MGI Symbol;Acc:MGI:1095409]	22146	P68373;Q52L87	ko05132(Salmonella infection);ko05130(Pathogenic Escherichia coli infection);ko05022(Pathways of neurodegeneration - multiple diseases);ko05020(Prion disease);ko05016(Huntington disease);ko05014(Amyotrophic lateral sclerosis);ko05012(Parkinson disease);ko05010(Alzheimer disease);ko04540(Gap junction);ko04530(Tight junction);ko04210(Apoptosis);ko04145(Phagosome)	GO:0000226//microtubule cytoskeleton organization;GO:0000278//mitotic cell cycle;GO:0007010//cytoskeleton organization;GO:0007017//microtubule-based process;	GO:0005634//nucleus;GO:0005737//cytoplasm;GO:0005737//cytoplasm;GO:0005856//cytoskeleton;GO:0005874//microtubule;GO:0005874//microtubule;GO:0005874//microtubule;GO:0005881//cytoplasmic microtubule;GO:0015630//microtubule cytoskeleton;GO:0045121//membrane raft;	GO:0000166//nucleotide binding;GO:0003924//GTPase activity;GO:0003924//GTPase activity;GO:0005200//structural constituent of cytoskeleton;GO:0005200//structural constituent of cytoskeleton;GO:0005525//GTP binding;GO:0005525//GTP binding;GO:0005525//GTP binding;
ENSMUSG00000057346	933.8426033	398.5061001	1469.179106	3.686716731	1.882336571	0.009619472	1	Up Regulation	15	77287989	77295335	-	5953	Apol9a	GO:0005575;GO:0005576;GO:0006869;GO:0008150;GO:0008289;GO:0008289;GO:0042157;GO:0005575;GO:0005576;GO:0006869;GO:0008150;GO:0008289;GO:0008289;GO:0042157;GO:0005575;GO:0005576;GO:0006869;GO:0008150;GO:0008289;GO:0008289;GO:0042157;	K14480	-	-	-	apolipoprotein L 9a [Source:MGI Symbol;Acc:MGI:3606001]	223672	Q8VDU3	-	GO:0006869//lipid transport;GO:0008150//biological_process;GO:0042157//lipoprotein metabolic process;GO:0006869//lipid transport;GO:0008150//biological_process;GO:0042157//lipoprotein metabolic process;GO:0006869//lipid transport;GO:0008150//biological_process;GO:0042157//lipoprotein metabolic process;	GO:0005575//cellular_component;GO:0005576//extracellular region;GO:0005575//cellular_component;GO:0005576//extracellular region;GO:0005575//cellular_component;GO:0005576//extracellular region;	GO:0008289//lipid binding;GO:0008289//lipid binding;GO:0008289//lipid binding;GO:0008289//lipid binding;GO:0008289//lipid binding;GO:0008289//lipid binding;
ENSMUSG00000009654	224.5972469	287.9491629	161.2453309	0.559978467	-0.836556742	0.009762216	1	Nodiff	10	59258780	59277600	-	2788	Oit3	GO:0005201;GO:0005509;GO:0005615;GO:0005634;GO:0005635;GO:0009986;GO:1903118;	K24431	-	S;T	0UGVS;09U8E;0DFI7;18SZN;1AZ4N;0IHDE;0V57I;13M2K;1CQ7Z	oncoprotein induced transcript 3 [Source:MGI Symbol;Acc:MGI:1201782]	18302	Q8R4V5	-	GO:1903118//urate homeostasis;	GO:0005615//extracellular space;GO:0005634//nucleus;GO:0005635//nuclear envelope;GO:0009986//cell surface;	GO:0005201//extracellular matrix structural constituent;GO:0005509//calcium ion binding;
ENSMUSG00000029729	471.1754907	347.6490516	594.7019297	1.710638723	0.774535103	0.009764002	1	Nodiff	5	138083346	138106084	+	8541	Zkscan1	GO:0000785;GO:0000978;GO:0000981;GO:0003677;GO:0005634;GO:0006355;GO:0006357;GO:0046872;GO:0000785;GO:0000978;GO:0000981;GO:0003677;GO:0005634;GO:0006355;GO:0006357;GO:0046872;GO:0000785;GO:0000978;GO:0000981;GO:0003677;GO:0005634;GO:0006355;GO:0006357;GO:0046872;GO:0000785;GO:0000978;GO:0000981;GO:0003677;GO:0005634;GO:0006355;GO:0006357;GO:0046872;	K09229	-	K	1B1SJ;18TVB;0UTF9;0VDDX;KOG1721;09UH8;1CZ6S;13NIU;0DQ5H	zinc finger with KRAB and SCAN domains 1 [Source:MGI Symbol;Acc:MGI:1921820]	74570	Q8BGS3	-	GO:0006355//regulation of transcription, DNA-templated;GO:0006357//regulation of transcription by RNA polymerase II;GO:0006355//regulation of transcription, DNA-templated;GO:0006357//regulation of transcription by RNA polymerase II;GO:0006355//regulation of transcription, DNA-templated;GO:0006357//regulation of transcription by RNA polymerase II;GO:0006355//regulation of transcription, DNA-templa…	GO:0000785//chromatin;GO:0005634//nucleus;GO:0000785//chromatin;GO:0005634//nucleus;GO:0000785//chromatin;GO:0005634//nucleus;GO:0000785//chromatin;GO:0005634//nucleus;	GO:0000978//RNA polymerase II cis-regulatory region sequence-specific DNA binding;GO:0000981//DNA-binding transcription factor activity, RNA polymerase II-specific;GO:0003677//DNA binding;GO:0046872//metal ion binding;GO:0000978//RNA polymerase II cis-regulatory region sequence-specific DNA binding;GO:0000981//DNA-binding transcription factor activity, RNA polymerase II-specific;GO:0003677//DNA b…
ENSMUSG00000034371	10534.21579	13196.98914	7871.442429	0.596457445	-0.745508884	0.009935191	1	Nodiff	19	10565155	10583018	-	4617	Tkfc	GO:0000166;GO:0004371;GO:0005524;GO:0005524;GO:0006071;GO:0016301;GO:0016310;GO:0016740;GO:0034012;GO:0000166;GO:0003824;GO:0004371;GO:0004371;GO:0004371;GO:0004371;GO:0005515;GO:0005524;GO:0005524;GO:0005829;GO:0006071;GO:0008152;GO:0016301;GO:0016310;GO:0016740;GO:0016829;GO:0019563;GO:0034012;GO:0034012;GO:0039534;GO:0039534;GO:0044262;GO:0045088;GO:0046835;GO:0046872;GO:0050354;GO:0050354;GO:…	K00863	-	G	1CW8D;0V6HW;18SYZ;0DMD4;09VIN;1B36B;KOG2426;12QG9;0URKQ	triokinase, FMN cyclase [Source:MGI Symbol;Acc:MGI:2385084]	225913	Q8VC30	ko04622(RIG-I-like receptor signaling pathway);ko00680(Methane metabolism);ko00561(Glycerolipid metabolism);ko00051(Fructose and mannose metabolism)	GO:0006071//glycerol metabolic process;GO:0016310//phosphorylation;GO:0006071//glycerol metabolic process;GO:0008152//metabolic process;GO:0016310//phosphorylation;GO:0019563//glycerol catabolic process;GO:0039534//negative regulation of MDA-5 signaling pathway;GO:0039534//negative regulation of MDA-5 signaling pathway;GO:0044262//cellular carbohydrate metabolic process;GO:0045088//regulation of …	GO:0005829//cytosol;GO:0005829//cytosol;GO:0005829//cytosol;	GO:0000166//nucleotide binding;GO:0004371//glycerone kinase activity;GO:0005524//ATP binding;GO:0005524//ATP binding;GO:0016301//kinase activity;GO:0016740//transferase activity;GO:0034012//FAD-AMP lyase (cyclizing) activity;GO:0000166//nucleotide binding;GO:0003824//catalytic activity;GO:0004371//glycerone kinase activity;GO:0004371//glycerone kinase activity;GO:0004371//glycerone kinase activit…
ENSMUSG00000022899	81.28011569	48.91282953	113.6474018	2.323468156	1.216279873	0.009980987	1	Up Regulation	16	36570539	36605324	-	7361	Slc15a2	GO:0006857;GO:0015293;GO:0015333;GO:0016020;GO:0016020;GO:0016021;GO:0016021;GO:0022857;GO:0035672;GO:0035673;GO:0055085;GO:0071916;GO:0140206;GO:1902600;GO:0035672;GO:0035673;GO:0006857;GO:0015293;GO:0016020;GO:0016020;GO:0016021;GO:0022857;GO:0055085;GO:0006857;GO:0015293;GO:0016020;GO:0016020;GO:0016021;GO:0022857;GO:0035672;GO:0035673;GO:0055085;GO:0006857;GO:0015293;GO:0016020;GO:0016020;GO:…	K14637	-	P;E	1AZJ1;12QTM;0DM9E;0V9VJ;1CTBE;0UPVU;09VFW;KOG1237;18VS2	solute carrier family 15 (H+/peptide transporter), member 2 [Source:MGI Symbol;Acc:MGI:1890457]	57738	Q9JM03;E9Q329;Q80XC0	-	GO:0006857//oligopeptide transport;GO:0035672//oligopeptide transmembrane transport;GO:0055085//transmembrane transport;GO:0140206//dipeptide import across plasma membrane;GO:1902600//proton transmembrane transport;GO:0035672//oligopeptide transmembrane transport;GO:0006857//oligopeptide transport;GO:0055085//transmembrane transport;GO:0006857//oligopeptide transport;GO:0035672//oligopeptide tran…	GO:0016020//membrane;GO:0016020//membrane;GO:0016021//integral component of membrane;GO:0016021//integral component of membrane;GO:0016020//membrane;GO:0016020//membrane;GO:0016021//integral component of membrane;GO:0016020//membrane;GO:0016020//membrane;GO:0016021//integral component of membrane;GO:0016020//membrane;GO:0016020//membrane;GO:0016021//integral component of membrane;	GO:0015293//symporter activity;GO:0015333//peptide:proton symporter activity;GO:0022857//transmembrane transporter activity;GO:0035673//oligopeptide transmembrane transporter activity;GO:0071916//dipeptide transmembrane transporter activity;GO:0035673//oligopeptide transmembrane transporter activity;GO:0015293//symporter activity;GO:0022857//transmembrane transporter activity;GO:0015293//symporte…
ENSMUSG00000013033	85.12680042	114.716844	55.53675684	0.484120334	-1.046562403	0.009982825	1	Down Regulation	8	84626734	84668583	+	8587	Adgrl1	GO:0004888;GO:0004930;GO:0004930;GO:0004930;GO:0004930;GO:0005886;GO:0005886;GO:0005887;GO:0007157;GO:0007157;GO:0007157;GO:0007165;GO:0007166;GO:0007186;GO:0007186;GO:0007189;GO:0014069;GO:0014069;GO:0015643;GO:0016020;GO:0016020;GO:0016021;GO:0016021;GO:0016524;GO:0016524;GO:0016524;GO:0030054;GO:0030246;GO:0030246;GO:0030424;GO:0030424;GO:0030424;GO:0030426;GO:0030426;GO:0035584;GO:0035584;GO:…	K04592	-	T;W;U	0UK79;1CSMA;1AXM1;12QTI;KOG4729;KOG3545;09WM3;KOG4193;0DHWQ;0V66H;1957R	adhesion G protein-coupled receptor L1 [Source:MGI Symbol;Acc:MGI:1929461]	330814	Q80TR1	-	GO:0007157//heterophilic cell-cell adhesion via plasma membrane cell adhesion molecules;GO:0007157//heterophilic cell-cell adhesion via plasma membrane cell adhesion molecules;GO:0007157//heterophilic cell-cell adhesion via plasma membrane cell adhesion molecules;GO:0007165//signal transduction;GO:0007166//cell surface receptor signaling pathway;GO:0007186//G protein-coupled receptor signaling pa…	GO:0005886//plasma membrane;GO:0005886//plasma membrane;GO:0005887//integral component of plasma membrane;GO:0014069//postsynaptic density;GO:0014069//postsynaptic density;GO:0016020//membrane;GO:0016020//membrane;GO:0016021//integral component of membrane;GO:0016021//integral component of membrane;GO:0030054//cell junction;GO:0030424//axon;GO:0030424//axon;GO:0030424//axon;GO:0030426//growth con…	GO:0004888//transmembrane signaling receptor activity;GO:0004930//G protein-coupled receptor activity;GO:0004930//G protein-coupled receptor activity;GO:0004930//G protein-coupled receptor activity;GO:0004930//G protein-coupled receptor activity;GO:0015643//toxic substance binding;GO:0016524//latrotoxin receptor activity;GO:0016524//latrotoxin receptor activity;GO:0016524//latrotoxin receptor act…
ENSMUSG00000019960	829.5633739	1057.320249	601.806499	0.569180908	-0.813040825	0.010099451	1	Nodiff	10	99099093	99103351	+	3132	Dusp6	GO:0000188;GO:0000188;GO:0001933;GO:0004721;GO:0004721;GO:0004721;GO:0004722;GO:0004725;GO:0005515;GO:0005515;GO:0005654;GO:0005737;GO:0005737;GO:0005737;GO:0005737;GO:0005829;GO:0005829;GO:0005829;GO:0006470;GO:0006470;GO:0006470;GO:0008138;GO:0008138;GO:0008138;GO:0008330;GO:0010033;GO:0010942;GO:0010942;GO:0014070;GO:0016311;GO:0016787;GO:0016791;GO:0017017;GO:0017017;GO:0017017;GO:0030154;GO:…	K21946	-	V	12NUM;18ZG5;1ASQI;09UCM;0UH1D;0V5BV;0DFN8;1CQBT;KOG1717	dual specificity phosphatase 6 [Source:MGI Symbol;Acc:MGI:1914853]	67603	Q9DBB1	ko05221(Acute myeloid leukemia);ko05202(Transcriptional misregulation in cancer);ko04010(MAPK signaling pathway)	GO:0000188//obsolete inactivation of MAPK activity;GO:0000188//obsolete inactivation of MAPK activity;GO:0001933//negative regulation of protein phosphorylation;GO:0006470//protein dephosphorylation;GO:0006470//protein dephosphorylation;GO:0006470//protein dephosphorylation;GO:0010033//response to organic substance;GO:0010942//positive regulation of cell death;GO:0010942//positive regulation of c…	GO:0005654//nucleoplasm;GO:0005737//cytoplasm;GO:0005737//cytoplasm;GO:0005737//cytoplasm;GO:0005737//cytoplasm;GO:0005829//cytosol;GO:0005829//cytosol;GO:0005829//cytosol;	GO:0004721//phosphoprotein phosphatase activity;GO:0004721//phosphoprotein phosphatase activity;GO:0004721//phosphoprotein phosphatase activity;GO:0004722//protein serine/threonine phosphatase activity;GO:0004725//protein tyrosine phosphatase activity;GO:0005515//protein binding;GO:0005515//protein binding;GO:0008138//protein tyrosine/serine/threonine phosphatase activity;GO:0008138//protein tyro…
ENSMUSG00000037148	92.98111827	124.5122679	61.44996867	0.493525415	-1.018803714	0.010167425	1	Down Regulation	8	77976995	78244582	-	3084	Arhgap10	GO:0005096;GO:0005096;GO:0005096;GO:0005096;GO:0005515;GO:0005515;GO:0005737;GO:0005829;GO:0005829;GO:0005829;GO:0005886;GO:0007010;GO:0007010;GO:0007165;GO:0016020;GO:0043066;GO:0043066;GO:0043547;GO:0048471;GO:0005096;GO:0005096;GO:0005096;GO:0005096;GO:0005515;GO:0005515;GO:0005737;GO:0005829;GO:0005829;GO:0005829;GO:0005886;GO:0007010;GO:0007010;GO:0007165;GO:0016020;GO:0043066;GO:0043066;GO:…	K13736	-	T	130MU;0DFHS;09U81;0UQCJ;0V575;KOG1451;195JA;1CQ7M;1B0DZ	Rho GTPase activating protein 10 [Source:MGI Symbol;Acc:MGI:1925764]	78514	Q6Y5D8;Q8C9L7	ko05100(Bacterial invasion of epithelial cells)	GO:0007010//cytoskeleton organization;GO:0007010//cytoskeleton organization;GO:0007165//signal transduction;GO:0043066//negative regulation of apoptotic process;GO:0043066//negative regulation of apoptotic process;GO:0043547//positive regulation of GTPase activity;GO:0007010//cytoskeleton organization;GO:0007010//cytoskeleton organization;GO:0007165//signal transduction;GO:0043066//negative regul…	GO:0005737//cytoplasm;GO:0005829//cytosol;GO:0005829//cytosol;GO:0005829//cytosol;GO:0005886//plasma membrane;GO:0016020//membrane;GO:0048471//perinuclear region of cytoplasm;GO:0005737//cytoplasm;GO:0005829//cytosol;GO:0005829//cytosol;GO:0005829//cytosol;GO:0005886//plasma membrane;GO:0016020//membrane;GO:0048471//perinuclear region of cytoplasm;GO:0005737//cytoplasm;GO:0005829//cytosol;GO:0005…	GO:0005096//GTPase activator activity;GO:0005096//GTPase activator activity;GO:0005096//GTPase activator activity;GO:0005096//GTPase activator activity;GO:0005515//protein binding;GO:0005515//protein binding;GO:0005096//GTPase activator activity;GO:0005096//GTPase activator activity;GO:0005096//GTPase activator activity;GO:0005096//GTPase activator activity;GO:0005515//protein binding;GO:0005515/…
ENSMUSG00000024219	417.2292876	526.7624601	307.6961151	0.584126885	-0.775646306	0.010270122	1	Nodiff	17	28128280	28281749	+	10136	Anks1	GO:0005654;GO:0005737;GO:0005829;GO:0005829;GO:0006929;GO:0016322;GO:0042995;GO:0043005;GO:0046875;GO:0046875;GO:0046875;GO:0046875;GO:0048013;GO:0048013;GO:1901187;GO:1901187;GO:2000059;GO:0005654;GO:0005737;GO:0005829;GO:0005829;GO:0006929;GO:0016322;GO:0042995;GO:0043005;GO:0046875;GO:0046875;GO:0046875;GO:0046875;GO:0048013;GO:0048013;GO:1901187;GO:1901187;GO:2000059;GO:0005737;GO:0046875;GO:…	K21413	-	T	0DK7V;0V9R1;1AZKW;1CV1T;0UQTU;KOG0507;18UZR;13C0G;09YT4	ankyrin repeat and SAM domain containing 1 [Source:MGI Symbol;Acc:MGI:2446180]	224650	P59672	-	GO:0006929//substrate-dependent cell migration;GO:0016322//neuron remodeling;GO:0048013//ephrin receptor signaling pathway;GO:0048013//ephrin receptor signaling pathway;GO:1901187//regulation of ephrin receptor signaling pathway;GO:1901187//regulation of ephrin receptor signaling pathway;GO:2000059//negative regulation of ubiquitin-dependent protein catabolic process;GO:0006929//substrate-depende…	GO:0005654//nucleoplasm;GO:0005737//cytoplasm;GO:0005829//cytosol;GO:0005829//cytosol;GO:0042995//cell projection;GO:0043005//neuron projection;GO:0005654//nucleoplasm;GO:0005737//cytoplasm;GO:0005829//cytosol;GO:0005829//cytosol;GO:0042995//cell projection;GO:0043005//neuron projection;GO:0005737//cytoplasm;GO:0005737//cytoplasm;GO:0016020//membrane;GO:0016021//integral component of membrane;GO:…	GO:0046875//ephrin receptor binding;GO:0046875//ephrin receptor binding;GO:0046875//ephrin receptor binding;GO:0046875//ephrin receptor binding;GO:0046875//ephrin receptor binding;GO:0046875//ephrin receptor binding;GO:0046875//ephrin receptor binding;GO:0046875//ephrin receptor binding;GO:0046875//ephrin receptor binding;GO:0046875//ephrin receptor binding;GO:0046875//ephrin receptor binding;GO:…
ENSMUSG00000025153	33485.03734	53526.19522	13443.87946	0.251164489	-1.993295594	0.010337903	1	Down Regulation	11	120696672	120715373	-	10947	Fasn	GO:0002068;GO:0003824;GO:0004312;GO:0004312;GO:0004312;GO:0004312;GO:0004313;GO:0004314;GO:0004314;GO:0004314;GO:0004315;GO:0004315;GO:0004316;GO:0004317;GO:0004320;GO:0005737;GO:0005737;GO:0005737;GO:0005739;GO:0005794;GO:0005794;GO:0005829;GO:0005829;GO:0005886;GO:0005886;GO:0006084;GO:0006084;GO:0006629;GO:0006631;GO:0006633;GO:0006633;GO:0006633;GO:0006633;GO:0008152;GO:0008611;GO:0008659;GO:…	K00665	EC:2.3.1.85	I	KOG1202;0UQSP;1AWC9;09XXH;12PD0;18SGN;0V8V9;0DMJT;1CWF2	fatty acid synthase [Source:MGI Symbol;Acc:MGI:95485]	14104	P19096	ko04936(Alcoholic liver disease);ko04910(Insulin signaling pathway);ko04152(AMPK signaling pathway);ko00061(Fatty acid biosynthesis)	GO:0002068//glandular epithelial cell development;GO:0006084//acetyl-CoA metabolic process;GO:0006084//acetyl-CoA metabolic process;GO:0006629//lipid metabolic process;GO:0006631//fatty acid metabolic process;GO:0006633//fatty acid biosynthetic process;GO:0006633//fatty acid biosynthetic process;GO:0006633//fatty acid biosynthetic process;GO:0006633//fatty acid biosynthetic process;GO:0008152//me…	GO:0005737//cytoplasm;GO:0005737//cytoplasm;GO:0005737//cytoplasm;GO:0005739//mitochondrion;GO:0005794//Golgi apparatus;GO:0005794//Golgi apparatus;GO:0005829//cytosol;GO:0005829//cytosol;GO:0005886//plasma membrane;GO:0005886//plasma membrane;GO:0042470//melanosome;GO:0042587//glycogen granule;	GO:0003824//catalytic activity;GO:0004312//fatty acid synthase activity;GO:0004312//fatty acid synthase activity;GO:0004312//fatty acid synthase activity;GO:0004312//fatty acid synthase activity;GO:0004313//[acyl-carrier-protein] S-acetyltransferase activity;GO:0004314//[acyl-carrier-protein] S-malonyltransferase activity;GO:0004314//[acyl-carrier-protein] S-malonyltransferase activity;GO:0004314…
ENSMUSG00000034647	129.1047075	85.48103657	172.7283784	2.020663124	1.014828822	0.010447155	1	Up Regulation	17	66272693	66384084	-	13748	Ankrd12	GO:0003674;GO:0005654;GO:0005654;GO:0005829;GO:0005829;GO:0008150;GO:0003674;GO:0005654;GO:0005829;GO:0008150;GO:0003674;GO:0005654;GO:0005829;GO:0008150;GO:0003674;GO:0005654;GO:0005829;GO:0008150;GO:0003674;GO:0005654;GO:0005829;GO:0008150;GO:0003674;GO:0005654;GO:0005829;GO:0008150;	K21436	-	S	1D03F;13G2Q;0IJ47;1902N;0UPN0;0VCY4;09Z0V;1AZ9F;0DKG7	ankyrin repeat domain 12 [Source:MGI Symbol;Acc:MGI:1914357]	106585	G5E893;Q05CM6;Q80TP9	-	GO:0008150//biological_process;GO:0008150//biological_process;GO:0008150//biological_process;GO:0008150//biological_process;GO:0008150//biological_process;GO:0008150//biological_process;	GO:0005654//nucleoplasm;GO:0005654//nucleoplasm;GO:0005829//cytosol;GO:0005829//cytosol;GO:0005654//nucleoplasm;GO:0005829//cytosol;GO:0005654//nucleoplasm;GO:0005829//cytosol;GO:0005654//nucleoplasm;GO:0005829//cytosol;GO:0005654//nucleoplasm;GO:0005829//cytosol;GO:0005654//nucleoplasm;GO:0005829//cytosol;	GO:0003674//molecular_function;GO:0003674//molecular_function;GO:0003674//molecular_function;GO:0003674//molecular_function;GO:0003674//molecular_function;GO:0003674//molecular_function;
ENSMUSG00000033762	38.65473203	56.31706499	20.99239906	0.372753784	-1.423705098	0.010484373	1	Down Regulation	15	76587753	76594748	-	4342	Recql4	GO:0000166;GO:0000405;GO:0000723;GO:0000733;GO:0000781;GO:0003676;GO:0003678;GO:0004386;GO:0005524;GO:0005524;GO:0005524;GO:0005634;GO:0006260;GO:0006310;GO:0008270;GO:0032357;GO:0032508;GO:0036310;GO:0043138;GO:0061820;GO:0061821;GO:0005634;GO:0000166;GO:0003676;GO:0003678;GO:0004386;GO:0005524;GO:0005524;GO:0006310;GO:0008270;GO:0032508;	K10730	EC:3.6.4.12	A;L	0VA90;0UPVM;0DH0Z;18XTQ;09YK8;1B1MN;KOG0351;12TNC;1CVP5	RecQ protein-like 4 [Source:MGI Symbol;Acc:MGI:1931028]	79456	Q75NR7;A0A0R4J0J3	-	GO:0000723//telomere maintenance;GO:0000733//obsolete DNA strand renaturation;GO:0006260//DNA replication;GO:0006310//DNA recombination;GO:0032508//DNA duplex unwinding;GO:0061820//telomeric D-loop disassembly;GO:0006310//DNA recombination;GO:0032508//DNA duplex unwinding;	GO:0000781//chromosome, telomeric region;GO:0005634//nucleus;GO:0005634//nucleus;	GO:0000166//nucleotide binding;GO:0000405//bubble DNA binding;GO:0003676//nucleic acid binding;GO:0003678//DNA helicase activity;GO:0004386//helicase activity;GO:0005524//ATP binding;GO:0005524//ATP binding;GO:0005524//ATP binding;GO:0008270//zinc ion binding;GO:0032357//oxidized purine DNA binding;GO:0036310//ATP-dependent DNA/DNA annealing activity;GO:0043138//3'-5' DNA helicase activity;GO:006…
ENSMUSG00000002020	27.41172868	41.01383267	13.80962469	0.336706516	-1.570436456	0.010625622	1	Down Regulation	12	84829986	84923306	-	8184	Ltbp2	GO:0005509;GO:0097435;GO:0005509;GO:0005509;GO:0005509;GO:0005509;GO:0005509;	K08023	-	T	0E5RZ;0V2J0;0WCT2;14TG3;0B0AD;1DCRR;0KD9U;1BA24;196TB	latent transforming growth factor beta binding protein 2 [Source:MGI Symbol;Acc:MGI:99502]	16997	O08999;Q0VD84	-	GO:0097435//supramolecular fiber organization;	-	GO:0005509//calcium ion binding;GO:0005509//calcium ion binding;GO:0005509//calcium ion binding;GO:0005509//calcium ion binding;GO:0005509//calcium ion binding;GO:0005509//calcium ion binding;
ENSMUSG00000051166	108.3524061	72.52099314	144.1838191	1.988166638	0.991438681	0.010734862	1	Nodiff	12	98753064	98867743	-	12031	Eml5	GO:0005856;GO:0005737;GO:0005856;GO:0005874;GO:0008017;GO:0008150;GO:0005856;	K18597	-	Z;S;T;D	1CXIC;0V44C;0DNM4;12R16;KOG2106;1AUH6;194SN;0UNTN;09WJ9	echinoderm microtubule associated protein like 5 [Source:MGI Symbol;Acc:MGI:2442513]	319670	Q8BQM8	-	GO:0008150//biological_process;	GO:0005856//cytoskeleton;GO:0005737//cytoplasm;GO:0005856//cytoskeleton;GO:0005874//microtubule;GO:0005856//cytoskeleton;	GO:0008017//microtubule binding;
ENSMUSG00000029122	24.74784576	37.55280143	11.94289008	0.318029271	-1.652768537	0.0107689	1	Down Regulation	5	37446442	37494238	-	7701	Evc	GO:0005737;GO:0005856;GO:0005886;GO:0007224;GO:0016020;GO:0016021;GO:0042995;GO:0060170;GO:0003416;GO:0005515;GO:0005737;GO:0005856;GO:0005886;GO:0005929;GO:0005929;GO:0005929;GO:0007224;GO:0016020;GO:0016021;GO:0036064;GO:0042995;GO:0045880;GO:0051216;GO:0060170;GO:0060170;GO:0060170;GO:0098797;GO:0098797;GO:0005737;GO:0005856;GO:0005886;GO:0007224;GO:0016020;GO:0016021;GO:0042995;GO:0060170;GO:…	K19605	-	Z;S;T	0DP0K;0IIIY;0VC8H;13JEI;0A1CY;18XJN;1CRCB;0UM6Y;1AWNU	EvC ciliary complex subunit 1 [Source:MGI Symbol;Acc:MGI:1890596]	59056	P57680	ko04340(Hedgehog signaling pathway)	GO:0007224//smoothened signaling pathway;GO:0003416//endochondral bone growth;GO:0007224//smoothened signaling pathway;GO:0045880//positive regulation of smoothened signaling pathway;GO:0051216//cartilage development;GO:0007224//smoothened signaling pathway;GO:0007224//smoothened signaling pathway;	GO:0005737//cytoplasm;GO:0005856//cytoskeleton;GO:0005886//plasma membrane;GO:0016020//membrane;GO:0016021//integral component of membrane;GO:0042995//cell projection;GO:0060170//ciliary membrane;GO:0005737//cytoplasm;GO:0005856//cytoskeleton;GO:0005886//plasma membrane;GO:0005929//cilium;GO:0005929//cilium;GO:0005929//cilium;GO:0016020//membrane;GO:0016021//integral component of membrane;GO:0036…	GO:0005515//protein binding;
ENSMUSG00000034218	113.7057826	76.3518787	151.0596865	1.978467184	0.984383136	0.01080609	1	Nodiff	9	53350449	53448040	-	10338	Atm	GO:0000077;GO:0000166;GO:0000723;GO:0004674;GO:0004674;GO:0005524;GO:0005634;GO:0006281;GO:0006974;GO:0006974;GO:0016301;GO:0016301;GO:0016310;GO:0016572;GO:0016740;GO:0031410;GO:0106310;GO:0106311;GO:0000077;GO:0000077;GO:0000077;GO:0000166;GO:0000723;GO:0000723;GO:0000724;GO:0000781;GO:0000781;GO:0001541;GO:0001666;GO:0001666;GO:0001756;GO:0002331;GO:0002376;GO:0003677;GO:0004672;GO:0004674;GO:…	K04728	EC:2.7.11.1	B;L	0DP4B;191T2;0A1GK;0VBJ8;12PHZ;1AT6U;1CY2B;KOG0892;0URMQ	ataxia telangiectasia mutated [Source:MGI Symbol;Acc:MGI:107202]	11920	Q62388;B9EHX4	ko05206(MicroRNAs in cancer);ko05202(Transcriptional misregulation in cancer);ko05170(Human immunodeficiency virus 1 infection);ko05166(Human T-cell leukemia virus 1 infection);ko05165(Human papillomavirus infection);ko05131(Shigellosis);ko04218(Cellular senescence);ko04214(Apoptosis - fly);ko04210(Apoptosis);ko04115(p53 signaling pathway);ko04110(Cell cycle);ko04068(FoxO signaling pathway);ko040…	GO:0000077//DNA damage checkpoint signaling;GO:0000723//telomere maintenance;GO:0006281//DNA repair;GO:0006974//cellular response to DNA damage stimulus;GO:0006974//cellular response to DNA damage stimulus;GO:0016310//phosphorylation;GO:0016572//histone phosphorylation;GO:0000077//DNA damage checkpoint signaling;GO:0000077//DNA damage checkpoint signaling;GO:0000077//DNA damage checkpoint signali…	GO:0005634//nucleus;GO:0031410//cytoplasmic vesicle;GO:0000781//chromosome, telomeric region;GO:0000781//chromosome, telomeric region;GO:0005634//nucleus;GO:0005634//nucleus;GO:0005634//nucleus;GO:0005634//nucleus;GO:0005634//nucleus;GO:0005654//nucleoplasm;GO:0005654//nucleoplasm;GO:0005654//nucleoplasm;GO:0005730//nucleolus;GO:0005730//nucleolus;GO:0005737//cytoplasm;GO:0005737//cytoplasm;GO:00…	GO:0000166//nucleotide binding;GO:0004674//protein serine/threonine kinase activity;GO:0004674//protein serine/threonine kinase activity;GO:0005524//ATP binding;GO:0016301//kinase activity;GO:0016301//kinase activity;GO:0016740//transferase activity;GO:0106310//protein serine kinase activity;GO:0106311//protein serine/threonine kinase activity;GO:0000166//nucleotide binding;GO:0003677//DNA bindin…
ENSMUSG00000033860	33116.96262	22128.67796	44105.24728	1.993126175	0.995033043	0.01087015	1	Nodiff	3	82915031	82922356	+	2093	Fgg	GO:0002250;GO:0002376;GO:0005102;GO:0005102;GO:0005102;GO:0005198;GO:0005201;GO:0005576;GO:0005577;GO:0005577;GO:0005615;GO:0005615;GO:0005737;GO:0005938;GO:0007160;GO:0007160;GO:0007596;GO:0007596;GO:0007599;GO:0009306;GO:0009897;GO:0009986;GO:0030168;GO:0031091;GO:0031639;GO:0034116;GO:0034622;GO:0042730;GO:0042802;GO:0045087;GO:0045202;GO:0045907;GO:0045921;GO:0046872;GO:0050714;GO:0050839;GO:…	K03905	-	S;W;E	0V5H0;18WU8;0URI8;1CQGW;1AYKU;09UHS;KOG2579;13IEH;0DFTF	fibrinogen gamma chain [Source:MGI Symbol;Acc:MGI:95526]	99571	Q8VCM7;Q3UEM7	ko05171(Coronavirus disease - COVID-19);ko05150(Staphylococcus aureus infection);ko04613(Neutrophil extracellular trap formation);ko04611(Platelet activation);ko04610(Complement and coagulation cascades)	GO:0002250//adaptive immune response;GO:0002376//immune system process;GO:0007160//cell-matrix adhesion;GO:0007160//cell-matrix adhesion;GO:0007596//blood coagulation;GO:0007596//blood coagulation;GO:0007599//hemostasis;GO:0009306//protein secretion;GO:0030168//platelet activation;GO:0031639//plasminogen activation;GO:0034116//positive regulation of heterotypic cell-cell adhesion;GO:0034622//cell…	GO:0005576//extracellular region;GO:0005577//fibrinogen complex;GO:0005577//fibrinogen complex;GO:0005615//extracellular space;GO:0005615//extracellular space;GO:0005737//cytoplasm;GO:0005938//cell cortex;GO:0009897//external side of plasma membrane;GO:0009986//cell surface;GO:0031091//platelet alpha granule;GO:0045202//synapse;GO:0062023//collagen-containing extracellular matrix;GO:0062023//coll…	GO:0005102//signaling receptor binding;GO:0005102//signaling receptor binding;GO:0005102//signaling receptor binding;GO:0005198//structural molecule activity;GO:0005201//extracellular matrix structural constituent;GO:0042802//identical protein binding;GO:0046872//metal ion binding;GO:0050839//cell adhesion molecule binding;GO:0005102//signaling receptor binding;GO:0042802//identical protein bindi…
ENSMUSG00000031594	9794.932016	5113.857183	14476.00685	2.830741323	1.50117992	0.010872056	1	Up Regulation	8	41644471	41668193	-	4434	Fgl1	GO:0005576;GO:0072574;	-	-	S;E	13K8T;0UHD2;1ARII;1CY3C;0DP5E;0VCD3;09TIR;KOG2579;18SWC	fibrinogen-like protein 1 [Source:MGI Symbol;Acc:MGI:102795]	234199	Q71KU9;A0A0R4J0E1	-	GO:0072574//hepatocyte proliferation;	GO:0005576//extracellular region;	-
ENSMUSG00000041845	248.5168671	180.2444268	316.7893074	1.757553968	0.813568989	0.010909848	1	Nodiff	19	4475487	4489460	-	1714	Rhod	GO:0000166;GO:0003924;GO:0003924;GO:0005525;GO:0005525;GO:0005525;GO:0005525;GO:0005768;GO:0005769;GO:0005856;GO:0005886;GO:0005886;GO:0005938;GO:0006605;GO:0007015;GO:0007163;GO:0007264;GO:0008360;GO:0016020;GO:0016477;GO:0019901;GO:0019901;GO:0030032;GO:0030335;GO:0030865;GO:0031410;GO:0032956;GO:0042995;GO:0043231;GO:0045785;GO:0048041;GO:0051017;GO:0051893;GO:2000249;GO:0003924;GO:0005525;GO:…	K07530	-	Z;S	18SME;09Z3Q;0VA14;0UPI0;1AZ5T;1CVDE;KOG0393;0DKJ8;13JDB	ras homolog family member D [Source:MGI Symbol;Acc:MGI:108446]	11854	P97348;Q545H8	ko04360(Axon guidance)	GO:0006605//protein targeting;GO:0007015//actin filament organization;GO:0007163//establishment or maintenance of cell polarity;GO:0007264//small GTPase mediated signal transduction;GO:0008360//regulation of cell shape;GO:0016477//cell migration;GO:0030032//lamellipodium assembly;GO:0030335//positive regulation of cell migration;GO:0030865//cortical cytoskeleton organization;GO:0032956//regulatio…	GO:0005768//endosome;GO:0005769//early endosome;GO:0005856//cytoskeleton;GO:0005886//plasma membrane;GO:0005886//plasma membrane;GO:0005938//cell cortex;GO:0016020//membrane;GO:0031410//cytoplasmic vesicle;GO:0042995//cell projection;GO:0043231//intracellular membrane-bounded organelle;	GO:0000166//nucleotide binding;GO:0003924//GTPase activity;GO:0003924//GTPase activity;GO:0005525//GTP binding;GO:0005525//GTP binding;GO:0005525//GTP binding;GO:0005525//GTP binding;GO:0019901//protein kinase binding;GO:0019901//protein kinase binding;GO:0003924//GTPase activity;GO:0005525//GTP binding;GO:0003924//GTPase activity;GO:0005525//GTP binding;
ENSMUSG00000090171	7.178717262	1.310495387	13.04693914	9.955730681	3.315527204	0.01100106	1	Up Regulation	1	88128323	88146719	+	2211	Ugt1a2	GO:0001972;GO:0005783;GO:0005783;GO:0005789;GO:0008194;GO:0015020;GO:0015020;GO:0016020;GO:0016021;GO:0016740;GO:0016757;GO:0019899;GO:0042803;GO:0043231;GO:0046982;GO:0052695;GO:0052696;GO:0052696;GO:0052697;GO:0052697;	K00699	EC:2.4.1.17	C;G	1B3CX;0UK1V;09WHA;1958R;1CSGY;12QS3;0DHSN;KOG1192;0V7FS	UDP glucuronosyltransferase 1 family, polypeptide A2 [Source:MGI Symbol;Acc:MGI:3576049]	22236	P70691	ko05207(Chemical carcinogenesis - receptor activation);ko05204(Chemical carcinogenesis - DNA adducts);ko04976(Bile secretion);ko00983(Drug metabolism - other enzymes);ko00982(Drug metabolism - cytochrome P450);ko00980(Metabolism of xenobiotics by cytochrome P450);ko00860(Porphyrin metabolism);ko00830(Retinol metabolism);ko00140(Steroid hormone biosynthesis);ko00053(Ascorbate and aldarate metaboli…	GO:0052695//cellular glucuronidation;GO:0052696//flavonoid glucuronidation;GO:0052696//flavonoid glucuronidation;GO:0052697//xenobiotic glucuronidation;GO:0052697//xenobiotic glucuronidation;	GO:0005783//endoplasmic reticulum;GO:0005783//endoplasmic reticulum;GO:0005789//endoplasmic reticulum membrane;GO:0016020//membrane;GO:0016021//integral component of membrane;GO:0043231//intracellular membrane-bounded organelle;	GO:0001972//retinoic acid binding;GO:0008194//UDP-glycosyltransferase activity;GO:0015020//glucuronosyltransferase activity;GO:0015020//glucuronosyltransferase activity;GO:0016740//transferase activity;GO:0016757//glycosyltransferase activity;GO:0019899//enzyme binding;GO:0042803//protein homodimerization activity;GO:0046982//protein heterodimerization activity;
ENSMUSG00000052921	54.74289445	76.29518773	33.19060117	0.435028763	-1.200817302	0.011097767	1	Down Regulation	11	68833981	68848306	-	6483	Arhgef15	GO:0005085;GO:0005085;GO:0005085;GO:0005085;GO:0005096;GO:0005737;GO:0005737;GO:0030425;GO:0042995;GO:0050790;GO:0050790;GO:0051496;GO:0051496;GO:0061299;GO:0090630;GO:2000297;GO:0005085;GO:0005085;GO:0005085;GO:0005085;GO:0005085;GO:0005096;GO:0005737;GO:0005737;GO:0030425;GO:0042995;GO:0050790;GO:0050790;GO:0050790;GO:0051496;GO:0051496;GO:0061299;GO:0090630;GO:2000297;	K20687	-	T	18XV9;KOG3523;09UGY;0DHI0;12NRK;0UJQE;1AV79;0V5G9;1CS89	Rho guanine nucleotide exchange factor (GEF) 15 [Source:MGI Symbol;Acc:MGI:3045246]	442801	Q5FWH6	-	GO:0050790//regulation of catalytic activity;GO:0050790//regulation of catalytic activity;GO:0051496//positive regulation of stress fiber assembly;GO:0051496//positive regulation of stress fiber assembly;GO:0061299//retina vasculature morphogenesis in camera-type eye;GO:0090630//activation of GTPase activity;GO:2000297//negative regulation of synapse maturation;GO:0050790//regulation of catalytic…	GO:0005737//cytoplasm;GO:0005737//cytoplasm;GO:0030425//dendrite;GO:0042995//cell projection;GO:0005737//cytoplasm;GO:0005737//cytoplasm;GO:0030425//dendrite;GO:0042995//cell projection;	GO:0005085//guanyl-nucleotide exchange factor activity;GO:0005085//guanyl-nucleotide exchange factor activity;GO:0005085//guanyl-nucleotide exchange factor activity;GO:0005085//guanyl-nucleotide exchange factor activity;GO:0005096//GTPase activator activity;GO:0005085//guanyl-nucleotide exchange factor activity;GO:0005085//guanyl-nucleotide exchange factor activity;GO:0005085//guanyl-nucleotide e…
ENSMUSG00000027326	8.361627233	1.851848372	14.87140609	8.030574381	3.005503179	0.01110663	1	Up Regulation	2	118877600	118935982	+	8542	Knl1	GO:0008608;GO:0034501;GO:0051301;GO:0008608;GO:0034501;GO:0051301;GO:0008608;GO:0034501;GO:0000775;GO:0000776;GO:0000777;GO:0000777;GO:0000777;GO:0001669;GO:0003674;GO:0005634;GO:0005634;GO:0005634;GO:0005654;GO:0005694;GO:0007049;GO:0007059;GO:0008608;GO:0008608;GO:0008608;GO:0010923;GO:0010923;GO:0016604;GO:0034501;GO:0034501;GO:0034501;GO:0051301;GO:0051301;GO:0000777;GO:0001669;GO:0005634;GO:…	K11542	-	S;D	194AF;13IRC;1CW48;0DM90;0VAMJ;0UJ32;1AT6N;0IF9C;09ZR2	kinetochore scaffold 1 [Source:MGI Symbol;Acc:MGI:1923714]	76464	-	-	GO:0008608//attachment of spindle microtubules to kinetochore;GO:0034501//protein localization to kinetochore;GO:0051301//cell division;GO:0008608//attachment of spindle microtubules to kinetochore;GO:0034501//protein localization to kinetochore;GO:0051301//cell division;GO:0008608//attachment of spindle microtubules to kinetochore;GO:0034501//protein localization to kinetochore;GO:0007049//cell …	GO:0000775//chromosome, centromeric region;GO:0000776//kinetochore;GO:0000777//kinetochore;GO:0000777//kinetochore;GO:0000777//kinetochore;GO:0001669//acrosomal vesicle;GO:0005634//nucleus;GO:0005634//nucleus;GO:0005634//nucleus;GO:0005654//nucleoplasm;GO:0005694//chromosome;GO:0016604//nuclear body;GO:0000777//kinetochore;GO:0001669//acrosomal vesicle;GO:0005634//nucleus;GO:0005654//nucleoplasm;…	GO:0003674//molecular_function;
ENSMUSG00000026837	125.9372012	165.7532209	86.12118139	0.519574708	-0.94459689	0.011247389	1	Nodiff	2	27776437	27929526	+	8559	Col5a1	GO:0001568;GO:0003007;GO:0005201;GO:0005201;GO:0005201;GO:0005515;GO:0005576;GO:0005581;GO:0005581;GO:0005588;GO:0005588;GO:0005588;GO:0005604;GO:0005615;GO:0005615;GO:0007155;GO:0007155;GO:0007155;GO:0008201;GO:0008201;GO:0008201;GO:0008201;GO:0016477;GO:0016477;GO:0030020;GO:0030198;GO:0030199;GO:0030199;GO:0030199;GO:0031012;GO:0031012;GO:0032964;GO:0032964;GO:0035313;GO:0035313;GO:0035989;GO:…	K19721	-	W	0V43J;0DKYV;18Z32;0UIVP;09T4V;1CRK7;1AYK3;KOG3544;12N1R	collagen, type V, alpha 1 [Source:MGI Symbol;Acc:MGI:88457]	12831	O88207;B1AWB9	ko04974(Protein digestion and absorption)	GO:0001568//blood vessel development;GO:0003007//heart morphogenesis;GO:0007155//cell adhesion;GO:0007155//cell adhesion;GO:0007155//cell adhesion;GO:0016477//cell migration;GO:0016477//cell migration;GO:0030198//extracellular matrix organization;GO:0030199//collagen fibril organization;GO:0030199//collagen fibril organization;GO:0030199//collagen fibril organization;GO:0032964//collagen biosynth…	GO:0005576//extracellular region;GO:0005581//collagen trimer;GO:0005581//collagen trimer;GO:0005588//collagen type V trimer;GO:0005588//collagen type V trimer;GO:0005588//collagen type V trimer;GO:0005604//basement membrane;GO:0005615//extracellular space;GO:0005615//extracellular space;GO:0031012//extracellular matrix;GO:0031012//extracellular matrix;GO:0062023//collagen-containing extracellular…	GO:0005201//extracellular matrix structural constituent;GO:0005201//extracellular matrix structural constituent;GO:0005201//extracellular matrix structural constituent;GO:0005515//protein binding;GO:0008201//heparin binding;GO:0008201//heparin binding;GO:0008201//heparin binding;GO:0008201//heparin binding;GO:0030020//extracellular matrix structural constituent conferring tensile strength;GO:0043…
ENSMUSG00000078964	899.4150505	596.3748827	1202.455218	2.016274081	1.011691764	0.011330813	1	Up Regulation	8	93783356	93806645	-	1964	Ces1b	GO:0004771;GO:0004806;GO:0005615;GO:0016042;GO:0016787;GO:0052689;	-	-	Q;T	0DEJK;KOG1516;1318D;09T8E;0V47D	carboxylesterase 1B [Source:MGI Symbol;Acc:MGI:3779470]	382044	D3Z5G7	-	GO:0016042//lipid catabolic process;	GO:0005615//extracellular space;	GO:0004771//sterol esterase activity;GO:0004806//triglyceride lipase activity;GO:0016787//hydrolase activity;GO:0052689//carboxylic ester hydrolase activity;
ENSMUSG00000045392	149.3815444	103.9199367	194.843152	1.874935246	0.90684077	0.011364285	1	Nodiff	2	85850977	85875515	+	4261	Olfr1033	GO:0004984;GO:0004984;GO:0005549;GO:0007186;GO:0007186;GO:0007608;GO:0007608;GO:0016020;GO:0016021;GO:0016021;GO:0050911;GO:0004930;GO:0004930;GO:0004984;GO:0004984;GO:0004984;GO:0005549;GO:0005886;GO:0007165;GO:0007186;GO:0007186;GO:0007186;GO:0007186;GO:0007608;GO:0007608;GO:0007608;GO:0016020;GO:0016021;GO:0016021;GO:0016021;GO:0050896;GO:0050911;GO:0004930;GO:0004930;GO:0004984;GO:0004984;GO:…	K04257	-	-	-	olfactory receptor 1033 [Source:MGI Symbol;Acc:MGI:3030867]	258571	Q8VFK5	ko04740(Olfactory transduction)	GO:0007186//G protein-coupled receptor signaling pathway;GO:0007186//G protein-coupled receptor signaling pathway;GO:0007608//sensory perception of smell;GO:0007608//sensory perception of smell;GO:0050911//detection of chemical stimulus involved in sensory perception of smell;GO:0007165//signal transduction;GO:0007186//G protein-coupled receptor signaling pathway;GO:0007186//G protein-coupled rec…	GO:0016020//membrane;GO:0016021//integral component of membrane;GO:0016021//integral component of membrane;GO:0005886//plasma membrane;GO:0016020//membrane;GO:0016021//integral component of membrane;GO:0016021//integral component of membrane;GO:0016021//integral component of membrane;GO:0005886//plasma membrane;GO:0016020//membrane;GO:0016021//integral component of membrane;GO:0016021//integral c…	GO:0004984//olfactory receptor activity;GO:0004984//olfactory receptor activity;GO:0005549//odorant binding;GO:0004930//G protein-coupled receptor activity;GO:0004930//G protein-coupled receptor activity;GO:0004984//olfactory receptor activity;GO:0004984//olfactory receptor activity;GO:0004984//olfactory receptor activity;GO:0005549//odorant binding;GO:0004930//G protein-coupled receptor activity…
ENSMUSG00000110277	102.6750124	68.92408756	136.4259372	1.979365154	0.985037786	0.011485359	1	Nodiff	18	90597901	90610652	+	2404	Gm45871	GO:0000122;GO:0000785;GO:0000977;GO:0000981;GO:0001227;GO:0006355;GO:0006357;GO:0046872;GO:0000122;GO:0000785;GO:0000977;GO:0000981;GO:0001227;GO:0006355;GO:0006357;	K09228	-	-	-	predicted gene 45871 [Source:MGI Symbol;Acc:MGI:5804986]	108168395	-	ko05168(Herpes simplex virus 1 infection)	GO:0000122//negative regulation of transcription by RNA polymerase II;GO:0006355//regulation of transcription, DNA-templated;GO:0006357//regulation of transcription by RNA polymerase II;GO:0000122//negative regulation of transcription by RNA polymerase II;GO:0006355//regulation of transcription, DNA-templated;GO:0006357//regulation of transcription by RNA polymerase II;	GO:0000785//chromatin;GO:0000785//chromatin;	GO:0000977//RNA polymerase II transcription regulatory region sequence-specific DNA binding;GO:0000981//DNA-binding transcription factor activity, RNA polymerase II-specific;GO:0001227//DNA-binding transcription repressor activity, RNA polymerase II-specific;GO:0046872//metal ion binding;GO:0000977//RNA polymerase II transcription regulatory region sequence-specific DNA binding;GO:0000981//DNA-bi…
ENSMUSG00000021335	416.6382548	308.1791627	525.097347	1.70387038	0.768815588	0.011523624	1	Nodiff	13	24051733	24079713	+	2372	Slc17a1	GO:0016020;GO:0016021;GO:0005764;GO:0005886;GO:0005887;GO:0006811;GO:0006814;GO:0006820;GO:0015114;GO:0015136;GO:0015293;GO:0015739;GO:0015747;GO:0015747;GO:0016020;GO:0016021;GO:0016021;GO:0016021;GO:0016324;GO:0016324;GO:0022857;GO:0022857;GO:0035435;GO:0046415;GO:0055085;GO:0005764;GO:0005886;GO:0005887;GO:0006811;GO:0006814;GO:0006820;GO:0015114;GO:0015136;GO:0015293;GO:0015739;GO:0015747;GO:…	K12300	-	P;G	1CTVT;12PZZ;194FH;0V45C;1ASMD;0UGY5;KOG2532;0DJ3X;09T6K	solute carrier family 17 (sodium phosphate), member 1 [Source:MGI Symbol;Acc:MGI:103209]	20504	Q61983	-	GO:0006811//ion transport;GO:0006814//sodium ion transport;GO:0006820//anion transport;GO:0015739//sialic acid transport;GO:0015747//urate transport;GO:0015747//urate transport;GO:0035435//phosphate ion transmembrane transport;GO:0046415//urate metabolic process;GO:0055085//transmembrane transport;GO:0006811//ion transport;GO:0006814//sodium ion transport;GO:0006820//anion transport;GO:0015739//s…	GO:0016020//membrane;GO:0016021//integral component of membrane;GO:0005764//lysosome;GO:0005886//plasma membrane;GO:0005887//integral component of plasma membrane;GO:0016020//membrane;GO:0016021//integral component of membrane;GO:0016021//integral component of membrane;GO:0016021//integral component of membrane;GO:0016324//apical plasma membrane;GO:0016324//apical plasma membrane;GO:0005764//lyso…	GO:0015114//phosphate ion transmembrane transporter activity;GO:0015136//sialic acid transmembrane transporter activity;GO:0015293//symporter activity;GO:0022857//transmembrane transporter activity;GO:0022857//transmembrane transporter activity;GO:0015114//phosphate ion transmembrane transporter activity;GO:0015136//sialic acid transmembrane transporter activity;GO:0015293//symporter activity;GO:…
ENSMUSG00000021514	113.0105943	76.98407754	149.037111	1.935947221	0.953039622	0.011592408	1	Nodiff	13	65426628	65452035	+	7308	Zfp369	GO:0003677;GO:0005634;GO:0006355;GO:0046872;GO:0005634;GO:0006355;GO:0006355;	K12458	-	K	1953M;1B17U;1429H;0UT94;0DSHZ;KOG1721;0VFUQ;1D1U1;0A540	zinc finger protein 369 [Source:MGI Symbol;Acc:MGI:2176229]	170936	F8VQL6	ko04722(Neurotrophin signaling pathway)	GO:0006355//regulation of transcription, DNA-templated;GO:0006355//regulation of transcription, DNA-templated;GO:0006355//regulation of transcription, DNA-templated;	GO:0005634//nucleus;GO:0005634//nucleus;	GO:0003677//DNA binding;GO:0046872//metal ion binding;
ENSMUSG00000022877	15836.4546	12241.64888	19431.26032	1.587307438	0.666581584	0.011732892	1	Nodiff	16	22769822	22780406	+	1994	Hrg	GO:0002839;GO:0004869;GO:0005102;GO:0005576;GO:0007162;GO:0008201;GO:0008270;GO:0008285;GO:0009986;GO:0010468;GO:0010593;GO:0010951;GO:0016525;GO:0019865;GO:0020037;GO:0030168;GO:0030193;GO:0030308;GO:0032956;GO:0033629;GO:0043065;GO:0043254;GO:0043395;GO:0046872;GO:0050730;GO:0050832;GO:0051838;GO:0051894;GO:0061844;GO:1900747;GO:2000504;GO:2001027;GO:0004869;GO:0010951;	K23410	-	W;T	0A5NF;1D19P;0DS0Q;193KR;0UGGT;13RM8;0VGHB;0IVJP;1AT7Q	histidine-rich glycoprotein [Source:MGI Symbol;Acc:MGI:2146636]	94175	Q9ESB3;A0A0R4J039	-	GO:0002839//positive regulation of immune response to tumor cell;GO:0007162//negative regulation of cell adhesion;GO:0008285//negative regulation of cell population proliferation;GO:0010468//regulation of gene expression;GO:0010593//negative regulation of lamellipodium assembly;GO:0010951//negative regulation of endopeptidase activity;GO:0016525//negative regulation of angiogenesis;GO:0030168//pl…	GO:0005576//extracellular region;GO:0009986//cell surface;	GO:0004869//cysteine-type endopeptidase inhibitor activity;GO:0005102//signaling receptor binding;GO:0008201//heparin binding;GO:0008270//zinc ion binding;GO:0019865//immunoglobulin binding;GO:0020037//heme binding;GO:0043395//heparan sulfate proteoglycan binding;GO:0046872//metal ion binding;GO:0004869//cysteine-type endopeptidase inhibitor activity;
ENSMUSG00000067276	21.47459179	33.20318671	9.74599687	0.293525948	-1.768440048	0.011866526	1	Down Regulation	X	142585227	142610410	-	7795	Capn6	GO:0001578;GO:0005515;GO:0005737;GO:0005737;GO:0005819;GO:0005856;GO:0005874;GO:0005876;GO:0005876;GO:0006508;GO:0008017;GO:0048471;GO:0048471;GO:0048471;GO:0051493;	K08575	EC:3.4.22.-	Z;O;T	18TR1;12RVK;0DJ9T;1AY9N;KOG0045;0V8UF;0UK04;1CU1S;09XWX	calpain 6 [Source:MGI Symbol;Acc:MGI:1100850]	12338	O35646;Q80VZ1	-	GO:0001578//microtubule bundle formation;GO:0006508//proteolysis;GO:0051493//regulation of cytoskeleton organization;	GO:0005737//cytoplasm;GO:0005737//cytoplasm;GO:0005819//spindle;GO:0005856//cytoskeleton;GO:0005874//microtubule;GO:0005876//spindle microtubule;GO:0005876//spindle microtubule;GO:0048471//perinuclear region of cytoplasm;GO:0048471//perinuclear region of cytoplasm;GO:0048471//perinuclear region of cytoplasm;	GO:0005515//protein binding;GO:0008017//microtubule binding;
ENSMUSG00000022272	547.8686625	684.5023525	411.2349725	0.600779487	-0.73509254	0.011904139	1	Nodiff	15	25622611	25813759	+	10122	Myo10	GO:0000166;GO:0001726;GO:0001726;GO:0003774;GO:0003779;GO:0005515;GO:0005516;GO:0005524;GO:0005524;GO:0005547;GO:0005730;GO:0005730;GO:0005737;GO:0005829;GO:0005829;GO:0005829;GO:0005856;GO:0005856;GO:0005886;GO:0005886;GO:0005886;GO:0005938;GO:0008360;GO:0008360;GO:0016020;GO:0016459;GO:0016459;GO:0022409;GO:0030027;GO:0030027;GO:0030175;GO:0030507;GO:0030705;GO:0030898;GO:0031527;GO:0032433;GO:…	K12559	-	Z	1CSXV;0V4MW;1B56K;0UUKB;12NAI;KOG4229;09TNR;18T82;0DJTZ	myosin X [Source:MGI Symbol;Acc:MGI:107716]	17909	F8VQB6;Q80TR9	ko05130(Pathogenic Escherichia coli infection);ko04666(Fc gamma R-mediated phagocytosis)	GO:0008360//regulation of cell shape;GO:0008360//regulation of cell shape;GO:0022409//positive regulation of cell-cell adhesion;GO:0030705//cytoskeleton-dependent intracellular transport;GO:0048870//cell motility;GO:0051489//regulation of filopodium assembly;GO:0051489//regulation of filopodium assembly;GO:0007165//signal transduction;	GO:0001726//ruffle;GO:0001726//ruffle;GO:0005730//nucleolus;GO:0005730//nucleolus;GO:0005737//cytoplasm;GO:0005829//cytosol;GO:0005829//cytosol;GO:0005829//cytosol;GO:0005856//cytoskeleton;GO:0005856//cytoskeleton;GO:0005886//plasma membrane;GO:0005886//plasma membrane;GO:0005886//plasma membrane;GO:0005938//cell cortex;GO:0016020//membrane;GO:0016459//myosin complex;GO:0016459//myosin complex;GO…	GO:0000166//nucleotide binding;GO:0003774//cytoskeletal motor activity;GO:0003779//actin binding;GO:0005515//protein binding;GO:0005516//calmodulin binding;GO:0005524//ATP binding;GO:0005524//ATP binding;GO:0005547//phosphatidylinositol-3,4,5-trisphosphate binding;GO:0030507//spectrin binding;GO:0030898//microfilament motor activity;GO:0051015//actin filament binding;GO:0051015//actin filament bi…
ENSMUSG00000056260	130.6837712	89.5853594	171.7821829	1.917525186	0.939245527	0.012036937	1	Nodiff	3	106592303	106643893	+	9192	Lrif1	GO:0006355;GO:0042974;GO:0006355;GO:0042974;GO:0000781;GO:0001740;GO:0001740;GO:0005515;GO:0005634;GO:0005654;GO:0005694;GO:0006355;GO:0009048;GO:0009048;GO:0016363;GO:0034451;GO:0042974;GO:0006355;GO:0042974;GO:0006355;GO:0042974;GO:0000781;GO:0000781;GO:0001740;GO:0001740;GO:0001740;GO:0005515;GO:0005634;GO:0005654;GO:0005654;GO:0005694;GO:0006355;GO:0009048;GO:0009048;GO:0009048;GO:0016363;GO:…	K23220	-	K	0UQWR;190RG;0IE1C;0A16F;0DNU2;13FGH;1B02H;1CXRF;0VC2C	ligand dependent nuclear receptor interacting factor 1 [Source:MGI Symbol;Acc:MGI:2445214]	321000	Q8CDD9	-	GO:0006355//regulation of transcription, DNA-templated;GO:0006355//regulation of transcription, DNA-templated;GO:0006355//regulation of transcription, DNA-templated;GO:0009048//dosage compensation by inactivation of X chromosome;GO:0009048//dosage compensation by inactivation of X chromosome;GO:0006355//regulation of transcription, DNA-templated;GO:0006355//regulation of transcription, DNA-templa…	GO:0000781//chromosome, telomeric region;GO:0001740//Barr body;GO:0001740//Barr body;GO:0005634//nucleus;GO:0005654//nucleoplasm;GO:0005694//chromosome;GO:0016363//nuclear matrix;GO:0034451//centriolar satellite;GO:0000781//chromosome, telomeric region;GO:0000781//chromosome, telomeric region;GO:0001740//Barr body;GO:0001740//Barr body;GO:0001740//Barr body;GO:0005634//nucleus;GO:0005654//nucleop…	GO:0042974//retinoic acid receptor binding;GO:0042974//retinoic acid receptor binding;GO:0005515//protein binding;GO:0042974//retinoic acid receptor binding;GO:0042974//retinoic acid receptor binding;GO:0042974//retinoic acid receptor binding;GO:0005515//protein binding;GO:0042974//retinoic acid receptor binding;GO:0042974//retinoic acid receptor binding;
ENSMUSG00000033855	53.43535573	74.39492775	32.4757837	0.43653223	-1.195839921	0.012137262	1	Down Regulation	17	88905112	88970014	+	4521	Ston1	GO:0005515;GO:0005737;GO:0005905;GO:0006897;GO:0006897;GO:0006897;GO:0006929;GO:0008021;GO:0016020;GO:0016192;GO:0030100;GO:0030100;GO:0030100;GO:0030100;GO:0030136;GO:0031252;GO:0031410;GO:0035615;GO:0042995;GO:0043231;GO:0048008;GO:0048041;GO:0048488;GO:0097178;GO:0120181;GO:0140312;GO:0005515;GO:0005737;GO:0005905;GO:0006897;GO:0006897;GO:0006897;GO:0006929;GO:0008021;GO:0016020;GO:0016192;GO:…	K20067	-	U	1AYHT;KOG2677;09ZTV;1CW7D;0UUE7;0VAQ7;0DMC6;12SWH;18X3Z	stonin 1 [Source:MGI Symbol;Acc:MGI:1924307]	77057	Q8CDJ8	-	GO:0006897//endocytosis;GO:0006897//endocytosis;GO:0006897//endocytosis;GO:0006929//substrate-dependent cell migration;GO:0016192//vesicle-mediated transport;GO:0030100//regulation of endocytosis;GO:0030100//regulation of endocytosis;GO:0030100//regulation of endocytosis;GO:0030100//regulation of endocytosis;GO:0048008//platelet-derived growth factor receptor signaling pathway;GO:0048041//focal a…	GO:0005737//cytoplasm;GO:0005905//clathrin-coated pit;GO:0008021//synaptic vesicle;GO:0016020//membrane;GO:0030136//clathrin-coated vesicle;GO:0031252//cell leading edge;GO:0031410//cytoplasmic vesicle;GO:0042995//cell projection;GO:0043231//intracellular membrane-bounded organelle;GO:0005737//cytoplasm;GO:0005905//clathrin-coated pit;GO:0008021//synaptic vesicle;GO:0016020//membrane;GO:0030136//…	GO:0005515//protein binding;GO:0035615//clathrin adaptor activity;GO:0140312//cargo adaptor activity;GO:0005515//protein binding;GO:0035615//clathrin adaptor activity;GO:0140312//cargo adaptor activity;GO:0005515//protein binding;GO:0035615//clathrin adaptor activity;GO:0140312//cargo adaptor activity;
ENSMUSG00000053774	372.780842	266.2965189	479.2651652	1.79974251	0.847790514	0.012368196	1	Nodiff	16	32151075	32212565	+	12655	Ubxn7	GO:0005654;GO:0008134;GO:0016604;GO:0031625;GO:0034098;GO:0043130;GO:0005634;GO:0005654;GO:0008134;GO:0008150;GO:0016604;GO:0031625;GO:0034098;GO:0043130;	K24350	-	O;K	0UPGB;1AZ36;13IAT;0V9ZV;KOG0260;18W3P;1CVBT;09Z2D;KOG1364;0DKHS	UBX domain protein 7 [Source:MGI Symbol;Acc:MGI:2146388]	224111	G5E8R8	-	GO:0008150//biological_process;	GO:0005654//nucleoplasm;GO:0016604//nuclear body;GO:0034098//VCP-NPL4-UFD1 AAA ATPase complex;GO:0005634//nucleus;GO:0005654//nucleoplasm;GO:0016604//nuclear body;GO:0034098//VCP-NPL4-UFD1 AAA ATPase complex;	GO:0008134//transcription factor binding;GO:0031625//ubiquitin protein ligase binding;GO:0043130//ubiquitin binding;GO:0008134//transcription factor binding;GO:0031625//ubiquitin protein ligase binding;GO:0043130//ubiquitin binding;
ENSMUSG00000055053	2325.642531	2863.131225	1788.153838	0.624544842	-0.679122935	0.012488708	1	Nodiff	10	81232020	81291469	-	6630	Nfic	GO:0000122;GO:0000978;GO:0000978;GO:0000981;GO:0000987;GO:0001228;GO:0001650;GO:0003677;GO:0003677;GO:0003690;GO:0003700;GO:0003700;GO:0005634;GO:0005634;GO:0005634;GO:0005634;GO:0005654;GO:0006260;GO:0006355;GO:0006357;GO:0042475;GO:0045892;GO:0045944;GO:1990837;GO:0000122;GO:0000978;GO:0000978;GO:0000981;GO:0000987;GO:0001228;GO:0001650;GO:0003677;GO:0003677;GO:0003690;GO:0003700;GO:0003700;GO:…	K09170	-	K	12PJY;KOG3663;0V4SM;195R1;1CQB1;0DF3M;09TTA;1AZ6M;0UQBX	nuclear factor I/C [Source:MGI Symbol;Acc:MGI:109591]	18029	P70255	-	GO:0000122//negative regulation of transcription by RNA polymerase II;GO:0006260//DNA replication;GO:0006355//regulation of transcription, DNA-templated;GO:0006357//regulation of transcription by RNA polymerase II;GO:0042475//odontogenesis of dentin-containing tooth;GO:0045892//negative regulation of transcription, DNA-templated;GO:0045944//positive regulation of transcription by RNA polymerase I…	GO:0001650//fibrillar center;GO:0005634//nucleus;GO:0005634//nucleus;GO:0005634//nucleus;GO:0005634//nucleus;GO:0005654//nucleoplasm;GO:0001650//fibrillar center;GO:0005634//nucleus;GO:0005634//nucleus;GO:0005634//nucleus;GO:0005634//nucleus;GO:0005654//nucleoplasm;GO:0001650//fibrillar center;GO:0005634//nucleus;GO:0005634//nucleus;GO:0005634//nucleus;GO:0005634//nucleus;GO:0005654//nucleoplasm;…	GO:0000978//RNA polymerase II cis-regulatory region sequence-specific DNA binding;GO:0000978//RNA polymerase II cis-regulatory region sequence-specific DNA binding;GO:0000981//DNA-binding transcription factor activity, RNA polymerase II-specific;GO:0000987//cis-regulatory region sequence-specific DNA binding;GO:0001228//DNA-binding transcription activator activity, RNA polymerase II-specific;GO:0…
ENSMUSG00000038538	390.4444186	289.5956149	491.2932223	1.696480185	0.762544579	0.012661179	1	Nodiff	6	38410885	38501760	+	21438	Ubn2	GO:0005634;GO:0005654;GO:0005634;GO:0005654;GO:0005654;GO:0005634;GO:0005634;	K17492	-	T;K	KOG4786;12U9S;191PX;1CPBR;0DEMX;0V49P;1AY30;0UNJX;09TAJ	ubinuclein 2 [Source:MGI Symbol;Acc:MGI:2444236]	320538	Q80WC1	-	-	GO:0005634//nucleus;GO:0005654//nucleoplasm;GO:0005634//nucleus;GO:0005654//nucleoplasm;GO:0005654//nucleoplasm;GO:0005634//nucleus;GO:0005634//nucleus;	-
ENSMUSG00000056536	193.0251116	138.3083874	247.7418358	1.791227853	0.840948867	0.012702761	1	Nodiff	1	105446147	105591402	-	13595	Pign	GO:0003824;GO:0005783;GO:0005789;GO:0005789;GO:0006506;GO:0006506;GO:0016020;GO:0016021;GO:0016021;GO:0016740;GO:0016740;GO:0051377;GO:0051377;GO:0003824;GO:0005783;GO:0005789;GO:0005789;GO:0005829;GO:0005886;GO:0006506;GO:0006506;GO:0016020;GO:0016021;GO:0016021;GO:0016740;GO:0016740;GO:0051377;GO:0051377;GO:0003824;GO:0005783;GO:0005789;GO:0005789;GO:0006506;GO:0006506;GO:0016020;GO:0016021;GO:…	K05285	EC:2.7.-.-	T	190M0;12QYG;09VRZ;1ARIH;0DH0I;0UFP0;KOG2124;1CRQU;0V6QX	phosphatidylinositol glycan anchor biosynthesis, class N [Source:MGI Symbol;Acc:MGI:1351629]	27392	G3X9F1	ko00563(Glycosylphosphatidylinositol (GPI)-anchor biosynthesis)	GO:0006506//GPI anchor biosynthetic process;GO:0006506//GPI anchor biosynthetic process;GO:0006506//GPI anchor biosynthetic process;GO:0006506//GPI anchor biosynthetic process;GO:0006506//GPI anchor biosynthetic process;GO:0006506//GPI anchor biosynthetic process;GO:0006506//GPI anchor biosynthetic process;GO:0006506//GPI anchor biosynthetic process;	GO:0005783//endoplasmic reticulum;GO:0005789//endoplasmic reticulum membrane;GO:0005789//endoplasmic reticulum membrane;GO:0016020//membrane;GO:0016021//integral component of membrane;GO:0016021//integral component of membrane;GO:0005783//endoplasmic reticulum;GO:0005789//endoplasmic reticulum membrane;GO:0005789//endoplasmic reticulum membrane;GO:0005829//cytosol;GO:0005886//plasma membrane;GO:0…	GO:0003824//catalytic activity;GO:0016740//transferase activity;GO:0016740//transferase activity;GO:0051377//mannose-ethanolamine phosphotransferase activity;GO:0051377//mannose-ethanolamine phosphotransferase activity;GO:0003824//catalytic activity;GO:0016740//transferase activity;GO:0016740//transferase activity;GO:0051377//mannose-ethanolamine phosphotransferase activity;GO:0051377//mannose-et…
ENSMUSG00000021999	5057.508152	3905.291638	6209.724666	1.590079626	0.669099012	0.012714286	1	Nodiff	14	75479727	75520995	+	1629	Cpb2	GO:0003331;GO:0003331;GO:0004180;GO:0004180;GO:0004180;GO:0004181;GO:0004181;GO:0005576;GO:0005615;GO:0005615;GO:0005615;GO:0006508;GO:0006508;GO:0006508;GO:0006508;GO:0006508;GO:0007596;GO:0007599;GO:0008233;GO:0008237;GO:0008270;GO:0009408;GO:0009408;GO:0010757;GO:0010757;GO:0016787;GO:0042493;GO:0042730;GO:0042730;GO:0042730;GO:0042730;GO:0046872;GO:0051918;GO:0051918;GO:0071333;GO:0097421;GO:…	K01300	EC:3.4.17.20	T;E	0UGFS;0V50S;12NHA;0DFRJ;09U1U;KOG2650;18Y88;1CQF4;1AS6R	carboxypeptidase B2 (plasma) [Source:MGI Symbol;Acc:MGI:1891837]	56373	Q9JHH6	ko04974(Protein digestion and absorption);ko04972(Pancreatic secretion);ko04610(Complement and coagulation cascades)	GO:0003331//positive regulation of extracellular matrix constituent secretion;GO:0003331//positive regulation of extracellular matrix constituent secretion;GO:0006508//proteolysis;GO:0006508//proteolysis;GO:0006508//proteolysis;GO:0006508//proteolysis;GO:0006508//proteolysis;GO:0007596//blood coagulation;GO:0007599//hemostasis;GO:0009408//response to heat;GO:0009408//response to heat;GO:0010757//…	GO:0005576//extracellular region;GO:0005615//extracellular space;GO:0005615//extracellular space;GO:0005615//extracellular space;	GO:0004180//carboxypeptidase activity;GO:0004180//carboxypeptidase activity;GO:0004180//carboxypeptidase activity;GO:0004181//metallocarboxypeptidase activity;GO:0004181//metallocarboxypeptidase activity;GO:0008233//peptidase activity;GO:0008237//metallopeptidase activity;GO:0008270//zinc ion binding;GO:0016787//hydrolase activity;GO:0046872//metal ion binding;
ENSMUSG00000040128	1166.743366	851.3713598	1482.115373	1.740856508	0.799797292	0.012801102	1	Nodiff	4	33245423	33290163	-	2095	Pnrc1	GO:0003674;GO:0005634;GO:0005634;	K18774	-	K	09UF3;0DFQU;1B1MV;0V5EC;0UH5Q;18VJB;137XC;0IITX;1CQEG	proline-rich nuclear receptor coactivator 1 [Source:MGI Symbol;Acc:MGI:1917838]	108767	Q3TWH3	-	-	GO:0005634//nucleus;GO:0005634//nucleus;	GO:0003674//molecular_function;
ENSMUSG00000046688	311.4505954	173.6453202	449.2558707	2.587204022	1.371393827	0.012838982	1	Up Regulation	3	127583454	127625813	+	3199	Tifa	GO:0002376;GO:0002753;GO:0002753;GO:0002753;GO:0005515;GO:0005515;GO:0005737;GO:0005737;GO:0005737;GO:0007249;GO:0007249;GO:0007249;GO:0043123;GO:0043123;GO:0043123;GO:0045087;GO:0045087;GO:0045087;GO:0051260;GO:0051260;GO:0002376;GO:0002753;GO:0002753;GO:0002753;GO:0005515;GO:0005515;GO:0005737;GO:0005737;GO:0005737;GO:0007249;GO:0007249;GO:0007249;GO:0043123;GO:0043123;GO:0043123;GO:0045087;GO:…	K23826	-	T	1CWEE;0UTF7;13TG4;18VJR;1AYST;0VFTZ;0A51J;0DIHI;0IYNH	TRAF-interacting protein with forkhead-associated domain [Source:MGI Symbol;Acc:MGI:2182965]	211550	Q793I8;I3PQW8	ko05131(Shigellosis)	GO:0002376//immune system process;GO:0002753//cytoplasmic pattern recognition receptor signaling pathway;GO:0002753//cytoplasmic pattern recognition receptor signaling pathway;GO:0002753//cytoplasmic pattern recognition receptor signaling pathway;GO:0007249//I-kappaB kinase/NF-kappaB signaling;GO:0007249//I-kappaB kinase/NF-kappaB signaling;GO:0007249//I-kappaB kinase/NF-kappaB signaling;GO:00431…	GO:0005737//cytoplasm;GO:0005737//cytoplasm;GO:0005737//cytoplasm;GO:0005737//cytoplasm;GO:0005737//cytoplasm;GO:0005737//cytoplasm;GO:0005737//cytoplasm;GO:0005737//cytoplasm;GO:0005737//cytoplasm;GO:0005737//cytoplasm;GO:0005737//cytoplasm;GO:0005737//cytoplasm;GO:0005737//cytoplasm;	GO:0005515//protein binding;GO:0005515//protein binding;GO:0005515//protein binding;GO:0005515//protein binding;GO:0005515//protein binding;GO:0005515//protein binding;GO:0005515//protein binding;GO:0005515//protein binding;
ENSMUSG00000032080	600.1570669	839.4977005	360.8164333	0.429800383	-1.218261326	0.0128794	1	Down Regulation	9	46151994	46154757	+	1815	Apoa4	GO:0002227;GO:0002227;GO:0002227;GO:0005507;GO:0005507;GO:0005543;GO:0005576;GO:0005576;GO:0005576;GO:0005615;GO:0005615;GO:0005829;GO:0006695;GO:0006869;GO:0006869;GO:0006869;GO:0006869;GO:0006982;GO:0006982;GO:0007159;GO:0007159;GO:0008203;GO:0008203;GO:0008289;GO:0008289;GO:0008289;GO:0009986;GO:0009986;GO:0010873;GO:0010873;GO:0010873;GO:0010898;GO:0010898;GO:0010898;GO:0015485;GO:0016042;GO:…	K08760	-	S;O	0IKU1;0A3SJ;192JW;0UG18;0DQHZ;1D0IB;13KYJ;1AUGD;0VEM2	apolipoprotein A-IV [Source:MGI Symbol;Acc:MGI:88051]	11808	P06728	ko05417(Lipid and atherosclerosis);ko04979(Cholesterol metabolism);ko04977(Vitamin digestion and absorption);ko04975(Fat digestion and absorption)	GO:0002227//innate immune response in mucosa;GO:0002227//innate immune response in mucosa;GO:0002227//innate immune response in mucosa;GO:0006695//cholesterol biosynthetic process;GO:0006869//lipid transport;GO:0006869//lipid transport;GO:0006869//lipid transport;GO:0006869//lipid transport;GO:0006982//response to lipid hydroperoxide;GO:0006982//response to lipid hydroperoxide;GO:0007159//leukocy…	GO:0005576//extracellular region;GO:0005576//extracellular region;GO:0005576//extracellular region;GO:0005615//extracellular space;GO:0005615//extracellular space;GO:0005829//cytosol;GO:0009986//cell surface;GO:0009986//cell surface;GO:0034361//very-low-density lipoprotein particle;GO:0034361//very-low-density lipoprotein particle;GO:0034364//high-density lipoprotein particle;GO:0034364//high-den…	GO:0005507//copper ion binding;GO:0005507//copper ion binding;GO:0005543//phospholipid binding;GO:0008289//lipid binding;GO:0008289//lipid binding;GO:0008289//lipid binding;GO:0015485//cholesterol binding;GO:0016209//antioxidant activity;GO:0016209//antioxidant activity;GO:0031210//phosphatidylcholine binding;GO:0031210//phosphatidylcholine binding;GO:0031210//phosphatidylcholine binding;GO:00428…
ENSMUSG00000027800	159.239196	205.4717908	113.0066013	0.549985965	-0.86253329	0.013033301	1	Nodiff	3	57193032	57209409	-	4163	Tm4sf1	GO:0001825;GO:0005887;GO:0016020;GO:0016021;GO:0016021;GO:0016021;GO:0001825;GO:0005887;GO:0016020;GO:0016021;GO:0016021;GO:0016021;GO:0001825;GO:0005887;GO:0016020;GO:0016021;GO:0016021;GO:0016021;GO:0016020;GO:0016021;GO:0016021;	-	-	U	1CPRG;0UG67;18W6G;0DF1P;0IE1N;0V4QN;09TRB;1AWS7;12NBY	transmembrane 4 superfamily member 1 [Source:MGI Symbol;Acc:MGI:104678]	17112	Q64302	-	GO:0001825//blastocyst formation;GO:0001825//blastocyst formation;GO:0001825//blastocyst formation;	GO:0005887//integral component of plasma membrane;GO:0016020//membrane;GO:0016021//integral component of membrane;GO:0016021//integral component of membrane;GO:0016021//integral component of membrane;GO:0005887//integral component of plasma membrane;GO:0016020//membrane;GO:0016021//integral component of membrane;GO:0016021//integral component of membrane;GO:0016021//integral component of membrane…	-
ENSMUSG00000033904	263.4643709	168.2890629	358.6396789	2.131093208	1.091593694	0.01324202	1	Up Regulation	7	118311775	118336247	+	8256	Ccp110	GO:0005515;GO:0005515;GO:0005737;GO:0005813;GO:0005813;GO:0005814;GO:0005814;GO:0005814;GO:0005814;GO:0005814;GO:0005815;GO:0005815;GO:0005856;GO:0005929;GO:0007099;GO:0007099;GO:0007099;GO:0007099;GO:0030030;GO:0032053;GO:0032053;GO:0032465;GO:0032465;GO:0032465;GO:0032991;GO:0032991;GO:0042995;GO:0045724;GO:0051298;GO:0051298;GO:0051298;GO:0051298;GO:1902018;GO:1902018;GO:1902018;GO:1903723;GO:…	K16453	-	Z;S	12Q20;0V7N9;0IF00;09WPT;18Y4I;1AWSE;0DHZG;0UME6;1CSQ4	centriolar coiled coil protein 110 [Source:MGI Symbol;Acc:MGI:2141942]	101565	Q7TSH4	-	GO:0007099//centriole replication;GO:0007099//centriole replication;GO:0007099//centriole replication;GO:0007099//centriole replication;GO:0030030//cell projection organization;GO:0032053//ciliary basal body organization;GO:0032053//ciliary basal body organization;GO:0032465//regulation of cytokinesis;GO:0032465//regulation of cytokinesis;GO:0032465//regulation of cytokinesis;GO:0045724//positive…	GO:0005737//cytoplasm;GO:0005813//centrosome;GO:0005813//centrosome;GO:0005814//centriole;GO:0005814//centriole;GO:0005814//centriole;GO:0005814//centriole;GO:0005814//centriole;GO:0005815//microtubule organizing center;GO:0005815//microtubule organizing center;GO:0005856//cytoskeleton;GO:0005929//cilium;GO:0032991//protein-containing complex;GO:0032991//protein-containing complex;GO:0042995//cel…	GO:0005515//protein binding;GO:0005515//protein binding;GO:0005515//protein binding;GO:0005515//protein binding;
ENSMUSG00000028359	389.8713099	235.057876	544.6847437	2.317236729	1.212405438	0.013392565	1	Up Regulation	4	63274399	63277748	+	773	Orm3	GO:0002682;GO:0005576;GO:0005615;GO:0006953;	K17308	-	W;G	0A6MS;0VHFW;13QCS;0IWZI;1ATJ1;0DSRG;0UP4B;193FT;1D3GW	orosomucoid 3 [Source:MGI Symbol;Acc:MGI:97445]	18407	-	-	GO:0002682//regulation of immune system process;GO:0006953//acute-phase response;	GO:0005576//extracellular region;GO:0005615//extracellular space;	-
ENSMUSG00000006476	1936.142059	2391.361969	1480.922148	0.619279794	-0.691336721	0.013433539	1	Nodiff	2	24944367	24952893	+	4896	Nsmf	GO:0000791;GO:0000791;GO:0005515;GO:0005634;GO:0005634;GO:0005634;GO:0005635;GO:0005635;GO:0005654;GO:0005654;GO:0005737;GO:0005737;GO:0005737;GO:0005856;GO:0005886;GO:0005938;GO:0014069;GO:0014069;GO:0016020;GO:0016020;GO:0016363;GO:0016363;GO:0030054;GO:0030425;GO:0030425;GO:0030863;GO:0030863;GO:0031965;GO:0031965;GO:0035307;GO:0035307;GO:0042995;GO:0043005;GO:0043005;GO:0043197;GO:0043204;GO:…	K23844	-	W;K	1ASKR;1CXMV;0VBEK;0US2F;0A12I;0DNQH;0IGJD;13JNJ;190T3	NMDA receptor synaptonuclear signaling and neuronal migration factor [Source:MGI Symbol;Acc:MGI:1861755]	56876	Q99NF2	-	GO:0035307//positive regulation of protein dephosphorylation;GO:0035307//positive regulation of protein dephosphorylation;GO:0043523//regulation of neuron apoptotic process;GO:0043523//regulation of neuron apoptotic process;GO:0048168//regulation of neuronal synaptic plasticity;GO:0048168//regulation of neuronal synaptic plasticity;GO:0048168//regulation of neuronal synaptic plasticity;GO:0048814…	GO:0000791//euchromatin;GO:0000791//euchromatin;GO:0005634//nucleus;GO:0005634//nucleus;GO:0005634//nucleus;GO:0005635//nuclear envelope;GO:0005635//nuclear envelope;GO:0005654//nucleoplasm;GO:0005654//nucleoplasm;GO:0005737//cytoplasm;GO:0005737//cytoplasm;GO:0005737//cytoplasm;GO:0005856//cytoskeleton;GO:0005886//plasma membrane;GO:0005938//cell cortex;GO:0014069//postsynaptic density;GO:001406…	GO:0005515//protein binding;GO:0048306//calcium-dependent protein binding;GO:0048306//calcium-dependent protein binding;GO:0048306//calcium-dependent protein binding;GO:0048306//calcium-dependent protein binding;GO:0048306//calcium-dependent protein binding;GO:0048306//calcium-dependent protein binding;
ENSMUSG00000014837	18.13615277	28.52647033	7.745835204	0.271531497	-1.880808536	0.013604842	1	Down Regulation	8	106007041	106016496	-	4045	4931428F04Rik	GO:0003674;GO:0005575;GO:0008150;GO:0003674;GO:0005575;GO:0008150;GO:0003674;GO:0005575;GO:0008150;GO:0003674;GO:0005575;GO:0008150;	-	-	S	18YMK;0DIGN;09WX2;1B4TK;1CT77;0V6PR;12TD9;0IGSS;0URDE	RIKEN cDNA 4931428F04 gene [Source:MGI Symbol;Acc:MGI:1921606]	74356	Q810A5	-	GO:0008150//biological_process;GO:0008150//biological_process;GO:0008150//biological_process;GO:0008150//biological_process;	GO:0005575//cellular_component;GO:0005575//cellular_component;GO:0005575//cellular_component;GO:0005575//cellular_component;	GO:0003674//molecular_function;GO:0003674//molecular_function;GO:0003674//molecular_function;GO:0003674//molecular_function;
ENSMUSG00000020553	2011.22177	2510.90143	1511.542109	0.601991815	-0.732184223	0.013753334	1	Nodiff	11	89873491	89893720	-	2723	Pctp	GO:0008289;	-	-	C;I	1DEZU;0V2ZB;0B3Z6;0WGEA;1974S;0IPC9;0E80F;13CBT;1BAW2	phosphatidylcholine transfer protein [Source:MGI Symbol;Acc:MGI:107375]	18559	-	-	-	-	GO:0008289//lipid binding;
ENSMUSG00000048621	24.55200078	12.11933396	36.9846676	3.051707934	1.609616894	0.014067814	1	Up Regulation	X	108240362	108244045	+	2795	Gm6377	GO:0003674;GO:0005575;GO:0034121;GO:0035751;GO:0003674;GO:0005575;GO:0034121;GO:0035751;	-	-	S	0IVMI;1CZX6;0A365;1AU7J;0DQTI;195VU;13IGV;0UQ4U;0VE12	predicted gene 6377 [Source:MGI Symbol;Acc:MGI:3647255]	622976	Q8BHV4	-	GO:0034121//regulation of toll-like receptor signaling pathway;GO:0035751//regulation of lysosomal lumen pH;GO:0034121//regulation of toll-like receptor signaling pathway;GO:0035751//regulation of lysosomal lumen pH;	GO:0005575//cellular_component;GO:0005575//cellular_component;	GO:0003674//molecular_function;GO:0003674//molecular_function;
ENSMUSG00000025006	255.9214687	323.2200942	188.6228432	0.583574	-0.777012487	0.014095093	1	Nodiff	19	40283197	40502223	-	14718	Sorbs1	GO:0005158;GO:0005634;GO:0005813;GO:0005886;GO:0005925;GO:0030159;	K06086	-	T	12NSI;1B2WR;1CQ2F;09U33;KOG4225;0V524;0DFCR;0UGMW	sorbin and SH3 domain containing 1 [Source:MGI Symbol;Acc:MGI:700014]	20411	Q62417;E9QNA7	ko04910(Insulin signaling pathway);ko04520(Adherens junction);ko03320(PPAR signaling pathway)	-	GO:0005634//nucleus;GO:0005813//centrosome;GO:0005886//plasma membrane;GO:0005925//focal adhesion;	GO:0005158//insulin receptor binding;GO:0030159//signaling receptor complex adaptor activity;
ENSMUSG00000024620	174.9779567	224.0184636	125.9374498	0.56217442	-0.830910285	0.014309459	1	Nodiff	18	61178222	61218133	+	5478	Pdgfrb	GO:0000166;GO:0001568;GO:0001701;GO:0001726;GO:0001822;GO:0001894;GO:0004672;GO:0004713;GO:0004713;GO:0004713;GO:0004714;GO:0004714;GO:0004714;GO:0005017;GO:0005019;GO:0005019;GO:0005019;GO:0005019;GO:0005102;GO:0005102;GO:0005161;GO:0005515;GO:0005515;GO:0005524;GO:0005524;GO:0005634;GO:0005634;GO:0005737;GO:0005737;GO:0005764;GO:0005794;GO:0005886;GO:0005886;GO:0005887;GO:0006024;GO:0006468;GO:…	K05089	EC:2.7.10.1	T	0V51R;1B1BK;1CTBA;09U2S;KOG0200;1923U;0URE7;0DMCR;12TBY	platelet derived growth factor receptor, beta polypeptide [Source:MGI Symbol;Acc:MGI:97531]	18596	P05622	ko05231(Choline metabolism in cancer);ko05230(Central carbon metabolism in cancer);ko05218(Melanoma);ko05215(Prostate cancer);ko05214(Glioma);ko05206(MicroRNAs in cancer);ko05200(Pathways in cancer);ko05165(Human papillomavirus infection);ko04810(Regulation of actin cytoskeleton);ko04630(JAK-STAT signaling pathway);ko04540(Gap junction);ko04510(Focal adhesion);ko04151(PI3K-Akt signaling pathway);…	GO:0001568//blood vessel development;GO:0001701//in utero embryonic development;GO:0001822//kidney development;GO:0001894//tissue homeostasis;GO:0006024//glycosaminoglycan biosynthetic process;GO:0006468//protein phosphorylation;GO:0006807//nitrogen compound metabolic process;GO:0006935//chemotaxis;GO:0007165//signal transduction;GO:0007169//transmembrane receptor protein tyrosine kinase signalin…	GO:0001726//ruffle;GO:0005634//nucleus;GO:0005634//nucleus;GO:0005737//cytoplasm;GO:0005737//cytoplasm;GO:0005764//lysosome;GO:0005794//Golgi apparatus;GO:0005886//plasma membrane;GO:0005886//plasma membrane;GO:0005887//integral component of plasma membrane;GO:0009986//cell surface;GO:0016020//membrane;GO:0016020//membrane;GO:0016021//integral component of membrane;GO:0016324//apical plasma membr…	GO:0000166//nucleotide binding;GO:0004672//protein kinase activity;GO:0004713//protein tyrosine kinase activity;GO:0004713//protein tyrosine kinase activity;GO:0004713//protein tyrosine kinase activity;GO:0004714//transmembrane receptor protein tyrosine kinase activity;GO:0004714//transmembrane receptor protein tyrosine kinase activity;GO:0004714//transmembrane receptor protein tyrosine kinase ac…
ENSMUSG00000027009	111.8663833	77.1863976	146.546369	1.898603557	0.924938691	0.014455316	1	Nodiff	2	79085770	79163467	+	13978	Itga4	GO:0001968;GO:0002687;GO:0003366;GO:0003823;GO:0005886;GO:0005886;GO:0007155;GO:0007155;GO:0007159;GO:0007160;GO:0007229;GO:0008305;GO:0009986;GO:0009986;GO:0016020;GO:0016021;GO:0019960;GO:0030426;GO:0033631;GO:0034113;GO:0034446;GO:0034669;GO:0035987;GO:0043025;GO:0043113;GO:0050839;GO:0050839;GO:0050901;GO:0050904;GO:0060385;GO:0070062;GO:0071345;GO:0090074;GO:0098657;GO:0140039;GO:1903039;GO:…	K06483	-	W	1DEZB;0WGDJ;13CAV;0E7ZW;1974F;0B3YG;1BAVK;0IPB2;0V2YW	integrin alpha 4 [Source:MGI Symbol;Acc:MGI:96603]	16401	Q00651;Q792F9;Q8BQ25	ko05414(Dilated cardiomyopathy);ko05412(Arrhythmogenic right ventricular cardiomyopathy);ko05410(Hypertrophic cardiomyopathy);ko05165(Human papillomavirus infection);ko05140(Leishmaniasis);ko05135(Yersinia infection);ko04810(Regulation of actin cytoskeleton);ko04672(Intestinal immune network for IgA production);ko04670(Leukocyte transendothelial migration);ko04640(Hematopoietic cell lineage);ko04…	GO:0002687//positive regulation of leukocyte migration;GO:0003366//cell-matrix adhesion involved in ameboidal cell migration;GO:0007155//cell adhesion;GO:0007155//cell adhesion;GO:0007159//leukocyte cell-cell adhesion;GO:0007160//cell-matrix adhesion;GO:0007229//integrin-mediated signaling pathway;GO:0033631//cell-cell adhesion mediated by integrin;GO:0034113//heterotypic cell-cell adhesion;GO:00…	GO:0005886//plasma membrane;GO:0005886//plasma membrane;GO:0008305//integrin complex;GO:0009986//cell surface;GO:0009986//cell surface;GO:0016020//membrane;GO:0016021//integral component of membrane;GO:0030426//growth cone;GO:0034669//integrin alpha4-beta7 complex;GO:0043025//neuronal cell body;GO:0070062//extracellular exosome;	GO:0001968//fibronectin binding;GO:0003823//antigen binding;GO:0019960//C-X3-C chemokine binding;GO:0050839//cell adhesion molecule binding;GO:0050839//cell adhesion molecule binding;GO:1990405//protein antigen binding;
ENSMUSG00000031229	712.8515247	529.4821759	896.2208736	1.692636531	0.759272209	0.01448625	1	Nodiff	X	104841221	104973009	-	21757	Atrx	GO:0000166;GO:0000212;GO:0000228;GO:0000779;GO:0000781;GO:0000781;GO:0000781;GO:0000781;GO:0000792;GO:0003677;GO:0003678;GO:0003682;GO:0003682;GO:0004386;GO:0005515;GO:0005515;GO:0005515;GO:0005524;GO:0005524;GO:0005634;GO:0005634;GO:0005654;GO:0005654;GO:0005694;GO:0005721;GO:0005721;GO:0005737;GO:0006281;GO:0006325;GO:0006334;GO:0006334;GO:0006334;GO:0006336;GO:0006336;GO:0006336;GO:0006338;GO:…	K10779	EC:3.6.4.12	K	18T6P;0DM1I;12PQE;09XSS;0UJ6T;0V740;KOG1015;1B0XP;1CT1U	ATRX, chromatin remodeler [Source:MGI Symbol;Acc:MGI:103067]	22589	Q61687	-	GO:0000212//meiotic spindle organization;GO:0006281//DNA repair;GO:0006325//chromatin organization;GO:0006334//nucleosome assembly;GO:0006334//nucleosome assembly;GO:0006334//nucleosome assembly;GO:0006336//DNA replication-independent chromatin assembly;GO:0006336//DNA replication-independent chromatin assembly;GO:0006336//DNA replication-independent chromatin assembly;GO:0006338//chromatin remod…	GO:0000228//nuclear chromosome;GO:0000779//condensed chromosome, centromeric region;GO:0000781//chromosome, telomeric region;GO:0000781//chromosome, telomeric region;GO:0000781//chromosome, telomeric region;GO:0000781//chromosome, telomeric region;GO:0000792//heterochromatin;GO:0005634//nucleus;GO:0005634//nucleus;GO:0005654//nucleoplasm;GO:0005654//nucleoplasm;GO:0005694//chromosome;GO:0005721//…	GO:0000166//nucleotide binding;GO:0003677//DNA binding;GO:0003678//DNA helicase activity;GO:0003682//chromatin binding;GO:0003682//chromatin binding;GO:0004386//helicase activity;GO:0005515//protein binding;GO:0005515//protein binding;GO:0005515//protein binding;GO:0005524//ATP binding;GO:0005524//ATP binding;GO:0015616//DNA translocase activity;GO:0015616//DNA translocase activity;GO:0016787//hy…
ENSMUSG00000072964	51.23862815	70.95139899	31.52585731	0.444330313	-1.170295527	0.014584785	1	Down Regulation	X	134698343	134791830	+	4800	Bhlhb9	GO:0005634;GO:0005654;GO:0005737;GO:0005829;GO:0007611;GO:0042803;GO:0043524;GO:0050769;GO:0051965;GO:0061003;GO:0005634;GO:0005654;GO:0005737;GO:0005829;GO:0007611;GO:0042803;GO:0043524;GO:0050769;GO:0051965;GO:0061003;	-	-	S	0DEJG;0IPU4;1AW3R;18X1R;09T89;13H2R;1CP9B;0UFIB;0V479	basic helix-loop-helix domain containing, class B9 [Source:MGI Symbol;Acc:MGI:1917487]	70237	Q6PB60	-	GO:0007611//learning or memory;GO:0043524//negative regulation of neuron apoptotic process;GO:0050769//positive regulation of neurogenesis;GO:0051965//positive regulation of synapse assembly;GO:0061003//positive regulation of dendritic spine morphogenesis;GO:0007611//learning or memory;GO:0043524//negative regulation of neuron apoptotic process;GO:0050769//positive regulation of neurogenesis;GO:0…	GO:0005634//nucleus;GO:0005654//nucleoplasm;GO:0005737//cytoplasm;GO:0005829//cytosol;GO:0005634//nucleus;GO:0005654//nucleoplasm;GO:0005737//cytoplasm;GO:0005829//cytosol;	GO:0042803//protein homodimerization activity;GO:0042803//protein homodimerization activity;
ENSMUSG00000029798	98.27038975	65.5137378	131.0270417	1.999993377	0.999995223	0.014736899	1	Nodiff	6	57557985	57641617	+	9292	Herc6	GO:0002244;GO:0002376;GO:0004842;GO:0005654;GO:0005737;GO:0005737;GO:0005829;GO:0005829;GO:0009617;GO:0016567;GO:0016740;GO:0045087;GO:0061630;	K22372	EC:2.3.2.-	O	0UGQB;KOG0941;0DFEK;0VCYN;1AXTH;1CQ4C;18TG8;12NRN;09ZJH	hect domain and RLD 6 [Source:MGI Symbol;Acc:MGI:1914388]	67138	F2Z461	-	GO:0002244//hematopoietic progenitor cell differentiation;GO:0002376//immune system process;GO:0009617//response to bacterium;GO:0016567//protein ubiquitination;GO:0045087//innate immune response;	GO:0005654//nucleoplasm;GO:0005737//cytoplasm;GO:0005737//cytoplasm;GO:0005829//cytosol;GO:0005829//cytosol;	GO:0004842//ubiquitin-protein transferase activity;GO:0016740//transferase activity;GO:0061630//ubiquitin protein ligase activity;
ENSMUSG00000020357	271.311107	344.5607814	198.0614325	0.574822914	-0.798810521	0.014808639	1	Nodiff	11	49500090	49543566	+	8232	Flt4	GO:0000166;GO:0001525;GO:0001934;GO:0001934;GO:0001938;GO:0001938;GO:0001944;GO:0001945;GO:0001945;GO:0001946;GO:0001946;GO:0001946;GO:0002040;GO:0002244;GO:0003016;GO:0004672;GO:0004713;GO:0004713;GO:0004714;GO:0004714;GO:0004714;GO:0004714;GO:0004714;GO:0005021;GO:0005021;GO:0005021;GO:0005021;GO:0005515;GO:0005515;GO:0005524;GO:0005524;GO:0005634;GO:0005654;GO:0005654;GO:0005737;GO:0005829;GO:…	K05097	EC:2.7.10.1	T	0V51R;1CQ26;09U2S;KOG0200;18ZZK;1AYCZ;0USB4;0DFCG;12TBY	FMS-like tyrosine kinase 4 [Source:MGI Symbol;Acc:MGI:95561]	14257	P35917;Q5SU94	ko05224(Breast cancer);ko05200(Pathways in cancer);ko04510(Focal adhesion);ko04151(PI3K-Akt signaling pathway);ko04020(Calcium signaling pathway);ko04015(Rap1 signaling pathway);ko04014(Ras signaling pathway);ko04010(MAPK signaling pathway)	GO:0001525//angiogenesis;GO:0001934//positive regulation of protein phosphorylation;GO:0001934//positive regulation of protein phosphorylation;GO:0001938//positive regulation of endothelial cell proliferation;GO:0001938//positive regulation of endothelial cell proliferation;GO:0001944//vasculature development;GO:0001945//lymph vessel development;GO:0001945//lymph vessel development;GO:0001946//ly…	GO:0005634//nucleus;GO:0005654//nucleoplasm;GO:0005654//nucleoplasm;GO:0005737//cytoplasm;GO:0005829//cytosol;GO:0005886//plasma membrane;GO:0005886//plasma membrane;GO:0005886//plasma membrane;GO:0005887//integral component of plasma membrane;GO:0005887//integral component of plasma membrane;GO:0016020//membrane;GO:0016021//integral component of membrane;GO:0043235//receptor complex;GO:0043235//…	GO:0000166//nucleotide binding;GO:0004672//protein kinase activity;GO:0004713//protein tyrosine kinase activity;GO:0004713//protein tyrosine kinase activity;GO:0004714//transmembrane receptor protein tyrosine kinase activity;GO:0004714//transmembrane receptor protein tyrosine kinase activity;GO:0004714//transmembrane receptor protein tyrosine kinase activity;GO:0004714//transmembrane receptor pro…
ENSMUSG00000035597	419.4156897	313.7527419	525.0786375	1.673542785	0.742905435	0.014857532	1	Nodiff	12	65083107	65110160	+	11967	Prpf39	GO:0006396;GO:0006396;	K13217	-	A	0V9SE;09Z48;KOG1258;1ASJJ;1CWUG;12PHI;0UGA9;0DKJZ;18TFW	pre-mRNA processing factor 39 [Source:MGI Symbol;Acc:MGI:104602]	328110	-	-	GO:0006396//RNA processing;GO:0006396//RNA processing;	-	-
ENSMUSG00000110622	18.57199225	28.96036315	8.183621358	0.282580067	-1.823268392	0.014869141	1	Down Regulation	8	71156106	71170299	+	4584	Iqcn	GO:0003674;GO:0008150;	-	-	-	-	IQ motif containing N [Source:MGI Symbol;Acc:MGI:3708784]	637079	-	-	GO:0008150//biological_process;	-	GO:0003674//molecular_function;
ENSMUSG00000048271	1255.96583	961.370759	1550.560901	1.612864638	0.689625364	0.014948133	1	Nodiff	5	28522119	28624237	+	12502	Rbm33	GO:0003676;GO:0003676;GO:0005575;GO:0008150;GO:0003676;GO:0005575;GO:0008150;GO:0003676;GO:0003676;	-	-	S	0IG08;0DIGW;0UM0X;1B2GR;0V849;18T6Z;09X5T;1CT7G;12TJ4	RNA binding motif protein 33 [Source:MGI Symbol;Acc:MGI:1919670]	381626	Q9CXK9	-	GO:0008150//biological_process;GO:0008150//biological_process;	GO:0005575//cellular_component;GO:0005575//cellular_component;	GO:0003676//nucleic acid binding;GO:0003676//nucleic acid binding;GO:0003676//nucleic acid binding;GO:0003676//nucleic acid binding;GO:0003676//nucleic acid binding;
ENSMUSG00000032875	81.6391802	108.7439708	54.53438965	0.501493455	-0.995697221	0.015061668	1	Nodiff	7	100518959	100581314	-	10795	Arhgef17	GO:0005085;GO:0005085;GO:0005085;GO:0005085;GO:0005085;GO:0030036;GO:0030036;GO:0030036;GO:0050790;GO:0005085;GO:0005085;GO:0005085;GO:0005085;GO:0030036;GO:0030036;GO:0050790;	K20689	-	T	0B58W;0V3ES;1DFPJ;0E8SI;0IRSX;0WHVJ;13EDK;1BB7E;197B5	Rho guanine nucleotide exchange factor (GEF) 17 [Source:MGI Symbol;Acc:MGI:2673002]	207212	Q80U35	-	GO:0030036//actin cytoskeleton organization;GO:0030036//actin cytoskeleton organization;GO:0030036//actin cytoskeleton organization;GO:0050790//regulation of catalytic activity;GO:0030036//actin cytoskeleton organization;GO:0030036//actin cytoskeleton organization;GO:0050790//regulation of catalytic activity;	-	GO:0005085//guanyl-nucleotide exchange factor activity;GO:0005085//guanyl-nucleotide exchange factor activity;GO:0005085//guanyl-nucleotide exchange factor activity;GO:0005085//guanyl-nucleotide exchange factor activity;GO:0005085//guanyl-nucleotide exchange factor activity;GO:0005085//guanyl-nucleotide exchange factor activity;GO:0005085//guanyl-nucleotide exchange factor activity;GO:0005085//gu…
ENSMUSG00000052698	167.5419337	215.9107751	119.1730923	0.55195528	-0.857376713	0.015066597	1	Nodiff	9	67124369	67466985	-	18357	Tln2	GO:0001726;GO:0003779;GO:0005200;GO:0005737;GO:0005856;GO:0005856;GO:0005925;GO:0005925;GO:0007010;GO:0007155;GO:0016020;GO:0051015;GO:0003779;GO:0005737;GO:0007155;GO:0051015;GO:0003779;GO:0005737;GO:0007155;GO:0051015;GO:0001726;GO:0003779;GO:0005200;GO:0005737;GO:0005856;GO:0005856;GO:0005925;GO:0005925;GO:0007010;GO:0007155;GO:0016020;GO:0051015;GO:0003779;GO:0005737;GO:0007155;GO:0051015;GO:…	K06271	-	Z	KOG4261;09VZ3;0DH7V;195HY;1B1IK;0V6XH;1CRY0;12PK1;0UJA1	talin 2 [Source:MGI Symbol;Acc:MGI:1917799]	70549	Q71LX4;E9PUM4;Q8CDM9;Q68FD6;Q3TN69	ko05166(Human T-cell leukemia virus 1 infection);ko05131(Shigellosis);ko04611(Platelet activation);ko04510(Focal adhesion);ko04015(Rap1 signaling pathway)	GO:0007010//cytoskeleton organization;GO:0007155//cell adhesion;GO:0007155//cell adhesion;GO:0007155//cell adhesion;GO:0007010//cytoskeleton organization;GO:0007155//cell adhesion;GO:0007155//cell adhesion;GO:0007010//cytoskeleton organization;GO:0007155//cell adhesion;GO:0006897//endocytosis;	GO:0001726//ruffle;GO:0005737//cytoplasm;GO:0005856//cytoskeleton;GO:0005856//cytoskeleton;GO:0005925//focal adhesion;GO:0005925//focal adhesion;GO:0016020//membrane;GO:0005737//cytoplasm;GO:0005737//cytoplasm;GO:0001726//ruffle;GO:0005737//cytoplasm;GO:0005856//cytoskeleton;GO:0005856//cytoskeleton;GO:0005925//focal adhesion;GO:0005925//focal adhesion;GO:0016020//membrane;GO:0005737//cytoplasm;G…	GO:0003779//actin binding;GO:0005200//structural constituent of cytoskeleton;GO:0051015//actin filament binding;GO:0003779//actin binding;GO:0051015//actin filament binding;GO:0003779//actin binding;GO:0051015//actin filament binding;GO:0003779//actin binding;GO:0005200//structural constituent of cytoskeleton;GO:0051015//actin filament binding;GO:0003779//actin binding;GO:0051015//actin filament …
ENSMUSG00000022836	1053.093902	1298.098384	808.0894201	0.622517854	-0.683812881	0.015597794	1	Nodiff	16	34565580	34822790	+	11263	Mylk	GO:0000166;GO:0001725;GO:0004672;GO:0004687;GO:0004687;GO:0005516;GO:0005524;GO:0005524;GO:0005737;GO:0005886;GO:0006468;GO:0015629;GO:0016301;GO:0016310;GO:0030027;GO:0030335;GO:0032060;GO:0032154;GO:0046872;GO:0051928;GO:0060414;GO:0071476;GO:0090303;GO:0000166;GO:0001725;GO:0001725;GO:0003779;GO:0004672;GO:0004672;GO:0004674;GO:0004687;GO:0004687;GO:0004687;GO:0005515;GO:0005516;GO:0005524;GO:…	K00907	EC:2.7.11.18	Z;T	KOG0613;12NP0;191MM;09UCG;0UQPK;1B2I6;1CY5S;0DP7V;0V474	myosin, light polypeptide kinase [Source:MGI Symbol;Acc:MGI:894806]	107589	B1B1A8	ko04971(Gastric acid secretion);ko04921(Oxytocin signaling pathway);ko04810(Regulation of actin cytoskeleton);ko04611(Platelet activation);ko04510(Focal adhesion);ko04371(Apelin signaling pathway);ko04270(Vascular smooth muscle contraction);ko04022(cGMP-PKG signaling pathway);ko04020(Calcium signaling pathway)	GO:0006468//protein phosphorylation;GO:0016310//phosphorylation;GO:0030335//positive regulation of cell migration;GO:0032060//bleb assembly;GO:0051928//positive regulation of calcium ion transport;GO:0060414//aorta smooth muscle tissue morphogenesis;GO:0071476//cellular hypotonic response;GO:0090303//positive regulation of wound healing;GO:0006468//protein phosphorylation;GO:0006939//smooth muscl…	GO:0001725//stress fiber;GO:0005737//cytoplasm;GO:0005886//plasma membrane;GO:0015629//actin cytoskeleton;GO:0030027//lamellipodium;GO:0032154//cleavage furrow;GO:0001725//stress fiber;GO:0001725//stress fiber;GO:0005737//cytoplasm;GO:0005737//cytoplasm;GO:0005737//cytoplasm;GO:0005856//cytoskeleton;GO:0005886//plasma membrane;GO:0005911//cell-cell junction;GO:0015629//actin cytoskeleton;GO:00300…	GO:0000166//nucleotide binding;GO:0004672//protein kinase activity;GO:0004687//myosin light chain kinase activity;GO:0004687//myosin light chain kinase activity;GO:0005516//calmodulin binding;GO:0005524//ATP binding;GO:0005524//ATP binding;GO:0016301//kinase activity;GO:0046872//metal ion binding;GO:0000166//nucleotide binding;GO:0003779//actin binding;GO:0004672//protein kinase activity;GO:00046…
ENSMUSG00000073987	284.7419179	210.561196	358.9226398	1.704600119	0.769433338	0.015634942	1	Nodiff	4	20042052	20066750	+	1965	Ggh	GO:0005576;GO:0005615;GO:0005615;GO:0005615;GO:0005764;GO:0005764;GO:0005773;GO:0005829;GO:0006508;GO:0008242;GO:0008242;GO:0010043;GO:0016787;GO:0016787;GO:0032868;GO:0034722;GO:0034722;GO:0034722;GO:0042470;GO:0042493;GO:0045471;GO:0046900;GO:0070500;	K01307	EC:3.4.19.9	H;E	1CWY0;12T1X;0VBMY;KOG1559;0A0RK;1AX0B;0UMI0;0DNCY;18XXY	gamma-glutamyl hydrolase [Source:MGI Symbol;Acc:MGI:1329035]	14590	Q9Z0L8	ko01523(Antifolate resistance);ko00790(Folate biosynthesis)	GO:0006508//proteolysis;GO:0010043//response to zinc ion;GO:0032868//response to insulin;GO:0042493//response to xenobiotic stimulus;GO:0045471//response to ethanol;GO:0046900//tetrahydrofolylpolyglutamate metabolic process;GO:0070500//poly-gamma-glutamate metabolic process;	GO:0005576//extracellular region;GO:0005615//extracellular space;GO:0005615//extracellular space;GO:0005615//extracellular space;GO:0005764//lysosome;GO:0005764//lysosome;GO:0005773//vacuole;GO:0005829//cytosol;GO:0042470//melanosome;	GO:0008242//omega peptidase activity;GO:0008242//omega peptidase activity;GO:0016787//hydrolase activity;GO:0016787//hydrolase activity;GO:0034722//gamma-glutamyl-peptidase activity;GO:0034722//gamma-glutamyl-peptidase activity;GO:0034722//gamma-glutamyl-peptidase activity;
ENSMUSG00000069806	32.02967754	51.74148679	12.31786829	0.238065604	-2.070568904	0.015711536	1	Down Regulation	7	3381471	3416737	+	2441	Cacng7	GO:0005244;GO:0005245;GO:0005246;GO:0005246;GO:0005246;GO:0005262;GO:0005737;GO:0005737;GO:0005769;GO:0005769;GO:0005886;GO:0006811;GO:0006816;GO:0006816;GO:0016020;GO:0016020;GO:0016021;GO:0016021;GO:0016247;GO:0019226;GO:0032281;GO:0032281;GO:0032281;GO:0032281;GO:0034765;GO:0043005;GO:0043005;GO:0043025;GO:0043025;GO:0043488;GO:0043488;GO:0044300;GO:0044300;GO:0051968;GO:0070588;GO:0098839;GO:…	K04872	-	P	0IXFC;13R34;0UN7A;1B4BE;1CU96;09Y3T;0V915;0DJGP;1926H	calcium channel, voltage-dependent, gamma subunit 7 [Source:MGI Symbol;Acc:MGI:1932374]	81904	P62956;B9EJ14	ko05414(Dilated cardiomyopathy);ko05412(Arrhythmogenic right ventricular cardiomyopathy);ko05410(Hypertrophic cardiomyopathy);ko04921(Oxytocin signaling pathway);ko04261(Adrenergic signaling in cardiomyocytes);ko04260(Cardiac muscle contraction);ko04010(MAPK signaling pathway)	GO:0006811//ion transport;GO:0006816//calcium ion transport;GO:0006816//calcium ion transport;GO:0019226//transmission of nerve impulse;GO:0034765//regulation of ion transmembrane transport;GO:0043488//regulation of mRNA stability;GO:0043488//regulation of mRNA stability;GO:0051968//positive regulation of synaptic transmission, glutamatergic;GO:0070588//calcium ion transmembrane transport;GO:0098…	GO:0005737//cytoplasm;GO:0005737//cytoplasm;GO:0005769//early endosome;GO:0005769//early endosome;GO:0005886//plasma membrane;GO:0016020//membrane;GO:0016020//membrane;GO:0016021//integral component of membrane;GO:0016021//integral component of membrane;GO:0032281//AMPA glutamate receptor complex;GO:0032281//AMPA glutamate receptor complex;GO:0032281//AMPA glutamate receptor complex;GO:0032281//A…	GO:0005244//voltage-gated ion channel activity;GO:0005245//voltage-gated calcium channel activity;GO:0005246//calcium channel regulator activity;GO:0005246//calcium channel regulator activity;GO:0005246//calcium channel regulator activity;GO:0005262//calcium channel activity;GO:0016247//channel regulator activity;
ENSMUSG00000025925	176.2452613	126.8279804	225.6625423	1.779280421	0.831293902	0.015825693	1	Nodiff	1	15875870	15914276	+	4608	Terf1	GO:0000723;GO:0000723;GO:0000781;GO:0000781;GO:0000781;GO:0000783;GO:0000783;GO:0000783;GO:0001650;GO:0003677;GO:0003691;GO:0003691;GO:0003691;GO:0003720;GO:0003720;GO:0005515;GO:0005515;GO:0005515;GO:0005634;GO:0005634;GO:0005634;GO:0005634;GO:0005654;GO:0005694;GO:0005730;GO:0005737;GO:0005819;GO:0005819;GO:0005856;GO:0007004;GO:0007004;GO:0007049;GO:0008017;GO:0008017;GO:0008022;GO:0008156;GO:…	K11110	-	K	09TXW;1371B;0UJS5;1906V;1AT1J;0VBUQ;0DNJJ;1CWKB;0IIKA	telomeric repeat binding factor 1 [Source:MGI Symbol;Acc:MGI:109634]	21749	P70371	-	GO:0000723//telomere maintenance;GO:0000723//telomere maintenance;GO:0007004//telomere maintenance via telomerase;GO:0007004//telomere maintenance via telomerase;GO:0007049//cell cycle;GO:0008156//negative regulation of DNA replication;GO:0008156//negative regulation of DNA replication;GO:0032211//negative regulation of telomere maintenance via telomerase;GO:0042493//response to xenobiotic stimul…	GO:0000781//chromosome, telomeric region;GO:0000781//chromosome, telomeric region;GO:0000781//chromosome, telomeric region;GO:0000783//nuclear telomere cap complex;GO:0000783//nuclear telomere cap complex;GO:0000783//nuclear telomere cap complex;GO:0001650//fibrillar center;GO:0005634//nucleus;GO:0005634//nucleus;GO:0005634//nucleus;GO:0005634//nucleus;GO:0005654//nucleoplasm;GO:0005694//chromoso…	GO:0003677//DNA binding;GO:0003691//double-stranded telomeric DNA binding;GO:0003691//double-stranded telomeric DNA binding;GO:0003691//double-stranded telomeric DNA binding;GO:0003720//telomerase activity;GO:0003720//telomerase activity;GO:0005515//protein binding;GO:0005515//protein binding;GO:0005515//protein binding;GO:0008017//microtubule binding;GO:0008017//microtubule binding;GO:0008022//p…
ENSMUSG00000074340	16.92077478	7.122644306	26.71890526	3.751262047	1.907376047	0.016044584	1	Up Regulation	3	105881027	105894739	+	3561	Ovgp1	GO:0004568;GO:0005576;GO:0005975;GO:0006032;GO:0007338;GO:0008061;GO:0008061;GO:0015630;GO:0030133;GO:0031410;GO:0035805;GO:0043231;GO:0098595;GO:2000360;GO:0005975;GO:0008061;	K17526	-	G	0V4N2;0DF5I;1B57U;09TNW;KOG2806;12QHY;1908P;0UNDB;1CPV6	oviductal glycoprotein 1 [Source:MGI Symbol;Acc:MGI:106661]	12659	Q62010;Q54AJ4	-	GO:0005975//carbohydrate metabolic process;GO:0006032//chitin catabolic process;GO:0007338//single fertilization;GO:2000360//negative regulation of binding of sperm to zona pellucida;GO:0005975//carbohydrate metabolic process;	GO:0005576//extracellular region;GO:0015630//microtubule cytoskeleton;GO:0030133//transport vesicle;GO:0031410//cytoplasmic vesicle;GO:0035805//egg coat;GO:0043231//intracellular membrane-bounded organelle;GO:0098595//perivitelline space;	GO:0004568//chitinase activity;GO:0008061//chitin binding;GO:0008061//chitin binding;GO:0008061//chitin binding;
ENSMUSG00000061589	538.6224818	670.8436271	406.4013364	0.605806361	-0.723071369	0.016177712	1	Nodiff	10	80591040	80631295	+	8705	Dot1l	GO:0000077;GO:0000077;GO:0000781;GO:0005634;GO:0005634;GO:0005634;GO:0005634;GO:0005634;GO:0005654;GO:0005654;GO:0006281;GO:0006281;GO:0006325;GO:0006342;GO:0006348;GO:0006348;GO:0008134;GO:0008168;GO:0008284;GO:0008284;GO:0010467;GO:0016740;GO:0018024;GO:0018024;GO:0018024;GO:0018024;GO:0031151;GO:0031151;GO:0031151;GO:0032259;GO:0032991;GO:0032991;GO:0034729;GO:0034729;GO:0034729;GO:0034729;GO:…	K11427	EC:2.1.1.360	D;K;B	0URCG;1B20R;0DPVS;18UY6;0A2I0;KOG3924;0VDE2;1CYVA;13I17	DOT1-like, histone H3 methyltransferase (S. cerevisiae) [Source:MGI Symbol;Acc:MGI:2143886]	208266	Q6XZL8	ko05202(Transcriptional misregulation in cancer);ko00310(Lysine degradation)	GO:0000077//DNA damage checkpoint signaling;GO:0000077//DNA damage checkpoint signaling;GO:0006281//DNA repair;GO:0006281//DNA repair;GO:0006325//chromatin organization;GO:0006342//heterochromatin assembly;GO:0006348//subtelomeric heterochromatin assembly;GO:0006348//subtelomeric heterochromatin assembly;GO:0008284//positive regulation of cell population proliferation;GO:0008284//positive regulat…	GO:0000781//chromosome, telomeric region;GO:0005634//nucleus;GO:0005634//nucleus;GO:0005634//nucleus;GO:0005634//nucleus;GO:0005634//nucleus;GO:0005654//nucleoplasm;GO:0005654//nucleoplasm;GO:0032991//protein-containing complex;GO:0032991//protein-containing complex;GO:0043231//intracellular membrane-bounded organelle;GO:0043231//intracellular membrane-bounded organelle;GO:0000781//chromosome, te…	GO:0008134//transcription factor binding;GO:0008168//methyltransferase activity;GO:0016740//transferase activity;GO:0018024//histone-lysine N-methyltransferase activity;GO:0018024//histone-lysine N-methyltransferase activity;GO:0018024//histone-lysine N-methyltransferase activity;GO:0018024//histone-lysine N-methyltransferase activity;GO:0031151//histone methyltransferase activity (H3-K79 specifi…
ENSMUSG00000004655	549.3276054	680.0447579	418.6104529	0.615563091	-0.700021365	0.016290091	1	Nodiff	6	55313417	55325540	+	2627	Aqp1	GO:0003094;GO:0003097;GO:0003097;GO:0005223;GO:0005223;GO:0005267;GO:0005267;GO:0005372;GO:0005634;GO:0005634;GO:0005737;GO:0005737;GO:0005886;GO:0005886;GO:0005886;GO:0005887;GO:0005901;GO:0005903;GO:0005903;GO:0005903;GO:0006813;GO:0006833;GO:0006833;GO:0006833;GO:0006884;GO:0006884;GO:0006972;GO:0006972;GO:0008519;GO:0008519;GO:0008519;GO:0009725;GO:0009925;GO:0009925;GO:0009925;GO:0009992;GO:…	K09864	-	P;G	KOG0223;1CTZF;18V1Z;0UREU;1B3IW;0DJ7J;09XV3;0V8SR;13561	aquaporin 1 [Source:MGI Symbol;Acc:MGI:103201]	11826	Q02013	ko04976(Bile secretion);ko04964(Proximal tubule bicarbonate reclamation);ko04924(Renin secretion)	GO:0003094//glomerular filtration;GO:0003097//renal water transport;GO:0003097//renal water transport;GO:0006813//potassium ion transport;GO:0006833//water transport;GO:0006833//water transport;GO:0006833//water transport;GO:0006884//cell volume homeostasis;GO:0006884//cell volume homeostasis;GO:0006972//hyperosmotic response;GO:0006972//hyperosmotic response;GO:0009725//response to hormone;GO:00…	GO:0005634//nucleus;GO:0005634//nucleus;GO:0005737//cytoplasm;GO:0005737//cytoplasm;GO:0005886//plasma membrane;GO:0005886//plasma membrane;GO:0005886//plasma membrane;GO:0005887//integral component of plasma membrane;GO:0005901//caveola;GO:0005903//brush border;GO:0005903//brush border;GO:0005903//brush border;GO:0009925//basal plasma membrane;GO:0009925//basal plasma membrane;GO:0009925//basal …	GO:0005223//intracellular cGMP-activated cation channel activity;GO:0005223//intracellular cGMP-activated cation channel activity;GO:0005267//potassium channel activity;GO:0005267//potassium channel activity;GO:0005372//water transmembrane transporter activity;GO:0008519//ammonium transmembrane transporter activity;GO:0008519//ammonium transmembrane transporter activity;GO:0008519//ammonium trans…
ENSMUSG00000068250	175.1678268	125.2969554	225.0386983	1.79604283	0.844821754	0.016306592	1	Nodiff	6	149058645	149090210	-	18886	Amn1	GO:0005515;GO:0019005;GO:0031146;	-	-	S	0V3PK;0IT1V;1BBDH;1DG3W;13FJF;197DX;0WIPE;0E98A;0B60D	antagonist of mitotic exit network 1 [Source:MGI Symbol;Acc:MGI:2442933]	232566	B8JKV0	-	GO:0031146//SCF-dependent proteasomal ubiquitin-dependent protein catabolic process;	GO:0019005//SCF ubiquitin ligase complex;	GO:0005515//protein binding;
ENSMUSG00000024479	643.5712894	799.4698118	487.6727669	0.609995224	-0.713130148	0.016359816	1	Nodiff	15	54434588	54466243	+	2950	Mal2	GO:0005886;GO:0016020;GO:0016020;GO:0016021;GO:0016021;GO:0016324;GO:0019911;GO:0030285;GO:0042552;GO:0045056;GO:0045121;GO:0045121;GO:0045121;GO:0098686;GO:0098978;	-	-	V	KOG4788;131FS;0A2K4;0VDG4;0DNJY;195FG;0UGMT;1CXH0;1ASCQ	mal, T cell differentiation protein 2 [Source:MGI Symbol;Acc:MGI:2146021]	105853	Q8BI08;Q2KHK7	-	GO:0042552//myelination;GO:0045056//transcytosis;	GO:0005886//plasma membrane;GO:0016020//membrane;GO:0016020//membrane;GO:0016021//integral component of membrane;GO:0016021//integral component of membrane;GO:0016324//apical plasma membrane;GO:0030285//integral component of synaptic vesicle membrane;GO:0045121//membrane raft;GO:0045121//membrane raft;GO:0045121//membrane raft;GO:0098686//hippocampal mossy fiber to CA3 synapse;GO:0098978//glutama…	GO:0019911//structural constituent of myelin sheath;
ENSMUSG00000028484	268.7145595	198.9833524	338.4457667	1.700874785	0.766276936	0.016461039	1	Nodiff	4	83373917	83404696	-	5082	Psip1	GO:0000395;GO:0000395;GO:0000395;GO:0000785;GO:0000792;GO:0000792;GO:0003677;GO:0003682;GO:0003682;GO:0003690;GO:0003712;GO:0003713;GO:0003713;GO:0005634;GO:0005634;GO:0005634;GO:0005654;GO:0005654;GO:0006357;GO:0006979;GO:0009408;GO:0033613;GO:0033613;GO:0034399;GO:0035327;GO:0035327;GO:0045944;GO:0045944;GO:0097100;GO:0097100;GO:0000395;GO:0000395;GO:0000785;GO:0000792;GO:0000792;GO:0003677;GO:…	-	-	K	0DRYD;13JTI;0URBJ;0VFA1;1D174;18SVG;0A3RK;KOG1904;1AV4R	PC4 and SFRS1 interacting protein 1 [Source:MGI Symbol;Acc:MGI:2142116]	101739	Q99JF8	-	GO:0000395//mRNA 5'-splice site recognition;GO:0000395//mRNA 5'-splice site recognition;GO:0000395//mRNA 5'-splice site recognition;GO:0006357//regulation of transcription by RNA polymerase II;GO:0006979//response to oxidative stress;GO:0009408//response to heat;GO:0045944//positive regulation of transcription by RNA polymerase II;GO:0045944//positive regulation of transcription by RNA polymerase…	GO:0000785//chromatin;GO:0000792//heterochromatin;GO:0000792//heterochromatin;GO:0005634//nucleus;GO:0005634//nucleus;GO:0005634//nucleus;GO:0005654//nucleoplasm;GO:0005654//nucleoplasm;GO:0034399//nuclear periphery;GO:0035327//transcriptionally active chromatin;GO:0035327//transcriptionally active chromatin;GO:0000785//chromatin;GO:0000792//heterochromatin;GO:0000792//heterochromatin;GO:0005634/…	GO:0003677//DNA binding;GO:0003682//chromatin binding;GO:0003682//chromatin binding;GO:0003690//double-stranded DNA binding;GO:0003712//transcription coregulator activity;GO:0003713//transcription coactivator activity;GO:0003713//transcription coactivator activity;GO:0033613//DNA-binding transcription factor binding;GO:0033613//DNA-binding transcription factor binding;GO:0097100//supercoiled DNA …
ENSMUSG00000031903	597.574816	739.1015417	456.0480903	0.61703036	-0.696586618	0.016507091	1	Nodiff	8	106877031	106891347	+	3013	Pla2g15	GO:0006629;GO:0008374;GO:0004623;GO:0004806;GO:0005576;GO:0005615;GO:0005615;GO:0005615;GO:0005615;GO:0005615;GO:0005654;GO:0005654;GO:0005739;GO:0005764;GO:0005764;GO:0005764;GO:0006629;GO:0006629;GO:0006629;GO:0006631;GO:0006650;GO:0006650;GO:0006650;GO:0006651;GO:0006658;GO:0006658;GO:0006672;GO:0006672;GO:0006672;GO:0006672;GO:0008270;GO:0008270;GO:0008374;GO:0008374;GO:0008374;GO:0008374;GO:…	K06129	EC:3.1.1.5	I	1AU89;18V9D;0V6IX;12S4B;09VJS;KOG2369;0DGU9;0UIQZ;1CRIE	phospholipase A2, group XV [Source:MGI Symbol;Acc:MGI:2178076]	192654	Q8VEB4	ko04142(Lysosome);ko00564(Glycerophospholipid metabolism)	GO:0006629//lipid metabolic process;GO:0006629//lipid metabolic process;GO:0006629//lipid metabolic process;GO:0006629//lipid metabolic process;GO:0006631//fatty acid metabolic process;GO:0006650//glycerophospholipid metabolic process;GO:0006650//glycerophospholipid metabolic process;GO:0006650//glycerophospholipid metabolic process;GO:0006651//diacylglycerol biosynthetic process;GO:0006658//phos…	GO:0005576//extracellular region;GO:0005615//extracellular space;GO:0005615//extracellular space;GO:0005615//extracellular space;GO:0005615//extracellular space;GO:0005615//extracellular space;GO:0005654//nucleoplasm;GO:0005654//nucleoplasm;GO:0005739//mitochondrion;GO:0005764//lysosome;GO:0005764//lysosome;GO:0005764//lysosome;GO:0016020//membrane;GO:0043231//intracellular membrane-bounded organ…	GO:0008374//O-acyltransferase activity;GO:0004623//phospholipase A2 activity;GO:0004806//triglyceride lipase activity;GO:0008270//zinc ion binding;GO:0008270//zinc ion binding;GO:0008374//O-acyltransferase activity;GO:0008374//O-acyltransferase activity;GO:0008374//O-acyltransferase activity;GO:0008374//O-acyltransferase activity;GO:0008374//O-acyltransferase activity;GO:0008970//phospholipase A1…
ENSMUSG00000032198	542.5632984	713.445143	371.6814537	0.520967109	-0.940735803	0.016516501	1	Nodiff	9	21711156	21763931	-	8782	Dock6	GO:0005085;GO:0005085;GO:0005829;GO:0007264;GO:0050790;GO:0005085;GO:0007264;GO:0050790;GO:0003674;GO:0005085;GO:0005085;GO:0005737;GO:0005829;GO:0007264;GO:0008150;GO:0048471;GO:0050790;GO:0005085;GO:0007264;GO:0050790;	K21852	-	T	1CP65;18TAB;0V443;12PHF;0UFEC;1ASEG;KOG1997;09T5D;0DEGG	dedicator of cytokinesis 6 [Source:MGI Symbol;Acc:MGI:1914789]	319899	Q8VDR9;A0A1L1SQR4	-	GO:0007264//small GTPase mediated signal transduction;GO:0050790//regulation of catalytic activity;GO:0007264//small GTPase mediated signal transduction;GO:0050790//regulation of catalytic activity;GO:0007264//small GTPase mediated signal transduction;GO:0008150//biological_process;GO:0050790//regulation of catalytic activity;GO:0007264//small GTPase mediated signal transduction;GO:0050790//regul…	GO:0005829//cytosol;GO:0005737//cytoplasm;GO:0005829//cytosol;GO:0048471//perinuclear region of cytoplasm;	GO:0005085//guanyl-nucleotide exchange factor activity;GO:0005085//guanyl-nucleotide exchange factor activity;GO:0005085//guanyl-nucleotide exchange factor activity;GO:0003674//molecular_function;GO:0005085//guanyl-nucleotide exchange factor activity;GO:0005085//guanyl-nucleotide exchange factor activity;GO:0005085//guanyl-nucleotide exchange factor activity;
ENSMUSG00000029070	72.73055938	97.31050001	48.15061875	0.494814216	-1.015041146	0.016857126	1	Down Regulation	4	155924137	155928545	+	2918	Mxra8	GO:0005886;GO:0007155;GO:0016020;GO:0016021;GO:0016021;GO:0003674;GO:0005634;GO:0005737;GO:0005886;GO:0005923;GO:0007155;GO:0007155;GO:0008150;GO:0009986;GO:0016020;GO:0016021;GO:0016021;GO:0030054;GO:0042995;GO:0060170;GO:0060857;	K24402	-	S	0IJVY;1AVQK;0VBI3;13I72;0UUEF;0DN99;0A0MU;1CX5Z;191US	matrix-remodelling associated 8 [Source:MGI Symbol;Acc:MGI:1922011]	74761	Q9DBV4	-	GO:0007155//cell adhesion;GO:0007155//cell adhesion;GO:0007155//cell adhesion;GO:0008150//biological_process;GO:0060857//establishment of glial blood-brain barrier;	GO:0005886//plasma membrane;GO:0016020//membrane;GO:0016021//integral component of membrane;GO:0016021//integral component of membrane;GO:0005634//nucleus;GO:0005737//cytoplasm;GO:0005886//plasma membrane;GO:0005923//bicellular tight junction;GO:0009986//cell surface;GO:0016020//membrane;GO:0016021//integral component of membrane;GO:0016021//integral component of membrane;GO:0030054//cell junctio…	GO:0003674//molecular_function;
ENSMUSG00000024697	72.94689536	97.65746172	48.23632901	0.49393388	-1.017610164	0.016925258	1	Down Regulation	19	16413126	16588184	+	3434	Gna14	GO:0000166;GO:0001508;GO:0001664;GO:0001664;GO:0003924;GO:0003924;GO:0003924;GO:0005525;GO:0005834;GO:0005834;GO:0007165;GO:0007165;GO:0007186;GO:0007186;GO:0007188;GO:0019001;GO:0031683;GO:0031683;GO:0031826;GO:0046872;GO:0060158;GO:0001664;GO:0003924;GO:0007165;GO:0007165;GO:0007186;GO:0019001;GO:0031683;	K04636	-	T	0UGNW;09V84;1CR6C;12QYR;KOG0085;1AYKW;0V67M;0DGGR;1946A	guanine nucleotide binding protein, alpha 14 [Source:MGI Symbol;Acc:MGI:95769]	14675	P30677;Q8CBT5;Q8C3M7	ko05146(Amoebiasis);ko05142(Chagas disease);ko04020(Calcium signaling pathway)	GO:0001508//action potential;GO:0007165//signal transduction;GO:0007165//signal transduction;GO:0007186//G protein-coupled receptor signaling pathway;GO:0007186//G protein-coupled receptor signaling pathway;GO:0007188//adenylate cyclase-modulating G protein-coupled receptor signaling pathway;GO:0060158//phospholipase C-activating dopamine receptor signaling pathway;GO:0007165//signal transduction…	GO:0005834//heterotrimeric G-protein complex;GO:0005834//heterotrimeric G-protein complex;	GO:0000166//nucleotide binding;GO:0001664//G protein-coupled receptor binding;GO:0001664//G protein-coupled receptor binding;GO:0003924//GTPase activity;GO:0003924//GTPase activity;GO:0003924//GTPase activity;GO:0005525//GTP binding;GO:0019001//guanyl nucleotide binding;GO:0031683//G-protein beta/gamma-subunit complex binding;GO:0031683//G-protein beta/gamma-subunit complex binding;GO:0031826//ty…
ENSMUSG00000027954	742.1895601	570.0324191	914.3467011	1.604025789	0.681697338	0.017004763	1	Nodiff	3	89179040	89188449	-	1830	Efna1	GO:0000122;GO:0001525;GO:0001934;GO:0001934;GO:0003180;GO:0003183;GO:0003199;GO:0005515;GO:0005576;GO:0005886;GO:0005886;GO:0007411;GO:0010719;GO:0014028;GO:0016020;GO:0016020;GO:0016477;GO:0016477;GO:0030182;GO:0031225;GO:0033628;GO:0033628;GO:0034446;GO:0034446;GO:0043409;GO:0043410;GO:0043535;GO:0045765;GO:0046658;GO:0046658;GO:0046875;GO:0046875;GO:0046875;GO:0046875;GO:0048013;GO:0048013;GO:…	K05462	-	T	0A0XA;0DNIJ;1CXFU;0VA0A;KOG3858;192P4;1B128;0UK31;13KDT	ephrin A1 [Source:MGI Symbol;Acc:MGI:103236]	13636	P52793;Q9D7K8	ko05206(MicroRNAs in cancer);ko04360(Axon guidance);ko04151(PI3K-Akt signaling pathway);ko04015(Rap1 signaling pathway);ko04014(Ras signaling pathway);ko04010(MAPK signaling pathway)	GO:0000122//negative regulation of transcription by RNA polymerase II;GO:0001525//angiogenesis;GO:0001934//positive regulation of protein phosphorylation;GO:0001934//positive regulation of protein phosphorylation;GO:0003180//aortic valve morphogenesis;GO:0003183//mitral valve morphogenesis;GO:0003199//endocardial cushion to mesenchymal transition involved in heart valve formation;GO:0007411//axon…	GO:0005576//extracellular region;GO:0005886//plasma membrane;GO:0005886//plasma membrane;GO:0016020//membrane;GO:0016020//membrane;GO:0031225//anchored component of membrane;GO:0046658//anchored component of plasma membrane;GO:0046658//anchored component of plasma membrane;GO:0016020//membrane;GO:0016020//membrane;GO:0005886//plasma membrane;GO:0016020//membrane;GO:0016020//membrane;GO:0031225//a…	GO:0005515//protein binding;GO:0046875//ephrin receptor binding;GO:0046875//ephrin receptor binding;GO:0046875//ephrin receptor binding;GO:0046875//ephrin receptor binding;GO:0046875//ephrin receptor binding;
ENSMUSG00000041782	81.98984564	118.6031206	45.37657066	0.382591709	-1.386122483	0.017197973	1	Down Regulation	1	135746336	135761080	+	3400	Lad1	GO:0005198;GO:0005576;GO:0005604;GO:0015629;GO:0015629;	-	-	S	0A27U;0VD3Q;0UNZN;0DPVZ;1CYVF;1AYHZ;0IIRJ;18WMH;13R1N	ladinin [Source:MGI Symbol;Acc:MGI:109343]	16763	P57016	-	-	GO:0005576//extracellular region;GO:0005604//basement membrane;GO:0015629//actin cytoskeleton;GO:0015629//actin cytoskeleton;	GO:0005198//structural molecule activity;
ENSMUSG00000062075	180.6598343	230.7251618	130.5945067	0.566017619	-0.821081133	0.017212252	1	Nodiff	10	80737037	80754079	-	4286	Lmnb2	GO:0005882;GO:0031965;GO:0042802;GO:0005634;GO:0005634;GO:0005635;GO:0005637;GO:0005638;GO:0005882;GO:0016020;GO:0031965;GO:0042802;GO:0005634;GO:0005634;GO:0005635;GO:0005637;GO:0005638;GO:0005882;GO:0016020;GO:0031965;GO:0042802;	K07611	-	Z;D;Y	18TAE;1CRS3;1B2R9;0V6SA;12PTX;09VTI;0UJ2F;0DH1W;KOG0977	lamin B2 [Source:MGI Symbol;Acc:MGI:96796]	16907	P21619	ko04214(Apoptosis - fly);ko04210(Apoptosis)	-	GO:0005882//intermediate filament;GO:0031965//nuclear membrane;GO:0005634//nucleus;GO:0005634//nucleus;GO:0005635//nuclear envelope;GO:0005637//nuclear inner membrane;GO:0005638//lamin filament;GO:0005882//intermediate filament;GO:0016020//membrane;GO:0031965//nuclear membrane;GO:0005634//nucleus;GO:0005634//nucleus;GO:0005635//nuclear envelope;GO:0005637//nuclear inner membrane;GO:0005638//lamin…	GO:0042802//identical protein binding;GO:0042802//identical protein binding;GO:0042802//identical protein binding;
ENSMUSG00000039701	108.3577728	75.12158626	141.5939593	1.884863811	0.914460286	0.017497852	1	Nodiff	3	122725142	122778159	-	12572	Usp53	GO:0001508;GO:0005515;GO:0005911;GO:0005911;GO:0005923;GO:0006508;GO:0006915;GO:0007605;GO:0007605;GO:0010996;GO:0010996;GO:0018215;GO:0030054;GO:0051402;GO:0004843;GO:0016579;GO:0018215;GO:0004843;GO:0016579;GO:0018215;GO:0001508;GO:0004843;GO:0005515;GO:0005911;GO:0005911;GO:0005923;GO:0006508;GO:0006915;GO:0007605;GO:0007605;GO:0010996;GO:0010996;GO:0016579;GO:0018215;GO:0030054;GO:0051402;	-	-	O	0DJQ2;1CUH1;09Y9F;1B1YN;0V96W;KOG1887;0UJYX;12N9S;19101	ubiquitin specific peptidase 53 [Source:MGI Symbol;Acc:MGI:2139607]	99526	P15975	-	GO:0001508//action potential;GO:0006508//proteolysis;GO:0006915//apoptotic process;GO:0007605//sensory perception of sound;GO:0007605//sensory perception of sound;GO:0010996//response to auditory stimulus;GO:0010996//response to auditory stimulus;GO:0018215//protein phosphopantetheinylation;GO:0051402//neuron apoptotic process;GO:0016579//protein deubiquitination;GO:0018215//protein phosphopantet…	GO:0005911//cell-cell junction;GO:0005911//cell-cell junction;GO:0005923//bicellular tight junction;GO:0030054//cell junction;GO:0005911//cell-cell junction;GO:0005911//cell-cell junction;GO:0005923//bicellular tight junction;GO:0030054//cell junction;	GO:0005515//protein binding;GO:0004843//thiol-dependent deubiquitinase;GO:0004843//thiol-dependent deubiquitinase;GO:0004843//thiol-dependent deubiquitinase;GO:0005515//protein binding;
ENSMUSG00000071226	280.0007421	209.4473181	350.5541662	1.673710456	0.74304997	0.017726801	1	Nodiff	6	120643330	120748151	+	17082	Cecr2	GO:0000791;GO:0000791;GO:0001842;GO:0001843;GO:0003674;GO:0005634;GO:0006325;GO:0007338;GO:0007338;GO:0021915;GO:0031010;GO:0043044;GO:0043044;GO:0043044;GO:0060122;GO:0090102;GO:0090537;GO:0090537;GO:0090537;GO:0097194;GO:0000791;GO:0000791;GO:0001842;GO:0001843;GO:0003674;GO:0005634;GO:0005634;GO:0006325;GO:0007338;GO:0007338;GO:0021915;GO:0031010;GO:0043044;GO:0043044;GO:0043044;GO:0043044;GO:…	-	-	K;B	0V6YP;0DJ91;KOG1472;09W09;13H8K;1CU12;18Y0N;1AVWB;0UJE6	CECR2, histone acetyl-lysine reader [Source:MGI Symbol;Acc:MGI:1923799]	330409	E9Q2Z1	-	GO:0001842//neural fold formation;GO:0001843//neural tube closure;GO:0006325//chromatin organization;GO:0007338//single fertilization;GO:0007338//single fertilization;GO:0021915//neural tube development;GO:0043044//chromatin remodeling;GO:0043044//chromatin remodeling;GO:0043044//chromatin remodeling;GO:0060122//inner ear receptor cell stereocilium organization;GO:0090102//cochlea development;GO:…	GO:0000791//euchromatin;GO:0000791//euchromatin;GO:0005634//nucleus;GO:0031010//ISWI-type complex;GO:0090537//CERF complex;GO:0090537//CERF complex;GO:0090537//CERF complex;GO:0000791//euchromatin;GO:0000791//euchromatin;GO:0005634//nucleus;GO:0005634//nucleus;GO:0031010//ISWI-type complex;GO:0090537//CERF complex;GO:0090537//CERF complex;GO:0090537//CERF complex;GO:0090537//CERF complex;GO:00905…	GO:0003674//molecular_function;GO:0003674//molecular_function;
ENSMUSG00000027365	872.8399715	673.287317	1072.392626	1.592771168	0.671539011	0.017930374	1	Nodiff	2	126633485	126718150	-	11315	Trpm7	GO:0000166;GO:0001726;GO:0003779;GO:0004672;GO:0004674;GO:0004674;GO:0005216;GO:0005261;GO:0005261;GO:0005262;GO:0005262;GO:0005262;GO:0005515;GO:0005524;GO:0005524;GO:0005737;GO:0005886;GO:0005887;GO:0006468;GO:0006468;GO:0006811;GO:0006811;GO:0006812;GO:0006816;GO:0006816;GO:0006816;GO:0007613;GO:0010961;GO:0010961;GO:0012501;GO:0016020;GO:0016020;GO:0016021;GO:0016021;GO:0016021;GO:0016301;GO:…	K04982	EC:2.7.11.1	P	18UT0;12RHT;0V4TP;09UNQ;1CSMC;1B3EV;0UU5V;KOG3614;0DHWS	transient receptor potential cation channel, subfamily M, member 7 [Source:MGI Symbol;Acc:MGI:1929996]	58800	Q923J1	ko04978(Mineral absorption);ko04621(NOD-like receptor signaling pathway);ko04218(Cellular senescence);ko04217(Necroptosis)	GO:0006468//protein phosphorylation;GO:0006468//protein phosphorylation;GO:0006811//ion transport;GO:0006811//ion transport;GO:0006812//cation transport;GO:0006816//calcium ion transport;GO:0006816//calcium ion transport;GO:0006816//calcium ion transport;GO:0007613//memory;GO:0010961//cellular magnesium ion homeostasis;GO:0010961//cellular magnesium ion homeostasis;GO:0012501//programmed cell dea…	GO:0001726//ruffle;GO:0005737//cytoplasm;GO:0005886//plasma membrane;GO:0005887//integral component of plasma membrane;GO:0016020//membrane;GO:0016020//membrane;GO:0016021//integral component of membrane;GO:0016021//integral component of membrane;GO:0016021//integral component of membrane;GO:0030672//synaptic vesicle membrane;GO:0043005//neuron projection;GO:0043025//neuronal cell body;GO:0043196…	GO:0000166//nucleotide binding;GO:0003779//actin binding;GO:0004672//protein kinase activity;GO:0004674//protein serine/threonine kinase activity;GO:0004674//protein serine/threonine kinase activity;GO:0005216//ion channel activity;GO:0005261//cation channel activity;GO:0005261//cation channel activity;GO:0005262//calcium channel activity;GO:0005262//calcium channel activity;GO:0005262//calcium c…
ENSMUSG00000056216	835.3239336	643.0827462	1027.565121	1.597873877	0.676153538	0.018076503	1	Nodiff	7	34745847	34755998	-	5621	Cebpg	GO:0000785;GO:0000978;GO:0000978;GO:0000981;GO:0001228;GO:0001228;GO:0001889;GO:0001889;GO:0003677;GO:0003677;GO:0003677;GO:0003677;GO:0003690;GO:0003690;GO:0003700;GO:0005515;GO:0005515;GO:0005634;GO:0005654;GO:0005654;GO:0006337;GO:0006338;GO:0006355;GO:0006357;GO:0006357;GO:0006357;GO:0006357;GO:0006955;GO:0008134;GO:0008134;GO:0008134;GO:0016071;GO:0030183;GO:0032729;GO:0042267;GO:0042802;GO:…	K10049	-	K	0E96X;0WIM4;0B5Y8;0ISXZ;1DG2N;0V3NS;13FFQ	CCAAT/enhancer binding protein (C/EBP), gamma [Source:MGI Symbol;Acc:MGI:104982]	12611	P53568;Q54AJ1	ko05152(Tuberculosis)	GO:0001889//liver development;GO:0001889//liver development;GO:0006337//nucleosome disassembly;GO:0006338//chromatin remodeling;GO:0006355//regulation of transcription, DNA-templated;GO:0006357//regulation of transcription by RNA polymerase II;GO:0006357//regulation of transcription by RNA polymerase II;GO:0006357//regulation of transcription by RNA polymerase II;GO:0006357//regulation of transcr…	GO:0000785//chromatin;GO:0005634//nucleus;GO:0005654//nucleoplasm;GO:0005654//nucleoplasm;GO:0000785//chromatin;GO:0005634//nucleus;GO:0005654//nucleoplasm;	GO:0000978//RNA polymerase II cis-regulatory region sequence-specific DNA binding;GO:0000978//RNA polymerase II cis-regulatory region sequence-specific DNA binding;GO:0000981//DNA-binding transcription factor activity, RNA polymerase II-specific;GO:0001228//DNA-binding transcription activator activity, RNA polymerase II-specific;GO:0001228//DNA-binding transcription activator activity, RNA polyme…
ENSMUSG00000034105	109.4431396	143.1189711	75.76730812	0.529400872	-0.917567523	0.018089603	1	Nodiff	8	120486815	120505155	-	4132	Meak7	GO:0003674;GO:0005654;GO:0005654;GO:0005730;GO:0005730;GO:0005737;GO:0005737;GO:0005737;GO:0005764;GO:0005765;GO:0005765;GO:0005765;GO:0005829;GO:0005829;GO:0016020;GO:0016020;GO:0016020;GO:0030334;GO:0030334;GO:0030334;GO:0031667;GO:0031667;GO:0031667;GO:0031929;GO:0031929;GO:0031929;GO:0032868;GO:0032868;GO:0032868;GO:0042127;GO:0042127;GO:0042127;GO:0043200;GO:0043200;GO:0043200;GO:0150032;GO:…	-	-	S	0UP3A;1B18Z;KOG2557;09Y51;1339X;1CRW4;0VDYH;0DH5W;1922E	MTOR associated protein , eak-7 homolog [Source:MGI Symbol;Acc:MGI:1921597]	74347	Q8K0P3	-	GO:0030334//regulation of cell migration;GO:0030334//regulation of cell migration;GO:0030334//regulation of cell migration;GO:0031667//response to nutrient levels;GO:0031667//response to nutrient levels;GO:0031667//response to nutrient levels;GO:0031929//TOR signaling;GO:0031929//TOR signaling;GO:0031929//TOR signaling;GO:0032868//response to insulin;GO:0032868//response to insulin;GO:0032868//re…	GO:0005654//nucleoplasm;GO:0005654//nucleoplasm;GO:0005730//nucleolus;GO:0005730//nucleolus;GO:0005737//cytoplasm;GO:0005737//cytoplasm;GO:0005737//cytoplasm;GO:0005764//lysosome;GO:0005765//lysosomal membrane;GO:0005765//lysosomal membrane;GO:0005765//lysosomal membrane;GO:0005829//cytosol;GO:0005829//cytosol;GO:0016020//membrane;GO:0016020//membrane;GO:0016020//membrane;	GO:0003674//molecular_function;
ENSMUSG00000090942	429.3962436	62.36697722	796.4255099	12.76998735	3.67468519	0.01813225	1	Up Regulation	18	60426452	60436088	+	3297	F830016B08Rik	GO:0003924;GO:0005525;GO:0005789;GO:0006952;GO:0016020;GO:0016020;GO:0016021;GO:0035458;	-	-	S	194E7;0VBXP;13J01;0DQAB;0USXH;0A2NU;1CZCD;0IJSM;1B4YY	RIKEN cDNA F830016B08 gene [Source:MGI Symbol;Acc:MGI:3588218]	240328	G3UWE2	-	GO:0006952//defense response;GO:0035458//cellular response to interferon-beta;	GO:0005789//endoplasmic reticulum membrane;GO:0016020//membrane;GO:0016020//membrane;GO:0016021//integral component of membrane;	GO:0003924//GTPase activity;GO:0005525//GTP binding;
ENSMUSG00000025278	1827.988677	2227.521144	1428.456211	0.641276162	-0.640982315	0.018211627	1	Nodiff	14	14518185	14651816	-	9198	Flnb	GO:0001725;GO:0003334;GO:0003382;GO:0003779;GO:0003779;GO:0005515;GO:0005634;GO:0005634;GO:0005737;GO:0005737;GO:0005829;GO:0005856;GO:0005886;GO:0005903;GO:0005925;GO:0005938;GO:0007519;GO:0030018;GO:0030036;GO:0030036;GO:0030154;GO:0042802;GO:0043005;GO:0043005;GO:0043025;GO:0043025;GO:0045335;GO:0071346;	K04437	-	Z	0V4XN;0UM1B;KOG0518;1AWHC;18XE3;0DIHA;09TYR;1CT7V;12NFR	filamin, beta [Source:MGI Symbol;Acc:MGI:2446089]	286940	Q80X90	ko05205(Proteoglycans in cancer);ko05132(Salmonella infection);ko04510(Focal adhesion);ko04010(MAPK signaling pathway)	GO:0003334//keratinocyte development;GO:0003382//epithelial cell morphogenesis;GO:0007519//skeletal muscle tissue development;GO:0030036//actin cytoskeleton organization;GO:0030036//actin cytoskeleton organization;GO:0030154//cell differentiation;GO:0071346//cellular response to interferon-gamma;	GO:0001725//stress fiber;GO:0005634//nucleus;GO:0005634//nucleus;GO:0005737//cytoplasm;GO:0005737//cytoplasm;GO:0005829//cytosol;GO:0005856//cytoskeleton;GO:0005886//plasma membrane;GO:0005903//brush border;GO:0005925//focal adhesion;GO:0005938//cell cortex;GO:0030018//Z disc;GO:0043005//neuron projection;GO:0043005//neuron projection;GO:0043025//neuronal cell body;GO:0043025//neuronal cell body;…	GO:0003779//actin binding;GO:0003779//actin binding;GO:0005515//protein binding;GO:0042802//identical protein binding;
ENSMUSG00000008035	729.3990921	972.9695868	485.8285974	0.499325574	-1.001947296	0.018346874	1	Down Regulation	X	10581252	10585929	+	2128	Mid1ip1	GO:0005634;GO:0005737;GO:0005515;GO:0005515;GO:0005515;GO:0005634;GO:0005634;GO:0005737;GO:0005737;GO:0005829;GO:0005829;GO:0005856;GO:0005874;GO:0006629;GO:0007026;GO:0008022;GO:0015630;GO:0042802;GO:0045723;GO:0046890;GO:0046890;GO:0046890;GO:0046890;GO:0051258;GO:0051351;GO:0005515;GO:0005515;GO:0005515;GO:0005634;GO:0005634;GO:0005737;GO:0005737;GO:0005829;GO:0005829;GO:0005856;GO:0005874;GO:…	-	-	Z;O	1B0H4;192VA;1D1TV;0DSHU;13HGF;0IGNP;0VFKX;0UFKU;0A53T	Mid1 interacting protein 1 (gastrulation specific G12-like (zebrafish)) [Source:MGI Symbol;Acc:MGI:1915291]	68041	Q9CQ20;Q4FK31	-	GO:0006629//lipid metabolic process;GO:0007026//negative regulation of microtubule depolymerization;GO:0045723//positive regulation of fatty acid biosynthetic process;GO:0046890//regulation of lipid biosynthetic process;GO:0046890//regulation of lipid biosynthetic process;GO:0046890//regulation of lipid biosynthetic process;GO:0046890//regulation of lipid biosynthetic process;GO:0051258//protein …	GO:0005634//nucleus;GO:0005737//cytoplasm;GO:0005634//nucleus;GO:0005634//nucleus;GO:0005737//cytoplasm;GO:0005737//cytoplasm;GO:0005829//cytosol;GO:0005829//cytosol;GO:0005856//cytoskeleton;GO:0005874//microtubule;GO:0015630//microtubule cytoskeleton;GO:0005634//nucleus;GO:0005634//nucleus;GO:0005737//cytoplasm;GO:0005737//cytoplasm;GO:0005829//cytosol;GO:0005829//cytosol;GO:0005856//cytoskeleto…	GO:0005515//protein binding;GO:0005515//protein binding;GO:0005515//protein binding;GO:0008022//protein C-terminus binding;GO:0042802//identical protein binding;GO:0005515//protein binding;GO:0005515//protein binding;GO:0005515//protein binding;GO:0008022//protein C-terminus binding;GO:0042802//identical protein binding;
ENSMUSG00000046794	7450.583923	9074.462431	5826.705415	0.642099238	-0.639131808	0.018353601	1	Nodiff	8	35842893	35855293	+	6216	Ppp1r3b	GO:0000164;GO:0000164;GO:0000164;GO:0004721;GO:0005975;GO:0005977;GO:0005977;GO:0005979;GO:0005979;GO:0005981;GO:0005981;GO:0006470;GO:0008157;GO:0019888;GO:0019888;GO:0019899;GO:0042587;GO:0043231;GO:0043666;GO:0050196;GO:2001069;GO:0000164;GO:0000164;GO:0000164;GO:0004721;GO:0005975;GO:0005977;GO:0005977;GO:0005979;GO:0005979;GO:0005981;GO:0005981;GO:0006470;GO:0008157;GO:0019888;GO:0019888;GO:…	K07189	-	O;T;K	1CZE5;18S6I;0USW9;0V80C;0DKVR;13PZK;1B4G3;KOG3986;0A2QG	protein phosphatase 1, regulatory subunit 3B [Source:MGI Symbol;Acc:MGI:2177268]	244416	Q8C767	ko04931(Insulin resistance);ko04910(Insulin signaling pathway)	GO:0005975//carbohydrate metabolic process;GO:0005977//glycogen metabolic process;GO:0005977//glycogen metabolic process;GO:0005979//regulation of glycogen biosynthetic process;GO:0005979//regulation of glycogen biosynthetic process;GO:0005981//regulation of glycogen catabolic process;GO:0005981//regulation of glycogen catabolic process;GO:0006470//protein dephosphorylation;GO:0043666//regulation…	GO:0000164//protein phosphatase type 1 complex;GO:0000164//protein phosphatase type 1 complex;GO:0000164//protein phosphatase type 1 complex;GO:0042587//glycogen granule;GO:0043231//intracellular membrane-bounded organelle;GO:0000164//protein phosphatase type 1 complex;GO:0000164//protein phosphatase type 1 complex;GO:0000164//protein phosphatase type 1 complex;GO:0042587//glycogen granule;GO:004…	GO:0004721//phosphoprotein phosphatase activity;GO:0008157//protein phosphatase 1 binding;GO:0019888//protein phosphatase regulator activity;GO:0019888//protein phosphatase regulator activity;GO:0019899//enzyme binding;GO:0050196//[phosphorylase] phosphatase activity;GO:2001069//glycogen binding;GO:0004721//phosphoprotein phosphatase activity;GO:0008157//protein phosphatase 1 binding;GO:0019888//…
ENSMUSG00000116138	371.7732644	463.3140041	280.2325247	0.604843631	-0.72536588	0.018449696	1	Nodiff	15	76605665	76608045	-	2381	C030006K11Rik	GO:0003674;GO:0005739;GO:0008150;	-	-	S	0IW92;0A3GU;13R7X;18ZRZ;0VEBS;0UP9B;1D08U;1AYUV;0DR3V	RIKEN cDNA C030006K11 gene [Source:MGI Symbol;Acc:MGI:1925941]	223665	Q8VE95	-	GO:0008150//biological_process;	GO:0005739//mitochondrion;	GO:0003674//molecular_function;
ENSMUSG00000021944	241.3276522	303.6949239	178.9603805	0.589276825	-0.762982565	0.01863873	1	Nodiff	14	63436371	63509141	-	3904	Gata4	GO:0000785;GO:0000785;GO:0000976;GO:0000977;GO:0000978;GO:0000978;GO:0000978;GO:0000981;GO:0000981;GO:0000981;GO:0000981;GO:0000981;GO:0000987;GO:0001085;GO:0001228;GO:0001701;GO:0001702;GO:0001706;GO:0001934;GO:0001947;GO:0003007;GO:0003151;GO:0003180;GO:0003181;GO:0003181;GO:0003190;GO:0003192;GO:0003195;GO:0003197;GO:0003197;GO:0003215;GO:0003229;GO:0003279;GO:0003281;GO:0003289;GO:0003290;GO:…	K09183	-	K	0UNSJ;KOG1601;18S2T;13JTS;1CWT0;0DMX9;0VB6C;0A0AE;1AW8W	GATA binding protein 4 [Source:MGI Symbol;Acc:MGI:95664]	14463	Q08369;Q3UYJ1	ko04919(Thyroid hormone signaling pathway);ko04530(Tight junction);ko04218(Cellular senescence);ko04022(cGMP-PKG signaling pathway)	GO:0001701//in utero embryonic development;GO:0001702//gastrulation with mouth forming second;GO:0001706//endoderm formation;GO:0001934//positive regulation of protein phosphorylation;GO:0001947//heart looping;GO:0003007//heart morphogenesis;GO:0003151//outflow tract morphogenesis;GO:0003180//aortic valve morphogenesis;GO:0003181//atrioventricular valve morphogenesis;GO:0003181//atrioventricular …	GO:0000785//chromatin;GO:0000785//chromatin;GO:0005634//nucleus;GO:0005634//nucleus;GO:0005634//nucleus;GO:0005634//nucleus;GO:0016604//nuclear body;GO:0090575//RNA polymerase II transcription regulator complex;GO:0005634//nucleus;GO:0005634//nucleus;GO:0005634//nucleus;GO:0005634//nucleus;GO:0016604//nuclear body;GO:0090575//RNA polymerase II transcription regulator complex;GO:0005634//nucleus;	GO:0000976//transcription cis-regulatory region binding;GO:0000977//RNA polymerase II transcription regulatory region sequence-specific DNA binding;GO:0000978//RNA polymerase II cis-regulatory region sequence-specific DNA binding;GO:0000978//RNA polymerase II cis-regulatory region sequence-specific DNA binding;GO:0000978//RNA polymerase II cis-regulatory region sequence-specific DNA binding;GO:00…
ENSMUSG00000046404	210.7309652	150.1315288	271.3304017	1.807284611	0.85382372	0.018703716	1	Nodiff	1	130645064	130652095	+	6128	Yod1	GO:0004843;GO:0004843;GO:0004843;GO:0004843;GO:0004843;GO:0005737;GO:0005737;GO:0005737;GO:0005829;GO:0006508;GO:0006986;GO:0008233;GO:0008234;GO:0016236;GO:0016236;GO:0016236;GO:0016579;GO:0016579;GO:0016787;GO:0018215;GO:0030433;GO:0030433;GO:0030433;GO:0030433;GO:0030433;GO:0030968;GO:0030968;GO:0030968;GO:0030968;GO:0031625;GO:0031625;GO:0035523;GO:0035523;GO:0035523;GO:0035871;GO:0035871;GO:…	K13719	EC:3.1.2.-	O	0UPG1;0V9ZS;KOG3288;13J02;1CVBR;1AWPX;09Z2A;18XM4;0DKHP	YOD1 deubiquitinase [Source:MGI Symbol;Acc:MGI:2442596]	226418	Q8CB27	ko04141(Protein processing in endoplasmic reticulum)	GO:0006508//proteolysis;GO:0006986//response to unfolded protein;GO:0016236//macroautophagy;GO:0016236//macroautophagy;GO:0016236//macroautophagy;GO:0016579//protein deubiquitination;GO:0016579//protein deubiquitination;GO:0018215//protein phosphopantetheinylation;GO:0030433//ubiquitin-dependent ERAD pathway;GO:0030433//ubiquitin-dependent ERAD pathway;GO:0030433//ubiquitin-dependent ERAD pathway…	GO:0005737//cytoplasm;GO:0005737//cytoplasm;GO:0005737//cytoplasm;GO:0005829//cytosol;	GO:0004843//thiol-dependent deubiquitinase;GO:0004843//thiol-dependent deubiquitinase;GO:0004843//thiol-dependent deubiquitinase;GO:0004843//thiol-dependent deubiquitinase;GO:0004843//thiol-dependent deubiquitinase;GO:0008233//peptidase activity;GO:0008234//cysteine-type peptidase activity;GO:0016787//hydrolase activity;GO:0031625//ubiquitin protein ligase binding;GO:0031625//ubiquitin protein li…
ENSMUSG00000039826	134.5570177	173.9481038	95.16593172	0.547093815	-0.870139849	0.018934391	1	Nodiff	2	29651236	29678514	-	6316	Trub2	GO:0001522;GO:0003723;GO:0006396;GO:0009451;GO:0009982;GO:0001522;GO:0003723;GO:0009451;GO:0009982;GO:0001522;GO:0003723;GO:0005739;GO:0005759;GO:0006396;GO:0006397;GO:0008033;GO:0009451;GO:0009982;GO:0016853;GO:0070131;GO:0070131;GO:0001522;GO:0003723;GO:0009451;GO:0009982;GO:0001522;GO:0003723;GO:0006396;GO:0009451;GO:0009982;GO:0001522;GO:0003723;GO:0009451;GO:0009982;	K23497	EC:5.4.99.-	J	1B513;KOG2559;0VBUD;0DNJB;0UQ3Z;13IXI;1CWS4;18YZ8;0A0Y2	TruB pseudouridine (psi) synthase family member 2 [Source:MGI Symbol;Acc:MGI:2442186]	227682	Q91WG3	-	GO:0001522//pseudouridine synthesis;GO:0006396//RNA processing;GO:0009451//RNA modification;GO:0001522//pseudouridine synthesis;GO:0009451//RNA modification;GO:0001522//pseudouridine synthesis;GO:0006396//RNA processing;GO:0006397//mRNA processing;GO:0008033//tRNA processing;GO:0009451//RNA modification;GO:0070131//positive regulation of mitochondrial translation;GO:0070131//positive regulation o…	GO:0005739//mitochondrion;GO:0005759//mitochondrial matrix;	GO:0003723//RNA binding;GO:0009982//pseudouridine synthase activity;GO:0003723//RNA binding;GO:0009982//pseudouridine synthase activity;GO:0003723//RNA binding;GO:0009982//pseudouridine synthase activity;GO:0016853//isomerase activity;GO:0003723//RNA binding;GO:0009982//pseudouridine synthase activity;GO:0003723//RNA binding;GO:0009982//pseudouridine synthase activity;GO:0003723//RNA binding;GO:0…
ENSMUSG00000020863	844.0708614	649.1846227	1038.9571	1.600403127	0.678435353	0.01899119	1	Nodiff	11	94178716	94212814	-	7278	Luc7l3	GO:0003677;GO:0003729;GO:0003729;GO:0003729;GO:0003729;GO:0005634;GO:0005634;GO:0005654;GO:0005685;GO:0005685;GO:0006376;GO:0006376;GO:0006397;GO:0008380;GO:0008380;GO:0016607;GO:0016607;GO:0071004;GO:0003677;GO:0003729;GO:0003729;GO:0003729;GO:0003729;GO:0005634;GO:0005634;GO:0005654;GO:0005685;GO:0005685;GO:0006376;GO:0006376;GO:0006397;GO:0008380;GO:0008380;GO:0016607;GO:0016607;GO:0071004;GO:…	-	-	A	0V9W3;1B28Z;KOG0796;1923P;0UPAY;0DKDE;12SDK;1CV7E;09YYD	LUC7-like 3 (S. cerevisiae) [Source:MGI Symbol;Acc:MGI:1914934]	67684	Q5SUF2	-	GO:0006376//mRNA splice site selection;GO:0006376//mRNA splice site selection;GO:0006397//mRNA processing;GO:0008380//RNA splicing;GO:0008380//RNA splicing;GO:0006376//mRNA splice site selection;GO:0006376//mRNA splice site selection;GO:0006397//mRNA processing;GO:0008380//RNA splicing;GO:0008380//RNA splicing;GO:0006376//mRNA splice site selection;GO:0006376//mRNA splice site selection;GO:000639…	GO:0005634//nucleus;GO:0005634//nucleus;GO:0005654//nucleoplasm;GO:0005685//U1 snRNP;GO:0005685//U1 snRNP;GO:0016607//nuclear speck;GO:0016607//nuclear speck;GO:0071004//U2-type prespliceosome;GO:0005634//nucleus;GO:0005634//nucleus;GO:0005654//nucleoplasm;GO:0005685//U1 snRNP;GO:0005685//U1 snRNP;GO:0016607//nuclear speck;GO:0016607//nuclear speck;GO:0071004//U2-type prespliceosome;GO:0005634//n…	GO:0003677//DNA binding;GO:0003729//mRNA binding;GO:0003729//mRNA binding;GO:0003729//mRNA binding;GO:0003729//mRNA binding;GO:0003677//DNA binding;GO:0003729//mRNA binding;GO:0003729//mRNA binding;GO:0003729//mRNA binding;GO:0003729//mRNA binding;GO:0003677//DNA binding;GO:0003729//mRNA binding;GO:0003729//mRNA binding;GO:0003729//mRNA binding;GO:0003729//mRNA binding;GO:0003677//DNA binding;GO:…
ENSMUSG00000050555	38.493265	20.74989153	56.23663847	2.710213612	1.438406566	0.019055705	1	Up Regulation	9	35472116	35481694	-	5970	Hyls1	GO:0005634;GO:0005737;GO:0005737;GO:0005813;GO:0005814;GO:0005829;GO:0005856;GO:0005886;GO:0005929;GO:0030030;GO:0042995;	K16472	-	S	0J0N2;1CXXV;0DP04;0UICQ;0A1CQ;13VQ9;18T4D;0VBY0;1ATX0	HYLS1, centriolar and ciliogenesis associated [Source:MGI Symbol;Acc:MGI:1924082]	76832	Q9CXX0;A0A0R4J1K7	-	GO:0030030//cell projection organization;	GO:0005634//nucleus;GO:0005737//cytoplasm;GO:0005737//cytoplasm;GO:0005813//centrosome;GO:0005814//centriole;GO:0005829//cytosol;GO:0005856//cytoskeleton;GO:0005886//plasma membrane;GO:0005929//cilium;GO:0042995//cell projection;	-
ENSMUSG00000032349	9622.962629	12250.08882	6995.836435	0.571084548	-0.808223746	0.019151953	1	Nodiff	9	77824646	77891801	+	3522	Elovl5	GO:0005783;GO:0005783;GO:0005783;GO:0005783;GO:0005789;GO:0006629;GO:0006631;GO:0006633;GO:0006636;GO:0009922;GO:0009922;GO:0009922;GO:0009922;GO:0009922;GO:0009922;GO:0016020;GO:0016021;GO:0016021;GO:0016740;GO:0019367;GO:0019367;GO:0030148;GO:0030176;GO:0030425;GO:0034625;GO:0034625;GO:0034625;GO:0034625;GO:0034626;GO:0034626;GO:0034626;GO:0034626;GO:0034626;GO:0035338;GO:0042761;GO:0042761;GO:…	K10244	EC:2.3.1.199	I	0DG9Y;12RAT;09V0N;18T13;1B2FN;0V60B;0UHZZ;KOG3071;1CQZC	ELOVL family member 5, elongation of long chain fatty acids (yeast) [Source:MGI Symbol;Acc:MGI:1916051]	68801	Q8BHI7	ko01040(Biosynthesis of unsaturated fatty acids);ko00062(Fatty acid elongation)	GO:0006629//lipid metabolic process;GO:0006631//fatty acid metabolic process;GO:0006633//fatty acid biosynthetic process;GO:0006636//unsaturated fatty acid biosynthetic process;GO:0019367//fatty acid elongation, saturated fatty acid;GO:0019367//fatty acid elongation, saturated fatty acid;GO:0030148//sphingolipid biosynthetic process;GO:0034625//fatty acid elongation, monounsaturated fatty acid;GO…	GO:0005783//endoplasmic reticulum;GO:0005783//endoplasmic reticulum;GO:0005783//endoplasmic reticulum;GO:0005783//endoplasmic reticulum;GO:0005789//endoplasmic reticulum membrane;GO:0016020//membrane;GO:0016021//integral component of membrane;GO:0016021//integral component of membrane;GO:0030176//integral component of endoplasmic reticulum membrane;GO:0030425//dendrite;GO:0042995//cell projection…	GO:0009922//fatty acid elongase activity;GO:0009922//fatty acid elongase activity;GO:0009922//fatty acid elongase activity;GO:0009922//fatty acid elongase activity;GO:0009922//fatty acid elongase activity;GO:0009922//fatty acid elongase activity;GO:0016740//transferase activity;GO:0102336//3-oxo-arachidoyl-CoA synthase activity;GO:0102337//3-oxo-cerotoyl-CoA synthase activity;GO:0102338//3-oxo-li…
ENSMUSG00000056749	399.8876053	290.3509886	509.4242221	1.754511754	0.811069612	0.01921529	1	Nodiff	13	53121245	53135109	-	2026	Nfil3	GO:0000122;GO:0000122;GO:0000977;GO:0000977;GO:0000978;GO:0000978;GO:0001227;GO:0001227;GO:0003677;GO:0003700;GO:0003700;GO:0003700;GO:0005515;GO:0005515;GO:0005634;GO:0005634;GO:0005634;GO:0006351;GO:0006355;GO:0006355;GO:0006366;GO:0006955;GO:0007623;GO:0007623;GO:0010628;GO:0045892;GO:0045892;GO:0045892;GO:0045893;GO:0048511;GO:0071353;	K09059	-	K	1DG2J;13FFK;0E96U;0WIM0;0B5Y4;197DM;1BBCW;0ISXX;0V3NP	nuclear factor, interleukin 3, regulated [Source:MGI Symbol;Acc:MGI:109495]	18030	O08750	-	GO:0000122//negative regulation of transcription by RNA polymerase II;GO:0000122//negative regulation of transcription by RNA polymerase II;GO:0006351//transcription, DNA-templated;GO:0006355//regulation of transcription, DNA-templated;GO:0006355//regulation of transcription, DNA-templated;GO:0006366//transcription by RNA polymerase II;GO:0006955//immune response;GO:0007623//circadian rhythm;GO:0…	GO:0005634//nucleus;GO:0005634//nucleus;GO:0005634//nucleus;	GO:0000977//RNA polymerase II transcription regulatory region sequence-specific DNA binding;GO:0000977//RNA polymerase II transcription regulatory region sequence-specific DNA binding;GO:0000978//RNA polymerase II cis-regulatory region sequence-specific DNA binding;GO:0000978//RNA polymerase II cis-regulatory region sequence-specific DNA binding;GO:0001227//DNA-binding transcription repressor act…
ENSMUSG00000023845	400.7250139	303.3293027	498.120725	1.642178057	0.715610563	0.019365929	1	Nodiff	17	17741672	17845312	-	14144	Lnpep	GO:0004177;GO:0004177;GO:0004177;GO:0005515;GO:0005737;GO:0005886;GO:0005886;GO:0005886;GO:0005887;GO:0006508;GO:0006508;GO:0006508;GO:0007165;GO:0008217;GO:0008233;GO:0008237;GO:0008237;GO:0008270;GO:0008270;GO:0012505;GO:0016020;GO:0016020;GO:0016021;GO:0016787;GO:0030163;GO:0030659;GO:0030659;GO:0042277;GO:0043171;GO:0046872;GO:0048471;GO:0060395;GO:0070006;GO:0120163;	K01257	EC:3.4.11.3	O;E	18UX0;KOG1046;09U40;0V532;1CXJY;1B2NK;0DKZP;12P0W;0UTG4	leucyl/cystinyl aminopeptidase [Source:MGI Symbol;Acc:MGI:2387123]	240028	Q8C129	ko04614(Renin-angiotensin system)	GO:0006508//proteolysis;GO:0006508//proteolysis;GO:0006508//proteolysis;GO:0007165//signal transduction;GO:0008217//regulation of blood pressure;GO:0030163//protein catabolic process;GO:0043171//peptide catabolic process;GO:0060395//SMAD protein signal transduction;GO:0120163//negative regulation of cold-induced thermogenesis;	GO:0005737//cytoplasm;GO:0005886//plasma membrane;GO:0005886//plasma membrane;GO:0005886//plasma membrane;GO:0005887//integral component of plasma membrane;GO:0012505//endomembrane system;GO:0016020//membrane;GO:0016020//membrane;GO:0016021//integral component of membrane;GO:0030659//cytoplasmic vesicle membrane;GO:0030659//cytoplasmic vesicle membrane;GO:0048471//perinuclear region of cytoplasm;	GO:0004177//aminopeptidase activity;GO:0004177//aminopeptidase activity;GO:0004177//aminopeptidase activity;GO:0005515//protein binding;GO:0008233//peptidase activity;GO:0008237//metallopeptidase activity;GO:0008237//metallopeptidase activity;GO:0008270//zinc ion binding;GO:0008270//zinc ion binding;GO:0016787//hydrolase activity;GO:0042277//peptide binding;GO:0046872//metal ion binding;GO:007000…
ENSMUSG00000016194	9878.136926	7145.957553	12610.3163	1.76467831	0.819405213	0.019465096	1	Nodiff	1	192903942	192946383	-	4251	Hsd11b1	GO:0003845;GO:0003845;GO:0005496;GO:0005496;GO:0005737;GO:0005783;GO:0005789;GO:0005791;GO:0006629;GO:0006704;GO:0006706;GO:0006713;GO:0008202;GO:0016020;GO:0016021;GO:0016491;GO:0016491;GO:0030176;GO:0030176;GO:0030324;GO:0031965;GO:0042803;GO:0042803;GO:0043231;GO:0043456;GO:0045177;GO:0050661;GO:0050661;GO:0055114;GO:0055114;GO:0070524;GO:0070524;GO:0070524;GO:0016491;GO:0016491;GO:0055114;GO:…	K15680	EC:1.1.1.146	Q	1CYRT;KOG1205;0UQB3;1AWQ0;0V90S;0DPSN;0A24H;13NBT;18VID	hydroxysteroid 11-beta dehydrogenase 1 [Source:MGI Symbol;Acc:MGI:103562]	15483	P50172;Q4JHD9	ko05204(Chemical carcinogenesis - DNA adducts);ko00980(Metabolism of xenobiotics by cytochrome P450);ko00140(Steroid hormone biosynthesis)	GO:0006629//lipid metabolic process;GO:0006704//glucocorticoid biosynthetic process;GO:0006706//steroid catabolic process;GO:0006713//glucocorticoid catabolic process;GO:0008202//steroid metabolic process;GO:0030324//lung development;GO:0043456//regulation of pentose-phosphate shunt;GO:0055114//obsolete oxidation-reduction process;GO:0055114//obsolete oxidation-reduction process;GO:0055114//obsol…	GO:0005737//cytoplasm;GO:0005783//endoplasmic reticulum;GO:0005789//endoplasmic reticulum membrane;GO:0005791//rough endoplasmic reticulum;GO:0016020//membrane;GO:0016021//integral component of membrane;GO:0030176//integral component of endoplasmic reticulum membrane;GO:0030176//integral component of endoplasmic reticulum membrane;GO:0031965//nuclear membrane;GO:0043231//intracellular membrane-bo…	GO:0003845//11-beta-hydroxysteroid dehydrogenase [NAD(P)] activity;GO:0003845//11-beta-hydroxysteroid dehydrogenase [NAD(P)] activity;GO:0005496//steroid binding;GO:0005496//steroid binding;GO:0016491//oxidoreductase activity;GO:0016491//oxidoreductase activity;GO:0042803//protein homodimerization activity;GO:0042803//protein homodimerization activity;GO:0050661//NADP binding;GO:0050661//NADP bin…
ENSMUSG00000028820	1343.9659	1047.524346	1640.407453	1.565985039	0.647070429	0.019514483	1	Nodiff	4	126915117	126930806	+	4743	Sfpq	GO:0000122;GO:0000122;GO:0000380;GO:0000380;GO:0000380;GO:0000398;GO:0000724;GO:0000724;GO:0000785;GO:0000785;GO:0000976;GO:0000976;GO:0002218;GO:0002218;GO:0002376;GO:0003676;GO:0003676;GO:0003677;GO:0003677;GO:0003677;GO:0003682;GO:0003723;GO:0005515;GO:0005515;GO:0005515;GO:0005634;GO:0005634;GO:0005634;GO:0005634;GO:0005654;GO:0005654;GO:0005737;GO:0006281;GO:0006355;GO:0006397;GO:0006974;GO:…	K13219	-	A;K	09TWP;12S4J;0UIBU;0DIUW;KOG0115;0V8FF;1CTK7;1B12B;18VDU	splicing factor proline/glutamine rich (polypyrimidine tract binding protein associated) [Source:MGI Symbol;Acc:MGI:1918764]	71514	Q8VIJ6	-	GO:0000122//negative regulation of transcription by RNA polymerase II;GO:0000122//negative regulation of transcription by RNA polymerase II;GO:0000380//alternative mRNA splicing, via spliceosome;GO:0000380//alternative mRNA splicing, via spliceosome;GO:0000380//alternative mRNA splicing, via spliceosome;GO:0000398//mRNA splicing, via spliceosome;GO:0000724//double-strand break repair via homologo…	GO:0000785//chromatin;GO:0000785//chromatin;GO:0005634//nucleus;GO:0005634//nucleus;GO:0005634//nucleus;GO:0005634//nucleus;GO:0005654//nucleoplasm;GO:0005654//nucleoplasm;GO:0005737//cytoplasm;GO:0016363//nuclear matrix;GO:0016363//nuclear matrix;GO:0016363//nuclear matrix;GO:0016607//nuclear speck;GO:0032839//dendrite cytoplasm;GO:0042382//paraspeckles;GO:0042382//paraspeckles;GO:0090575//RNA p…	GO:0000976//transcription cis-regulatory region binding;GO:0000976//transcription cis-regulatory region binding;GO:0003676//nucleic acid binding;GO:0003676//nucleic acid binding;GO:0003677//DNA binding;GO:0003677//DNA binding;GO:0003677//DNA binding;GO:0003682//chromatin binding;GO:0003723//RNA binding;GO:0005515//protein binding;GO:0005515//protein binding;GO:0005515//protein binding;GO:0042803/…
ENSMUSG00000014303	23.85896751	35.49801363	12.21992139	0.3442424	-1.538503293	0.019738841	1	Down Regulation	16	4412577	4442788	+	4373	Glis2	GO:0000122;GO:0000122;GO:0000122;GO:0000976;GO:0000977;GO:0000978;GO:0000981;GO:0001228;GO:0001822;GO:0003677;GO:0003677;GO:0003700;GO:0005515;GO:0005515;GO:0005634;GO:0005634;GO:0005634;GO:0005634;GO:0005654;GO:0005667;GO:0005737;GO:0005737;GO:0006355;GO:0006357;GO:0006357;GO:0007275;GO:0007399;GO:0007417;GO:0016607;GO:0030154;GO:0043433;GO:0045879;GO:0045892;GO:0045893;GO:0045944;GO:0045944;GO:…	K09233	-	K	1AYXW;1D0S2;18WP5;0VE01;12THQ;0UPZD;0DRJ5;KOG1721;0A1UT	GLIS family zinc finger 2 [Source:MGI Symbol;Acc:MGI:1932535]	83396	Q8VDL9	-	GO:0000122//negative regulation of transcription by RNA polymerase II;GO:0000122//negative regulation of transcription by RNA polymerase II;GO:0000122//negative regulation of transcription by RNA polymerase II;GO:0001822//kidney development;GO:0006355//regulation of transcription, DNA-templated;GO:0006357//regulation of transcription by RNA polymerase II;GO:0006357//regulation of transcription by…	GO:0005634//nucleus;GO:0005634//nucleus;GO:0005634//nucleus;GO:0005634//nucleus;GO:0005654//nucleoplasm;GO:0005667//transcription regulator complex;GO:0005737//cytoplasm;GO:0005737//cytoplasm;GO:0016607//nuclear speck;GO:0097730//non-motile cilium;	GO:0000976//transcription cis-regulatory region binding;GO:0000977//RNA polymerase II transcription regulatory region sequence-specific DNA binding;GO:0000978//RNA polymerase II cis-regulatory region sequence-specific DNA binding;GO:0000981//DNA-binding transcription factor activity, RNA polymerase II-specific;GO:0001228//DNA-binding transcription activator activity, RNA polymerase II-specific;GO…
ENSMUSG00000054716	281.0396787	210.3893849	351.6899726	1.671614624	0.741242286	0.01984925	1	Nodiff	7	126843446	126853975	+	2009	Zfp771	GO:0000978;GO:0001228;GO:0003677;GO:0005634;GO:0005634;GO:0005654;GO:0005654;GO:0005730;GO:0005730;GO:0006357;GO:0045944;GO:0046872;GO:1990837;GO:1990837;	-	-	K	0DQQ8;13BNP;1CZTE;0A32W;18SB9;0VDXW;KOG1721;0USZF;1B1NI	zinc finger protein 771 [Source:MGI Symbol;Acc:MGI:2442050]	244216	Q8BJ90	-	GO:0006357//regulation of transcription by RNA polymerase II;GO:0045944//positive regulation of transcription by RNA polymerase II;	GO:0005634//nucleus;GO:0005634//nucleus;GO:0005654//nucleoplasm;GO:0005654//nucleoplasm;GO:0005730//nucleolus;GO:0005730//nucleolus;	GO:0000978//RNA polymerase II cis-regulatory region sequence-specific DNA binding;GO:0001228//DNA-binding transcription activator activity, RNA polymerase II-specific;GO:0003677//DNA binding;GO:0046872//metal ion binding;GO:1990837//sequence-specific double-stranded DNA binding;GO:1990837//sequence-specific double-stranded DNA binding;
ENSMUSG00000060803	2712.493563	2124.437823	3300.549303	1.553610686	0.635625029	0.019887134	1	Nodiff	19	4085407	4087985	-	1548	Gstp1	GO:0000302;GO:0002674;GO:0004364;GO:0004364;GO:0004364;GO:0004364;GO:0004602;GO:0005504;GO:0005515;GO:0005634;GO:0005634;GO:0005634;GO:0005737;GO:0005737;GO:0005737;GO:0005739;GO:0005739;GO:0005829;GO:0005829;GO:0005829;GO:0005886;GO:0005886;GO:0006693;GO:0006749;GO:0006749;GO:0006749;GO:0006805;GO:0006805;GO:0008144;GO:0008432;GO:0009636;GO:0014003;GO:0016740;GO:0019207;GO:0019901;GO:0031100;GO:…	K23790	EC:2.5.1.18	O	13P23;1AZJ4;18WPI;1D230;KOG1695;0VFXY;0UPD8;0A5E1;0DK8F	glutathione S-transferase, pi 1 [Source:MGI Symbol;Acc:MGI:95865]	14870	P19157	ko05418(Fluid shear stress and atherosclerosis);ko05225(Hepatocellular carcinoma);ko05215(Prostate cancer);ko05204(Chemical carcinogenesis - DNA adducts);ko05200(Pathways in cancer);ko01524(Platinum drug resistance);ko00983(Drug metabolism - other enzymes);ko00982(Drug metabolism - cytochrome P450);ko00980(Metabolism of xenobiotics by cytochrome P450);ko00480(Glutathione metabolism)	GO:0000302//response to reactive oxygen species;GO:0002674//negative regulation of acute inflammatory response;GO:0006693//prostaglandin metabolic process;GO:0006749//glutathione metabolic process;GO:0006749//glutathione metabolic process;GO:0006749//glutathione metabolic process;GO:0006805//xenobiotic metabolic process;GO:0006805//xenobiotic metabolic process;GO:0009636//response to toxic substa…	GO:0005634//nucleus;GO:0005634//nucleus;GO:0005634//nucleus;GO:0005737//cytoplasm;GO:0005737//cytoplasm;GO:0005737//cytoplasm;GO:0005739//mitochondrion;GO:0005739//mitochondrion;GO:0005829//cytosol;GO:0005829//cytosol;GO:0005829//cytosol;GO:0005886//plasma membrane;GO:0005886//plasma membrane;GO:0032991//protein-containing complex;GO:0097057//TRAF2-GSTP1 complex;	GO:0004364//glutathione transferase activity;GO:0004364//glutathione transferase activity;GO:0004364//glutathione transferase activity;GO:0004364//glutathione transferase activity;GO:0004602//glutathione peroxidase activity;GO:0005504//fatty acid binding;GO:0005515//protein binding;GO:0008144//obsolete drug binding;GO:0008432//JUN kinase binding;GO:0016740//transferase activity;GO:0019207//kinase…
ENSMUSG00000032712	318.568444	239.9208151	397.216073	1.655613219	0.727365673	0.020005944	1	Nodiff	6	149210912	149237161	+	9629	Resf1	GO:0000930;GO:0005634;GO:0009617;GO:0045869;GO:0090309;GO:1990226;GO:0000930;GO:0005634;GO:0009617;GO:0045869;GO:0090309;GO:1990226;GO:0000930;GO:0005634;GO:0009617;GO:0045869;GO:0090309;GO:1990226;	-	-	S	0DQXY;1D1KK;13753;0UNZQ;1916V;0VFIU;0IKK4;0A4VN;1B47A	retroelement silencing factor 1 [Source:MGI Symbol;Acc:MGI:1914496]	67246	Q5DTW7;B2KFD2	-	GO:0009617//response to bacterium;GO:0045869//negative regulation of single stranded viral RNA replication via double stranded DNA intermediate;GO:0090309//positive regulation of DNA methylation-dependent heterochromatin assembly;GO:0009617//response to bacterium;GO:0045869//negative regulation of single stranded viral RNA replication via double stranded DNA intermediate;GO:0090309//positive regu…	GO:0000930//gamma-tubulin complex;GO:0005634//nucleus;GO:0000930//gamma-tubulin complex;GO:0005634//nucleus;GO:0000930//gamma-tubulin complex;GO:0005634//nucleus;	GO:1990226//histone methyltransferase binding;GO:1990226//histone methyltransferase binding;GO:1990226//histone methyltransferase binding;
ENSMUSG00000046718	1211.511038	938.247701	1484.774375	1.582497217	0.662202962	0.020194583	1	Nodiff	8	71986899	71990100	-	903	Bst2	GO:0002376;GO:0002737;GO:0005737;GO:0005768;GO:0005770;GO:0005794;GO:0005794;GO:0005886;GO:0008191;GO:0008191;GO:0009615;GO:0009986;GO:0009986;GO:0009986;GO:0010951;GO:0016020;GO:0016021;GO:0016324;GO:0016324;GO:0030308;GO:0030336;GO:0031225;GO:0032956;GO:0032956;GO:0034341;GO:0035455;GO:0035456;GO:0045071;GO:0045087;GO:0045087;GO:0045121;GO:0051607;GO:0051607;GO:1901253;	K06731	-	W;T	0DVJI;0A9QK;0UWDB;0JE1U;196NR;1B6ZJ;1468J;1D5BP;0VM0Q	bone marrow stromal cell antigen 2 [Source:MGI Symbol;Acc:MGI:1916800]	69550	Q8R2Q8	ko05170(Human immunodeficiency virus 1 infection);ko05168(Herpes simplex virus 1 infection)	GO:0002376//immune system process;GO:0002737//negative regulation of plasmacytoid dendritic cell cytokine production;GO:0009615//response to virus;GO:0010951//negative regulation of endopeptidase activity;GO:0030308//negative regulation of cell growth;GO:0030336//negative regulation of cell migration;GO:0032956//regulation of actin cytoskeleton organization;GO:0032956//regulation of actin cytoske…	GO:0005737//cytoplasm;GO:0005768//endosome;GO:0005770//late endosome;GO:0005794//Golgi apparatus;GO:0005794//Golgi apparatus;GO:0005886//plasma membrane;GO:0009986//cell surface;GO:0009986//cell surface;GO:0009986//cell surface;GO:0016020//membrane;GO:0016021//integral component of membrane;GO:0016324//apical plasma membrane;GO:0016324//apical plasma membrane;GO:0031225//anchored component of mem…	GO:0008191//metalloendopeptidase inhibitor activity;GO:0008191//metalloendopeptidase inhibitor activity;
ENSMUSG00000032179	46.05096988	63.85427368	28.24766607	0.442377063	-1.176651509	0.020623433	1	Down Regulation	9	75682646	75807592	+	4025	Bmp5	GO:0001501;GO:0001503;GO:0003272;GO:0003323;GO:0003344;GO:0005125;GO:0005125;GO:0005515;GO:0005576;GO:0005615;GO:0005615;GO:0005615;GO:0007275;GO:0007389;GO:0008083;GO:0008083;GO:0008284;GO:0008285;GO:0010862;GO:0010862;GO:0010894;GO:0021502;GO:0030154;GO:0030509;GO:0030539;GO:0030902;GO:0031982;GO:0032348;GO:0043569;GO:0043583;GO:0045944;GO:0048738;GO:0050679;GO:0051216;GO:0060037;GO:0060395;GO:…	K04663	-	T	13HHG;1AS44;0V4EJ;KOG3900;1CPG8;0DESH;18YZX;0UQIH;09TFG	bone morphogenetic protein 5 [Source:MGI Symbol;Acc:MGI:88181]	12160	P49003;Q3UXE6	ko04390(Hippo signaling pathway);ko04350(TGF-beta signaling pathway);ko04060(Cytokine-cytokine receptor interaction)	GO:0001501//skeletal system development;GO:0001503//ossification;GO:0003272//endocardial cushion formation;GO:0003323//type B pancreatic cell development;GO:0003344//pericardium morphogenesis;GO:0007275//multicellular organism development;GO:0007389//pattern specification process;GO:0008284//positive regulation of cell population proliferation;GO:0008285//negative regulation of cell population pr…	GO:0005576//extracellular region;GO:0005615//extracellular space;GO:0005615//extracellular space;GO:0005615//extracellular space;GO:0031982//vesicle;	GO:0005125//cytokine activity;GO:0005125//cytokine activity;GO:0005515//protein binding;GO:0008083//growth factor activity;GO:0008083//growth factor activity;GO:0070700//BMP receptor binding;GO:0070700//BMP receptor binding;
ENSMUSG00000042462	331.5656878	251.7067576	411.424618	1.634539422	0.708884173	0.020696659	1	Nodiff	7	126856131	126859881	-	676	Dctpp1	GO:0000166;GO:0000287;GO:0005737;GO:0005829;GO:0005829;GO:0005829;GO:0005829;GO:0005829;GO:0006253;GO:0006253;GO:0006253;GO:0009143;GO:0009143;GO:0009143;GO:0009143;GO:0016462;GO:0016787;GO:0032556;GO:0042262;GO:0042262;GO:0042262;GO:0042262;GO:0042802;GO:0042802;GO:0046872;GO:0047429;GO:0047429;GO:0047429;GO:0047429;GO:0047840;GO:0047840;GO:0047840;GO:0047840;	K16904	EC:3.6.1.12	F;S	0IXWQ;1CTUA;0VDBU;0A2G1;192X4;1B5QV;13RTK;0UMRQ;0DTY8	dCTP pyrophosphatase 1 [Source:MGI Symbol;Acc:MGI:1913672]	66422	Q9QY93	ko00240(Pyrimidine metabolism)	GO:0006253//dCTP catabolic process;GO:0006253//dCTP catabolic process;GO:0006253//dCTP catabolic process;GO:0009143//nucleoside triphosphate catabolic process;GO:0009143//nucleoside triphosphate catabolic process;GO:0009143//nucleoside triphosphate catabolic process;GO:0009143//nucleoside triphosphate catabolic process;GO:0042262//DNA protection;GO:0042262//DNA protection;GO:0042262//DNA protecti…	GO:0005737//cytoplasm;GO:0005829//cytosol;GO:0005829//cytosol;GO:0005829//cytosol;GO:0005829//cytosol;GO:0005829//cytosol;	GO:0000166//nucleotide binding;GO:0000287//magnesium ion binding;GO:0016462//pyrophosphatase activity;GO:0016787//hydrolase activity;GO:0032556//pyrimidine deoxyribonucleotide binding;GO:0042802//identical protein binding;GO:0042802//identical protein binding;GO:0046872//metal ion binding;GO:0047429//nucleoside-triphosphate diphosphatase activity;GO:0047429//nucleoside-triphosphate diphosphatase …
ENSMUSG00000029267	121.4953797	86.05605649	156.9347028	1.823633446	0.866815774	0.020743793	1	Nodiff	5	108213540	108256870	+	5698	Mtf2	GO:0046872;GO:0046872;GO:0000122;GO:0000977;GO:0001226;GO:0001226;GO:0001227;GO:0003677;GO:0003677;GO:0003682;GO:0005515;GO:0005634;GO:0005634;GO:0005634;GO:0005634;GO:0005654;GO:0005654;GO:0005737;GO:0005737;GO:0005925;GO:0005925;GO:0006325;GO:0006325;GO:0006355;GO:0007379;GO:0019827;GO:0035064;GO:0035064;GO:0035064;GO:0035064;GO:0035098;GO:0035098;GO:0045944;GO:0046872;GO:0048863;GO:0061086;GO:…	K11485	-	S;C;K	09USZ;KOG4323;12NPT;0V5SJ;190F8;0DKXY;1CVSY;0UQ05;1AXA3	metal response element binding transcription factor 2 [Source:MGI Symbol;Acc:MGI:105050]	17765	Q02395	-	GO:0000122//negative regulation of transcription by RNA polymerase II;GO:0006325//chromatin organization;GO:0006325//chromatin organization;GO:0006355//regulation of transcription, DNA-templated;GO:0007379//segment specification;GO:0019827//stem cell population maintenance;GO:0045944//positive regulation of transcription by RNA polymerase II;GO:0048863//stem cell differentiation;GO:0061086//negat…	GO:0005634//nucleus;GO:0005634//nucleus;GO:0005634//nucleus;GO:0005634//nucleus;GO:0005654//nucleoplasm;GO:0005654//nucleoplasm;GO:0005737//cytoplasm;GO:0005737//cytoplasm;GO:0005925//focal adhesion;GO:0005925//focal adhesion;GO:0035098//ESC/E(Z) complex;GO:0035098//ESC/E(Z) complex;GO:0005634//nucleus;	GO:0046872//metal ion binding;GO:0046872//metal ion binding;GO:0000977//RNA polymerase II transcription regulatory region sequence-specific DNA binding;GO:0001226//transcription corepressor binding;GO:0001226//transcription corepressor binding;GO:0001227//DNA-binding transcription repressor activity, RNA polymerase II-specific;GO:0003677//DNA binding;GO:0003677//DNA binding;GO:0003682//chromatin …
ENSMUSG00000024943	247.6614327	185.0372011	310.2856642	1.676882607	0.745781694	0.020753588	1	Nodiff	19	23183815	23251261	-	6788	Smc5	GO:0000166;GO:0000722;GO:0000722;GO:0000722;GO:0000724;GO:0000724;GO:0000724;GO:0000724;GO:0000775;GO:0000781;GO:0000781;GO:0000781;GO:0000781;GO:0000803;GO:0003674;GO:0005524;GO:0005634;GO:0005634;GO:0005634;GO:0005694;GO:0005737;GO:0006281;GO:0006281;GO:0006310;GO:0006974;GO:0006974;GO:0006974;GO:0007049;GO:0007059;GO:0007062;GO:0016605;GO:0016605;GO:0016605;GO:0016605;GO:0016607;GO:0016607;GO:…	K22803	-	D;L;B	0UI69;0DP0J;09TD7;12TME;1906Z;1ATRF;0V4CA;1CVDD;KOG0979	structural maintenance of chromosomes 5 [Source:MGI Symbol;Acc:MGI:2385088]	226026	Q8CG46	-	GO:0000722//telomere maintenance via recombination;GO:0000722//telomere maintenance via recombination;GO:0000722//telomere maintenance via recombination;GO:0000724//double-strand break repair via homologous recombination;GO:0000724//double-strand break repair via homologous recombination;GO:0000724//double-strand break repair via homologous recombination;GO:0000724//double-strand break repair via…	GO:0000775//chromosome, centromeric region;GO:0000781//chromosome, telomeric region;GO:0000781//chromosome, telomeric region;GO:0000781//chromosome, telomeric region;GO:0000781//chromosome, telomeric region;GO:0000803//sex chromosome;GO:0005634//nucleus;GO:0005634//nucleus;GO:0005634//nucleus;GO:0005694//chromosome;GO:0005737//cytoplasm;GO:0016605//PML body;GO:0016605//PML body;GO:0016605//PML bo…	GO:0000166//nucleotide binding;GO:0003674//molecular_function;GO:0005524//ATP binding;GO:0000166//nucleotide binding;GO:0003674//molecular_function;GO:0005524//ATP binding;GO:0000166//nucleotide binding;GO:0005524//ATP binding;
ENSMUSG00000026826	17.68845435	27.20822722	8.168681492	0.300228362	-1.735867822	0.021119216	1	Down Regulation	2	56996842	57014015	-	4059	Nr4a2	GO:0000122;GO:0000122;GO:0000977;GO:0000978;GO:0000978;GO:0000981;GO:0001228;GO:0001228;GO:0001228;GO:0001666;GO:0001764;GO:0001975;GO:0003677;GO:0003677;GO:0003677;GO:0003700;GO:0004879;GO:0004879;GO:0005515;GO:0005515;GO:0005515;GO:0005634;GO:0005634;GO:0005634;GO:0005634;GO:0005634;GO:0005654;GO:0005667;GO:0005737;GO:0005737;GO:0006351;GO:0006351;GO:0006351;GO:0006355;GO:0006355;GO:0006357;GO:…	K08558	-	K	1AWM7;12N74;19487;0UQPP;1CWCA;09TF3;KOG4217;0V4E5;0DES5	nuclear receptor subfamily 4, group A, member 2 [Source:MGI Symbol;Acc:MGI:1352456]	18227	Q06219;Q3TYI4	ko04928(Parathyroid hormone synthesis, secretion and action);ko04925(Aldosterone synthesis and secretion)	GO:0000122//negative regulation of transcription by RNA polymerase II;GO:0000122//negative regulation of transcription by RNA polymerase II;GO:0001666//response to hypoxia;GO:0001764//neuron migration;GO:0001975//response to amphetamine;GO:0006351//transcription, DNA-templated;GO:0006351//transcription, DNA-templated;GO:0006351//transcription, DNA-templated;GO:0006355//regulation of transcription…	GO:0005634//nucleus;GO:0005634//nucleus;GO:0005634//nucleus;GO:0005634//nucleus;GO:0005634//nucleus;GO:0005654//nucleoplasm;GO:0005667//transcription regulator complex;GO:0005737//cytoplasm;GO:0005737//cytoplasm;GO:0016607//nuclear speck;GO:0016607//nuclear speck;GO:0005634//nucleus;GO:0005634//nucleus;GO:0005634//nucleus;GO:0005634//nucleus;GO:0005654//nucleoplasm;GO:0005667//transcription regul…	GO:0000977//RNA polymerase II transcription regulatory region sequence-specific DNA binding;GO:0000978//RNA polymerase II cis-regulatory region sequence-specific DNA binding;GO:0000978//RNA polymerase II cis-regulatory region sequence-specific DNA binding;GO:0000981//DNA-binding transcription factor activity, RNA polymerase II-specific;GO:0001228//DNA-binding transcription activator activity, RNA…
ENSMUSG00000022687	5.240845301	9.789282935	0.692407667	0.070731194	-3.821509581	0.021128634	1	Down Regulation	16	44305412	44379260	-	4451	Boc	GO:0005887;GO:0007224;GO:0007411;GO:0016020;GO:0016021;GO:0044295;GO:0045663;	K20020	-	-	-	biregional cell adhesion molecule-related/down- regulated by oncogenes (Cdon) binding protein [Source:MGI Symbol;Acc:MGI:2151153]	117606	Q6AZB0;D3Z763	ko04360(Axon guidance);ko04340(Hedgehog signaling pathway)	GO:0007224//smoothened signaling pathway;GO:0007411//axon guidance;GO:0045663//positive regulation of myoblast differentiation;	GO:0005887//integral component of plasma membrane;GO:0016020//membrane;GO:0016021//integral component of membrane;GO:0044295//axonal growth cone;	-
ENSMUSG00000040605	73.9016313	98.03782752	49.76543507	0.507614625	-0.978194459	0.021234019	1	Nodiff	16	97157942	97244136	+	7887	Bace2	GO:0004190;GO:0004190;GO:0005737;GO:0005768;GO:0005783;GO:0005886;GO:0006508;GO:0006508;GO:0008233;GO:0016020;GO:0016021;GO:0016021;GO:0016787;GO:0031045;GO:0048143;GO:0004190;GO:0006508;GO:0016021;	K07747	EC:3.4.23.45	O	0UKNF;12QMT;09WXM;18W34;KOG1339;1AYV8;0V7VW;0DI89;1CSYN	beta-site APP-cleaving enzyme 2 [Source:MGI Symbol;Acc:MGI:1860440]	56175	Q9JL18;A0A0R4J0I8	ko05010(Alzheimer disease)	GO:0006508//proteolysis;GO:0006508//proteolysis;GO:0048143//astrocyte activation;GO:0006508//proteolysis;	GO:0005737//cytoplasm;GO:0005768//endosome;GO:0005783//endoplasmic reticulum;GO:0005886//plasma membrane;GO:0016020//membrane;GO:0016021//integral component of membrane;GO:0016021//integral component of membrane;GO:0031045//dense core granule;GO:0016021//integral component of membrane;	GO:0004190//aspartic-type endopeptidase activity;GO:0004190//aspartic-type endopeptidase activity;GO:0008233//peptidase activity;GO:0016787//hydrolase activity;GO:0004190//aspartic-type endopeptidase activity;
ENSMUSG00000035877	1051.615338	822.1609456	1281.069731	1.558173905	0.639856259	0.021265934	1	Nodiff	2	160590628	160714918	-	13259	Zhx3	GO:0000122;GO:0000122;GO:0000977;GO:0000977;GO:0000981;GO:0000981;GO:0000981;GO:0003677;GO:0003677;GO:0003700;GO:0003700;GO:0003700;GO:0005515;GO:0005634;GO:0005634;GO:0005634;GO:0005634;GO:0005634;GO:0005654;GO:0005654;GO:0005938;GO:0006357;GO:0030154;GO:0042803;GO:0042803;GO:0042803;GO:0045669;GO:0045669;GO:0045669;GO:0045892;GO:0045892;GO:0045892;GO:0046872;GO:0046982;GO:0046982;GO:0046982;GO:…	-	-	K	13KXP;0UFNS;0IHET;18XBH;0DJ6M;09X5D;1B2TG;1CTYI;0V8S2	zinc fingers and homeoboxes 3 [Source:MGI Symbol;Acc:MGI:2444772]	320799	Q8C0Q2;Q3UPQ8	-	GO:0000122//negative regulation of transcription by RNA polymerase II;GO:0000122//negative regulation of transcription by RNA polymerase II;GO:0006357//regulation of transcription by RNA polymerase II;GO:0030154//cell differentiation;GO:0045669//positive regulation of osteoblast differentiation;GO:0045669//positive regulation of osteoblast differentiation;GO:0045669//positive regulation of osteob…	GO:0005634//nucleus;GO:0005634//nucleus;GO:0005634//nucleus;GO:0005634//nucleus;GO:0005634//nucleus;GO:0005654//nucleoplasm;GO:0005654//nucleoplasm;GO:0005938//cell cortex;GO:0005634//nucleus;GO:0005634//nucleus;GO:0005634//nucleus;GO:0005654//nucleoplasm;GO:0005938//cell cortex;GO:0005634//nucleus;GO:0005634//nucleus;GO:0005634//nucleus;GO:0005654//nucleoplasm;GO:0005938//cell cortex;	GO:0000977//RNA polymerase II transcription regulatory region sequence-specific DNA binding;GO:0000977//RNA polymerase II transcription regulatory region sequence-specific DNA binding;GO:0000981//DNA-binding transcription factor activity, RNA polymerase II-specific;GO:0000981//DNA-binding transcription factor activity, RNA polymerase II-specific;GO:0000981//DNA-binding transcription factor activi…
ENSMUSG00000037857	440.5678357	336.3115977	544.8240738	1.619997876	0.695991921	0.02137759	1	Nodiff	11	77576981	77632747	+	5792	Nufip2	GO:0003723;GO:0003723;GO:0003723;GO:0003723;GO:0005634;GO:0005634;GO:0005634;GO:0005654;GO:0005654;GO:0005737;GO:0005737;GO:0005737;GO:0005829;GO:0010494;GO:0010494;GO:0010494;GO:0016604;GO:0042788;GO:0042788;GO:0042788;GO:0003723;GO:0003723;GO:0003723;GO:0003723;GO:0003723;GO:0005634;GO:0005634;GO:0005634;GO:0005634;GO:0005654;GO:0005654;GO:0005654;GO:0005737;GO:0005737;GO:0005737;GO:0005737;GO:…	-	-	S	12TXZ;1CVK1;0IGEW;0DFMX;09Z99;18T8A;0UKEH;0VA6H;1B3FC	nuclear fragile X mental retardation protein interacting protein 2 [Source:MGI Symbol;Acc:MGI:1915814]	68564	Q5F2E7	-	-	GO:0005634//nucleus;GO:0005634//nucleus;GO:0005634//nucleus;GO:0005654//nucleoplasm;GO:0005654//nucleoplasm;GO:0005737//cytoplasm;GO:0005737//cytoplasm;GO:0005737//cytoplasm;GO:0005829//cytosol;GO:0010494//cytoplasmic stress granule;GO:0010494//cytoplasmic stress granule;GO:0010494//cytoplasmic stress granule;GO:0016604//nuclear body;GO:0042788//polysomal ribosome;GO:0042788//polysomal ribosome;G…	GO:0003723//RNA binding;GO:0003723//RNA binding;GO:0003723//RNA binding;GO:0003723//RNA binding;GO:0003723//RNA binding;GO:0003723//RNA binding;GO:0003723//RNA binding;GO:0003723//RNA binding;GO:0003723//RNA binding;
ENSMUSG00000062563	64.62308269	86.35964616	42.88651923	0.496603693	-1.009833104	0.0214459	1	Down Regulation	12	24715832	24731812	-	2952	Cys1	-	-	-	Z	0JIWT;0ABSF;0VNUI;0DW32;14AIM;1D5AB;1B6K8;0UW8P	cystin 1 [Source:MGI Symbol;Acc:MGI:2177632]	12879	Q8R4T1;A0A0R4J216	-	-	-	-
ENSMUSG00000022893	217.8017636	272.8985262	162.7050009	0.596210625	-0.746106009	0.021508296	1	Nodiff	16	85590715	85600001	-	5302	Adamts1	GO:0001542;GO:0001822;GO:0004222;GO:0004222;GO:0004222;GO:0004222;GO:0005515;GO:0005576;GO:0005604;GO:0006508;GO:0006508;GO:0008201;GO:0008201;GO:0008233;GO:0008237;GO:0008237;GO:0008270;GO:0010976;GO:0016525;GO:0016525;GO:0016787;GO:0030198;GO:0031012;GO:0031012;GO:0031012;GO:0031410;GO:0046872;GO:0060347;GO:0062023;GO:1900087;GO:1900087;GO:1904707;GO:1904707;GO:1904754;GO:1904754;GO:0004222;GO:…	K08617	EC:3.4.24.-	O	0V69U;0DHEM;0UK4M;1CSJ9;12PII;09U5N;191QF;1AZAR;KOG3538	a disintegrin-like and metallopeptidase (reprolysin type) with thrombospondin type 1 motif, 1 [Source:MGI Symbol;Acc:MGI:109249]	11504	P97857;Q3TQF7;Q3TTE6	-	GO:0001542//ovulation from ovarian follicle;GO:0001822//kidney development;GO:0006508//proteolysis;GO:0006508//proteolysis;GO:0010976//positive regulation of neuron projection development;GO:0016525//negative regulation of angiogenesis;GO:0016525//negative regulation of angiogenesis;GO:0030198//extracellular matrix organization;GO:0060347//heart trabecula formation;GO:1900087//positive regulation…	GO:0005576//extracellular region;GO:0005604//basement membrane;GO:0031012//extracellular matrix;GO:0031012//extracellular matrix;GO:0031012//extracellular matrix;GO:0031410//cytoplasmic vesicle;GO:0062023//collagen-containing extracellular matrix;GO:0005576//extracellular region;GO:0031012//extracellular matrix;	GO:0004222//metalloendopeptidase activity;GO:0004222//metalloendopeptidase activity;GO:0004222//metalloendopeptidase activity;GO:0004222//metalloendopeptidase activity;GO:0005515//protein binding;GO:0008201//heparin binding;GO:0008201//heparin binding;GO:0008233//peptidase activity;GO:0008237//metallopeptidase activity;GO:0008237//metallopeptidase activity;GO:0008270//zinc ion binding;GO:0016787/…
ENSMUSG00000036902	14.15384205	5.808584739	22.49909936	3.873421904	1.953608652	0.021860292	1	Up Regulation	8	86363217	86427553	-	6129	Neto2	GO:0005886;GO:0014069;GO:0016020;GO:0016021;GO:0035255;GO:0045202;GO:2000312;GO:0016020;GO:0016021;GO:2000312;GO:0005886;GO:0014069;GO:0016020;GO:0016021;GO:0035255;GO:0045202;GO:2000312;	K24360	-	S;T	0UPKI;18S24;0IGDK;1CVF4;1AUEX;13N19;09Z50;0DKKP;0VA25	neuropilin (NRP) and tolloid (TLL)-like 2 [Source:MGI Symbol;Acc:MGI:1921763]	74513	Q8BNJ6	-	GO:2000312//regulation of kainate selective glutamate receptor activity;GO:2000312//regulation of kainate selective glutamate receptor activity;GO:2000312//regulation of kainate selective glutamate receptor activity;	GO:0005886//plasma membrane;GO:0014069//postsynaptic density;GO:0016020//membrane;GO:0016021//integral component of membrane;GO:0045202//synapse;GO:0016020//membrane;GO:0016021//integral component of membrane;GO:0005886//plasma membrane;GO:0014069//postsynaptic density;GO:0016020//membrane;GO:0016021//integral component of membrane;GO:0045202//synapse;	GO:0035255//ionotropic glutamate receptor binding;GO:0035255//ionotropic glutamate receptor binding;
ENSMUSG00000040350	268.2176354	336.7574976	199.6777731	0.592942323	-0.754036317	0.021892232	1	Nodiff	11	48716967	48743036	+	7597	Trim7	GO:0005634;GO:0005737;GO:0005737;GO:0008270;GO:0016567;GO:0016567;GO:0016740;GO:0046872;GO:0061630;GO:0008270;GO:0046872;GO:0008270;GO:0046872;	K12000	-	O	195IM;KOG2177;12QXR;0UR60;09UKA;1B3YS;0DFVY;1CQJA;0V5JK	tripartite motif-containing 7 [Source:MGI Symbol;Acc:MGI:2137353]	94089	Q923T7	-	GO:0016567//protein ubiquitination;GO:0016567//protein ubiquitination;	GO:0005634//nucleus;GO:0005737//cytoplasm;GO:0005737//cytoplasm;	GO:0008270//zinc ion binding;GO:0016740//transferase activity;GO:0046872//metal ion binding;GO:0061630//ubiquitin protein ligase activity;GO:0008270//zinc ion binding;GO:0046872//metal ion binding;GO:0008270//zinc ion binding;GO:0046872//metal ion binding;
ENSMUSG00000040690	41.00551192	57.11319582	24.89782802	0.435938274	-1.197804221	0.02190929	1	Down Regulation	4	129941633	129993076	+	6750	Col16a1	GO:0005178;GO:0005178;GO:0005178;GO:0005201;GO:0005576;GO:0005581;GO:0005588;GO:0005615;GO:0007155;GO:0007155;GO:0007155;GO:0030020;GO:0030198;GO:0031012;GO:0033622;GO:0033622;GO:0033627;GO:0033627;GO:0051894;GO:0051894;GO:0062023;GO:0071230;	K24339	-	W	197BX;1BB95;13ETU;0V3HH;KOG3544;0B5IH;0WI62;0E8Y9;1DFUN	collagen, type XVI, alpha 1 [Source:MGI Symbol;Acc:MGI:1095396]	107581	Q8BLX7	ko04974(Protein digestion and absorption)	GO:0007155//cell adhesion;GO:0007155//cell adhesion;GO:0007155//cell adhesion;GO:0030198//extracellular matrix organization;GO:0033622//integrin activation;GO:0033622//integrin activation;GO:0033627//cell adhesion mediated by integrin;GO:0033627//cell adhesion mediated by integrin;GO:0051894//positive regulation of focal adhesion assembly;GO:0051894//positive regulation of focal adhesion assembly…	GO:0005576//extracellular region;GO:0005581//collagen trimer;GO:0005588//collagen type V trimer;GO:0005615//extracellular space;GO:0031012//extracellular matrix;GO:0062023//collagen-containing extracellular matrix;	GO:0005178//integrin binding;GO:0005178//integrin binding;GO:0005178//integrin binding;GO:0005201//extracellular matrix structural constituent;GO:0030020//extracellular matrix structural constituent conferring tensile strength;
ENSMUSG00000033287	48.87181925	66.93904087	30.80459762	0.460188811	-1.119702189	0.021921794	1	Down Regulation	15	78312764	78323503	+	2541	Kctd17	GO:0005737;GO:0005737;GO:0005783;GO:0031463;GO:0031463;GO:0032469;GO:0042802;GO:0043161;GO:0043161;GO:0045724;GO:0045724;GO:0051260;GO:0097602;GO:0097602;GO:0005737;GO:0005737;GO:0005783;GO:0031463;GO:0031463;GO:0032469;GO:0042802;GO:0043161;GO:0043161;GO:0045724;GO:0045724;GO:0051260;GO:0097602;GO:0097602;GO:0005737;GO:0005737;GO:0005737;GO:0005783;GO:0031463;GO:0031463;GO:0031463;GO:0032469;GO:…	K21914	-	Z;S;D	0DH2F;1B1FG;KOG2715;1CRSP;18X1Z;0V6WD;0URHR;13JV8;09VXX	potassium channel tetramerisation domain containing 17 [Source:MGI Symbol;Acc:MGI:1920094]	72844	E0CYD2	-	GO:0032469//endoplasmic reticulum calcium ion homeostasis;GO:0043161//proteasome-mediated ubiquitin-dependent protein catabolic process;GO:0043161//proteasome-mediated ubiquitin-dependent protein catabolic process;GO:0045724//positive regulation of cilium assembly;GO:0045724//positive regulation of cilium assembly;GO:0051260//protein homooligomerization;GO:0032469//endoplasmic reticulum calcium i…	GO:0005737//cytoplasm;GO:0005737//cytoplasm;GO:0005783//endoplasmic reticulum;GO:0031463//Cul3-RING ubiquitin ligase complex;GO:0031463//Cul3-RING ubiquitin ligase complex;GO:0005737//cytoplasm;GO:0005737//cytoplasm;GO:0005783//endoplasmic reticulum;GO:0031463//Cul3-RING ubiquitin ligase complex;GO:0031463//Cul3-RING ubiquitin ligase complex;GO:0005737//cytoplasm;GO:0005737//cytoplasm;GO:0005737/…	GO:0042802//identical protein binding;GO:0097602//cullin family protein binding;GO:0097602//cullin family protein binding;GO:0042802//identical protein binding;GO:0097602//cullin family protein binding;GO:0097602//cullin family protein binding;GO:0042802//identical protein binding;GO:0042802//identical protein binding;GO:0097602//cullin family protein binding;GO:0097602//cullin family protein bin…
[truncated: 16,004 more rows]
