# Supplementary material for: AAV induces hepatic necroptosis and carcinoma in diabetic and obese mice dependent on Pebp1 pathway
Source: EMBO Mol Med. 2023 Jun 5;15(7):e17230. doi: 10.15252/emmm.202217230 (PMC10331584; doi:10.15252/emmm.202217230)
Supplement: Supplementary file 4 — Source Data for Figure 2 [file EMMM-15-e17230-s005.zip]

Archive with 31 entries (21 files):
- Figure 2/
- Figure 2/2B-C/
- Figure 2/2B-C/WT mice-STZ.xlsx
- Figure 2/2D-H/
- Figure 2/2D-H/STZ-WT-PBS-rAAV-2M.xlsx
- Figure 2/2I/
- Figure 2/2I/H&E for WT-STZ-PBS.tif
- Figure 2/2I/H&E for WT-STZ-rAAV.tif
- Figure 2/2I/Incidence-Fig 2I.xlsx
- Figure 2/2I/WT-STZ-PBS-liver.tif
- Figure 2/2I/WT-STZ-rAAV-liver.tif
- Figure 2/2J/
- Figure 2/2J/Western/
- Figure 2/2J/Western/GAPDH-(WT+STZ).tif
- Figure 2/2J/Western/MLKL-(WT+STZ).tif
- Figure 2/2J/Western/Statistics of Western.xlsx
- Figure 2/2J/Western/p-MLKL-(WT+STZ).tif
- Figure 2/2L-S/
- Figure 2/2L-S/HFD mice.xlsx
- Figure 2/2T/
- Figure 2/2T/H&E for HFD(Obesity)-PBS.tif
- Figure 2/2T/H&E for HFD(Obesity)-rAAV.tif
- Figure 2/2T/HFD(Obesity)-PBS-Liver.tif
- Figure 2/2T/HFD(Obesity)-rAAV-Liver.tif
- Figure 2/2T/Incidence-Fig 2T.xlsx
- Figure 2/2U/
- Figure 2/2U/Western/
- Figure 2/2U/Western/GAPDH(HFD-Obesity).tif
- Figure 2/2U/Western/MLKL(HFD-Obesity).tif
- Figure 2/2U/Western/Statistics of Western.xlsx
- Figure 2/2U/Western/p-MLKL(HFD-Obesity).tif
