# Supplementary material for: AAV induces hepatic necroptosis and carcinoma in diabetic and obese mice dependent on Pebp1 pathway
Source: EMBO Mol Med. 2023 Jun 5;15(7):e17230. doi: 10.15252/emmm.202217230 (PMC10331584; doi:10.15252/emmm.202217230)
Supplement: Supplementary file 4 — Source Data for Figure 2 [file EMMM-15-e17230-s005.zip › Figure 2/2B-C/WT mice-STZ.xlsx]

## Sheet: Fig 2B
	Body Weight
	WT-Vehicle	WT-STZ
	26.12	25.56
	27.34	24.16
	26.58	26.82
	27.49	24.56
	26.35	27.71
	27.12	25.29
		20.91
		26.33
		24.62
		22.66
		25.21
		24.43
		26.22
		26.24
		24.63
		23.71
		27.18
		23.06
		23.51
Average	26.8333	24.8847
SD	0.561557	1.69558
P-Value	0.0118626

## Sheet: Fig 2C
	Glucose
	WT-Vehicle	WT-STZ
	6.2	15.2
	6.6	15.8
	7	17.8
	6.9	17.8
	6.4	17.9
	6.3	17.8
		20
		15.7
		17.2
		17.6
		15.2
		16.3
		17.8
		18.6
		19.1
		18.7
		16.5
		17.1
		17.7
Average	6.56667	17.3579
SD	0.326599	1.31331
P-Value	6.97928e-16
