# Supplementary material for: AAV induces hepatic necroptosis and carcinoma in diabetic and obese mice dependent on Pebp1 pathway
Source: EMBO Mol Med. 2023 Jun 5;15(7):e17230. doi: 10.15252/emmm.202217230 (PMC10331584; doi:10.15252/emmm.202217230)
Supplement: Supplementary file 4 — Source Data for Figure 2 [file EMMM-15-e17230-s005.zip › Figure 2/2D-H/STZ-WT-PBS-rAAV-2M.xlsx]

## Sheet: Fig 2D
	Body Weight
	WT-STZ-PBS	WT-STZ-AAV
	27.7	27.3
	26.4	28.4
	28.2	30.1
	25.8	27.7
	25.9	30.4
	28.5	29.1
	29.8	24.9
	25.4	30.3
	32.8	28.5
		26.1
Average	27.8333	28.28
SD	2.37118	1.82866
P-Value	0.64952

## Sheet: Fig 2E
	Liver weight
	WT-STZ-PBS	WT-STZ-AAV
	1.58	1.9001
	1.38	2.9958
	1.14	3.0149
	1.38	3.4312
	1.34	3.1142
	1.2	2.9417
	1.74	3.1054
	1.45	3.2304
	1.34	3.389
		3.1038
Average	1.39444	3.02265
SD	0.182285	0.426035
P-Value	6.532e-09

## Sheet: Fig 2F
	Glucose
	WT-STZ-PBS	WT-STZ-AAV
	18.6	33.4
	22.3	21.4
	19.7	22.5
	25.6	23.6
	24.3	17.4
	17.8	20.1
	36.8	19.6
	26.5	24.6
	22.3	22.3
		20.7
Average	23.7667	22.56
SD	5.74587	4.33415
P-Value	0.609592

## Sheet: Fig 2G
	ALT
	WT-STZ-PBS	WT-STZ-AAV
	25.38	311.217
	20.27	207.566
	18.09	208.268
	19.42	337.029
	18.09	126.854
	17.25	153.361
	27.7	281.828
	19.56	213.317
	32.05	260.3
		259.318
Average	21.9789	235.906
SD	5.16786	66.6107
P-Value	2.88877e-08

## Sheet: Fig 2H
	AST
	WT-STZ-PBS	WT-STZ-AAV
	49.65	331.493
	34.57	275.741
	57.36	213.239
	55.68	334.75
	69.07	152.449
	72.16	219.894
	68.72	346.875
	62.41	212.377
	79.31	272.845
		261.597
Average	60.9922	262.126
SD	13.4881	63.4615
P-Value	4.46778e-08
