# Supplementary material for: AAV induces hepatic necroptosis and carcinoma in diabetic and obese mice dependent on Pebp1 pathway
Source: EMBO Mol Med. 2023 Jun 5;15(7):e17230. doi: 10.15252/emmm.202217230 (PMC10331584; doi:10.15252/emmm.202217230)
Supplement: Supplementary file 4 — Source Data for Figure 2 [file EMMM-15-e17230-s005.zip › Figure 2/2J/Western/Statistics of Western.xlsx]

## Sheet: Fig 2J
p-MLKL	WT-STZ-PBS	WT-STZ-AAV
	0.98	1.23
	0.78	0.85
	1.12	0.74
	1.01	1.35
	0.9	1.24
	1.21	1.31
Mean	1	1.12
SD	0.153232	0.257992
p-value		0.350398
