# Supplementary material for: AAV induces hepatic necroptosis and carcinoma in diabetic and obese mice dependent on Pebp1 pathway
Source: EMBO Mol Med. 2023 Jun 5;15(7):e17230. doi: 10.15252/emmm.202217230 (PMC10331584; doi:10.15252/emmm.202217230)
Supplement: Supplementary file 4 — Source Data for Figure 2 [file EMMM-15-e17230-s005.zip › Figure 2/2L-S/HFD mice.xlsx]

## Sheet: Fig 2L
	Body Weight
	WT-Chow	WT-HFD
	31.23	40.11
	33.12	42.51
	28.69	49.53
	32.45	47.47
	31.86	51.04
	34.15	38.33
		47.38
		41.72
		46.44
		45.65
		46.14
		45.82
Average	31.9167	45.1783
SD	1.8765	3.7925
P-Value	5.53488e-07

## Sheet: Fig 2M
	Fat mass
	WT-Chow	WT-HFD
	4.78	17.02
	5.63	17.86
	4.35	24.69
	5.56	21.87
	4.95	24.23
	5.98	17.82
		22.12
		18.94
		23.05
		22.33
		21.45
		20.96
Average	5.20833	21.0283
SD	0.613821	2.56342
P-Value	1.03847e-10

## Sheet: Fig 2N
	Glucose
	WT-Chow	WT-HFD
	6.6	7.1
	7.1	6.2
	6.4	7.7
	6.3	5.9
	5.9	7.3
	7.1	7.1
		7.6
		7.4
		7.7
		5.1
		8.4
		8.6
Average	6.56667	7.175
SD	0.471876	1.01006
P-Value	0.184872

## Sheet: Fig 2O
	Body weight
	HFD-PBS	HFD-AAV-NC
	49.74	53.35
	51.54	53.57
	53.14	51.76
	54.47	52.89
	54.74	50.91
	48.76	52.45
Average	52.065	52.4883
SD	2.47788	1.00964
P-Value	0.706473

## Sheet: Fig 2P
	Liver weight
	HFD-PBS	HFD-AAV-NC
	2.1869	3.3048
	2.1762	2.8757
	2.9388	2.6837
	2.6531	2.8306
	3.0937	2.9603
	1.9246	3.0361
Average	2.49555	2.94853
SD	0.469534	0.211699
P-Value	0.0566515

## Sheet: Fig 2Q
	Glucose
	HFD-PBS	HFD-AAV-NC
	6.7	9.7
	10.9	6.7
	5.9	6.4
	6.6	8.3
	6.1	6.6
	6.5	6.8
Average	7.11667	7.41667
SD	1.87874	1.3106
P-Value	0.754969

## Sheet: Fig 2R
	ALT
	HFD-PBS	HFD-AAV-NC
	50.77	81.995
	63.15	57.31
	45.61	85.97
	49.37	64.45
	53.71	105.43
	28.22	73.62
Average	48.4717	78.1292
SD	11.5525	17.1035
P-Value	0.00554085

## Sheet: Fig 2S
	AST
	HFD-PBS	HFD-AAV-NC
	60.72	70.36
	58.64	61.25
	52.36	88.74
	51.24	50.36
	66.45	100.42
	40.21	85.14
Average	54.9367	76.045
SD	9.13124	18.7027
P-Value	0.0323052
