# Supplementary material for: AAV induces hepatic necroptosis and carcinoma in diabetic and obese mice dependent on Pebp1 pathway
Source: EMBO Mol Med. 2023 Jun 5;15(7):e17230. doi: 10.15252/emmm.202217230 (PMC10331584; doi:10.15252/emmm.202217230)
Supplement: Supplementary file 4 — Source Data for Figure 2 [file EMMM-15-e17230-s005.zip › Figure 2/2T/Incidence-Fig 2T.xlsx]

## Sheet: Sheet1
	Incidence
	HFD-PBS		HFD-rAAV
	Number	Percent	Number	Percent
NML	6	100	6	100
Ncp	0	0	0	0
Total	6	100	6	100
