# Supplementary material for: AAV induces hepatic necroptosis and carcinoma in diabetic and obese mice dependent on Pebp1 pathway
Source: EMBO Mol Med. 2023 Jun 5;15(7):e17230. doi: 10.15252/emmm.202217230 (PMC10331584; doi:10.15252/emmm.202217230)
Supplement: Supplementary file 4 — Source Data for Figure 2 [file EMMM-15-e17230-s005.zip › Figure 2/2U/Western/Statistics of Western.xlsx]

## Sheet: Fig 2U
p-MLKL	WT-STZ-PBS	WT-STZ-AAV
	1.02	0.79
	0.87	0.85
	1.1	1.32
	1.01	0.96
	0.88	0.74
	1.12	0.68
Mean	1	0.89
SD	0.106019	0.231517
p-value		0.314878
