# Supplementary material for: AAV induces hepatic necroptosis and carcinoma in diabetic and obese mice dependent on Pebp1 pathway
Source: EMBO Mol Med. 2023 Jun 5;15(7):e17230. doi: 10.15252/emmm.202217230 (PMC10331584; doi:10.15252/emmm.202217230)
Supplement: Supplementary file 5 — Source Data for Figure 3 [file EMMM-15-e17230-s004.zip]

Archive with 27 entries (19 files):
- Figure 3/
- Figure 3/3B-I/
- Figure 3/3B-I/HFD (Diabetes & Obesity) mice.xlsx
- Figure 3/3J/
- Figure 3/3J/H&E for HFD(Diabetes&Obesity)-PBS-2M.tif
- Figure 3/3J/H&E for HFD(Diabetes&Obesity)-rAAV-2M.tif
- Figure 3/3J/HFD(Diabetes&Obesity)-PBS-2M-Liver.tif
- Figure 3/3J/HFD(Diabetes&Obesity)-rAAV-2M-Liver.tif
- Figure 3/3J/Incidence-Fig 3J.xlsx
- Figure 3/3K/
- Figure 3/3K/Western/
- Figure 3/3K/Western/GAPDH(HFD-Diabetes&Obesity).tif
- Figure 3/3K/Western/MLKL(HFD-Diabetes&Obesity).tif
- Figure 3/3K/Western/Statistics of Western.xlsx
- Figure 3/3K/Western/p-MLKL(HFD-Diabetes&Obesity).tif
- Figure 3/3L/
- Figure 3/3L/qPCR of inflammatory factors.xlsx
- Figure 3/3M-Q/
- Figure 3/3M-Q/HFD (Diabetes & Obesity) mice-6M.xlsx
- Figure 3/3R/
- Figure 3/3R/H&E for HFD(Diabetes&Obesity)-PBS-6M.tif
- Figure 3/3R/H&E for HFD(Diabetes&Obesity)-rAAV-6M.tif
- Figure 3/3R/HFD(Diabetes&Obesity)-PBS-6M-Liver.tif
- Figure 3/3R/HFD(Diabetes&Obesity)-rAAV-6M-Liver.tif
- Figure 3/3R/Incidence-Fig 3R.xlsx
- Figure 3/3R/Ki67 staining for HFD(Diabetes&Obesity)-PBS-6M.tif
- Figure 3/3R/Ki67 staining for HFD(Diabetes&Obesity)-rAAV-6M.tif
