# Supplementary material for: AAV induces hepatic necroptosis and carcinoma in diabetic and obese mice dependent on Pebp1 pathway
Source: EMBO Mol Med. 2023 Jun 5;15(7):e17230. doi: 10.15252/emmm.202217230 (PMC10331584; doi:10.15252/emmm.202217230)
Supplement: Supplementary file 5 — Source Data for Figure 3 [file EMMM-15-e17230-s004.zip › Figure 3/3B-I/HFD (Diabetes & Obesity) mice.xlsx]

## Sheet: Fig 3B
	Body Weight
	WT-Chow	WT-HFD
	30.64	40.34
	28.01	44.97
	27.39	43.43
	31.92	43.04
	27.68	41.03
	31.84	40.97
	32.76	41.69
	34.03	38.26
		39.43
		38.45
		43.53
		38.27
		38.16
		52.27
		43.58
		38.71
		43.81
		39.85
		48.15
		39.12
		40.45
Average	30.5338	41.7862
SD	2.54153	3.57244
P-Value	1.01193e-08

## Sheet: Fig 3C
	Fat mass
	WT-Chow	WT-HFD
	4.68	17.27
	4.15	20.32
	3.84	19.03
	4.86	18.68
	3.72	17.86
	4.87	18.86
	4.73	19.14
	5.18	17.25
		16.41
		17.05
		20.16
		16.54
		16.33
		24.06
		19.25
		16.12
		19.19
		16.49
		23.34
		16.57
		17.34
Average	4.50375	18.441
SD	0.531922	2.18525
P-Value	2.34744e-16

## Sheet: Fig 3D
	Glucose
	WT-Chow	WT-HFD
	6.3	19
	7.6	19.8
	6.5	16.8
	6.8	17.9
	7.5	14.9
	8.1	18.1
	8.5	16.9
	8.1	12.7
		18.2
		19.6
		15.7
		19.3
		18.3
		16.7
		13.3
		16.8
		17.7
		12.6
		20.1
		18.3
		13.3
Average	7.425	16.9524
SD	0.811964	2.36952
P-Value	1.69757e-11

## Sheet: Fig 3E
	Body weight
	HFD-PBS	HFD-AAV-NC
	56.55	53.46
	55.52	52.93
	55.62	59.78
	56.18	45.05
	55.96	56.29
	46.89	56.33
	58.24	54.36
	53.75	60.91
	57.22	52.35
	49.96	57.76
	55.66
Average	54.6864	54.922
SD	3.35987	4.49515
P-Value	0.892531

## Sheet: Fig 3F
	Liver weight
	HFD-PBS	HFD-AAV-NC
	3.0016	2.6305
	3.5604	2.6936
	3.3894	4.5452
	3.7458	3.7324
	3.1566	2.724
	3.3356	2.1343
	3.0253	3.3012
	2.2715	2.4691
	3.1535	3.1314
	2.9748	1.8509
	2.2741
Average	3.08078	2.92126
SD	0.465806	0.790805
P-Value	0.575431

## Sheet: Fig 3G
	Glucose
	HFD-PBS	HFD-AAV-NC
	15.8	19.8
	16.3	20.3
	17.2	17.4
	13.6	10.1
	15.7	15.7
	18.6	18.2
	15.4	17.4
	10.9	13.8
	16.4	14.8
	20.1	18.1
	15.3
Average	15.9364	16.56
SD	2.4076	3.05767
P-Value	0.607774

## Sheet: Fig 3H
	ALT
	HFD-PBS	HFD-AAV-NC
	41.32	97.68
	36.72	132.25
	30.12	95.65
	35.43	43.24
	29.56	36.47
	36.41	86.65
	26.45	29.76
	27.86	110.23
	41.43	33.52
	26.35	26.58
	30.14
Average	32.89	69.203
SD	5.59802	39.2488
P-Value	0.00670025

## Sheet: Fig 3I
	AST
	HFD-PBS	HFD-AAV-NC
	35.47	113.24
	32.69	124.58
	28.76	100.36
	34.06	51.25
	30.12	40.21
	40.35	94.52
	37.48	36.45
	32.15	100.54
	38.47	32.56
	50.12	29.46
	35.29
Average	35.9055	72.317
SD	5.86352	37.5063
P-Value	0.00487137
