# Supplementary material for: AAV induces hepatic necroptosis and carcinoma in diabetic and obese mice dependent on Pebp1 pathway
Source: EMBO Mol Med. 2023 Jun 5;15(7):e17230. doi: 10.15252/emmm.202217230 (PMC10331584; doi:10.15252/emmm.202217230)
Supplement: Supplementary file 5 — Source Data for Figure 3 [file EMMM-15-e17230-s004.zip › Figure 3/3J/Incidence-Fig 3J.xlsx]

## Sheet: Sheet1
	Incidence
	HFD-PBS		HFD-rAAV
	Number	Percent	Number	Percent
NML	11	100	6	60
Ncp	0	0	4	40
Total	11	100	10	100
