# Supplementary material for: AAV induces hepatic necroptosis and carcinoma in diabetic and obese mice dependent on Pebp1 pathway
Source: EMBO Mol Med. 2023 Jun 5;15(7):e17230. doi: 10.15252/emmm.202217230 (PMC10331584; doi:10.15252/emmm.202217230)
Supplement: Supplementary file 5 — Source Data for Figure 3 [file EMMM-15-e17230-s004.zip › Figure 3/3K/Western/Statistics of Western.xlsx]

## Sheet: Fig 3K
	HFD-PBS	HFD-rAAV
	NML	NML	Ncp
	0.413295	0.509153	8.26843
	0.788683	1.42122	9.99475
	0.774328	0.686893	5.18292
	0.964467	1.18463	9.14676
	2.39297	1.94914
	1.98756	2.77066
	0.518121	0.986201
	0.702065	0.551019
	0.660835	0.733494
	0.797676
Average	1	1.19916	8.14821
SD	0.652657	0.750202	2.09875
P-value (HFD-PBS-NML vs HFD-rAAV-Ncp)			3.09033e-07
P-value (HFD-rAAV-NML vs HFD-rAAV-Ncp)			1.85707e-06
