# Supplementary material for: AAV induces hepatic necroptosis and carcinoma in diabetic and obese mice dependent on Pebp1 pathway
Source: EMBO Mol Med. 2023 Jun 5;15(7):e17230. doi: 10.15252/emmm.202217230 (PMC10331584; doi:10.15252/emmm.202217230)
Supplement: Supplementary file 5 — Source Data for Figure 3 [file EMMM-15-e17230-s004.zip › Figure 3/3L/qPCR of inflammatory factors.xlsx]

## Sheet: Fig 3L
	IL-6			IL-1β			TNF-α			MCP-1
	HFD-PBS	HFD-rAAV		HFD-PBS	HFD-rAAV		HFD-PBS	HFD-rAAV		HFD-PBS	HFD-rAAV
	NML	NML	Ncp	NML	NML	Ncp	NML	NML	Ncp	NML	NML	Ncp
	0.412991	0.570459	39.1713	0.538711	1.80801	117.51	0.987597	1.26193	148.764	1.47219	1.3169	8.09878
	1.56044	1.407	21.9802	1.20984	1.77562	54.8149	1.25587	0.715197	79.0663	2.18003	0.820447	4.25104
	1.06191	0.0624232	3.78595	1.74087	1.68719	186.764	0.756426	1.20383	246.787	0.849608	0.959373	11.8584
	1.50598	0.680665	45.305	1.83067	1.30244	11.11	1.57199	0.470566	12.3926	1.39836	0.406072	1.55704
	0.458679	1.00675		0.816841	1.18675		0.815998	1.78517		0.806802	0.903294
		1.0635		0.477437	1.1535		0.612114	0.674389		0.101141	1.03182
		0.894608		0.385624	1.38557			0.386908		0.191874	0.802873
Average	1	0.812202	27.5606	1	1.4713	92.5498	1	0.928284	121.753	1	0.891539	6.44133
SD	0.550352	0.428075	18.6731	0.602745	0.280007	76.4978	0.356774	0.505628	100.241	0.741067	0.275058	4.49985
P-value (HFD-PBS-NML vs HFD-rAAV-Ncp)			0.0143108			0.00912849			0.0158828			0.00992617
P-value (HFD-rAAV-NML vs HFD-rAAV-Ncp)			0.00332245			0.00937737			0.00878887			0.0079295
