# Supplementary material for: AAV induces hepatic necroptosis and carcinoma in diabetic and obese mice dependent on Pebp1 pathway
Source: EMBO Mol Med. 2023 Jun 5;15(7):e17230. doi: 10.15252/emmm.202217230 (PMC10331584; doi:10.15252/emmm.202217230)
Supplement: Supplementary file 5 — Source Data for Figure 3 [file EMMM-15-e17230-s004.zip › Figure 3/3M-Q/HFD (Diabetes & Obesity) mice-6M.xlsx]

## Sheet: Fig 3M
	Body weight-6M
	HFD-PBS	HFD-rAAV
	65.68	63.74
	60.14	53.42
	58.76	59.25
	56.34	60.17
	62.45	53.45
	59.78	62.37
	57.69	57.16
	56.75	59.85
Average	59.6987	58.6762
SD	3.12681	3.78841
P-Value	0.565401

## Sheet: Fig 3N
	Liver weight-6M
	HFD-PBS	HFD-rAAV
	3.1392	3.1905
	3.8867	1.1617
	4.2283	2.9809
	2.2978	2.3283
	3.0727	1.9995
	3.5556	2.7916
	3.6974	2.1028
	1.8923	2.4841
Average	3.22125	2.37993
SD	0.796703	0.644403
P-Value	0.035803

## Sheet: Fig 3O
	Glucose-6M
	HFD-PBS	HFD-rAAV
	12.3	18.6
	16.7	20.3
	18.6	15.8
	16.7	13.9
	19.4	15.5
	15.8	16.9
	18.3	17.4
	16.4	19.3
Average	16.775	17.2125
SD	2.19333	2.13303
P-Value	0.691988

## Sheet: Fig 3P
	ALT-6M
	HFD-PBS	HFD-rAAV
	62.37	190.35
	52.25	176.82
	66.85	75.64
	58.49	66.45
	52.49	79.78
	61.43	62.49
	64.85	65.36
	58.69	200.85
Average	59.6775	114.718
SD	5.31485	62.378
P-Value	0.0261298

## Sheet: Fig 3Q
	AST-6M
	HFD-PBS	HFD-rAAV
	65.34	225.34
	75.46	235.69
	84.15	99.76
	62.34	59.86
	60.85	65.45
	65.18	70.87
	58.75	59.86
	64.15	223.36
Average	67.0275	130.024
SD	8.51452	82.2826
P-Value	0.0491524
