# Supplementary material for: AAV induces hepatic necroptosis and carcinoma in diabetic and obese mice dependent on Pebp1 pathway
Source: EMBO Mol Med. 2023 Jun 5;15(7):e17230. doi: 10.15252/emmm.202217230 (PMC10331584; doi:10.15252/emmm.202217230)
Supplement: Supplementary file 6 — Source Data for Figure 4 [file EMMM-15-e17230-s010.zip]

Archive with 62 entries (50 files):
- Figure 4/
- Figure 4/4A/
- Figure 4/4A/qPCR of inflammatory factors.xlsx
- Figure 4/4B/
- Figure 4/4B/BF for Pre+pIC+zVAD.tif
- Figure 4/4B/BF for Pre.tif
- Figure 4/4B/BF for Vehicle.tif
- Figure 4/4B/BF for pIC+zVAD.tif
- Figure 4/4B/PI positive cell.xlsx
- Figure 4/4B/PI staining for Pre+pIC+zVAD.tif
- Figure 4/4B/PI staining for Pre.tif
- Figure 4/4B/PI staining for Vehicle.tif
- Figure 4/4B/PI staining for pIC+zVAD.tif
- Figure 4/4B/PI staining.tif
- Figure 4/4C/
- Figure 4/4C/Western/
- Figure 4/4C/Western/GAPDH.tif
- Figure 4/4C/Western/MLKL.tif
- Figure 4/4C/Western/Statistics of Western.xlsx
- Figure 4/4C/Western/p-MLKL.tif
- Figure 4/4E-I/
- Figure 4/4E-I/DB-rAAV-(Prednisone)-2M.xlsx
- Figure 4/4J/
- Figure 4/4J/Liver image(DB-rAAV+Prednisone-1#).tif
- Figure 4/4J/Liver image(DB-rAAV+Prednisone-10#).tif
- Figure 4/4J/Liver image(DB-rAAV+Prednisone-11#).tif
- Figure 4/4J/Liver image(DB-rAAV+Prednisone-12#).tif
- Figure 4/4J/Liver image(DB-rAAV+Prednisone-2#).tif
- Figure 4/4J/Liver image(DB-rAAV+Prednisone-3#).tif
- Figure 4/4J/Liver image(DB-rAAV+Prednisone-4#).tif
- Figure 4/4J/Liver image(DB-rAAV+Prednisone-5#).tif
- Figure 4/4J/Liver image(DB-rAAV+Prednisone-6#).tif
- Figure 4/4J/Liver image(DB-rAAV+Prednisone-7#).tif
- Figure 4/4J/Liver image(DB-rAAV+Prednisone-8#).tif
- Figure 4/4J/Liver image(DB-rAAV+Prednisone-9#).tif
- Figure 4/4J/Liver image(DB-rAAV-1#).tif
- Figure 4/4J/Liver image(DB-rAAV-10#).tif
- Figure 4/4J/Liver image(DB-rAAV-11#).tif
- Figure 4/4J/Liver image(DB-rAAV-12#).tif
- Figure 4/4J/Liver image(DB-rAAV-2#).tif
- Figure 4/4J/Liver image(DB-rAAV-3#).tif
- Figure 4/4J/Liver image(DB-rAAV-4#).tif
- Figure 4/4J/Liver image(DB-rAAV-5#).tif
- Figure 4/4J/Liver image(DB-rAAV-6#).tif
- Figure 4/4J/Liver image(DB-rAAV-7#).tif
- Figure 4/4J/Liver image(DB-rAAV-8#).tif
- Figure 4/4J/Liver image(DB-rAAV-9#).tif
- Figure 4/4K/
- Figure 4/4K/Incidence-Fig 4K.xlsx
- Figure 4/4L/
- Figure 4/4L/H&E for DB-rAAV+Prednisone-1-2M.tif
- Figure 4/4L/H&E for DB-rAAV+Prednisone-2-2M.tif
- Figure 4/4L/H&E for DB-rAAV-1-2M.tif
- Figure 4/4L/H&E for DB-rAAV-2-2M.tif
- Figure 4/4M/
- Figure 4/4M/Western/
- Figure 4/4M/Western/GAPDH.tif
- Figure 4/4M/Western/MLKL.tif
- Figure 4/4M/Western/Statistics of Western.xlsx
- Figure 4/4M/Western/p-MLKL.tif
- Figure 4/4N/
- Figure 4/4N/qPCR of inflammatory factors.xlsx
