# Supplementary material for: AAV induces hepatic necroptosis and carcinoma in diabetic and obese mice dependent on Pebp1 pathway
Source: EMBO Mol Med. 2023 Jun 5;15(7):e17230. doi: 10.15252/emmm.202217230 (PMC10331584; doi:10.15252/emmm.202217230)
Supplement: Supplementary file 6 — Source Data for Figure 4 [file EMMM-15-e17230-s010.zip › Figure 4/4A/qPCR of inflammatory factors.xlsx]

## Sheet: 4A
	IL-6			IL-1β			TNF-α			MCP-1
	Vehicle	pIC	Pre+pIC	Vehicle	pIC	Pre+pIC	Vehicle	pIC	Pre+pIC	Vehicle	pIC	Pre+pIC
	0.740023	19.5467	6.29977	1.18899	62.9862	13.8116	0.890035	23.0804	7.95579	0.722829	6.43468	2.387
	1.24449	20.245	4.46458	1.06887	92.0526	14.8171	1.19625	26.6998	9.1146	1.04019	4.14675	1.46841
	1.01549	28.2198	2.71447	0.742141	33.5386	19.0573	0.913711	42.9879	15.03	1.23699	6.46696	1.85333
Average	1	22.6705	4.49294	1	62.8592	15.8953	1	30.9227	10.7001	1	5.68279	1.90292
SD	0.252589	4.81849	1.79282	0.231247	29.2572	2.78409	0.170372	10.6044	3.79428	0.259423	1.33035	0.461298
P-value (Vehicle vs pIC)		0.00147254			0.0215424			0.00812097			0.00392061
P-value (pIC vs Pre+pIC)			0.00360177			0.050445			0.0358736			0.00966422
