# Supplementary material for: AAV induces hepatic necroptosis and carcinoma in diabetic and obese mice dependent on Pebp1 pathway
Source: EMBO Mol Med. 2023 Jun 5;15(7):e17230. doi: 10.15252/emmm.202217230 (PMC10331584; doi:10.15252/emmm.202217230)
Supplement: Supplementary file 6 — Source Data for Figure 4 [file EMMM-15-e17230-s010.zip › Figure 4/4B/PI positive cell.xlsx]

## Sheet: Fig 4B
	PI positive cell (%)
	Vehicle	pIC+zVAD	Pre	Pre+pIC+zVAD
	8.33955	22.4332	7.87965	14.0178
	10.4673	31.3083	10.3514	18.5181
	6.84547	40.7364	10.8603	15.6685
	5.93403	50.7678	9.77732	37.4801
	9.78475	43.398	8.08606	22.4611
		43.4928		13.3945
Average	8.27422	38.6894	9.39095	20.2567
SD	1.91137	10.1397	1.34327	9.07295
P-value (Vehicle vs pIC+zVAD)		0.000104732
P-value (Pre vs Pre+pIC+zVAD)				0.0273367
P-value (pIC+zVAD vs Pre+pIC+zVAD)				0.00776872
