# Supplementary material for: AAV induces hepatic necroptosis and carcinoma in diabetic and obese mice dependent on Pebp1 pathway
Source: EMBO Mol Med. 2023 Jun 5;15(7):e17230. doi: 10.15252/emmm.202217230 (PMC10331584; doi:10.15252/emmm.202217230)
Supplement: Supplementary file 6 — Source Data for Figure 4 [file EMMM-15-e17230-s010.zip › Figure 4/4C/Western/Statistics of Western.xlsx]

## Sheet: Fig 4C
	Vehicle	pIC+zVAD	Pre+Vehicle	Pre+pIC+zVAD
	0.707045	4.51183	0.788145	1.77431
	1.03029	4.66116	1.08051	3.067
	1.26266	5.32819	1.44277	1.22886
Average	1	4.83373	1.10381	2.02339
SD	0.279045	0.434677	0.327937	0.944045
P-value (Vehicle vs pIC+zVAD)		0.00021111
P-value (pIC+zVAD vs Pre+pIC+zVAD)				0.00942289
