# Supplementary material for: AAV induces hepatic necroptosis and carcinoma in diabetic and obese mice dependent on Pebp1 pathway
Source: EMBO Mol Med. 2023 Jun 5;15(7):e17230. doi: 10.15252/emmm.202217230 (PMC10331584; doi:10.15252/emmm.202217230)
Supplement: Supplementary file 6 — Source Data for Figure 4 [file EMMM-15-e17230-s010.zip › Figure 4/4E-I/DB-rAAV-(Prednisone)-2M.xlsx]

## Sheet: Fig4E
	Body Weight
	DB-AAV	DB-AAV+Prednisone
	50.12	48.36
	49.87	52.14
	46.34	46.24
	41.25	47.56
	50.24	46.85
	45.14	51.26
	50.24	54.37
	50.45	46.75
	54.62	49.58
	55.75	51.24
	45.16	54.75
	50.29	46.24
Average	49.1225	49.6117
SD	4.07435	3.09155
P-Value	0.743539

## Sheet: Fig4F
	Liver weight
	DB-AAV	DB-AAV+Prednisone
	2.6731	1.5255
	1.9945	1.7374
	2.3141	1.9739
	4.7083	2.7147
	2.4502	2.214
	2.0981	2.9392
	3.0892	1.9816
	2.2785	2.3744
	1.9214	2.2121
	3.204	2.1702
	2.3482	2.5813
	2.075	2.4871
Average	2.59622	2.24262
SD	0.779267	0.4064
P-Value	0.177322

## Sheet: Fig4G
	Glucose
	DB-AAV	DB-AAV+Prednisone
	15.6	32.6
	17.2	22.1
	20.4	18.6
	23.1	22.3
	26.7	20.4
	23.5	22.6
	28.4	17.8
	20.4	30.4
	18.7	19.6
	20.3	20.4
	22.4	24.8
	19.7	18.5
Average	21.3667	22.5083
SD	3.69332	4.67536
P-Value	0.513734

## Sheet: Fig4H
	ALT
	DB-AAV	DB-AAV+Prednisone
	587.841	49.7704
	420.876	35.0163
	541.079	91.4555
	656.738	107.959
	236.759	98.1173
	633.712	58.2974
	420.031	76.5963
	418.997	201.501
	68	67.1576
	133.025	93.412
	657.902	420.392
	375.538	44.2271
Average	429.208	111.992
SD	200.441	106.444
P-Value	7.73177e-05

## Sheet: Fig4I
	AST
	DB-AAV	DB-AAV+Prednisone
	587.725	329.596
	330.041	117.875
	402.36	343.414
	568.802	136.622
	242.713	91.3433
	412.598	115.035
	320.483	110.729
	352.965	258.539
	155.195	65.6078
	142.365	382.841
	434.053	295.901
	330.606	218.145
Average	356.659	205.471
SD	138.763	112.494
P-Value	0.00771876
