# Supplementary material for: AAV induces hepatic necroptosis and carcinoma in diabetic and obese mice dependent on Pebp1 pathway
Source: EMBO Mol Med. 2023 Jun 5;15(7):e17230. doi: 10.15252/emmm.202217230 (PMC10331584; doi:10.15252/emmm.202217230)
Supplement: Supplementary file 6 — Source Data for Figure 4 [file EMMM-15-e17230-s010.zip › Figure 4/4K/Incidence-Fig 4K.xlsx]

## Sheet: Sheet1
	Incidence
	DB-rAAV		DB-rAAV+Pre
	Number	Percent	Number	Percent
NML	1	8.33333	8	66.6667
Ncp	10	83.3333	4	33.3333
Death	1	8.33333	0	0
Total	12	100	12	100
