# Supplementary material for: AAV induces hepatic necroptosis and carcinoma in diabetic and obese mice dependent on Pebp1 pathway
Source: EMBO Mol Med. 2023 Jun 5;15(7):e17230. doi: 10.15252/emmm.202217230 (PMC10331584; doi:10.15252/emmm.202217230)
Supplement: Supplementary file 6 — Source Data for Figure 4 [file EMMM-15-e17230-s010.zip › Figure 4/4M/Western/Statistics of Western.xlsx]

## Sheet: Fig 4M
	DB-rAAV	DB-rAAV+Pre
	18.8865	0.375162
	4.21241	0.535558
	9.33731	1.10055
	16.4992	3.62721
	5.03313	0.470877
	6.46558	0.460811
	3.45483	0.897986
	1.70218	0.531853
Average	8.19889	1
SD	6.30246	1.09013
P-value		0.00663529
