# Supplementary material for: AAV induces hepatic necroptosis and carcinoma in diabetic and obese mice dependent on Pebp1 pathway
Source: EMBO Mol Med. 2023 Jun 5;15(7):e17230. doi: 10.15252/emmm.202217230 (PMC10331584; doi:10.15252/emmm.202217230)
Supplement: Supplementary file 6 — Source Data for Figure 4 [file EMMM-15-e17230-s010.zip › Figure 4/4N/qPCR of inflammatory factors.xlsx]

## Sheet: Fig 4N
	IL-6		IL-1β		TNF-α		MCP-1
	DB-rAAV	DB-rAAV+Pre	DB-rAAV	DB-rAAV+Pre	DB-rAAV	DB-rAAV+Pre	DB-rAAV	DB-rAAV+Pre
	0.661402	0.393302	0.580794	0.213656	1.23565	0.123386	0.775557	0.0757492
	1.14689	0.0993046	1.8446	0.0910898	0.705228	0.081813	0.266799	0.0631249
	2.53398	0.0673137	0.87252	0.031531	1.01841	0.0303269	1.10206	0.0274491
	1.48111	0.109452	0.448509	0.0785396	0.297891	0.0838047	0.359776	0.072014
	0.59052	0.336895	2.47721	0.107076	1.60388	0.0782294	0.413064	0.0620097
	0.321283	0.124905	0.893902	0.096792	1.41667	0.0871845	1.21807	0.0801881
	0.434692	0.103699	0.458958	0.0398774	0.88843	0.0169807	1.72436	0.0207049
	0.830132	0.171548	0.42351	0.0852029	0.83384	0.036456	2.14031	0.0401761
Average	1	0.175802	1	0.0929706	1	0.0672726	1	0.055177
SD	0.726786	0.121355	0.758565	0.0556063	0.416458	0.0358446	0.678793	0.0227543
P-value		0.0069008		0.00455133		1.91831e-05		0.00149601
