# Supplementary material for: AAV induces hepatic necroptosis and carcinoma in diabetic and obese mice dependent on Pebp1 pathway
Source: EMBO Mol Med. 2023 Jun 5;15(7):e17230. doi: 10.15252/emmm.202217230 (PMC10331584; doi:10.15252/emmm.202217230)
Supplement: Supplementary file 7 — Source Data for Figure 5 [file EMMM-15-e17230-s002.zip]

Archive with 25 entries (17 files):
- Figure 5/
- Figure 5/5A-B/
- Figure 5/5A-B/Fold change and qPCR of some genes in WT and DB mice.xlsx
- Figure 5/5D-H/
- Figure 5/5D-H/DB-rAAV-siRNAs-2M.xlsx
- Figure 5/5I/
- Figure 5/5I/DB-rAAV-si-Cyp4a14-Liver.tif
- Figure 5/5I/DB-rAAV-si-NC-Liver.tif
- Figure 5/5I/DB-rAAV-si-Pebp1-Liver.tif
- Figure 5/5I/DB-rAAV-si-Tat-Liver.tif
- Figure 5/5I/H&E for DB-rAAV-si-Cyp4a14.tif
- Figure 5/5I/H&E for DB-rAAV-si-NC.tif
- Figure 5/5I/H&E for DB-rAAV-si-Pebp1.tif
- Figure 5/5I/H&E for DB-rAAV-si-Tat.tif
- Figure 5/5I/Incidence-Fig 5I.xlsx
- Figure 5/5J/
- Figure 5/5J/qPCR of target genes.xlsx
- Figure 5/5K/
- Figure 5/5K/Western/
- Figure 5/5K/Western/GAPDH.tif
- Figure 5/5K/Western/MLKL.tif
- Figure 5/5K/Western/Statistics of Western.xlsx
- Figure 5/5K/Western/p-MLKL.tif
- Figure 5/5L/
- Figure 5/5L/qPCR of inflammatory factors.xlsx
