# Supplementary material for: AAV induces hepatic necroptosis and carcinoma in diabetic and obese mice dependent on Pebp1 pathway
Source: EMBO Mol Med. 2023 Jun 5;15(7):e17230. doi: 10.15252/emmm.202217230 (PMC10331584; doi:10.15252/emmm.202217230)
Supplement: Supplementary file 7 — Source Data for Figure 5 [file EMMM-15-e17230-s002.zip › Figure 5/5A-B/Fold change and qPCR of some genes in WT and DB mice.xlsx]

## Sheet: 5A
	WT	DB
Cyp4a14	1	11.3355
Thrsp	1	11.1176
Bhmt1b	1	4.52032
Pebp1	1	4.35349
Bhmt	1	4.31839
Cyp4a10	1	4.21229
Fasn	1	4.20775
Insig2	1	4.17308
Elovl5	1	4.08798
Scd1	1	3.84722
Tat	1	3.57434
Coq8a	1	3.56421
Slc25a10	1	3.42701
Gpt2	1	3.37186
Cyp2c54	1	3.28709

## Sheet: 5B
	Cyp4a14		Pebp1		Tat
	WT	DB	WT	DB	WT	DB
	0.439503	22.3419	1.42596	9.31897	0.566355	4.03887
	1.06018	28.7564	0.935525	5.70048	1.05689	2.19403
	0.656109	25.4661	0.617254	15.1906	1.12025	3.83489
	0.981173	28.6094	1.53054	25.1856	1.50838	2.91939
	0.445456	8.33229	0.890245	5.0254	0.907362	5.64235
	2.41758	14.9357	0.600478	11.8441	0.84076	7.60601
Average	1	21.407	1	12.0442	1	4.37259
SD	0.742085	8.19835	0.39629	7.47756	0.315637	1.966
P-value (WT vs DB)		0.000120004		0.00474624		0.00198358
