# Supplementary material for: AAV induces hepatic necroptosis and carcinoma in diabetic and obese mice dependent on Pebp1 pathway
Source: EMBO Mol Med. 2023 Jun 5;15(7):e17230. doi: 10.15252/emmm.202217230 (PMC10331584; doi:10.15252/emmm.202217230)
Supplement: Supplementary file 7 — Source Data for Figure 5 [file EMMM-15-e17230-s002.zip › Figure 5/5D-H/DB-rAAV-siRNAs-2M.xlsx]

## Sheet: Fig5D
	Body Weight
	rAAV-si-NC	rAAV-si-Cyp4a14	rAAV-si-Pebp1	rAAV-si-Tat
	53.36	52.36	63.35	55.03
	54.25	55.23	57.86	51.26
	60.13	53.01	56.34	56.45
	49.58	57.43	62.15	55.78
	52.34	55.02	56.39	53.24
	54.36	52.96	59.78	58.74
	59.75	52.45	55.23	48.65
	62.53	49.63	56.47	49.02
	51.14	50.23	50.26	57.12
	57.49	48.96	57.14	52.63
	62.14		56.59
	52.78		53.89
Average	55.8208	52.728	57.1208	53.792
SD	4.41708	2.66674	3.49866	3.42193
P-Value (si-NC vs si-Cyp4a14)		0.0672228
P-Value (si-NC vs si-Pebp1)			0.43272
P-Value (si-NC vs si-Tat)				0.250071

## Sheet: Fig5E
	Liver Weight
	rAAV-si-NC	rAAV-si-Cyp4a14	rAAV-si-Pebp1	rAAV-si-Tat
	2.6214	2.92	2.9638	2.77
	2.6796	3.13	3.0214	3.82
	2.9104	3.26	3.0837	2.95
	2.8354	3.09	3.5832	3.07
	2.0011	3.86	4.2183	3.13
	2.3636	3.27	2.0976	3.99
	2.629	4.11	3.297	3.35
	3.9037	3.1	2.3761	3.61
	2.8886	3.87	2.718	4.52
	4.0746	3.41	3.6373	3.21
	3.6107		4.5101
	5.083		2.0216
Average	3.13343	3.402	3.12734	3.442
SD	0.868836	0.403121	0.777741	0.540078
P-Value (si-NC vs si-Cyp4a14)		0.380062
P-Value (si-NC vs si-Pebp1)			0.985744
P-Value (si-NC vs si-Tat)				0.341245

## Sheet: Fig5F
	Glucose
	rAAV-si-NC	rAAV-si-Cyp4a14	rAAV-si-Pebp1	rAAV-si-Tat
	23.6	15.6	26.7	19.6
	25.6	20.7	22.3	25.6
	36.2	18.9	26.3	22.7
	26.3	26.7	28.8	16.3
	27.4	15.4	25.8	18.5
	30.6	30.4	32.6	22.8
	26.7	24.1	20.9	32.6
	27.1	18.4	20.4	23.8
	24.7	25.6	26.2	20.4
	23.1	23.1	26.4	19.9
	16.3		25.3
	18.6		18.8
Average	25.5167	21.89	25.0417	22.22
SD	5.14355	4.94288	3.86816	4.55431
P-Value (si-NC vs si-Cyp4a14)		0.109334
P-Value (si-NC vs si-Pebp1)			0.800578
P-Value (si-NC vs si-Tat)				0.130847

## Sheet: Fig5G
	ALT
	rAAV-si-NC	rAAV-si-Cyp4a14	rAAV-si-Pebp1	rAAV-si-Tat
	213.8	195.36	40.56	118.35
	115.42	89.5	32.58	200.34
	237.65	249.68	28.6105	98.36
	292.27	157.6	47.2635	57.64
	107.48	120.3	112.128	167.16
	58.35	69.87	28.6105	74.24
	231.479	74.12	41.8639	145.32
	94.53	167.45	16.05	94.56
	68.73	216.49	32.9582	120.47
	71.64	155.36	36.3241	184.35
	43.8975		45.5104
	239.26		64.3036
Average	147.876	149.573	43.8969	126.079
SD	87.9199	61.0325	24.5856	47.3665
P-Value (si-NC vs si-Cyp4a14)		0.959444
P-Value (si-NC vs si-Pebp1)			0.000688838
P-Value (si-NC vs si-Tat)				0.490874

## Sheet: Fig5H
	AST
	rAAV-si-NC	rAAV-si-Cyp4a14	rAAV-si-Pebp1	rAAV-si-Tat
	290.944	234.56	61.25	124.25
	108.131	110.24	55.7	254.48
	57.9924	267.49	51.4709	123.58
	287.1	180.27	49.0867	65.47
	128.06	112.34	82.4656	189.65
	70.12	98.45	50.419	86.05
	170.541	88.41	51.541	200.14
	106.19	169.74	45.7909	112.34
	75.16	254.85	61.4986	136.58
	94.67	180.24	61.3584	170.46
	63.8828		80.0113
	271.95		64.2334
Average	143.728	169.659	59.5688	146.3
SD	89.7278	66.4608	11.6856	57.2308
P-Value (si-NC vs si-Cyp4a14)		0.458415
P-Value (si-NC vs si-Pebp1)			0.00392391
P-Value (si-NC vs si-Tat)				0.938464
