# Supplementary material for: AAV induces hepatic necroptosis and carcinoma in diabetic and obese mice dependent on Pebp1 pathway
Source: EMBO Mol Med. 2023 Jun 5;15(7):e17230. doi: 10.15252/emmm.202217230 (PMC10331584; doi:10.15252/emmm.202217230)
Supplement: Supplementary file 7 — Source Data for Figure 5 [file EMMM-15-e17230-s002.zip › Figure 5/5I/Incidence-Fig 5I.xlsx]

## Sheet: Sheet1
	Incidence
	rAAV-si-NC		rAAV-si-Cyp4a14		rAAV-si-Pebp1		rAAV-si-Tat
	Number	Percent	Number	Percent	Number	Percent	Number	Percent
NML	4	28.5714	5	50	10	83.3333	4	40
Ncp	8	57.1429	5	50	2	16.6667	6	60
Death	2	14.2857	0	0	0	0	0	0
Total	14	100	10	100	12	100	10	100
