# Supplementary material for: AAV induces hepatic necroptosis and carcinoma in diabetic and obese mice dependent on Pebp1 pathway
Source: EMBO Mol Med. 2023 Jun 5;15(7):e17230. doi: 10.15252/emmm.202217230 (PMC10331584; doi:10.15252/emmm.202217230)
Supplement: Supplementary file 7 — Source Data for Figure 5 [file EMMM-15-e17230-s002.zip › Figure 5/5J/qPCR of target genes.xlsx]

## Sheet: 5J
	Cyp4a14		Pebp1		Tat
	si-NC	si-Cyp4a14	si-NC	si-Pebp1	si-NC	si-Tat
	1.08367	0.411398	1.35866	0.301335	1.02435	0.382772
	1.08634	0.568137	1.17776	0.47039	1.17263	0.916792
	1.09094	0.675274	1.27917	0.283595	1.09322	0.341295
	1.0977	0.46226	0.767475	0.182085	1.08602	0.214644
	0.878127	0.468838	0.649048	0.205495	0.626263	0.463242
	0.76323	0.225265	0.767899	0.246984	0.997516	0.180982
Average	1	0.468529	1	0.281647	1	0.416621
SD	0.143654	0.151754	0.306357	0.102887	0.192961	0.26664
P-value		9.75641e-05		0.000282936		0.0014627
