# Supplementary material for: AAV induces hepatic necroptosis and carcinoma in diabetic and obese mice dependent on Pebp1 pathway
Source: EMBO Mol Med. 2023 Jun 5;15(7):e17230. doi: 10.15252/emmm.202217230 (PMC10331584; doi:10.15252/emmm.202217230)
Supplement: Supplementary file 7 — Source Data for Figure 5 [file EMMM-15-e17230-s002.zip › Figure 5/5K/Western/Statistics of Western.xlsx]

## Sheet: 5K
	PBS	rAAV-si-NC		rAAV-si-Pebp1
		NML	Ncp
	0.912604	2.08094	10.5028	1.74698
	1.33538	1.14379	17.5673	2.48757
	1.32935	3.28533	22.5002	2.3486
	1.22344	3.21576	18.4144	2.03961
	0.72689	3.09644	14.3314	1.33662
	0.92536	0.932553	20.1439	1.17038
	0.546965	1.1994	28.1475	1.02843
		0.787193	2.03499	1.32645
				1.17654
Average	1	1.96768	16.7053	1.62902
SD	0.306573	1.08988	7.9221	0.54661
P-value (rAAV-si-NC-NML vs rAAV-si-NC-Ncp)			0.000131503
P-value (rAAV-si-NC-Ncp vs rAAV-si-Pebp1)				4.07363e-05
