# Supplementary material for: AAV induces hepatic necroptosis and carcinoma in diabetic and obese mice dependent on Pebp1 pathway
Source: EMBO Mol Med. 2023 Jun 5;15(7):e17230. doi: 10.15252/emmm.202217230 (PMC10331584; doi:10.15252/emmm.202217230)
Supplement: Supplementary file 7 — Source Data for Figure 5 [file EMMM-15-e17230-s002.zip › Figure 5/5L/qPCR of inflammatory factors.xlsx]

## Sheet: 5L
	IL-6				IL-1β				TNF-α				MCP-1
	PBS	rAAV-si-NC		rAAV-si-Pebp1	PBS	rAAV-si-NC		rAAV-si-Pebp1	PBS	rAAV-si-NC		rAAV-si-Pebp1	PBS	rAAV-si-NC		rAAV-si-Pebp1
		NML	Ncp			NML	Ncp			NML	Ncp			NML	Ncp
	1.23485	0.702331	5.71192	0.486889	0.959351	3.40936	15.7862	1.42053	1.19594	1.15412	2.23974	0.966209	1.34134	0.807609	1.64125	1.02886
	0.610909	0.313568	25.187	1.29268	1.30226	1.13016	570.332	1.99389	0.839688	1.25747	742.276	1.47326	2.29595	0.680074	16.9316	0.1112
	1.18475	1.11872	19.6663	13.6157	1.10541	0.768692	215.205	6.4773	0.468235	1.86043	287.332	12.6138	0.596083	0.49649	11.3671	3.39087
	0.757864	0.673758	10.8754	10.239	1.22369	1.25986	279.032	13.3692	1.50399	1.62121	347.152	8.78726	0.876737	0.844781	10.4057	5.73446
	1.12933	1.12971	20.0781	1.8263	0.917345	0.834976	501.14	3.44453	1.09469	0.945055	509.449	1.64857	0.747563	0.77698	10.4876	0.520711
	1.0823	1.36148	9.18981	0.754837	0.491951	0.927272	526.844	1.24167	0.897462	2.26828	717.319	1.21137	0.142322	1.07348	13.6103	0.606467
Average	1	0.883261	15.1181	4.70258	1	1.38839	351.39	4.65786	1	1.51776	434.295	4.45008	1	0.779902	10.7406	1.89876
SD	0.254089	0.386277	7.5933	5.71584	0.289519	1.00702	217.971	4.68866	0.352236	0.49384	281.591	4.99588	0.744807	0.190505	5.09767	2.21179
P-value (PBS vs rAAV-si-NC-NML)		0.550094				0.38527				0.0630446				0.499126
P-value (rAAV-si-NC-NML vs rAAV-si-NC-Ncp)			0.00100134				0.00280579				0.00369405				0.000742481
P-value (rAAV-si-NC-Ncp vs rAAV-si-Pebp1)				0.0229201				0.00298243				0.00385588				0.00297279
