# Supplementary material for: AAV induces hepatic necroptosis and carcinoma in diabetic and obese mice dependent on Pebp1 pathway
Source: EMBO Mol Med. 2023 Jun 5;15(7):e17230. doi: 10.15252/emmm.202217230 (PMC10331584; doi:10.15252/emmm.202217230)
Supplement: Supplementary file 8 — Source Data for Figure 6 [file EMMM-15-e17230-s001.zip]

Archive with 17 entries (11 files):
- Figure 6/
- Figure 6/6B-E/
- Figure 6/6B-E/WT-HFD-rAAV-si-Pebp1-2M.xlsx
- Figure 6/6F/
- Figure 6/6F/H&E for WT-HFD-rAAV-si-NC.tif
- Figure 6/6F/H&E for WT-HFD-rAAV-si-Pebp1.tif
- Figure 6/6F/Incidence-Fig 6F.xlsx
- Figure 6/6F/WT-HFD-rAAV-si-NC-Liver.tif
- Figure 6/6F/WT-HFD-rAAV-si-Pebp1-Liver.tif
- Figure 6/6G/
- Figure 6/6G/Western/
- Figure 6/6G/Western/GAPDH.tif
- Figure 6/6G/Western/MLKL.tif
- Figure 6/6G/Western/Statistics of Western.xlsx
- Figure 6/6G/Western/p-MLKL.tif
- Figure 6/6H/
- Figure 6/6H/qPCR of inflammatory factors.xlsx
