# Supplementary material for: AAV induces hepatic necroptosis and carcinoma in diabetic and obese mice dependent on Pebp1 pathway
Source: EMBO Mol Med. 2023 Jun 5;15(7):e17230. doi: 10.15252/emmm.202217230 (PMC10331584; doi:10.15252/emmm.202217230)
Supplement: Supplementary file 8 — Source Data for Figure 6 [file EMMM-15-e17230-s001.zip › Figure 6/6B-E/WT-HFD-rAAV-si-Pebp1-2M.xlsx]

## Sheet: Fig6B
	Body Weight
	rAAV-si-NC	rAAV-si-Pebp1
	53.46	26.57
	52.93	56.84
	59.78	56.38
	45.05	57.91
	56.29	52.48
	56.33	57.37
	54.36	48.87
	60.91	54.96
	52.35	56.54
	57.76	51.92
		54.78
Average	54.922	52.2382
SD	4.49515	8.94187
P-Value	0.403394

## Sheet: Fig6C
	Glucose
	rAAV-si-NC	rAAV-si-Pebp1
	19.1	17.3
	20.6	15.6
	18.2	14.9
	10.5	12.3
	15.3	13.1
	17.9	16.2
	17.8	16.3
	13.3	18.3
	14.2	14.5
	18.7	17.9
		13.2
Average	16.56	15.4182
SD	3.12488	2.01386
P-Value	0.327478

## Sheet: Fig6D
	ALT
	rAAV-si-NC	rAAV-si-Pebp1
	103.56	34.57
	122.98	39.78
	87.45	49.21
	39.87	33.29
	40.34	55.47
	85.49	32.65
	30.54	29.73
	107.67	35.64
	37.89	27.97
	28.57	44.39
		45.31
Average	68.436	38.91
SD	36.4605	8.69671
P-Value	0.0171534

## Sheet: Fig6E
	AST
	rAAV-si-NC	rAAV-si-Pebp1
	120.65	49.43
	118.79	43.87
	105.45	52.45
	55.76	35.67
	39.65	58.73
	98.32	31.98
	33.89	27.37
	105.37	32.19
	39.43	33.84
	28.49	42.74
		52.77
Average	74.58	41.9127
SD	38.1973	10.3999
P-Value	0.0131955
