# Supplementary material for: AAV induces hepatic necroptosis and carcinoma in diabetic and obese mice dependent on Pebp1 pathway
Source: EMBO Mol Med. 2023 Jun 5;15(7):e17230. doi: 10.15252/emmm.202217230 (PMC10331584; doi:10.15252/emmm.202217230)
Supplement: Supplementary file 8 — Source Data for Figure 6 [file EMMM-15-e17230-s001.zip › Figure 6/6F/Incidence-Fig 6F.xlsx]

## Sheet: Sheet1
	Incidence
	rAAV-si-NC		rAAV-si-Pebp1
	Number	Percent	Number	Percent
NML	6	60	11	100
Ncp	4	40	0	0
Total	10	100	11	100
