# Supplementary material for: AAV induces hepatic necroptosis and carcinoma in diabetic and obese mice dependent on Pebp1 pathway
Source: EMBO Mol Med. 2023 Jun 5;15(7):e17230. doi: 10.15252/emmm.202217230 (PMC10331584; doi:10.15252/emmm.202217230)
Supplement: Supplementary file 8 — Source Data for Figure 6 [file EMMM-15-e17230-s001.zip › Figure 6/6G/Western/Statistics of Western.xlsx]

## Sheet: 6G
	rAAV-si-NC		rAAV-si-Pebp1
	NML	Ncp
	0.424592	6.8952	0.68536
	1.18518	8.33482	0.349205
	0.572813	4.32214	1.68054
	0.987883	7.62767	1.34518
	1.62543		0.636794
	2.31051		0.261656
	0.822413		0.298629
	0.459505		0.0895056
	0.611675		0.075836
			0.0354648
Average	1	6.79496	0.545817
SD	0.625609	1.75019	0.560198
P-value (rAAV-si-NC-NML vs rAAV-si-NC-Ncp)		1.85707e-06
P-value (rAAV-si-NC-Ncp vs rAAV-si-Pebp1)			1.98802e-07
