# Supplementary material for: AAV induces hepatic necroptosis and carcinoma in diabetic and obese mice dependent on Pebp1 pathway
Source: EMBO Mol Med. 2023 Jun 5;15(7):e17230. doi: 10.15252/emmm.202217230 (PMC10331584; doi:10.15252/emmm.202217230)
Supplement: Supplementary file 8 — Source Data for Figure 6 [file EMMM-15-e17230-s001.zip › Figure 6/6H/qPCR of inflammatory factors.xlsx]

## Sheet: 6H
	IL-6			IL-1β			TNF-α			MCP-1
	rAAV-si-NC		rAAV-si-Pebp1	rAAV-si-NC		rAAV-si-Pebp1	rAAV-si-NC		rAAV-si-Pebp1	rAAV-si-NC		rAAV-si-Pebp1
	NML	Ncp		NML	Ncp		NML	Ncp		NML	Ncp
	0.702361	48.2286	0.281226	1.22886	79.8683	1.23446	1.35942	160.257	1.42756	1.47711	9.08405	1.25792
	1.73233	27.0624	2.78145	1.20684	37.2562	0.758291	0.770451	85.1747	0.600059	0.920259	4.76821	0.304497
	0.0768568	4.66134	5.75729	1.14674	126.938	4.41784	1.29683	265.853	5.17287	1.07609	13.3011	3.5909
	0.83805	55.7805	2.92933	0.88523	7.55118	1.97962	0.50692	13.35	2.29161	0.455473	1.74647	2.97846
	1.23953		1.17199	0.806602		1.90919	1.92308		1.56991	1.01319		0.547906
	1.30941		2.0329	0.784004		1.14814	0.726491		1.03557	1.15734		0.671509
	1.10146			0.941732			0.416799			0.900548
Average	1	33.9332	2.49236	1	62.9035	1.90792	1	131.159	2.01626	1	7.22495	1.55853
SD	0.527056	22.9907	1.88562	0.190313	51.9934	1.31585	0.544691	107.986	1.6464	0.30852	5.04728	1.38693
P-value (rAAV-si-NC-NML vs rAAV-si-NC-Ncp)		0.00332245			0.00937737			0.00878887			0.0079295
P-value (rAAV-si-NC-Ncp vs rAAV-si-Pebp1)			0.00881831			0.0179736			0.0164368			0.0280686
