# Supplementary material for: AAV induces hepatic necroptosis and carcinoma in diabetic and obese mice dependent on Pebp1 pathway
Source: EMBO Mol Med. 2023 Jun 5;15(7):e17230. doi: 10.15252/emmm.202217230 (PMC10331584; doi:10.15252/emmm.202217230)
Supplement: Supplementary file 9 — Source Data for Figure 7 [file EMMM-15-e17230-s008.zip]

Archive with 65 entries (48 files):
- Figure 7/
- Figure 7/7A-B/
- Figure 7/7A-B/qPCR of Pebp1 and inflammatory factors.xlsx
- Figure 7/7C/
- Figure 7/7C/BF for si-NC-Vehicle.tif
- Figure 7/7C/BF for si-NC-pIC+zVAD.tif
- Figure 7/7C/BF for si-Pebp1-Vehicle.tif
- Figure 7/7C/BF for si-Pebp1-pIC+zVAD.tif
- Figure 7/7C/PI positive cell.xlsx
- Figure 7/7C/PI staining for si-NC-Vehicle.tif
- Figure 7/7C/PI staining for si-NC-pIC+zVAD.tif
- Figure 7/7C/PI staining for si-Pebp1-Vehicle.tif
- Figure 7/7C/PI staining for si-Pebp1-pIC+zVAD.tif
- Figure 7/7C/PI staining.tif
- Figure 7/7D/
- Figure 7/7D/Western/
- Figure 7/7D/Western/GAPDH.tif
- Figure 7/7D/Western/MLKL.tif
- Figure 7/7D/Western/Statistics of Western.xlsx
- Figure 7/7D/Western/p-MLKL.tif
- Figure 7/7E/
- Figure 7/7E/Western/
- Figure 7/7E/Western/GAPDH.tif
- Figure 7/7E/Western/PEBP1.tif
- Figure 7/7E/Western/Statistics of Western.xlsx
- Figure 7/7E/Western/TBK1.tif
- Figure 7/7E/Western/p-TBK1.tif
- Figure 7/7F-G/
- Figure 7/7F-G/qPCR of Tbk1 and inflammatory factors.xlsx
- Figure 7/7H/
- Figure 7/7H/BF for si-NC-Vehicle.tif
- Figure 7/7H/BF for si-NC-pIC+zVAD.tif
- Figure 7/7H/BF for si-Tbk1-Vehicle.tif
- Figure 7/7H/BF for si-Tbk1-pIC+zVAD.tif
- Figure 7/7H/PI positive cell.xlsx
- Figure 7/7H/PI staining for si-NC-Vehicle.tif
- Figure 7/7H/PI staining for si-NC-pIC+zVAD.tif
- Figure 7/7H/PI staining for si-Tbk1-Vehicle.tif
- Figure 7/7H/PI staining for si-Tbk1-pIC+zVAD.tif
- Figure 7/7H/PI staining.tif
- Figure 7/7I/
- Figure 7/7I/Western/
- Figure 7/7I/Western/GAPDH.tif
- Figure 7/7I/Western/MLKL.tif
- Figure 7/7I/Western/Statistics of Western.xlsx
- Figure 7/7I/Western/TBK1.tif
- Figure 7/7I/Western/p-MLKL.tif
- Figure 7/7K-O/
- Figure 7/7K-O/DB-rAAV-si-Tbk1-2M.xlsx
- Figure 7/7P/
- Figure 7/7P/DB-rAAV-si-NC-Liver.tif
- Figure 7/7P/DB-rAAV-si-Tbk1-Liver.tif
- Figure 7/7P/H&E for DB-rAAV-si-NC.tif
- Figure 7/7P/H&E for DB-rAAV-si-Tbk1.tif
- Figure 7/7P/Incidence-Fig 7P.xlsx
- Figure 7/7Q/
- Figure 7/7Q/qPCR of Tbk1.xlsx
- Figure 7/7R/
- Figure 7/7R/Western/
- Figure 7/7R/Western/GAPDH.tif
- Figure 7/7R/Western/MLKL.tif
- Figure 7/7R/Western/Statistics of Western.xlsx
- Figure 7/7R/Western/p-MLKL.tif
- Figure 7/7S/
- Figure 7/7S/qPCR of inflammatory factors.xlsx
