# Supplementary material for: AAV induces hepatic necroptosis and carcinoma in diabetic and obese mice dependent on Pebp1 pathway
Source: EMBO Mol Med. 2023 Jun 5;15(7):e17230. doi: 10.15252/emmm.202217230 (PMC10331584; doi:10.15252/emmm.202217230)
Supplement: Supplementary file 9 — Source Data for Figure 7 [file EMMM-15-e17230-s008.zip › Figure 7/7A-B/qPCR of Pebp1 and inflammatory factors.xlsx]

## Sheet: 7A
	Pebp1
	Vehicle	si-NC	si-Pebp1
	1.03608	1.00655	0.241286
	0.961506	1.03069	0.223637
	1.00242	1.05516	0.246222
Mean	1	1.0308	0.237048
SD	0.0373451	0.0243027	0.011874
P-value (si-NC vs si-Pebp1)			8.96632e-07

## Sheet: 7B
	IL-6			IL-1β			TNF-α			MCP-1
	Vehicle	si-NC+pIC	si-Pebp1+pIC	Vehicle	si-NC+pIC	si-Pebp1+pIC	Vehicle	si-NC+pIC	si-Pebp1+pIC	Vehicle	si-NC+pIC	si-Pebp1+pIC
	1.08331	9.32382	1.12795	0.665569	22.6208	4.32982	0.957768	17.7364	5.414	1.10083	2.38393	1.39744
	0.916693	5.02568	1.14821	1.33443	28.6146	2.55799	1.04223	11.5986	2.28028	0.899172	3.75999	1.41586
	1.04594	9.52418	2.46166	1.06795	27.4514	1.08389	1.25843	25.479	3.52492	0.988347	3.86859	0.926885
	0.954061	7.6709	2.27973	0.932053	15.9037	1.46683	0.741575	15.9884	2.80778	1.01165	2.57553	1.58016
	1.06617	6.23018	3.80907	1.03789	17.7441	3.31329	0.994143	15.7942	2.92596	0.990499	3.42413	1.77213
	0.93383	9.7746	2.64043	0.962106	32.7843	1.06504	1.00586	19.5309	2.32196	1.0095	4.0368	1.53434
Average	1	7.92489	2.24451	1	24.1865	2.30281	1	17.6879	3.21248	1	3.3415	1.4378
SD	0.0732907	1.96357	1.01011	0.217161	6.58408	1.33504	0.165652	4.64014	1.17066	0.0644742	0.699554	0.284432
P-value (Vehicle vs si-NC+pIC)		6.01e-06			6.07939e-06			5.04285e-06			9.85151e-06
P-value (si-NC+pIC vs si-Pebp1+pIC)			8.89447e-05			1.20483e-05			2.29036e-05			0.000104841
