# Supplementary material for: AAV induces hepatic necroptosis and carcinoma in diabetic and obese mice dependent on Pebp1 pathway
Source: EMBO Mol Med. 2023 Jun 5;15(7):e17230. doi: 10.15252/emmm.202217230 (PMC10331584; doi:10.15252/emmm.202217230)
Supplement: Supplementary file 9 — Source Data for Figure 7 [file EMMM-15-e17230-s008.zip › Figure 7/7C/PI positive cell.xlsx]

## Sheet: 7C
	PI positive cell (%)
	si-NC		si-Pebp1
	Vehicle	pIC+zVAD	Vehicle	pIC+zVAD
	0.663717	48.1343	0.378788	7.45516
	1.51849	44.2524	0.636943	8.50257
	0.909091	48.2678	3.48944	13.3367
	3.58028	42.7085	0.230415	5.45791
	1.92041	18.829	1.59579	17.3348
	0.251256	26.874	1.01651	10.9191
Average	1.47387	38.1777	1.22465	10.501
SD	1.19235	12.333	1.21324	4.32714
P-value (si-NC-Vehicle vs si-NC-pIC+zVAD)		2.73918e-05
P-value (si-Pebp1-Vehicle vs si-Pebp1-pIC+zVAD)				0.000494756
P-value (si-NC-pIC+zVAD vs si-Pebp1-pIC+zVAD)				0.000408962
