# Supplementary material for: AAV induces hepatic necroptosis and carcinoma in diabetic and obese mice dependent on Pebp1 pathway
Source: EMBO Mol Med. 2023 Jun 5;15(7):e17230. doi: 10.15252/emmm.202217230 (PMC10331584; doi:10.15252/emmm.202217230)
Supplement: Supplementary file 9 — Source Data for Figure 7 [file EMMM-15-e17230-s008.zip › Figure 7/7D/Western/Statistics of Western.xlsx]

## Sheet: 7D
	si-NC		si-Pebp1
	Vehicle	pIC+zVAD	Vehicle	pIC+zVAD
	0.981214	5.64238	0.869671	0.834816
	0.951857	6.97193	1.02878	0.95999
	1.06693	6.08234	0.852894	1.13012
Average	1	6.23221	0.917114	0.974977
SD	0.0597927	0.677327	0.0970665	0.148224
P-value (si-NC-Vehicle vs si-NC-pIC+zVAD)		0.000183221
P-value (si-NC-pIC+zVAD vs si-Pebp1-pIC+zVAD)				0.000194133
