# Supplementary material for: AAV induces hepatic necroptosis and carcinoma in diabetic and obese mice dependent on Pebp1 pathway
Source: EMBO Mol Med. 2023 Jun 5;15(7):e17230. doi: 10.15252/emmm.202217230 (PMC10331584; doi:10.15252/emmm.202217230)
Supplement: Supplementary file 9 — Source Data for Figure 7 [file EMMM-15-e17230-s008.zip › Figure 7/7E/Western/Statistics of Western.xlsx]

## Sheet: 7E
pIC (min)	0		30		60		120
	si-NC	si-Pebp1	si-NC	si-Pebp1	si-NC	si-Pebp1	si-NC	si-Pebp1
	1.75547	0.53682	3.44671	2.22794	10.9089	4.41066	12.03	5.15202
	0.273147	0.502198	1.21729	0.605407	9.53142	2.20672	15.8072	3.74437
	0.971378	0.379614	0.900647	0.451464	7.33863	3.75362	15.9472	5.91402
Average	1	0.472877	1.85488	1.09494	9.25966	3.457	14.5948	4.9368
SD	0.741578	0.0826028	1.38762	0.984226	1.8006	1.13151	2.22228	1.10072
P-value (si-NC vs si-Pebp1)		0.288253		0.482288		0.00913061		0.00251787
