# Supplementary material for: AAV induces hepatic necroptosis and carcinoma in diabetic and obese mice dependent on Pebp1 pathway
Source: EMBO Mol Med. 2023 Jun 5;15(7):e17230. doi: 10.15252/emmm.202217230 (PMC10331584; doi:10.15252/emmm.202217230)
Supplement: Supplementary file 9 — Source Data for Figure 7 [file EMMM-15-e17230-s008.zip › Figure 7/7F-G/qPCR of Tbk1 and inflammatory factors.xlsx]

## Sheet: 7F
	Tbk1
	Vehicle	si-NC	si-Pebp1
	0.973895	0.975263	0.284704
	0.876154	0.966498	0.259948
	1.14995	1.10396	0.296289
Average	1	1.01524	0.280314
SD	0.138752	0.076958	0.0185637
P-value (si-NC vs si-Tbk1)			8.74899e-05

## Sheet: 7G
	IL-6			IL-1β			TNF-α			MCP-1
	Vehicle	si-NC+pIC	si-Tbk1+pIC	Vehicle	si-NC+pIC	si-Tbk1+pIC	Vehicle	si-NC+pIC	si-Tbk1+pIC	Vehicle	si-NC+pIC	si-Tbk1+pIC
	0.796697	3.93493	1.12494	0.94244	30.9611	13.541	0.809671	23.9265	9.68552	1.09968	6.31831	2.77216
	1.20396	4.74849	1.22942	0.855235	41.7739	12.86	0.99182	28.2396	7.62538	0.981443	7.30539	2.76982
	0.999343	2.96453	1.04716	1.20233	20.0865	14.0345	1.19851	16.9907	10.2159	0.91888	3.82515	2.00954
Average	1	3.88265	1.13384	1	30.9405	13.4785	1	23.0523	9.17559	1	5.81628	2.51717
SD	0.203633	0.893126	0.0914559	0.180562	10.8437	0.589742	0.194549	5.67514	1.36846	0.0918156	1.79361	0.439626
P-value (Vehicle vs si-NC+pIC)		0.00550472			0.00876474			0.00254445			0.00969846
P-value (si-NC+pIC vs si-Tbk1+pIC)			0.00607456			0.0495616			0.0146464			0.0364227
