# Supplementary material for: AAV induces hepatic necroptosis and carcinoma in diabetic and obese mice dependent on Pebp1 pathway
Source: EMBO Mol Med. 2023 Jun 5;15(7):e17230. doi: 10.15252/emmm.202217230 (PMC10331584; doi:10.15252/emmm.202217230)
Supplement: Supplementary file 9 — Source Data for Figure 7 [file EMMM-15-e17230-s008.zip › Figure 7/7H/PI positive cell.xlsx]

## Sheet: 7H
	PI positive cell (%)
	si-NC		si-Tbk1
	Vehicle	pIC+zVAD	Vehicle	pIC+zVAD
	3.36538	37.5494	3.2491	11.875
	1.48515	49.7976	1.81818	12.8049
	1.58228	41.6988	1.98675	17.5439
	1.79949	44.7471	0.828729	18.4669
	1.2931	19.2118	0.833333	8.74439
	1.03806	25.2459	1.48936	7.79221
	1.27389	19.4514	0.733945	4.17582
	0.543478	22.7147	0.364299	4.19162
Average	1.5476	32.5521	1.41296	10.6993
SD	0.826392	12.2737	0.934171	5.47954
P-value (si-NC-Vehicle vs si-NC-pIC+zVAD)		5.10207e-06
P-value (si-Tbk1-Vehicle vs si-Tbk1-pIC+zVAD)				0.000325288
P-value (si-NC-pIC+zVAD vs si-Tbk1-pIC+zVAD)				0.000413703
