# Supplementary material for: AAV induces hepatic necroptosis and carcinoma in diabetic and obese mice dependent on Pebp1 pathway
Source: EMBO Mol Med. 2023 Jun 5;15(7):e17230. doi: 10.15252/emmm.202217230 (PMC10331584; doi:10.15252/emmm.202217230)
Supplement: Supplementary file 9 — Source Data for Figure 7 [file EMMM-15-e17230-s008.zip › Figure 7/7I/Western/Statistics of Western.xlsx]

## Sheet: 7I
	si-NC		si-Tbk1
	Vehicle	pIC+zVAD	Vehicle	pIC+zVAD
	0.608855	5.27682	0.943429	2.16155
	1.02164	4.87471	0.94114	2.40685
	0.905715	5.14354	0.891825	0.804718
	1.46379	5.37507	0.843989	2.41036
Average	1	5.16753	0.905096	1.94587
SD	0.354709	0.217052	0.0471831	0.769631
P-value (si-NC-Vehicle vs si-NC-pIC+zVAD)		1.00129e-06
P-value (si-NC-pIC+zVAD vs si-Tbk1-pIC+zVAD)				0.000195511
