# Supplementary material for: AAV induces hepatic necroptosis and carcinoma in diabetic and obese mice dependent on Pebp1 pathway
Source: EMBO Mol Med. 2023 Jun 5;15(7):e17230. doi: 10.15252/emmm.202217230 (PMC10331584; doi:10.15252/emmm.202217230)
Supplement: Supplementary file 9 — Source Data for Figure 7 [file EMMM-15-e17230-s008.zip › Figure 7/7K-O/DB-rAAV-si-Tbk1-2M.xlsx]

## Sheet: Fig7K
	Body Weight
	rAAV-si-NC	rAAV-si-Tbk1
	53.3	51.8
	45.7	37.4
	32.4	50.8
	54.1	42
	48.1	41.9
	42	46.5
	59.6	38.1
	54.5	51
	51.7	54.2
	43.8	43
	54	45
Average	49.0182	45.6091
SD	7.63346	5.7155
P-Value	0.249647

## Sheet: Fig7L
	Liver Weight
	rAAV-si-NC	rAAV-si-Tbk1
	3.1877	2.1128
	2.4305	1.7015
	1.3848	2.4619
	2.646	2.5703
	2.3876	2.4559
	2.1785	3.4785
	2.4671	1.916
	3.3949	2.5566
	2.6183	2.5752
	2.3514	2.258
	3.9468	1.9255
Average	2.63578	2.36475
SD	0.677287	0.478605
P-Value	0.291293

## Sheet: Fig7M
	Glucose
	rAAV-si-NC	rAAV-si-Tbk1
	32.4	27.6
	24.3	34.8
	21.7	32.8
	36.8	23.3
	22.9	25.7
	26.7	20.4
	25.1	32.4
	30.4	26.3
	26.3	38.6
	20.6	29.8
	28.4	32.4
Average	26.8727	29.4636
SD	4.85677	5.36866
P-Value	0.249149

## Sheet: Fig7N
	ALT
	rAAV-si-NC	rAAV-si-Tbk1
	100.56	86.26
	65.37	50.16
	220.68	68.96
	98.34	55.35
	186.53	140.46
	55.73	100.58
	65.76	46.35
	110.56	56.45
	236.97	66.75
	327.65	120.34
	68.76	66.51
Average	139.719	78.0155
SD	89.8358	30.6048
P-Value	0.0434113

## Sheet: Fig7O
	AST
	rAAV-si-NC	rAAV-si-Tbk1
	90.23	71.32
	62.14	52.34
	201.35	55.87
	90.12	52.17
	180.48	126.73
	64.89	105.35
	66.45	48.14
	98.78	62.13
	215.74	63.67
	314.16	106.52
	62.34	59.76
Average	131.516	73.0909
SD	83.9569	26.856
P-Value	0.039866
