# Supplementary material for: AAV induces hepatic necroptosis and carcinoma in diabetic and obese mice dependent on Pebp1 pathway
Source: EMBO Mol Med. 2023 Jun 5;15(7):e17230. doi: 10.15252/emmm.202217230 (PMC10331584; doi:10.15252/emmm.202217230)
Supplement: Supplementary file 9 — Source Data for Figure 7 [file EMMM-15-e17230-s008.zip › Figure 7/7P/Incidence-Fig 7P.xlsx]

## Sheet: Sheet1
	Incidence
	rAAV-si-NC		rAAV-si-Tbk1
	Number	Percent	Number	Percent
NML	6	54.5455	9	81.8182
Ncp	5	45.4545	2	18.1818
Total	11	100	11	100
