# Supplementary material for: AAV induces hepatic necroptosis and carcinoma in diabetic and obese mice dependent on Pebp1 pathway
Source: EMBO Mol Med. 2023 Jun 5;15(7):e17230. doi: 10.15252/emmm.202217230 (PMC10331584; doi:10.15252/emmm.202217230)
Supplement: Supplementary file 9 — Source Data for Figure 7 [file EMMM-15-e17230-s008.zip › Figure 7/7Q/qPCR of Tbk1.xlsx]

## Sheet: 7Q
	Tbk1
	si-NC	si-Tbk1
	0.651682	0.435984
	0.693019	0.515015
	0.669771	0.524914
	0.896229	0.411683
	0.789251	0.449558
	1.56106	0.517765
	0.802486	0.513097
	1.9365	0.492169
Average	1	0.482523
SD	0.479677	0.0437417
P-value		0.00884583
