# Supplementary material for: AAV induces hepatic necroptosis and carcinoma in diabetic and obese mice dependent on Pebp1 pathway
Source: EMBO Mol Med. 2023 Jun 5;15(7):e17230. doi: 10.15252/emmm.202217230 (PMC10331584; doi:10.15252/emmm.202217230)
Supplement: Supplementary file 9 — Source Data for Figure 7 [file EMMM-15-e17230-s008.zip › Figure 7/7R/Western/Statistics of Western.xlsx]

## Sheet: 7R
	rAAV-si-NC		rAAV-si-Tbk1
	NML	Ncp
	0.620382	30.4261	0.696244
	0.753424	23.25	0.70175
	0.831699	20.7545	0.765177
	0.577065	29.7313	0.810514
	1.48844		2.57522
	1.32567		2.02304
	1.80715		3.3658
	0.596168		1.57271
Average	1	26.0405	1.56381
SD	0.473786	4.78135	1.01293
P-value (rAAV-si-NC-NML vs rAAV-si-NC-Ncp)		2.65032e-08
P-value (rAAV-si-NC-Ncp vs rAAV-si-Tbk1)			4.77367e-08
