# Supplementary material for: AAV induces hepatic necroptosis and carcinoma in diabetic and obese mice dependent on Pebp1 pathway
Source: EMBO Mol Med. 2023 Jun 5;15(7):e17230. doi: 10.15252/emmm.202217230 (PMC10331584; doi:10.15252/emmm.202217230)
Supplement: Supplementary file 9 — Source Data for Figure 7 [file EMMM-15-e17230-s008.zip › Figure 7/7S/qPCR of inflammatory factors.xlsx]

## Sheet: 7S
	IL-6			IL-1β			TNF-α			MCP-1
	rAAV-si-NC		rAAV-si-Tbk1	rAAV-si-NC		rAAV-si-Tbk1	rAAV-si-NC		rAAV-si-Tbk1	rAAV-si-NC		rAAV-si-Tbk1
	NML	Ncp		NML	Ncp		NML	Ncp		NML	Ncp
	1.24538	10.0211	4.15872	1.56873	210.189	4.62749	1.56421	115.975	3.55961	1.38724	8.91091	3.55718
	1.74132	17.6202	1.23533	0.795897	128.424	1.17222	0.628898	111.827	2.44477	0.470879	11.9353	1.83203
	0.859562	12.3068	0.412753	0.582604	126.761	0.639028	0.822532	70.0873	1.94982	1.10678	9.51601	1.37265
	0.713037	62.3426	2.95431	1.49866	163.914	0.677865	1.09138	62.1786	2.5452	0.986173	51.73	1.60322
	0.778829		0.708027	0.72581		0.821698	1.21301		0.869349	1.18212		0.556987
	0.661877		1.64061	0.828301		3.17983	0.679966		2.62899	0.866803		1.60917
			1.43795			4.19839			3.12487			2.66027
			2.52075			4.2104			2.60207			2.51479
Average	1	25.5726	1.88356	1	157.322	2.44087	1	90.017	2.46558	1	20.523	1.96329
SD	0.418349	24.7191	1.25082	0.422528	39.1892	1.77818	0.358801	27.8189	0.801572	0.313824	20.8456	0.920345
P-value (rAAV-si-NC-NML vs rAAV-si-NC-Ncp)		0.0361319			7.93723e-06			4.01431e-05			0.0453265
P-value (rAAV-si-NC-Ncp vs rAAV-si-Tbk1)			0.0172887			3.54657e-07			2.86525e-06			0.0243768
